# Supplementary material for: Unraveling the features of somatic transposition in the Drosophila intestine
Source: EMBO J. 2021 Feb 26;40(9):e106388. doi: 10.15252/embj.2020106388 (PMC8090852; doi:10.15252/embj.2020106388)
Supplement: Supplementary file 3 — Table EV1 [file EMBJ-40-e106388-s013.xlsx]

## Sheet: Table EV1
Table EV1
List of all whole-genome short- and long-read DNA samples sequenced in this study.
Neoplastic samples (odd numbers) are paired with their respective head controls (even numbers) dissected from the same flies. For pooled libraries, respective head and gut tissue samples were also from the same flies. Reported average coverage of pooled libraries is after normalization (see Materials and Methods).
Sample ID	Genotype	Tissue Type	Library protocol	Seq Technology	Average coverage	% Duplicate reads	Accesion No	Reference	Analysis ID	Remarks
P1	Pros>2xGFP	gut neoplasia	DNA Nano (Illumina)	HiSeq PE125	13.58	40.36	E-MTAB-3917	Siudeja et al, 2015	H1
P2	Pros>2xGFP	head	DNA Nano (Illumina)	HiSeq PE125	33.97	8.39	E-MTAB-3917	Siudeja et al, 2015	H3
P3	Pros>2xGFP	gut neoplasia	DNA Nano (Illumina)	HiSeq PE125	16.89	34.14	E-MTAB-3917	Siudeja et al, 2015	H4
P4	Pros>2xGFP	head	DNA Nano (Illumina)	HiSeq PE125	23.86	19.43	E-MTAB-3917	Siudeja et al, 2015	H6
P5	Pros>2xGFP	gut neoplasia	DNA Nano (Illumina)	HiSeq PE125	23.84	23.37	E-MTAB-3917	Siudeja et al, 2015	H7
P6	Pros>2xGFP	head	DNA Nano (Illumina)	HiSeq PE125	29.05	8.27	E-MTAB-3917	Siudeja et al, 2015	H9
P7	Pros>2xGFP	gut neoplasia	Nextera XT (Illuimina)	HiSeq PE100	23.13	74.05	PRJNA641572	this study	R1
P8	Pros>2xGFP	head	Nextera XT (Illuimina)	HiSeq PE100	58.87	45.08	PRJNA641572	this study	R2
P9	Pros>2xGFP	gut neoplasia	Nextera XT (Illuimina)	HiSeq PE100	48.27	52.65	PRJNA641572	this study	R3
P10	Pros>2xGFP	head	Nextera XT (Illuimina)	HiSeq PE100	56.06	48.18	PRJNA641572	this study	R4
P11	Pros>2xGFP	gut neoplasia	Nextera XT (Illuimina)	HiSeq PE100	50.44	46.82	PRJNA641572	this study	R5
P12	Pros>2xGFP	head	Nextera XT (Illuimina)	HiSeq PE100	98.3	27.26	PRJNA641572	this study	R6
P13	Pros>2xGFP	gut neoplasia	Nextera XT (Illuimina)	HiSeq PE100	7.18	83.62	PRJNA641572	this study	R7
P14	Pros>2xGFP	head	Nextera XT (Illuimina)	HiSeq PE100	67.97	31.64	PRJNA641572	this study	R8
P15	Pros>2xGFP	gut neoplasia	Nextera XT (Illuimina)	HiSeq PE100	52.26	39.38	PRJNA641572	this study	R9
P16	Pros>2xGFP	head	Nextera XT (Illuimina)	HiSeq PE100	84.36	19.52	PRJNA641572	this study	R10
P17	Pros>2xGFP	gut neoplasia	Nextera XT (Illuimina)	HiSeq PE100	65.84	21.6	PRJNA641572	this study	R11
P18	Pros>2xGFP	head	Nextera XT (Illuimina)	HiSeq PE100	21.66	74.78	PRJNA641572	this study	R12
P19	Pros>2xGFP	gut neoplasia	Nextera XT (Illuimina)	HiSeq PE100	41.35	53.6	PRJNA641572	this study	R13
P20	Pros>2xGFP	head	Nextera XT (Illuimina)	HiSeq PE100	91.77	17.96	PRJNA641572	this study	R14
P21	Pros>2xGFP	gut neoplasia	Nextera XT (Illuimina)	HiSeq PE150	8.68	50.98	PRJNA641572	this study	R17
P22	Pros>2xGFP	head	Nextera XT (Illuimina)	HiSeq PE150	15.92	35.57	PRJNA641572	this study	R18
P23	Pros>2xGFP	gut neoplasia	Nextera XT (Illuimina)	HiSeq PE150	23.29	32.84	PRJNA641572	this study	R19
P24	Pros>2xGFP	head	Nextera XT (Illuimina)	HiSeq PE150	30.26	8.16	PRJNA641572	this study	R20
P25	Pros>2xGFP	gut neoplasia	Nextera XT (Illuimina)	HiSeq PE150	29.26	17.63	PRJNA641572	this study	R21
P26	Pros>2xGFP	head	Nextera XT (Illuimina)	HiSeq PE150	37.02	6.81	PRJNA641572	this study	R22
P27	Pros>2xGFP	gut neoplasia	Nextera XT (Illuimina)	HiSeq PE150	56.59	12.89	PRJNA641572	this study	R23
P28	Pros>2xGFP	head	Nextera XT (Illuimina)	HiSeq PE150	54.23	10.15	PRJNA641572	this study	R24
P29	Pros>2xGFP	gut neoplasia	Nextera XT (Illuimina)	HiSeq PE100	50.91	29.41	PRJNA641572	this study	R25
P30	Pros>2xGFP	head	Nextera XT (Illuimina)	HiSeq PE100	62.1	14.8	PRJNA641572	this study	R26
P31	Pros>2xGFP	gut neoplasia	Nextera XT (Illuimina)	HiSeq PE100	52.39	19.68	PRJNA641572	this study	R27
P32	Pros>2xGFP	head	Nextera XT (Illuimina)	HiSeq PE100	74.71	15.99	PRJNA641572	this study	R28
P33	Pros>2xGFP	gut neoplasia	Nextera XT (Illuimina)	HiSeq PE100	70.39	19.4	PRJNA641572	this study	R29
P34	Pros>2xGFP	head	Nextera XT (Illuimina)	HiSeq PE100	59.79	14.12	PRJNA641572	this study	R30
P35	Pros>2xGFP	gut neoplasia	Nextera XT (Illuimina)	HiSeq PE100	59.61	25.73	PRJNA641572	this study	R31
P36	Pros>2xGFP	head	Nextera XT (Illuimina)	HiSeq PE100	61.2	13.59	PRJNA641572	this study	R32
P37	Pros>2xGFP	gut neoplasia	Nextera XT (Illuimina)	HiSeq PE100	62.29	22.87	PRJNA641572	this study	R33
P38	Pros>2xGFP	head	Nextera XT (Illuimina)	HiSeq PE100	81.52	15.98	PRJNA641572	this study	R34
P39	Pros>2xGFP	gut neoplasia	Nextera XT (Illuimina)	HiSeq PE100	20.27	32.14	PRJNA641572	this study	R35
P40	Pros>2xGFP	head	Nextera XT (Illuimina)	HiSeq PE100	51.43	14.18	PRJNA641572	this study	R36
P41	Pros>2xGFP	gut neoplasia	Nextera XT (Illuimina)	HiSeq PE100	54.82	19.16	PRJNA641572	this study	R37
P42	Pros>2xGFP	head	Nextera XT (Illuimina)	HiSeq PE100	58.53	14.3	PRJNA641572	this study	R38
P43	Pros>2xGFP	gut neoplasia	Nextera XT (Illuimina)	HiSeq PE100	60.1	17.37	PRJNA641572	this study	R39
P44	Pros>2xGFP	head	Nextera XT (Illuimina)	HiSeq PE100	49.26	20.31	PRJNA641572	this study	R40
P45a	Pros>2xGFP	gut neoplasia	Nextera XT (Illuimina)	HiSeq PE100	28.3	39.2	PRJNA641572	this study	R41a	P45a and P45b represent two neoplasia microdissected from the same gut
P45b	Pros>2xGFP	gut neoplasia	Nextera XT (Illuimina)	HiSeq PE100	9.7	69.05	PRJNA641572	this study	R41b	P45a and P45b represent two neoplasia microdissected from the same gut
P46	Pros>2xGFP	head	Nextera XT (Illuimina)	HiSeq PE100	46.5	12.53	PRJNA641572	this study	R42
P47	Pros>2xGFP	gut neoplasia	Nextera XT (Illuimina)	HiSeq PE100	25.57	44.48	PRJNA641572	this study	R43
P48	Pros>2xGFP	head	Nextera XT (Illuimina)	HiSeq PE100	44.43	27.61	PRJNA641572	this study	R44
P49	Pros>2xGFP	gut neoplasia	Nextera XT (Illuimina)	HiSeq PE100	43.19	26.88	PRJNA641572	this study	R45
P50	Pros>2xGFP	head	Nextera XT (Illuimina)	HiSeq PE100	55.12	16.74	PRJNA641572	this study	R46
P51	Pros>2xGFP	gut neoplasia	Nextera XT (Illuimina)	HiSeq PE100	24.95	42.83	PRJNA641572	this study	R47
P52	Pros>2xGFP	head	Nextera XT (Illuimina)	HiSeq PE100	42.83	18.09	PRJNA641572	this study	R48
P53	Pros>2xGFP	gut neoplasia	Nextera XT (Illuimina)	HiSeq PE100	51.46	14.95	PRJNA641572	this study	R49
P54	Pros>2xGFP	head	Nextera XT (Illuimina)	HiSeq PE100	50.15	13.98	PRJNA641572	this study	R50
P55	Pros>2xGFP	gut neoplasia	Nextera XT (Illuimina)	HiSeq PE100	31.94	14.59	PRJNA641572	this study	R51
P56	Pros>2xGFP	head	Nextera XT (Illuimina)	HiSeq PE100	50.37	13.58	PRJNA641572	this study	R52
P57	Pros>2xGFP	gut neoplasia	Nextera XT (Illuimina)	HiSeq PE100	39.62	15.12	PRJNA641572	this study	R53
P58	Pros>2xGFP	head	Nextera XT (Illuimina)	HiSeq PE100	47.04	13.94	PRJNA641572	this study	R54
P59	Pros>2xGFP	gut neoplasia	Nextera XT (Illuimina)	HiSeq PE100	34.04	26.64	PRJNA641572	this study	R55
P60	Pros>2xGFP	head	Nextera XT (Illuimina)	HiSeq PE100	52.88	14.67	PRJNA641572	this study	R56
P61	Pros>2xGFP	gut neoplasia	Nextera XT (Illuimina)	HiSeq PE100	28.65	16.72	PRJNA641572	this study	R57
P62	Pros>2xGFP	head	Nextera XT (Illuimina)	HiSeq PE100	34.06	28.3	PRJNA641572	this study	R58
P63	Pros>2xGFP	gut neoplasia	Nextera XT (Illuimina)	HiSeq PE100	57.96	17.85	PRJNA641572	this study	R59
P64	Pros>2xGFP	head	Nextera XT (Illuimina)	HiSeq PE100	51.34	15.87	PRJNA641572	this study	R60
P65	Pros>2xGFP	gut neoplasia	Nextera XT (Illuimina)	HiSeq PE100	32.26	22.86	PRJNA641572	this study	R61
P66	Pros>2xGFP	head	Nextera XT (Illuimina)	HiSeq PE100	48.12	20.47	PRJNA641572	this study	R62
D1	Dl>nlsGFP	gut neoplasia	Nextera XT (Illuimina)	NovaSeq PE150	60.39	19.1	PRJNA641572	this study	KD-6
D2	Dl>nlsGFP	head	Nextera XT (Illuimina)	NovaSeq PE150	70.5	15.41	PRJNA641572	this study	KD-6-head
D3	Dl>nlsGFP	gut neoplasia	Nextera XT (Illuimina)	NovaSeq PE150	74.96	17.83	PRJNA641572	this study	KD-8
D4	Dl>nlsGFP	head	Nextera XT (Illuimina)	NovaSeq PE150	64.06	15.6	PRJNA641572	this study	KD-8-head
D5	Dl>nlsGFP	gut neoplasia	Nextera XT (Illuimina)	NovaSeq PE150	70.57	16.48	PRJNA641572	this study	BD-09
D6	Dl>nlsGFP	head	Nextera XT (Illuimina)	NovaSeq PE150	36.34	16.41	PRJNA641572	this study	BD-09-head
D7	Dl>nlsGFP	gut neoplasia	Nextera XT (Illuimina)	NovaSeq PE150	57.56	19.3	PRJNA641572	this study	BD-10
D8	Dl>nlsGFP	head	Nextera XT (Illuimina)	NovaSeq PE150	71.07	14.26	PRJNA641572	this study	BD-10-head
Guts-D25-P1	Pros>2xGFP	pooled guts	1D Genomic DNA by Ligation Protocol (SQK-LSK109)	MinION, R9.4.1 flow cell	46.13		PRJEB41757	this study	Guts-D25-P1
Guts-D25-P2	Pros>2xGFP	pooled guts	1D Genomic DNA by Ligation Protocol (SQK-LSK109)	MinION, R9.4.1 flow cell	48.99		PRJEB41757	this study	Guts-D25-P2
Heads-D25-P1	Pros>2xGFP	pooled heads	1D Genomic DNA by Ligation Protocol (SQK-LSK109)	MinION, R9.4.1 flow cell	47.94		PRJEB41757	this study	Heads-D25-P1
Heads-D25-P2	Pros>2xGFP	pooled heads	1D Genomic DNA by Ligation Protocol (SQK-LSK109)	MinION, R9.4.1 flow cell	47.46		PRJEB41757	this study	Heads-D25-P2
