# Supplementary material for: Unraveling the features of somatic transposition in the Drosophila intestine
Source: EMBO J. 2021 Feb 26;40(9):e106388. doi: 10.15252/embj.2020106388 (PMC8090852; doi:10.15252/embj.2020106388)
Supplement: Supplementary file 4 — Table EV2 [file EMBJ-40-e106388-s010.xlsx]

## Sheet: Table EV2
Table EV2
All putative somatic TE insertions (with a TSD) identified in the gut clonal samples with the Illumina short-read sequencing.
Total_left/right_count - count of reads supporting an insertion on the left/right side; Reference count - count of reads opposing an insertion; Left/Right insert - assambled contig on the left/right breakoint of the insertion
Genotype	Chromosome	TE type	Start	End	Sample ID	Total left count	Total right count	Reference count	Left inserts	Right inserts
Pros>2xGFP	2L	rover	2301196	2301200	P1	total_left_count=20	total_right_count=19	nref=27	left_inserts=CACATGCATAAACACATCAAACCAGCTTACATTTTTACTTACACTTAAGCGCATGATTTGTTGTGCATCCATACCGTTATTTTTCCGTTCTTTTTTTGTACACATATACTGATTAGACATTCCCGTTTATCGCGACTCACTTCGAGCCGATCAAAAACTCTGTACAGTCAGTCTTAAGCCGACAACGAAGAAATAAAGATCCAAACTAAAAAAATACCTCGTGTTGATTCTGAAACTTCTTTAAAGGCGTTGATCTTAGTCAAA,TATAAAATGGTGGCACACACACACAAACAAACACGCTCGATCGGGGAGCCAACAATTTATGCATCAACGATACATATAGGGGCAAACATATATATACTTACGTATTTTACTATTCGAGTCG…	right_inserts=AGTTCTTTTTTTGTACACATATACTGATTAGACATTCCCGTTTATCGCGACTCACTTCGAGCCGATCAAAAACTCTGTACAGTCAGTCTTAAGCCGACAACGAAGAAATAAAGATCCAAACTAAAAAAATACCTCGTGTTGATTCTGAAACTTCTTTAAAGGCGTTGATCTTAGTCAAACGACGGATCAT,CATGTGCAAGATTGTATGTACAATTAGTGTAAGTATGTAAACGTAATATGAGAAGCATATTATGTTACTATATTTACGACTCCCCACTCGCTGCGATAAGTGTGTTTATTTGAGCCTGCCCAATGCAATATTTACAATGCAG
Pros>2xGFP	2R	Rt1b	5225913	5225929	P1	total_left_count=1	total_right_count=6	nref=26	left_inserts=	right_inserts=GGTATATATGAAATTGGTTGGCGCATTGGTTGATACATGGCGTGGCTCAAGAAGGTGCAAAGTGCTGCGAGGAAGTAGTCTCACCATTCGCGGTGTCGCTCCCTATTCTAGCTAAACTAACAACT
Pros>2xGFP	2R	Transpac	8866394	8866438	P1	total_left_count=1	total_right_count=5	nref=19	left_inserts=	right_inserts=AGCTAACAAATAACGACCCGTTTCATTGAATATATAAAACCACAAAATGGGATGGTTTCGCGCTTCTATCTCTCTTCTACTCTCTATCTTTCTCACTCTGTCTGTGTAAAGTAGCGCTCGTTCTG
Pros>2xGFP	2R	rover	12319893	12319897	P1	total_left_count=23	total_right_count=28	nref=29	left_inserts=TTTTTCTAGAAGTCGTTTTCTACAACTGTGATAAGATTAGAAGCCGAAAAAATAATGCATTTACAATAATTTATATATATACTTACGTATTTTACTATTCGAGTCGAACAAATGATCCGTCGTTTGACTAAGATCAACGCCTTTAAAGAAGTTTCAGAATCAACACGAGGTATTTTTTTAGTTTGGATCTTTATTTCTTCGTTGTCGGCTTAAGACTGACTGTACAGAGTTTTTGATCGGCTCGAAGTGAGTCGCGATAAACGGGAATGTCT	right_inserts=GTATATGTGTACAAAAAAAGAACGGAAAAATAACGGTATGGATGCACAACAAATCATGCGCTTAAGTGTAAGTAAAAATGTAAGCTGGTTTGATGTGTTTATGCATGTGCAAGATTGTATGTACAATTAGTGTAAGTATGTAAACGTAATATGAGAAGCATATTATGTTACTATATGTATACTCAGCGCAAGTATGTAAATCTTAAATGTTATTTCTGCATTTGACAAATATCATATCGGAAAAACTACCAAATCGTTTCATCTTTT
Pros>2xGFP	3L	Max-element	5257666	5257690	P1	total_left_count=2	total_right_count=7	nref=33	left_inserts=AATTCTTGAATTTCACACACAATTCGAAGATCAACAGAAGTTAAGGCCAACAAACTTTTTGTCAGGGCAATAACGAACAAAGAGGAGACGAAAGAACTTGCACTTGGCAAGTCTGTGTACGTCGC	right_inserts=CCTCGTTCTTGCTTCTTTTAAAGCCCATATTTTGAAGAACTTCATTTAAGGCATCGTTCCACAGTCGTTCAGACTGCTTAAGCCCATAGATTGCTTTTTGCAACTTAAGGCCAACAAACTTTTTGTCAGATATCGATGAGGTGGAGTTGGGAAAAAGTTATATATGTATATATATAGAAATATAACCTATGGGTCAACTAATCG
Pros>2xGFP	3L	rover	17972717	17972722	P1	total_left_count=19	total_right_count=19	nref=34	left_inserts=CAAACTAAAAAAATACCTCGTGTTGATTCTGAAACTTCTTTAAAGGCGTTGATCTTAGTCAAACGACGGATCATTTGTTCGACTCGAATAGTAAAATACTTAAGTGGCGCAGTCGGTAGGATAAT,GTAAAGAGCGAGCTGTGCTCTCAATGCATTTTGCATGCAAATTCGCTGCAGTTCAGGCAGATATATAGTAACATAATATGCTTCTCATATTACGTTTACATACTTACACTAATTGTACATACAATCTTGCACATGCATAAACAC	right_inserts=ACACTTAAGCGCATGATTTGTTGTGCATCCATACCGTTATTTTTCCGTTCTTTTTTTGTACACATATACTGATTAGACATTCCCGTTTATCGCGACTCACTTCGAGCCGATCAAAAACTCTGTAC,TGTTGATTCTGAAACTTCTTTAAAGGCGTTGATCTTAGTCAAACGACGGATCATTTGTTCGACTCGAATAGTAAAATACGTAAGTATATATACGTATATATTTGGGTGTATGTATATCTAAATATTTGTGCGATTTTTGAGCTCTGGCGGTCGGTCAA,ATAGAAGGAGTGGAAGCATAAGCTTCCCTTTTAAAGGGAGGGAAGTAACATAATATGCTTCTCATATTACGTTTACATACTTACACTAATTGTACATACA…
Pros>2xGFP	3L	rover	21260159	21260163	P1	total_left_count=8	total_right_count=7	nref=53	left_inserts=ACCCAACTTTGTTCACTCAAAGAAATTTCGCAAAAATTAAATTATATAAAGATTGTTCGTTTTTAAATAACAGGAATATATATATATATATATTTACGTATTTTACTATTCGAGTCGAACAAATGATCCGTCGTTTGACTAAGATCAACGCCTTTAAAGAAGTTTCAGAATCAACACGAGGTATTTTTTTAGTTTGGATCTTTATTTCTTCGTTGTCGGCTTAAGACTGACTGTAC,AGGGAGGGAAGTAACATAATATGCTTCTCATATTACGTTTACATACTTACACTAATTGTACATACAATCTTGCACATGCATAAACACATCAAACCAGCTTACATTTTTACTTACACTTAAGCGCA	right_inserts=TTGATGTGTTTATGCATGTGCAAGATTGTATGTACAATTAGTGTAAGTATGTAAACGTAATATGAGAAGCATATTATGTTACTATATATATATATATATATATTTTATACATATATATCAGCTATACTTTCATTTTAAAAACTTTGTTAAGAAATTGTTCACATTTTTAGGTAGCAGTATAAAATATGTTTCCG
Pros>2xGFP	3L	412	22235982	22236020	P1	total_left_count=7	total_right_count=6	nref=40	left_inserts=TGTCAGGCTATTTCTAGGTAGCCAGATCCAGTTTTCTTCCAATTATTTTGAAATCTTGTAGTGACTTTTAATATATTTCCAGTTATATCTTTTAGCTCTTTGATGGTTATTCTTGATAACGCATC	right_inserts=CGTAGGGTTGCTCGGCTTGGGCGCCTGGATTTTTGGCACTTGCACCTTGGGTACCTGTGCATTTTGAGGAGCCTTTTTGGTAGCCACATCCAGTTTTCTTCCAATTATTTTGAAATCCTTGTGAA
Pros>2xGFP	3R	springer	10284627	10284630	P1	total_left_count=4	total_right_count=11	nref=33	left_inserts=CGAAGAAAAATTTTCAGTCGAGCGCATAGAGCAACGCGAGCAAGGCGTCTAAAGGCCAGTGCGCGAATTATATTGTATAAATTAATTAAATATAAGGTGCAGGTCCCTCGCCGCGGTCTCCGGCGTAGGTTGCAGGTAACGGGGGGTTCCTCTGTCACTGGGAGGCAGGGCGG	right_inserts=CTCTTTATTGAATACAAAATCAAACTGACTATAAGCTAACAAAGGGAAAAACATCATAGCGGCCTCTGCCAATGCGCAGAGCTTCTGCCGGCTATGCATGAGCTTCCGGCCAAATGCTTGGTCAGCAATTTGACCGGTGCTGGTGTGCGGACGATCAGTCCGGTTAACTTAGTTAACTTATATATACCGAATATATACACACATATGTATACCCAAAAATACCTATAGATATTCTA
Pros>2xGFP	3R	rover	11569941	11569945	P1	total_left_count=10	total_right_count=23	nref=35	left_inserts=ATTTTTATTTCTTTTTAATTAAATGGTTTGTCCAACCATCTCATTGCAAAAAGAATAGAATATATATATAGTAACATAATATGCTTCTCATATTACGTTTACATACTTACACTAATTGTACATACAATCTTGCACATGCATAAACACATCAAACCA	right_inserts=GAGCCGATCAAAAACTCTGTACAGTCAGTCTTAAGCCGACAACGAAGAAATAAAGATCCAAACTAAAAAAATACCTCGTGTTGATTCTGAAACTTCTTTAAAGGCGTTGATCTTAGTCAAACGACGGATCATTTGTTCGACTCGAATAGTAAAATACGTAAGTATATGTATATGTATGTGGGTTATAAACTTAATAGCTCTAATAGAAACCAGTTTACAAGTCTATTAATACACATATTCAGGCTTTCCGAAATCG
Pros>2xGFP	3R	rover	12563572	12563576	P1	total_left_count=2	total_right_count=5	nref=25	left_inserts=AGACGAGCAAAAGGGTTGGGACTCGAAAATCACACGCATATACCGAGGGACATATATAGTAACATAATATGCTTCTCATATTACGTTTACATACTTACACTAATTGTACATACAATCTTGCACAT	right_inserts=AAAGGCGTTGATCTTAGTCAAACGACGGATCATTTGTTCGACTCGAATAGTAAAATACGTAAGTATATGTATATAGATTATGTATCTGTATCTGTTTATTCCCCCCAGCGAATTTGTCAGCAAACACGGAATCGCAGGGAAGGTTA
Pros>2xGFP	3R	gypsy3	24807259	24807275	P1	total_left_count=4	total_right_count=6	nref=28	left_inserts=GTCTGACGTAGGCATATTCTTCCCATACTAAGACTTGGCCGTCAATGACGGGGATGTAATTTGCGTGGGTGTAATCTGGGACGTGGGCGCACCTTCTATCCCCAGCCACTGCTGCAACACTCCCA	right_inserts=TCGCCTTGGCAATCGGATTGGTCTGGGACGTGGGCGCAGTCGATGTGATCAGTGTTAAAGTTCCTTGATGCGGTAACCAGATTTGCCAATTCCTGTGTTCTTTTTGTTCTCTGACAAAAGTACCA
Pros>2xGFP	3R	rover	26599415	26599420	P1	total_left_count=9	total_right_count=13	nref=35	left_inserts=ACCAATTTGAGTTTCGTTTGAGCATTATTATGGGTTGCATAGCGTCCTAGACACATTATATATATATATACTTACGTATTTTACTATTCGAGTCGAACAAATGATCCGTCGTTTGACTAAGATCAACGCCTTTAAAGAAGTTTCAGAATCAACACGAGGTATTTTTTTAGTTTGGATCTTTATTTCTTCGTTGTCGGCTTAAGACTGACTGTACAGAGTTTTTGATCGGCTCGAAGTGAGTCG	right_inserts=TCTGTTCATTCACTTTTATTCGCCAGTCAGAAAGCCATTTCTCAAGTTGTGCTCAGGATTGCAGTGTCATCGGCAATTGTAGCCATTTAAGCTGTAGCGTCCCTCCTTGTAGTCCGTATTTCCGG,CAGAAATGAAAAGAACGGAAAAATAACGGTATGGATGCACAACAAATCATGCGCTTAAGTGTAAGTAAAAATGTAAGCTGGTTTGATGTGTTTATGCATGTGCAAGATTGTATGTACAATTAGTGTAAGTATGTAAACGTAATATGAGAAGCATATTATGTTACTATATATACCTAATTATCGGTTTCTGTTGCCGTTTATTGTGTGTGTTTTGTATCCCTGCAATTGTAGCCATTTAAGCTGTAGCGTCCCTCC
Pros>2xGFP	3R	Tabor	27946032	27946062	P1	total_left_count=5	total_right_count=2	nref=46	left_inserts=TATTTAATGATTGCATATGCACATACATATATATATATATGTATGTATATATATATAGTAACATAATATGCTTCTCATATTACGTTTACATACTTACACTAATTGTACATACAATCTTGCACATGCA,AAAAAAAAAAAAAAAAAAATATATATATATATATATGTATGTATATATATATACTTTATGTGGTTTACATTATCTATATTTGCTGTATTAGAAATTAAAACCAAAATTTAAGAAATATTATTAAT	right_inserts=AAAAAAAAAAAAAAAAAAATATATATATATATATATGTATGTATATATATATACTTTATGTGGTTTACATTATCTATATTTGCTGTATTAGAAATTAAAACCAAAATTTAAGAAATATTATTAAT
Pros>2xGFP	3R	I-element	30813561	30813572	P1	total_left_count=12	total_right_count=18	nref=24	left_inserts=GTTCTTTCGAAAGAGTTGTTGTCATTTCTTTTAATAATTATAAATTTAGGTTCGCCTAATTGGGATTGGTATGTTTTTGAAGTGATTTTGTAAATGTTTGGTGGGTCTGTCATGATTGTTGGTTAAGGGCTT,ACCGAGATTTTCGGTGGATCTTGGAATCAAAAATCGTATACCTTACATCGATTTCATGCGGATATCAAATATTGTATAAAATTATTGGTTCATAAGTACCACTTCAACCTCCGAAGAGATAAGTCGTGCCTCTCAGTCTAAAGCCTCGCTTCGCGTAAGCCCAAAACTCTTATCAGCAAAATCTTGATAAACAAATATCAACCACAAAGAGAAAATAAAAAACTTAACAACA	right_inserts=ATTTGTACATAACAAGCCAGCAATTAGTTACCAAATTAGATATTAACTAAATTAAGATATAATAACATTGTAAATAAATATAGCTGTAAGCCCCGTAGCTAATGCTATACTATCTAAGTTAGTCTAGTTTTGTAAACTATTCTATCTATCATAATAATAATAATAATAATAATATTGGTTCATACTGTGCCATGCTGATTAAATACTTCGCAATCAATATCCCGGCCCTCTGTGTCTGCCCCGTAGC
Pros>2xGFP	X	copia	2594354	2594358	P1	total_left_count=8	total_right_count=6	nref=22	left_inserts=ACGCCCCAGTCTGTGGAGTACACTCCCGTGTAACTCGAATCGATGGAAAATTTCTCTGGCACTTGGTCAGCTATTATTGTTATTGGACTTTGTTGTAATTTATAATTTATATTTCCTTTCTTAATAAATAAATAAATAGTCAAGTTTATGTTTG	right_inserts=AAGTAGTGTTGTTTAACGTTATTTTTGTAGGTTGAATAGTATATTCCAACAGACTTGGACTTGGACCTGGTTCCTTGGTTCTCTGGTCAAGGGTCTCGACTCGAAGTGAGTCAGCGCCATCATAT
Pros>2xGFP	X	rover	14591482	14591487	P1	total_left_count=16	total_right_count=5	nref=7	left_inserts=ATTATTTCGCCGCGAAATTCAGCTCTCAGCGAATACGAATATATATGAAGAAATATATATATATAGTAACATAATATGCTTCTCATATTACGTTTACATACTTACACTAATTGTACATACAATCTTGCACATGCATAAACACATCAAACCAGCTTACATTTTTACTTACACTTAAGCGCATGATTTGTTGTGCATCCATACCGTTATTTTTCCGTTCTTTTTTTGTACACATATAC	right_inserts=AATAAAGATCCAAACTAAAAAAAATACCTCGTGTTGATTCTGAAACTTCTTTAAAGGCGTTGATCTTAGTCAAACGACGGATCATTTGTTCGACTCGAATAGTAAAATACGTAAGTATATATATATTTATATATATAGTTAAGAATATATATATAAATGTTCTGAAAGGAGTGCGGGCCAAAAAAAAGTGTAGCGCAGT
Pros>2xGFP	X	rover	14952245	14952249	P1	total_left_count=3	total_right_count=10	nref=5	left_inserts=ACGTTTCACCAGCTGGGGAAAATTCTGCGTTTGAAATGGACACTTGTGAGACGGCAATGCTATTCACGGTTTTTTATAAATATAGTAACATAATATGCTTCTCATATTACGTTTACATACTTACA	right_inserts=CTTCTTTAAAGGCGTTGATCTTAGTCAAACGACGGATCATTTGTTCGACTCGAATAGTAAAATACGTAAGTATATATATGTACATACATATATCTCATGTATGCAACGTAAGCGGAACTCAAGGCCAAAAAAGAGGC
Pros>2xGFP	X	F-element	17340505	17340532	P1	total_left_count=8	total_right_count=1	nref=32	left_inserts=CTACTCTTACCTCTTTTACTTTGGGCAAAGGTCTGTTTTTTTCTGTAGTCGTCCTCCGTTTTCGTCTGAAGTTTGATTTCGTTGATAGTACCTCTTACGAGGGGAATTATATGAAAGCTATCTTT	right_inserts=
Pros>2xGFP	2L	rover	482108	482112	P3	total_left_count=17	total_right_count=21	nref=24	left_inserts=AAAAGCAAGCAAAATACCTTTTTTTCCGTGTGTCAAAGGCTGACTTAGAAATACAATATATATATAGTAACATAATATGCTTCTCATATTACGTTTACATACTTACACTAATTGTACATACAATCTTGCACATGCATAAACACATCAAACCAGCTTACATTTTTACTTACACTTAAGCGCATGATTTGTTGTGCATCCATACCGTTATTTTTCCGTTCTTTTTTTGTACACATATACTGATTAGACATTCCCGTTTATCGCGACTCACTTCGAGCCGATCAAAAACTCTGTACAGTCAGTCTTAAGCC	right_inserts=CGAGCCGATCAAAAACTCTGTACAGTCAGTCTTAAGCCGACAACGAAGAAATAAAGATCCAAACTAAAAAAATACCTCGTGTTGATTCTGAAACTTCTTTAAAGGCGTTGATCTTAGTCAAACGACGGATCATTTGTTCGACTCGAATAGTAAAATACGTAAGTATATGTATATGTATGTTATATGTACATATAACTCATCGTTTTTCGCAGAGCGAGTTTGCGCATTGA,ATACTTACACTAATTGTACATACAATCTTGCACATGCATAAACACATCAAACCAGCTTACATTTTTACTTACACTTAAGCGCATGATTTGTTGTGCATCCATACCGTTATTTTTCCGTTCTTTTTTTGTACACATATACTGATTAGACATTCCC…
Pros>2xGFP	2L	rover	2933335	2933339	P3	total_left_count=11	total_right_count=3	nref=28	left_inserts=TAAAGAAGTTTCAGAATCAACACGAGGTATTTTTTTAGTTTGGATCTTTATTTCTTCGTTGTCGGCTTAAGACTGACTGTACAGAGTTTTTGATCGGCTCGAAGTGAGTCGCGATAAACGGGAAT,CAAAGCGTCCGCATAAGTTTGTTTTTAATGTAACCTTGTTAACAGCAGTCTGTGTGGCACACCCCGCCACCCAGGTCAATATATGTATATACTTACGTATTTTACTATTCGAGTCGAACAAATGATCCGTCGTTTGACTAAGATCAACG	right_inserts=CAAGATTGTATGTACAATTAGTGTAAGTATGTAAACGTAATATGAGAAGCATATTATGTTACTATATGTATGTATATACTACAGTATAATTCGCTTAGCTGCCTCGAGTACTTTGCACAATGCCT
Pros>2xGFP	2L	rover	6465304	6465308	P3	total_left_count=4	total_right_count=7	nref=41	left_inserts=AAGTTTCCAATCCACATTCAAACCGCCTTCAAATCGCAGTTTGGGCGTATGTATATATATATACATGTACATATATATAGTAACATAATATGCTTCTCATATTACGTTTACATACTTACACTAAT	right_inserts=CTTCTTTAAAGGCGTTGATCTTAGTCAAACGACGGATCATTTGTTAGACTCGAATAGTAAAATACGTAAGTATATGCACATTCATTCATTTACCCAAATCTATATGGTCAAATTTATGTAGAATTTTTAAAATCAATTTCTCGTTTAACGTGTTTCTCGT,TACCGTTATTTTTCCGTTCTTTTTTTGTACACATATACTGATTAGACATTCCCGTTTATCGCGACTCACTTCGAGCCGATCAAAAACTCTGTACAGTCAGTCTTAAGCCGACAACGAAGAAATAA
Pros>2xGFP	2L	copia	7403463	7403470	P3	total_left_count=17	total_right_count=10	nref=40	left_inserts=TGTGATAATTAGCGACGGAAGTGTGACCTTGTCCATGTCATGTAACGAGCAAATTACTGATAAGCAATTCGCTTAATTTCATCAACTCACTGCTTGTTGTAATTTATAATTTATATTTCCTTTCTTAATAAATAAATAAATAGTCAAGTTTATGTTTGAGTTTTATGATTTATATTTTAAGTTATTTCAACTGCAACACCAG	right_inserts=CAACACCAGCACCACGACCTACTCACAGCAAAAACGTACAAGAAGGAAAGAAGGAATAAAAAGAGTGGTATTCTCTTACAATATGTTTTATGGCATAAAAGGTGTGGCCATTCATATCAAATATAAAGTAGTGTTGTTTAACGTTATTTTTGTAGGTTGAATAGTATATTCCAACACTGCTTAATTCTCTCATAGTCTCTCATATAACATAGAAAGTTTTGTGACCTGCGATTAATCCTTCACAACCTTTCAGGTATCTAATTTCTGAA
Pros>2xGFP	2L	rover	7626596	7626600	P3	total_left_count=5	total_right_count=9	nref=31	left_inserts=GACAATTTACAATTTATACAATGCACACAGGCCTATCTATATGTGCTGAACGTGAGTATAAATGAACGTATATATATACTTACGTATTTTACTATTCGAGTCGAACAAATGATCCGTCGTTTGACTAAGATCAACGCCTTTAAAGAAGTTTCAGAATCAACACGAGGTAT	right_inserts=TAAGTGGAAAAGAGTTAACCAATGGTACTCAATCCCATAAAGTGACCACGAAGTGAAATAACTTAAAATTACAAAAAATTTTAAGAAGACGCCTTTGAATTCGCTGAGTAGTAAATCCACAAAAG,TGATGTGTTTATGCATGTGCAAGATTGTATGTACAATTAGTGTAAGTATGTAAACGTAATATGAGAAGCATATTATGTTACTATATGTATGTACCGTATACATGCCAGATTGGGCGCCTGGGAGCAGCAGCTTACTGACTAGACAGCTTCGAGTCCAAAAAGCGATTTTAATT
Pros>2xGFP	2L	rover	7904466	7904473	P3	total_left_count=34	total_right_count=9	nref=13	left_inserts=TTACACTTAAGCGCATGATTTGTTGTGCATCCATACCGTTATTTTTCCGTTCTTTTTTTGTACACATATACTGATTAGACATTCCCGTTTATCGCGACTCACTTCGAGCCGATCAAAAACTCTGTACAGTCAGTCTTAAGCCGACAACGAAGAAATAAAGATCCAAACTAAAAAAATACCTCGTGTTGATTCTGAAACTTCTTTAAAGGCGTTGATCTTAGTCAAACGACGGATCATTTGTTCGACTCGAATAGTAAAATACGTAAGTATATATATATATATATATATATATATATATATATATTAATAATGAATTAAACTTGACTTTCGCTCGGCTTGGCAGCCACAAAAG	right_inserts=TGTATATCCCTTTTTTCATTGTTTTTATACTTATATATATATATATATAGTAACATAATATGCTTCTCATATTACGTTTACATACTTACACTAATTGTACATACAATCTTGCACATGCATAAACACATCAAACCAGCTTACATTTTTACTTACACTTAAG
Pros>2xGFP	2L	rover	8694050	8694055	P3	total_left_count=30	total_right_count=31	nref=56	left_inserts=TAATGACCACCATTTAAACGATCAAATTGTGGGCTCGACTTGATTAGGATTATATAGTAACATAATATGCTTCTCATATTACGTTTACATACTTACACTAATTGTACATACAATCTTGCACATGCATAAACACATCAAACCAGCTTACATTTTTACTT,TTTAGTTTGGATCTTTATTTCTTCGTTGTCGGCTTAAGACTGACTGTACAGAGTTTTTGATCGGCTCGAAGTGAGTCGCGATAAACGGGAATGTCTAATCAGTATATGTGTACAAAAAAAGAACGGAAAAATAACGGTATGGATGCACAACAAATCATGCGCTTAAGTGTAAGT	right_inserts=GTACACATATACTGATTAGACATTCCCGTTTATCGCGACTCACTTCGAGCCGATCAAAAACTCTGTACAGTCAGTCTTAAGCCGACAACGAAGAAATAAAGATCCAAACTAAAAAAATACCTCGTGTTGATTCTGAAACTTCTTTAAAGGCGTTGATCTTAGTCAAACGACGGATCATTTGTTCGACTCGAATAGTAAAATACGTAAGTATATATATATATGGTATACTGAGGTAAAAATAGCTGTGATAATACCTAATTATTTTTCTAAAACGATTTGGG
Pros>2xGFP	2L	rover	9683873	9683878	P3	total_left_count=26	total_right_count=27	nref=43	left_inserts=TCCTTCTATTGGTGTTGATGCCCGCAATCTTGGTGATGCAGTTGGATTTGCATCTTGTGATTCAATGATTATTTTGTTTTTTAGTTTTAAGTAAATACAAGCAATACAAGATGTGAGGCTTATG,ATAATTATACCTAGCACATGATATTCGCTTTCTGCTGTTCTGCTCCTGGTAAGTATAATGCTTCAATCTTTGTGTATATACTTACGTATTTTACTATTCGAGTCGAACAAATGATCCGTCGTTTGACTAAGATCAACGCCTTTAAAGAAGTTTCAGAATCAACACGAGGTATTTTTTTAGTTTGGATCTTTATTTCTTCGTTGTCGGCTTAAGACTGACTGTACAGAGTTTTTGATCGGCTCGAAGTGAGTCGCGATAAAC…	right_inserts=GACATTCCCGTTTATCGCGACTCACTTCGAGCCGATCAAAAACTCTGTACAGTCAGTCTTAAGCCGACAACGAAGAAATAAAGATCCAAACTAAAAAAATACCTCGTGTTGATTCTGAAACTTCTTTAAAGGCGTTGATCTTAGTCAAACGACGGATCATTTGTTCGACTCGAATAGTAAAATACGTAAGTGGCGCAGTCGGTAGGATAATACATTGTTGATGCGATAGTAACCCTATTCAATTCTTCAA,ATGCGCTTAAGTGTAAGTAAAAATGTAAGCTGGTTTGATGTGTTTATGCATGTGCAAGATTGTATGTACAATTAGTGTAAGTATGTAAACGTAATATGAGAAGCATATTATGTTACTATATATATAGACATGAC…
Pros>2xGFP	2L	rover	10553934	10553939	P3	total_left_count=5	total_right_count=18	nref=30	left_inserts=ATGAGCAGCAGTTGTAAGGTGTCGTTAAAAACTACAATGTGCACACTCGACTGCACAAACACATATATATATTTATATACTTACGTATTTTACTATTCGAGTCGAACAAATGATCCGTCGTTTGACTAAGATCAACGCCTTTAAAGAAGTTTCAGAATCAACACGAGGTATTTTTTTAGTTTGGATCTTTATTTCTTCGTTGTCGGCTTAAGACTGACTGTACA	right_inserts=GGATGCACAACAAATCATGCGCTTAAGTGTAAGTAAAAATGTAAGCTGGTTTGATGTGTTTATGCATGTGCAAGATTGTATGTACAATTAGTGTAAGTATGTAAACGTAATATGAGAAGCATATTATGTTACTATATATATATGTCCCTAGTCGTATCCCTATCCCTCTCTCTATATATATACACACAGGGCATCCCCATCCGAGTGACGCAGTTTTTT
Pros>2xGFP	2L	rover	12505313	12505318	P3	total_left_count=23	total_right_count=25	nref=18	left_inserts=CACATATACTGATTAGACATTCCCGTTTATCGCGACTCACTTCGAGCCGATCAAAAACTCTGTACAGTCAGTCTTAAGCCGACAACGAAGAAATAAAGATCCAAACTAAAAAAATACCTCGTGTTGATTCTGAAACTTCTTTAA,CTCACTCTCTCTTTACTGCTCTCTCTCTCTCTCTCTGTTGATGTATACATAAATATAGAATATATATGGATTTGAGTGAAGCATAAATAACACCTGCTTCTGTTTTGGGTGGCTCTCAATTTTCCTACGCCTGCGCAAATCGGCCAGGAAAACGTGCTAGCCCAACCAATTTATATACATACATATATATAGTAACATAATATGCTTCTCATATTACGTTTACATACTTACACTAATTGTA…	right_inserts=GTACACATATACTGATTAGACATTCCCGTTTATCGCGACTCACTTCGAGCCGATCAAAAACTCTGTACAGTCAGTCTTAAGCCGACAACGAAGAAATAAAGATCCAAACTAAAAAAATACCTCGT,AGAAATAAAGATCCAAACTAAAAAAATACCTCGTGTTGATTCTGAAACTTCTTTAAAGGCGTTGATCTTAGTCAAACGACGGATCATTTGTTCGACTCGAATAGTAAAATACGTAAGTATATATAAATATAACGCACAAGAAAAAAACATAAATTCATCGTTATCATGTGTAACGAGTGGAAGTAAAAATG
Pros>2xGFP	2L	rover	16772187	16772194	P3	total_left_count=20	total_right_count=26	nref=33	left_inserts=TCTCATATTACGTTTACATACTTACACTAATTGTACATACAATCTTGCACATGCATAAACACATCAAACCAGCTTACATTTTTACTTACACTTAAGCGCATGATTTGTTGTGCATCCATACCGTTATTTTTCCGTTCTTTTTTTGTACACATATA,CACGAAAACATAACATAACCCACACAGTGCATAACTCCTAACTTCCTTCTGTGTTGTACACTCAATGTTGTCCAATATGATTATTCCTGTACATATATATATAGTAACATAATATGCTTCTCATATTACGTTTACATACTTACACTAATTGTACAT	right_inserts=ATATGCTTCTCATATTACGTTTACATACTTACACTAATTGTACATACAATCTTGCACATGCATAAACACATCAAACCAGCTTACATTTTTACTTACACTTAAGCGCATGATTTGTTGTGCATCCA,CTGTACAGTCAGTCTTAAGCCGACAACGAAGAAATAAAGATCCAAACTAAAAAAAATACCTCGTGTTGATTCTGAAACTTCTTTAAAGGCGTTGATCTTAGTCAAACGACGGATCATTTGTTCGACTCGAATAGTAAAATACGTAAGTATATATATGTACGTTTTTCCATGTCCTAAATTTCATGTCCTGGTCTTATTCTAAATTCACAAAGCTTGCCAAGCTAGCA,CATGATTTGTTGTGCATCCATACCGTTATTT…
Pros>2xGFP	2L	rover	18429893	18429898	P3	total_left_count=15	total_right_count=31	nref=53	left_inserts=AAAACTCTGTACAGTCAGTCTTAAGCCGACAACGAAGAAATAAAGATCCAAACTAAAAAAAATACCTCGTGTTGATTCTGAAACTTCTTTAAAGGCGTTGATCTTAGTCAAACGACGGATCATTTGTTCGACTCGAATAGTAAAATACGTAAGTG,GCGAAAATTCAACAAAACCTAAGCTAAAGAACTATAACTAAGTGAATAACAAACATTATAAGTGAATTAAATTAATAAGTGAACAACACAACAAACTTAAATTAAAAACTTACA,AAAATTTTATTGGCTTGTTAGTTTTATTTTTTTTATTTTTGTGGACTGCTCACAACGTAAATCTAATTTCTATACTTCCCCATACCATATATAGTAACATAATATGCTTCTCATA…	right_inserts=GTGTTGATTCTGAAACTTCTTTAAAGGCGTTGATCTTAGTCAAACGACGGATCATTTGTTCGACTCGAATAGTAAAATACGTAAGTATATATATGCCAAAACTTTAACTCCATCTTTAAACAATACACACTTTAGCTTATTTGATTTCGGGGAATTTTCGTTAAGGTACCTTCATCAG,TTCTTTTTTTGTACACATATACTGATTAGACATTCCCGTTTATCGCGACTCACTTCGAGCCGATCAAAAACTCTGTACAGTCAGTCTTAAGCCGACAACGAAGAAATAAAGATCCAAACTAAAAAAATACCTCGTGTTGATTCTGAAACTTCTTTAAAGGCG
Pros>2xGFP	2L	copia	18489664	18489669	P3	total_left_count=3	total_right_count=13	nref=50	left_inserts=ATCGTATATAATTTCTTCAGGAGGTGTATCTGCATCTTCGGTTAGCAAATCATTTCTGGTGATAGTCCGTGTTGTAATTTATAATTTATATTTCCTTTCTTAATAAATAAATAAATAGTCAAGTTTATGTTTGAGTTTTATGATTT	right_inserts=TAACGTTATTTTTGTAGGTTGAATAGTATATTCCAACAGTCCGATTCTCACCCTCAACGACTGTCATTTGGGGCAGGTGGGTGACCAAATGGAAGGGTTGATCGTTAATGGGGTTGATGGAAACGGGA,CTTTATATTTGATATGAATGGCCACACCTTTTATGCCATAAAACATATTGTAAGAGAATACCACTCTTTTTATTCCTTCTTTCCTTCTTGTACGTTTTTTGCTGTGAGTAGGTCGTGGTGCTGGT,ATAATTTATATTTCCTTTCTTAATAAATAAATAAATAGTCAAGTTTATGTTTGAGTTTTATGATTTATATTTTAAGTTATTTCAACTGCAACACCAGCACCACGACCTACTCACAGCAAAAAACG
Pros>2xGFP	2L	rover	22209308	22209312	P3	total_left_count=15	total_right_count=27	nref=23	left_inserts=CTTAAGCGCATGATTTGTTGTACATCCATACCGTTATTTTTCCGTTCTTTTTTTGTACACATATACTGATTAGACATTCCCGTTTATCGCGACTCACTTCGAGCCGATCAAAAACTCTGTACAGTCAGTCTTAAGCCGACAACGAAGAAATAAAGATCCAAACTAAAAAAATACCTCGTGTTGATTCTG,TCACCTCCCTGTCTGGAGGGATGATCATATATGTATATTATCTTACTTATATTACATTAATATAGTAACATAATATGCTTCTCATATTACGTTTACATACTTACACTAATTGTACATACAATCTTGCACATGCATAAACACATCAAACCAGCTTACATTTTTACTTACACTTAAGCGCATGATTTGTTGTACATC	right_inserts=TTGCACATGCATAAACACATCAAACCAGCTTACATTTTTACTTACACTTAAGCGCATGATTTGTTGTACATCCATACCGTTATTTTTCCGTTCTTTTTTTGTACACATATACTGATTAGACATTCCCGTTTATCGCGACTCACTTC,AAACTCTGTACAGTCAGTCTTAAGCCGACAACGAAGAAATAAAGATCCAAACTAAAAAAATACCTCGTGTTGATTCTGAAACTTCTTTAAAGGCGTTGATCTTAGTCAAACGACGGATCATTTGTTCGACTCGAATAGTAAAATACGTAAGTATATATATATCTGTGTCAAGGCACGATTGTGCTTGAGATCATCAGCGAAAGCCGAGGCAACAAAGAGTAGCTGTAAATTACTGTAC…
Pros>2xGFP	2R	rover	5120344	5120349	P3	total_left_count=28	total_right_count=12	nref=50	left_inserts=AAGGGAGGGAAGTAACATAATATGCTTCTCATATTACGTTTACATACTTACACTAATTGTACATACAATCTTGCACATGCATAAACACATCAAACCAGCTTACATTTTTACTTACACTTAAGCGCATGATTTGTTGTGCATCCATACCGTTATTTTTCCGTTCTTTTTTTGTACACATATACTGATTAGA,TGATACTTATGTATTTATAATATATTAATATATTAATACATGTATATACTTACGTATTTTACTATTCGAGTCGAACAAATGATCCGTCGTTTGACTAAGATCAACGCCTTTAAAGAAGTTTCAGAATCAACACGAGGTATTTTTTTAGTTTGGATCTTTATTTCTTCGTTGTCGGCTTAAGACTGACTGTACAGA…	right_inserts=GATGTGTTTATGCATGTGCAAGATTGTATGTACAATTAGTGTAAGTATGTAAACGTAATATGAGAAGCATATTATGTTACTATATATATTTATACATATATATATCTATACATAAATGTATATTTTTATATATTTAAATGTATATAAACAAATTAATATATATATTTATATA,CATCAACAATGTATTATCCTACCGACTGCGCCACTTACGTATTTTACTATTCGAGTCGAACAAATGATCCGTCGTTTGACTAAGATCAACGCCTTTAAAGAAGTTTCAGAATCAACACGAGGTAT
Pros>2xGFP	2R	rover	6868184	6868189	P3	total_left_count=29	total_right_count=26	nref=34	left_inserts=ACGACGCCGAAATGTTTGCCACCAACTGGAAAATACTCCTAAGCACTGTACCCGGAATATATCTATCTATATATATATATATAT%2A%2AACTTACGTATTTTACTATTCGAGTCGAACAAATGATCCGTCGTTTGACTAAGATCAACGCCTTTAAAGAAGTTTCAGAATCAACACGAGGTATTTTTTTAGTTTGGATCTTTATTTCTTCGTTGTCGGCTTAAGACTGACTGTACAGAGTTTTTGATCGGCTCGAAGTGAGTCGCGATAAACGGGAATGTCTAATCAGTATATGTGTACAAAAAAAGAACGGAAAAATAA	right_inserts=CAAAAATTTTCCCGCCTGCAAACGAAGGTGTTTGGCATATAAACACATAAATAACAACGCATACACACGCCGCAGATATATAGTAACATAATATGCTTCTCATATTACGTTTACATACTTACACTAATTGTACATACAATCTTGCACATGCATAAACACATCAAACCAGCTTACATTTTTACTTACACTTAAGCGCATGATTTGTTGTGCATCCATACCGTTATTTTTCCGTTCTTTTTTTGTACACATATACTGATTAGACATTCCCGTTTATCGCGACTCACTTCGAGCCGATCAAAAACTCTGTACAGTCAGTCTTAAGCCGACAACGAAGAAATAAAGAT
Pros>2xGFP	2R	copia	11196492	11196500	P3	total_left_count=12	total_right_count=8	nref=55	left_inserts=ACCTACAAAAATAACGTTAAACAACACTACTTTATATTTGATATGAATGGCCACACCTTTTATGCCATAAAACATATTGTGAGAGAATACCACTCTTTTTATTCCTTCTTTTTCCTCCTTGTACGTTTTTGCTGTGAGTAGGTCGTGGT,TGTTAACTCGAGTTTTTCAATAAAAATGCAACACAATTACTGTTGTAATTTATAATTTATATTTCCTTTCTTAATAAATAAATAAATAGTCAAGTTTATGTTTGAGTTTTATGATTTATATTTTAAGTTATTTCAACTGCAACACCAGCACCACGACCTACTCACAGCAAAAA	right_inserts=AATATGTTTTATGGCATAAAAGGTGTGGCCATTCATATCAAATATAAAGTAGTGTTGTTTAACGTTATTTTTGTAGGTTGAATAGTATATTCCAACAATTACTATATGTTAAGTGTTTTATAATACAAAATTAATACACACTTAAAATGTATAATCA
Pros>2xGFP	2R	rover	11403368	11403371	P3	total_left_count=6	total_right_count=3	nref=31	left_inserts=CCCGTTTATCGCGACTCACTTCGAGCCGATCAAAAACTCTGTACAGTCAGTCTTAAGCCGACAACGAAGAAATAAAGATCCAAACTAAAAAAATACCTCGTGTTGATTCTGAAACTTCTTTAAAG,CCATAGAAGGGTATAAAAACAAACAAAAAACGCAAATGAAACGGAAGTTTGATAAAACATACATATACTTACGTATTTTACTATTCGAGTCGAACAAATGATCCGTCGTTTGACTAAGATCAACG	right_inserts=AAGATTGTATGTACAATTAGTGTAAGTATGTAAACGTAATATGAGAAGCATATTATGTTACTATATGTATGTGTGTGAGCGACCGAGAGCCATAAAGAATAAAAAAGGTGGACTAGGGAAGAGGAAAT
Pros>2xGFP	2R	copia	12549630	12549636	P3	total_left_count=12	total_right_count=5	nref=40	left_inserts=TTTGTGTGTTTGCATAGCGAGTCTTTTGTGAGGAGGCTTTCACAGCCTGCGGCACTTTTGCTGCCAAGGAGCAGGAACAATAAGGAATAGTTTATGTTGGAATATACTATTCAACCTACAAAAATAACGTTAAACAACACTACTTTATATTTGATATGAATGGCCACACCTTTTATGCCATAAAACATATTGTAAGAGAATACCACT	right_inserts=TAACTTAAAATATAAATCATAAAACTCAAACATAAACTTGACTATTTATTTATTTATTAAGAAAGGAAATATAAATTATAAATTACAACAGTTTATTTTTAATGCCCACCCATATCTAGCCATCTACAACATATCCTATTTTGTGGCG
Pros>2xGFP	2R	rover	12895428	12895432	P3	total_left_count=14	total_right_count=17	nref=32	left_inserts=CATACTTACACTAATTGTACATACAATCTTGCACATGCATAAACACATCAAACCAGCTTACATTTTTACTTACACTTAAGCGCATGATTTGTTGTGCATCCATACCGTTATTTTTCCGTTCTTTTTTTGTACACATATACTGATTAG,CATTTATATACATTTTTTTCGAAATGCAATGCGCCGCATCTATATGTATGTGCTATGTGCCCAGATGTATATATATATAGTAACATAATATGCTTCTCATATTACGTTTACATACTTACACTAATTGTACATACAA	right_inserts=ATTCTGAAACTTCTTTAAAGGCGTTGATCTTAGTCAAACGACGGATCATTTGTTCGACTCGAATAGTAAAATACGTAAGTATATGTATATATGTATATGTTGTATATATCGCTAGTTGGAATGTGCTATGAAATGTCGCCGGAATGCGATGCGGTCGAT,TTTTAAAGGGAGGGAAGTAACATAATATGCTTCTCATATTACGTTTACATACTTACACTAATTGTACATACAATCTTGCACATGCATAAACACATCAAACCAGCTTACATTTTTACTTACACTTAAGCGCATGATTTGTTGTGCATCCATACCGTTATT,TAAAGAAGTTTCAGAATCAACACGAGGTATTTTTTTAGTTTGGATCTTTATTTCTTCGTTGTCGG…
Pros>2xGFP	2R	I-element	14520587	14520600	P3	total_left_count=14	total_right_count=2	nref=25	left_inserts=TTAACATTTTAATAAGAAATGTAAAGTATGCACACAAATTGTCTAATTATGGGATGGTAAAACATATGCAGTAAAGCATTTTAATTTTAATTACTCAGTACCACTTCAACCTCCGAAGAGATAAGTCGTGCCTCTCAGTCTAAAGCCTCGCTTCGCGTAAGCCCAAAACTCTTATCAGCAAAATCTTGATAAACAAATATCAACCACAAAGAGAAAATAAAAAACTTA	right_inserts=
Pros>2xGFP	2R	rover	14919483	14919488	P3	total_left_count=11	total_right_count=2	nref=65	left_inserts=ACTAAAAAAATACCTCGTGTTGATTCTGAAACTTCTTTAAAGGCGTTGATCTTAGTCAAACGACGGATCATTTGTTCGACTCGAATAGTAAAATACGTAAGTATATAACATCGATCTGAACTCGC,ATTAATCAATCGTTACTTATAGATGCTTATTAAAATGCTGAATGTGTTTTTAAGTTCCTTTCTTATAGCGCGAGTTCAGATCGATGTTATATAGTAACATAATATGCTTCTCATATTACGTTTACATACTTACACTAATTGTACATACAATCTTGCACATGCATAAACACATCAAACCAGCTTACATT	right_inserts=TCTATTTACCGACTCTCAAGCAGCATATATATACTTACGTATTTTACTATTCGAGTCGAACAAATGATCCGTCGTTTGACTAAGATCAACGCCTTTAAAGAAGTTTCAGAATCAACACGAGGTAT
Pros>2xGFP	2R	rover	17906532	17906537	P3	total_left_count=31	total_right_count=20	nref=32	left_inserts=GGAAGCATAAGCTTCCCTTTTAAAGGGAGGGAAGTAACATAATATGCTTCTCATATTACGTTTACATACTTACACTAATTGTACATACAATCTTGCACATGCATAAACACATCAAACCAGCTTAC,CACATGCATAAACACATCAAACCAGCTTACATTTTTACTTACACTTAAGCGCATGATTTGTTGTGCATCCATACCGTTATTTTTCCGTTCTTTTTTTGTACACATATACTGATTAGACATTCCCG,AAGGGAGTGAAACTGGATTTTATGTGGGTGGCGGGACATAACATTGGAATCATATTTTGGTCAAAAATTGTTCATGTTAGCTACATACATATATATACTTACGTATTTTACTATTCGAGTCGAACAAATGATCC…	right_inserts=TTTTTGATCGGCTCGAAGTGAGTCGCGATAAACGGGAATGTCTAATCAGTATATGTGTACAAAAAAAGAACGGAAAAATAACGGTATGGATGCACAACAAATCATGCGCTTAAGTGTAAGTAAAAATGTAAGCTGGTTTGATGTGTTTATGCATGTGCAAGATTGTATGTACAATTAGTGTAAGTATGTAAACGTAATATGAGAAGCATATTATGTTACTATATAGAAGGGAAAATGAACGAAATGAAAACAGGAAAAACGGAGCGAAATTGGTGTGGAAAAAATGGCAACATTCTTGGCGGCTATTTG
Pros>2xGFP	2R	rover	22078822	22078828	P3	total_left_count=17	total_right_count=20	nref=22	left_inserts=GAGAGACACAAAAACATATTTATGAATTAAATGACTACAGATACGAGAAGCGGGCATATCAGCGGCAAAGGGAGGGAGAAATATACATATATACTTACGTATTTTACTATTCGAGTCGAACAAATGATCCGTCGTTTGACTAAGATCAACGCCTTTAAAGAAGTTTCAGAATCAACACGAGG	right_inserts=CTGTACAGAGTTTTTGATCGGCTCGAAGTGAGTCGCGATAAACGGGAATGTCTAATCAGTATATGTGTACAAAAAAAGAACGGAAAAATAACGGTATGGATGCACAACAAATCATGCGCTTAAGTGTAAGTAAAAATGTAAGCTGGTTTGATGTGTTTATGCATGTGCAAGATTGTATGTACAATTAGTGTAAGTATGTAAACGTAATATGAGAAGCATATTATGTTACTATATACATATGTGGTTGGACCTTCGATGCAGGTCCGGAACCAACCTAGGCCGACGCCTTTAGCTTACGCATTAGGTTATAACAA
Pros>2xGFP	2R	rover	23978912	23978916	P3	total_left_count=15	total_right_count=32	nref=18	left_inserts=GCGATAAACGGGAATGTCTAATCAGTATATGTGTACAAAAAAAGAACGGAAAAATAACGGTATGGATGCACAACAAATCATGCGCTTAAGTGTAAGTAAAAATGTAAGCTGGTTTGATGTGTTTATGCATGTGCAAGATTGTATGTACAATTAGTGTAAGT,AAGAAGTTTCAGAATCAACACGAGGTATTTTTTTAGTTTGGATCTTTATTTCTTCGTTGTCGGCTTAAGACTGACTGTACAGAGTTTTTGATCGGCTCGAAGTGAGTCGCGATAAACGGGAATGT,ATCGACGTTGGTCGGGAAGCAATCACAATCGAAACCACACTCACACACACCAAACACACACACCCACACGGATACAGCAGAGCCATATATATAGTAAC…	right_inserts=AAATACCTCGTGTTGATTCTGAAACTTCTTTAAAGGCGTTGATCTTAGTCAAACGACGGATCATTTGTTCGACTCGAATAGTAAAATACGTAAGTATATGTATGTATGTGCAAGGCATATATGCATAATTACATACAGCGCAGTACATGGGGCTGCATAAGAAACAAGTACAACAAAATCACAAATACACA,AACACATCAAACCAGCTTACATTTTTACTTACACTTAAGCGCATGATTTGTTGTGCATCCATACCGTTATTTTTCCGTTCTTTTTTTGTACACATATACTGATTAGACATTCCCGTTTATCGCGACTCACTTCGAGCCGATCAAAAACTCT,TAAAAATGTAAGCTGGTTTGATGTGTTTATGCATGTGCAAG…
Pros>2xGFP	2R	rover	24749274	24749280	P3	total_left_count=12	total_right_count=18	nref=21	left_inserts=TGAATAGGGTTACTATCGCATCAACAATGTATTATCCTACCGACTGCGCCACTTACGTATTTTACTATTCGAGTCGAACAAATGATCCGTCGTTTGACTAAGATCAACGCCCTTAAAGAAGTTTC,ATCGCGCCTCTTCCAAAATGGGCGTGCCAGTACCCCCACTTACATAATTAAATATATATAGTAACATAATATGCTTCTCATATTACGTTTACATACTTACACTAATTGTACATACAATCTTGCACATGC	right_inserts=CTTCGAGCCGATCAAAAACTCTGTACAGTCAGTCTTAAGCCGACAACGAAGAAATAAAGATCCAAACTAAAAAAATACCTCGTGTTGATTCTGAAACTTCTTTAAAGGCGTTGATCTTAGTCAAACGACGGATCATTTGTTCGACTCGAATAGTAAAATACGTAAGTATATAGCGGCGGATCTAATTAGTTTACTGTCAAATGGAAAAGGCGAGACTACTCTGAGGATTACGTTTGGCGAGAAAATAGAACCATAAA
Pros>2xGFP	3L	rover	491780	491788	P3	total_left_count=19	total_right_count=11	nref=46	left_inserts=CCGTTATTTTTCCGTTCTTTTTTTGTACACATATACTGATTAGACATTCCCGTTTATCGCGACTCACTTCGAGCCGATCAAAAACTCTGTACAGTCAGTCTTAAGCCGACAACGAAGAAATAAAGATCCAAACTAAAAAAATACCTCG,ATGCACAACAAATCATGCGCTTAAGTGTAAGTAAAAATGTAAGCTGGTTTGATGTGTTTATGCATGTGCAAGATTGTATGTACAATTAGTGTAAGTATGTAAACGTAATATGAGAAGCATATTAT,ATGATCTTCAACTATCAACTCGTCTATGATCGCAACAAATTAATTAAGTCCACGCATAAAAGTGCTTATGCAAGTTACCCTCCGATATATATACTTACGTATTTTACTATT…	right_inserts=ATATCGTTGGCCCTTCTCTTAAAAAATTGCCGCCCAGCTAAGGTAGATTAATCAGTTTTCGAAAAAAATATATAAAGACATACAAATATATATATATAGTAACATAATATGCTTCTCATATTACGTTTACATACTTACACTAATTGTACATACAATCTTGCACATGCATAAACACATCAAACCAGCTTACATTTTTACTTACACTTAAGCGCATGATTTGTTGTGCATCCATACCGTTATTTTTCCGTTCTTTTTTTGTACACATATACTGATTAGACATTCCCGTT,TTTTTGTACACATATACTGATTAGACATTCCCGTTTATCGCGACTCACTTCGAGCCGATCAAAAACTCTGTACAGTCAGTCTTAAGCCGACAACGAA…
Pros>2xGFP	3L	rover	559962	559967	P3	total_left_count=17	total_right_count=21	nref=23	left_inserts=TTCCGTTCTTTTTTTTGTACACATATACTGATTAGACATTCCCGTTTATCGCGACTCACTTCGAGCCGATCAAAAACTCTGTACAGTCAGTCTTAAGCCGACAACGAAGAAATAAAGATCCAAAC,CTCTTGAACTCGTCTCTGCGTCATTGTGGGCAAAAAACAACAATGACAATTCCAGCAGAACAACAATCATGCATATATATATAGTAACATAATATGCTTCTCATATTACGTTTACATACTTACACTAATTGTACATACAATCTTGCACATGCATAAACACATCAAACCAGCTTACATTTTTACTTACACTTAAGC	right_inserts=ACATACAATCTTGCACATGCATAAACACATCAAACCAGCTTACATTTTTACTTACACTTAAGCGCATGATTTGTTGTGCATCCATACCGTTATTTTTCCGTTCTTTTTTTTGTACACATATACTGATTAGACATTCCCGTTTATCGCGACTCACTTCGAGCCGATCAAAAACTCTGTACAGTCAGTCTTAAGCCGACAACGAAGAAATAAAGATCCAAACTAAAAAAATACCTCGTGTTGATTCTGAAACTTCTTTAAAGGCGTTGATCTTAGTCAAACGACGGATCATTTGTTCGACTCGAATAGTAAAATACGTAAGTATATATATACATATGTGATAATGATGCTGTTAATGATGAGGCAGGAACATAATCCTAACGAAATT…
Pros>2xGFP	3L	rover	632482	632486	P3	total_left_count=16	total_right_count=35	nref=23	left_inserts=TGTTTTGCAATATTATCGCCGCCGCATCTCCAATAATAATATCAACTCGTAAATGTCCAGGCCCTGCACAAAAATTACACAGATATATAGTAACATAATATGCTTCTCATATTACGTTTACATACTTACACTAATTGTACATACAATCTTGCACATGCATAAACACATCAAACCAGC	right_inserts=AAAACTCTGTACAGTCAGTCTTAAGCCGACAACGAAGAAATAAAGATCCAAACTAAAAAAATACCTCGTGTTGATTCTGAAACTTCTTTAAAGGCGTTGATCTTAGTCAAACGACGGATCATTTGTTCGACTCGAATAGTAAAATACGTAAGTATATGTACATGTGGTACATTCATAAGTTTCCTTGCGTGCGTCATAGTTTTCTGTAATTCTCGATCTCGTTACTGCCTGGCCATTTCCAT
Pros>2xGFP	3L	rover	1032592	1032597	P3	total_left_count=19	total_right_count=18	nref=39	left_inserts=CTTATTGCCTTTGTCATTTGTGGCCAATAATAATAGTTTTTTATTTTCCTCAGGGTTCTAGAAATTCCTGAATGGCCTCCTTCTGATGGATCATCATGATATTTAGACAGTATTGCTTTTATTTG,GTAACATAATATGCTTCTCATATTACGTTTACATACTTACACTAATTGTACATACAATCTTGCACATGCATAAACACATCAAACCAGCTTACATTTTTACTTACACTTAAGCGCATGATTTGTTGTGCATCCATACCGTTATTTTTCCGTTCTT,GCTGCAGCAGCTGCTCTCCCCCTCCTCCCCCTCTCGCGAGCACCCCTGCATCCTCCCCCTATTCAAAATATATATATATACGATATATAGTAACATAATATGCTT…	right_inserts=GTCAGTCTTAAGCCGACAACGAAGAAATAAAGATCCAAACTAAAAAAATACCTCGTGTTGATTCTGAAACTTCTTTAAAGGCGTTGATCTTAGTCAAACGACGGATCATTTGTTCGACTCGAATAGTAAAATACGTAAGTATATATATGTTGGTGCGGGTGAGGCGACGACGTCGCGACTCCTCCGAAATTGCAAACGAAGCGCAGCCAGCGATGTCGCGACGTCAGCTG
Pros>2xGFP	3L	rover	3127449	3127454	P3	total_left_count=40	total_right_count=15	nref=21	left_inserts=AACATGGATATTTTATAATCCGAAGTAAGTCTCTTTAAGCGATTTTAAAACGAGCACGCACACACATGTTGTACATATACTTATATACATATATATATATAGTAACATAATATGCTTCTCATATT,AGTAAGTCTCTTTAAGCGATTTTAAAACGAGCACGCACACACATGTTGTACATATACTTATATACATATATATATATATAT%2A%2A%2A%2AATAGTAACATAATATGCTTCTCATATTACGTTTACATACTTACACTAATTGTACATACAATCTTGCACATGCATAAACACATCAAACCAGCTTACATTTTTACTTACACTTAAGCGCATGATTTGTTGTGCATCCATACCGTTATTTTTCCGTTCTTTTTTTGTACA…	right_inserts=ATTCCCGTTTATCGCGACTCACTTCGAGCCGATCAAAAACTCTGTACAGTCAGTCTTAAGCCGACAACGAAGAAATAAAGATCCAAACTAAAAAAATACCTCGTGTTGATTCTGAAACTTCTTTAAAGGCGTTGATCTTAGTCAAACGACGGATCATTTGTTCGACTCGAATAGTAAAATACGTAAGTATATATATAGTTGGCGTTGTTTTTGTATGTATCACTGCACTGCACCGCCCTTTCGAAACATTCTTTGTTTGCCAGTTACACCTGGCGCTTGTTGTGA,GTACATACAATCTTGCACATGCATAAACACATCAAACCAGCTTACATTTTTACTTACACTTAAGCGCATGATTTGTTGTGCATCCATACCGTTATTTTT…
Pros>2xGFP	3L	rover	6441031	6441035	P3	total_left_count=35	total_right_count=27	nref=57	left_inserts=CTCGGCTCTGTTCTTTTACACTCGAGGTGTCAATTTCAAGTTCGCTAATTTCTTCTTCGAATAGCGAACTCTCAAAATGACTATTCACCTGTTCAATCAGGTTATCTATTTTATGCCATAAAAAT,ATGCGGATCTACGTATATAATCAAGTATATGCATATGGATATTATATGGCGAGTACATGGTTATATATATAGTAACATAATATGCTTCTCATATTACGTTTACATACTTACACTAATTGTACATACAATCTTGCACATGCATAAACACATCAAACCAGCTTACATTTTTACTTACACTTAAGCGCATGATTTGTTGTGCATCCATACCGTTATTTTTCCGTTCTTTTTTTGTACACATATACTGATTAGACATTCCCGTT…	right_inserts=AATAAAGATCCAAACTAAAAAAATACCTCGTGTTGATTCTGAAACTTCTTTAAAGGCGTTGATCTTAGTCAAACGACGGATCATTTGTTCGACTCGAATAGTAAAATACGTAAGTATATGAATATTACCCTCGTTTTTAATTTCTGCCAAATTATGCAGAATGTTCGTTCGCCTGCCCTCTCGAGG,ACCAGCTTACATTTTTACTTACACTTAAGCGCATGATTTGTTGTGCATCCATACCGTTATTTTTCCGTTCTTTTTTTGTACACATATACTGATTAGACATTCCCGTTTATCGCGACTCACTTCGAGCCGATCAAAAACTCTGTACAGTCAGTCTTAAGCCGACAACGAAGAAATAAAGATCCAAACTAAAAAAATACC…
Pros>2xGFP	3L	rover	9383239	9383242	P3	total_left_count=23	total_right_count=27	nref=18	left_inserts=GCATGATTTGTTGTGCATCCATACCGTTATTTTTCCGTTCTTTTTTTGTACACATATACTGATTAGACATTCCCGTTTATCGCGACTCACTTCGAGCCGATCAAAAACTCTGTACAGTCAGTCTTAAGCCGACAACGAAGAAATAAAGATCCAAACTAAAAAAATACCTCGTGTTGATTCTG,CTATAGCACGTACCTATGTACATGTATAAATTGAACTTCATTTTTGTATGTTACCGCAAATAATTACGTGCACGCACACATACACATACATATAGTAACATAATATGCTTCTCATATTACGTTTACATACTTACACTAATTGTACATACAATCTTGCACATGCATAAACACATCAAACCAGCTTACATTTTTACTTACACTTA…	right_inserts=GTTCTTTTTTTGTACACATATACTGATTAGACATTCCCGTTTATCGCGACTCACTTCGAGCCGATCAAAAACTCTGTACAGTCAGTCTTAAGCCGACAACGAAGAAATAAAGATCCAAACTAAAAAAATACCTCGTGTTGATTCTGAAACTTCTTTAAAGGCGTTGATCTTAGTCAAACGACGGATCATTTGTTCGACTCGAATAGTAAAATACGTAAGTATATGTATGTATGCATGTAGTTTTGAAAATAATTACATATGTATTTTGGTT
Pros>2xGFP	3L	rover	11345489	11345494	P3	total_left_count=16	total_right_count=37	nref=31	left_inserts=AGTAACATAATATGCTTCTCATATTACGTTTACATACTTACCCAATTAAAAATGCAGCCATAGAAATGCGCCATATAAAATGTATAATTAAGTGAAAGCTTACGCAACTCCTAACGAGACATTTT,CGTTTATCGCGACTCACTTCGAGCCGATCAAAAACTCTGTACAGTCAGTCTTAAGCCGACAACGAAGAAATAAAGATCCAAACTAAAAAAATACCTCGTGTTGATTCTGAAACTTCTTTAAAGGC,AGTGGGTTGTGCTTCATAAGTCTCGGATTTCAATGATTTTACGACCAAAAGCTCGGGTTGTTTAAAGAGCCTAGAATTTTCAAAAATTATATATATAGTAACATAATATGCTTCTCATATTACGTTTACATACT…	right_inserts=CTTTTTTTGTACACATATACTGATTAGACATTCCCGTTTATCGCGACTCACTTCGAGCCGATCAAAAACTCTGTACAGTCAGTCTTAAGCCGACAACGAAGAAATAAAGATCCAAACTAAAAAAATACCTCGTGTTGATTCTGAAACTTCTTTAAAGGCGTTGATCTTAGTCAAACGACGGATCATTTGTTCGACTCGAATAGTAAAATACGTAAGTATATATATATTTATTAGTGACTAATCTTAAGTTTTATATGCACTTATAATAGTAATTAAAAGCGCTTTGTTTTGCAACG
Pros>2xGFP	3L	rover	13259973	13259977	P3	total_left_count=12	total_right_count=5	nref=31	left_inserts=CAGTGGGAAAGAATCTGGAGAGTCGGAAGTCAGAACTAGGCCTTATTTTAGCAACTGGGGGAGGTGTGCAAATATATATACTTACGTATTTTACTATTCGAGTCGAACAAATGATCCGTCGTTTGACTAAGATCAACGCCTTTAAAGAAGTTTCAGAATCAACA	right_inserts=GCATGTGCAAGATTGTATGTACAATTAGTGTAAGTATGTAAACGTAATATGAGAAGCATATTATGTTACTATATGTACATACATATATAAATACCCACAGCCCCATATATATATATATTTATTTTTT
Pros>2xGFP	3L	rover	13310093	13310097	P3	total_left_count=42	total_right_count=35	nref=42	left_inserts=CATGGGGCATAAATTGGCTTATTGCGCTGTAAATTGTATTTATTTTGATGAAATTTACACAGGGCCTAAGCGAATAGCCACGTATCCATATAGTAACATAATATGCTTCTCATATTACGTTTACATACTTACACTAATTGTACATACAATCTTGCACATGCATAAACACATCAAACCAGCTTACATTTTTACTTACACTTAAGCGCATGATTTGTTGTGCATCCATACCGTTATTTTTCCGTTCTTTTTTTGTACAC	right_inserts=ATTCCCGTTTATCGCGACTCACTTCGAGCCGATCAAAAACTCTGTACAGTCAGTCTTAAGCCGACAACGAAGAAATAAAGATCCAAACTAAAAAAATACCTCGTGTTGATTCTGAAACTTCTTTAAAGGCGTTGATCTTAGTCAAACGACGGATCATTTGTTCGACTCGAATAGTAAAATACGTAAGTATATATATGCCAGCCCATACATTGCCCCTAGATCTTAAGGCTTTAACTCATGGTCGCTGTGAGATTTTCGTTTCTCTGTATAATGAACC
Pros>2xGFP	3L	rover	14791253	14791258	P3	total_left_count=10	total_right_count=3	nref=26	left_inserts=ACCAGCTTACATTTTTACTTACACTTAAGCGCATGATTTGTTGTGCATCCATACCGTTATTTTTCCGTTCTTTTTTTGTACACATATACTGATTAGACATTCCCGTTTATCGCGACTCACTTCGAGCCGATCAAAAACTCTGTACAGTCAGTCTTAAGCCGACAACGAAGAAATAAAGATCCAAACTAAAAAAATACCTCGTGTTGATTCTGAAACTTCTTTAAAGGCGTTGATCTTAGTCAAACGACGGATCATTTGTTCGACTCGAATAGTAAA,AACCGAATTAGAATGAAAATTGTGTAAATCGAAAAATAAAGACACAGCACTTTGGATTGTTTATCATACATATGTACATATATACATACTTACGTATTTTACTATTCGA…	right_inserts=TATGTAAACGTAATATGAGAAGCATATTATGTTACTACATATATATTCTTAGTTGCAGGCGCACTCTATAAATCCGTCTGTATATTTGTACTAAGTACACACAATTGTTTGGGAACCGATAAGAAGC
Pros>2xGFP	3L	rover	16258932	16258937	P3	total_left_count=13	total_right_count=28	nref=28	left_inserts=CATATGTTAAAACGAATAATTCTGTGATCTGACATTGACATTGCTTATAAGCGACGCAATTGATCTGCTGGAAACCTACAACAACTTTTAAATAACAACCTTAACGTTATACAGAAATTTATTTG,AATTCAGTCAGTGGGTCACCAGAGCCCCCGGGGATATGGCACGTACTCAAAGTCCACCGCCCACTATATATACTTACGTATTTTACTATTCGAGTCGAACAAATGATCCGTCGTTTGACTAAGATCAACGCCTTTAAAGAAGTTTCAGAATCAACACGAGGTATTTTTTTAGT	right_inserts=AAAAATGTAAGCTGGTTTGATGTGTTTATGCATGTGCAAGATTGTATGTACAATTAGTGTAAGTATGTAAACGTAATATGAGAAGCATATTATGTTACTATATATCCTTATGCTCAATATATACATATATATAAATCAACCTGACCTGGGCAAAAAAATAAGGCTTAGCAGTGCGTGCCGAGGAAAATAGT,TAATACATTGTTGATGCGATAGTAACCCTATTCAATTCTTCAATTATTATCCACAAAAGAACTAACGCAGTCGCGTCGTGCTAAGTGGAAAAGAGTTAACCAATGGTACTCAATCCCATAAAGTGACCACGAAGTGAAATAACTTAAAATTACAAAAAATTTTAAGAA
Pros>2xGFP	3L	rover	16803082	16803087	P3	total_left_count=25	total_right_count=27	nref=51	left_inserts=CCAAGATTGCGGGCATCAACACCAATAGAAGGAGTGGAAGCATAAGCTTCCCTTTTAAAGGGAGGGAAGTAACATAATATGCTTCTCATATTACGTTTACATACTTACACTAATTGTACATACAATCTTGCACATGCATAAACACATCAAACCAGCTTACATTTTTACTTACACTTAAGCGCATGATTTGTTGTGCATCCATACCGTTATTTTTCCGTTCTTTTTTTGTACACAT,GATCTTGCGTCAGACCAATAGATGGCTATTTTCAGAGTTCACAATAATGCTGGCAAAACGGATATATACTTACGTATTTTACTATTCGAGTCGAACAAATGATCCGTCGTTTGACTAAGATCAACGCCTTTAAAGAAGTTTCAGAATCAA…	right_inserts=AGACTGACTGTACAGAGTTTTTGATCGGCTCGAAGTGAGTCGCGATAAACGGGAATGTCTAATCAGTATATGTGTACAAAAAAAGAACGGAAAAATAACGGTATGGATGCACAACAAATCATGCGCTTAAGTGTAAGTAAAAATGTAAGCTGGTTTGATGTGTTTATGCATGTGCAAGATTGTATGTACAATTAGTGTAAGTATGTAAACGTAATATGAGAAGCATATTATGTTACTATATATATGTATCCATAAGAACCAACCCGCTGACGGTCGGAACATAAATTCCTGCGGAATTATCGATCACGTGTCGAATGGCATTTGCAAATTG
Pros>2xGFP	3L	rover	16857566	16857571	P3	total_left_count=32	total_right_count=30	nref=34	left_inserts=TACATACAATCTTGCACATGCATAAACACATCAAACCAGCTTACATTTTTACTTACACTTAAGCGCATGATTTGTTGTGCATCCATACCGTTATTTTTCCGTTCTTTTTTTGTACACATATACTG,CTGGAGATTAAGAAGAAAGAGTTTTGCAGAGTTGTTTTATAAAAATGATTCTCTATTCTAAGAGCCACTTACATGCATATGTATATATACTTACGTATTTTACTATTCGAGTCGAACAAATGATCCGTCGTTTGACTAAGATCAACGCCTTTAAAGAAGTTTCAGAATCAACACGAGGTATTTT	right_inserts=TTAAGCCGACAACGAAGAAATAAAGATCCAAACTAAAAAAATACCTCGTGTTGATTCTGAAACTTCTTTAAAGGCGTTGATCTTAGTCAAACGACGGATCATTTGTTCGACTCGAATAGTAAAAT,AGTATATGTGTACAAAAAAAGAACGGAAAAATAACGGTATGGATGCACAACAAATCATGCGCTTAAGTGTAAGTAAAAATGTAAGCTGGTTTGATGTGTTTATGCATGTGCAAGATTGTATGTACAATTAGTGTAAGTATGTAAACGTAATATGAGAAGCATATTATGTTACTATATATCTATGGAAATATCAGGCTGCTTCGATTATCACATTCGGCACGATATCGCAGTTTTCTTTGATTTTTAAGCTAAGACACTC…
Pros>2xGFP	3L	rover	17590410	17590414	P3	total_left_count=23	total_right_count=20	nref=25	left_inserts=AGTCGGAAAATGGGATATGCAAACAAGAAGCGACAACTCGGATGCCCCATGTTCGTGTGTTCACGAAATATATATAGTAACATAATATGCTTCTCATATTACGTTTACATACTTACACTAATTGTACATACAATCTTGCACATGCATAAACACATCAAACCAGCTTACATTTTTACTTACACTTAAGCGCATGATTTGTTGTGCATCCATACCGTTATTTTTCCGTTCTTTTTTTGTACACATATACTGATTAGACATTCCCGTTTATCG	right_inserts=CCGTTCTTTTTTTGTACACATATACTGATTAGACATTCCCGTTTATCGCGACTCACTTCGAGCCGATCAAAAACTCTGTACAGTCAGTCTTAAGCCGACAACGAAGAAATAAAGATCCAAACTAAAAAAATACCTCGTGTTGATTCTGAAACTTCTTTAAAGGCGTTGATCTTAGTCAAACGACGGATCATTTGTTCGACTCGAATAGTAAAATACGTAAGTATATGTACTTTATAGCGCCGCAGTAGATTCTTTCCTTCTACGATTTCGATTGGG
Pros>2xGFP	3L	rover	19940077	19940081	P3	total_left_count=30	total_right_count=12	nref=26	left_inserts=CACATCAAACCAGCTTACATTTTTACTTACACTTAAGCGCATGATTTGTTGTGCATCCATACCGTTATTTTTCCGTTCTTTTTTTGTACACATATACTGATTAGACATTCCCGTTTATCGCGACT,CCAAAAATACAAAAAATGCGATGCTATGCGAGTCGGCGGGCAAACAATCTGAATCTGAATCTGAATTTGCGACAGATCGGAATATATATATATACTTACGTATTTTACTATTCGAGTCGAACAAATGATCCGTCGTTTGACTAAGATCAACGCCTTTAAAGAAGTTTCAGAATCAACACGAGGTATTTTTTTAGTTTGGATCTTTATTTCTTCGTTGTCGGCTTAAGACTGACTGTACAGAGTTTTTGATCGGCTCGAAG…	right_inserts=ATGGATGCACAACAAATCATGCGCTTAAGTGTAAGTAAAAATGTAAGCTGGTTTGATGTGTTTATGCATGTGCAAGATTGTATGTACAATTAGTGTAAGTATGTAAACGTAATATGAGAAGCATATTATGTTACTATATGTATATATTCACGGGCATCTCTTTTTTGTTGCTTCTCGTTGC
Pros>2xGFP	3R	rover	8121918	8121924	P3	total_left_count=39	total_right_count=11	nref=47	left_inserts=ACTTAAGCGCATGATTTGTTGTGCATCCATACCGTTATTTTTCCGTTCTTTTTTTGTACACATATACTGATTAGACATTCCCGTTTATCGCGACTCACTTCGAGCCGATCAAAAACTCTGTACAGTCAGTCTTAAGCCGACAACGAAGAAATAAAGATCCAAACTAAAAAAATACCTCGTGTTGATTCTGAAACTTCTTTAAAGGCGTTGATCTTAGTCAAACGACGGATCATTTGTTCGACTCGAATAGTAAAATACGTAAGTATATATATGTAGGTAGGTAAGTTAAGAATCGCTTACAACTAAATTTAAACTAAATTAACATGTACGAGGTTTTCTTTCTCTTAAACAATTT,GGAGTGGAAGCATAAGCTTCCCTTTTAAAG…	right_inserts=GTAAGCTGGTTTGATGTGTTTATGCATGTGCAAGATTGTATGTACAATTAGTGTAAGTATGTAAACGTAATATGAGAAGCATATTATGTTACTATATACACACGTAAACTATATTAAACTTCACATAGAACAATGAAATCCAAAATGCACTGCAACTATTTCTGCTGACTTGCCACACA
Pros>2xGFP	3R	rover	8881686	8881693	P3	total_left_count=9	total_right_count=8	nref=38	left_inserts=ACAAATAATCCTGTTTAACCTTAGACTCCACATGTTGGCTATACAAACTATATATATATAAATATATATATATATATATAGTAACATAATATGCTTCTCATATTACGTTTACATACTTACACTAATTGTACATACAATCTTGCACATGCATAAACACATCAAACCAGCTTACATTTTTACTTACACTTAAGCGCATG	right_inserts=AAGGCGTTGATCTTAGTCAAACGACGGATCATTTGTTCGACTCGAATAGTAAAATACGTAAGTATATATATATATACAGTCTGTGCAGACATATAAATCGTTGTTCGTGGCATGATTTACGAGACAGCAGCCACAGCTGAGCGAAGCATATAGATCA
Pros>2xGFP	3R	rover	9951995	9952001	P3	total_left_count=20	total_right_count=16	nref=18	left_inserts=CACGCCTCGCAGCTTAAAATTCTCTGCGTCGTTACATGCTCCGCATACTGGCACACATGTATGTATATGAGGGATATATGTATATATAGTAACATAATATGCTTCTCATATTACGTTTACATACTTACACTAATTGTACATACAATCTTGCACATGCATAAACACATCAAACCAGCTT	right_inserts=ATCCAAACTAAAAAAATACCTCGTGTTGATTCTGAAACTTCTTTAAAGGCGTTGATCTTAGTCAAACGACGGATCATTTGTTCGACTCGAATAGTAAAATACGTAAGTATATAGATAGGCAACCACCGACTTTTCGCCCCGATTTTCCGCCCCCTCCCCCGCGACGACAGTCGCTGAAGCGAGGCCATTGTGGGCGGGAAG
Pros>2xGFP	3R	rover	11461834	11461837	P3	total_left_count=7	total_right_count=10	nref=35	left_inserts=TCCAACTGCATCACCAAGATTGCGGGCATCAACACCAATAGAAGGAGTGGAAGCATAAGCTTCCCTTTTAAAGGGAGGGAAGTAACATAATATGCTTCTCATATTACGTTTACATACTTACACTA,CTTTTCGATCGTGATAGTAAGTGATACATTAATTTTCTCTGCGTGCACATTCATTTAGATATATATACATATACTTACGTATTTTACTATTCGAGTCGAACAAATGATCCGTCGTTTGACTAAGATCAACGCCTTTA	right_inserts=AGCTGGTTTGATGTGTTTATGCATGTGCAAGATTGTATGTACAATTAGTGTAAGTATGTAAACGTAATATGAGAAGCATATTATGTTACTATATGTATATGCCAACACCCCCAATTGAAATCTTCGGCTGTGCGAACAATTCATCAGATGTCGCCATATCATTGCCTGTGCTGATTAGTTACGCCTTGCT
Pros>2xGFP	3R	rover	13764385	13764390	P3	total_left_count=23	total_right_count=18	nref=13	left_inserts=AAGCGTTACAAACGCACCACCACTGCACAGCACCTCCAACGGGCAGGTGGAGCGTTTCCATAGCACGTTTCTGGAGCTAGCCAGATGCACAAAGATAGACAAGGGCTTGAGTGATACGGTCGACC,ATATGGATGTGTGTATGTAAATTATTTGCTCTCAAGTTTTCCCCTAAGTTTGCGCACCCACAGAAGAAGTTAAGCGAAGTCAAAGTATATATATAGTAACATAATATGCTTCTCATATTACGTTTACATACTTACACTAATTGTACATACAATCTTGCACATGCATAAACACATCAAAC	right_inserts=TAAACACATCAAACCAGCTTACATTTTTACTTACACTTAAGCGCATGATTTGTTGTGCATCCATACCGTTATTTTTCCGTTCTTTTTTTGTACACATATACTGATTAGACATTCCCGTTTATCGCGACTCACTTCGAGCCGATCAAAAACTCTGTACAGTCAGTCTTAAGCCGACAACGAAGAAATAAAGATCCAAACTAAAAAAATACCTCGTGTTGATTCTG,GTGTTGATTCTGAAACTTCTTTAAAGGCGTTGATCTTAGTCAAACGACGGATCATTTGTTCGACTCGAATAGTAAAATACGTAAGTATATATATATACATATACATATAGATACTGACAGATATGTCGGCTTATAATTGCTACTGCACCAGGCATATAGG…
Pros>2xGFP	3R	rover	15560889	15560895	P3	total_left_count=15	total_right_count=19	nref=27	left_inserts=TATTCGAGTCGAACAAATGATCCGTCGTTTGACTAAGATCAACGCCTTTAAAGAAGTTTCAGAATCAACACGAGGTATTTTTTTAGTTTGGATCTTTATTTCTTCGTTGTCGGCTTAAGACTGACTGTACAGAGTTTTTGATCGGCTCGAA,AGCTCGAGTGATGAGTTTTCTTTTCTACTTTTCCACTTCGTTTTATGAGTTTTAGAAATTGGAATGGACTCGGGGTGTAAAAATATATGTATATAGTAACATAATATGCTTCTCATATTACGTTTACATACTTACACTAATTGTACATACAATCTTGCACATGCATAAACACATCAAACCAGCTTACATTTTTACTTACACTTAAGCGCATGATTTGTTGTGCATCCATACCGT…	right_inserts=CAGTCAGTCTTAAGCCGACAACGAAGAAATAAAGATCCAAACTAAAAAAATACCTCGTGTTGATTCTGAAACTTCTTTAAAGGCGTTGATCTTAGTCAAACGACGGATCATTTGTTCGACTCGAATAGTAAAATACGTAAGTATATATATATATATAT%2A%2AGTGTTTGAACTGAAACTCTTTTATCACCAACTTCATTTACCGACCACTGTTCCAGACACTCAAACAGAGAGAATGATTCGAGC
Pros>2xGFP	3R	rover	19072947	19072952	P3	total_left_count=24	total_right_count=23	nref=19	left_inserts=ATTTACTTAAAACTAAAAAACAAAATAATCATTGAATCACAAGATGCAAATCCAACTGCATCACCAAGATTGCGGGCATCAACACCAATAGAAGGAGTGGAAGCATAAGCTTCCCTTTTAAAGGG,ACACCACAACAACAACAACAACAGCAAGTAAAAAAAAAAACGAAAAAGGGGCAACAGCATATATATATACTTACGTATTTTACTATTCGAGTCGAACAAATGATCCGTCGTTTGACTAAGATCAACGCCTTTAAAGAAGTTTCAGAATCAACACGAGGTATTTTTTTAGTTTGGATCTTTATTTCTTCGTTGTCGGCTTAAGACTG	right_inserts=ATGTAAGCTGGTTTGATGTGTTTATGCATGTGCAAGATTGTATGTACAATTAGTGTAAGTATGTAAACGTAATATGAGAAGCATATTATGTTACTATATATAGTCATAATAATGGGGTCATATATTACTAATGTGTTTGGATCGCCGGCGTCTGCCCGAAGCTCCAAAATGAATCAATGCAAAACTATGAAATG
Pros>2xGFP	3R	rover	19100742	19100746	P3	total_left_count=17	total_right_count=33	nref=28	left_inserts=CTATTATCTATCTAAATAAAATGCCTCGCGGGTAAAGATTCTTACTACAATAAAAGCAATTACATGCCACCAATTCTTTGTCTACGATGACACTTATATAGTAACATAATATGCTTCTCATATTACGTTTACATACTTACACTAATTGTACATACAATCTTGCACATGCATAAACACATCAAACCAGCT	right_inserts=ATTTTTCCGTTCTTTTTTTGTACACATATACTGATTAGACATTCCCGTTTATCGCGACTCACTTCGAGCCGATCAAAAACTCTGTACAGTCAGTCTTAAGCCGACAACGAAGAAATAAAGATCCAAACTAAAAAAATACCTCGTGTTGATTCTGAAACTTCTTTAAAGGCGTTGATCTTAGTCAAACGACGGATCATTTGTTCGACTCGAATAGTAAAATACGTAAGTATATTTCTTATTTATTTTCTGCTTCCGAGAGTTAAAAGTTCAATTTCCTCCGACACCCTTCTTTTTTAAGGCACGAAATCGTT
Pros>2xGFP	3R	rover	24621925	24621931	P3	total_left_count=35	total_right_count=30	nref=25	left_inserts=GCTTACATTTTTACTTACACTTAAGCGCATGATTTGTTGTGCATCCATACCGTTATTTTTCCGTTCTTTTTTTGTACACATATACTGATTAGACATTCCCGTTTATCGCGACTCACTTCGAGCCG,TACAGTCAGTCTTAAGCCGACAACGAAGAAATAAAGATCCAAACTAAAAAAATACCTCGTGTTGATTCTGAAACTTCTTTAAAGGCGTTGATCTTAGTAAAACGACGGATCATTTGTTCGACTCG,AAATGGTTGTTGAATATTCCATTGAATATACATTTATTAGCTGTACATATTACTTATACCTATGTATATATATAGTAACATAATATGCTTCTCATATTACGTTTACATACTTACACTAATTGTACATACAATCT…	right_inserts=CCATACCGTTATTTTTCCGTTCTTTTTTTGTACACATATACTGATTAGACATTCCCGTTTATCGCGACTCACTTCGAGCCGATCAAAAACTCTGTACAGTCAGTCTTAAGCCGACAACGAAGAAATAAAGATCCAAACTAAAAAAATACCTCGTGTTGATTCTGAAACTTCTTTAAAGGCGTTGATCTTAGTCAAACGACGGATCATTTGTTCGACTCGAATAGTAAAATACGTAAGTATATAGATTGCTTGACTTCTGCTTTAACCCTTTCTACTTCAATGGAATTTCCTCTGGCTGAAACTCTGGATTTCGCCACG
Pros>2xGFP	3R	rover	25209158	25209163	P3	total_left_count=16	total_right_count=12	nref=73	left_inserts=AAGCAGGTGAGCAGAGCTCATGCTTTCAGTCTATTGGCGACCGGCAGAGTGGGATGTCATTATTCGGTCGAGCATAATGTGTTTGATATATATAGTAACATAATATGCTTCTCATATTACGTTTACATACTTACACTAATTGTACATACAATCTTGCACATGCATAAACACATCAAACCAGCTTACATTTTTACTTACACTTAAGCGCATGATTTGTTGTGCATCCATACCGTTATTTTT	right_inserts=TTGTTGATTCTGAAACTTCTTTAAAGGCGTTGATCTTAGTCAAACGACGGATCATTTGTTCGACTCGAATAGTAAAATACGTAAGTATATATCTCACTCAGCTTGATGAATAAGTAAGCAGATATGTATTATCAGCAAAAGCAAGTGTTTTAAGTTTGAGAAACATTTTTGCATCGTTTAC,CTTACACTTAAGCGCATGATTTGTTGTGCATCCATACCGTTATTTTTCCGTTCTTTTTTTTGTACACATATACTGATTAGACATTCCCGTTTATCGCGACTCACTTCGAGCCGATCAAAAACTCT
Pros>2xGFP	3R	rover	26566219	26566223	P3	total_left_count=21	total_right_count=18	nref=12	left_inserts=ACCGTTATTTTTCCGTTCTTTTTTTGTACACATATACTGATTAGACATTCCCGTTTATCGCGACTCACTTCGAGCCGATCAAAAACTCTGTACAGTCAGTCTTAAGCCGACAACGAAGAAATAAAG,AAGTCTGTTTGTATATAATAAATATCATTGTATACATATATTTCAAATGTATTATATGTATGTACATAAATATAGTAACATAATATGCTTCTCATATTACGTTTACATACTTACACTAATTGTACATACAATCTTGCACATGCATAAACACATCAAACCAGCTTACATTTTTACTTACACT	right_inserts=CTTATGCTTCCACTCCTTCTATTGGTGTTGATGCCCGCAATCTTGGTGATGCAGTTGGATTTGCATCTTGTGATTCAATGATTATTTTGTTTTTTAGTTTTAAGTAAATACAAGCAATACAAGATGTGAGGCTTAT,AACTCTGTACAGTCAGTCTTAAGCCGACAACGAAGAAATAAAGATCCAAACTAAAAAAATACCTCGTGTTGATTCTGAAACTTCTTTAAAGGCGTTGATCTTAGTCAAACGACGGATCATTTGTTCGACTCGAATAGTAAAATACGTAAGTATATATATCCGAACTACGTATTAAAAGTGTGTGCATGGGCATGCAGTTCACTAATCCAAAGCCATTTTGAACCCCACAAAACACC,TGATTTGTTGT…
Pros>2xGFP	3R	rover	27946039	27946044	P3	total_left_count=8	total_right_count=20	nref=48	left_inserts=GAGCCAGTCACTCGGAGCCTAGAGATTTGCATTTGCCTACGTATTTAATGATTGCATATGCACATACATATATATATATAGTAACATAATATGCTTCTCATATTACGTTTACATACTTACACTAATTGTACATACAATCTTGCACATGCATAAACACATC	right_inserts=ATCCAAACTAAAAAAATACCTCGTGTTGATTCTGAAACTTCTTTAAAGGCGTTGATCTTAGTCAAACGACGGATCATTTGTTCGACTCGAATAGTAAAATACGTAAGTATATATGTATGTATATATATATATATCTGTTCATACTTAATTGTACTTATTTAAAGGCGTGCCTGTCGAGCACACAAGTCGGAATTATATCTGGG,CGTTATTTTTCCGTTCTTTTTTTGTACACATATACTGATTAGACATTCCCGTTTATCGCGACTCACTTCGAGCCGATCAAAAACTCTGTACAGTCAGTCTTAAGCCGACAACGAAGAAATAAAGA
Pros>2xGFP	3R	copia	30386612	30386616	P3	total_left_count=15	total_right_count=14	nref=33	left_inserts=GATTGCGCATGCCCTTTATGCAGGCATCCTTCATGTCCACCCAGTCCTTGGTAATCTCAGGAACAGCCAGGGAGCCTGCAATGGGATAAGGTTGGTGTTGGAATATACTATTCAACCTACAAAAATAACGTTAAACAACACTACTTTATATTTGATATGAATGGCCACACCTTTTATGCCATAAAACATATTGTAAGAGAATACCA	right_inserts=GGGCGTGTTGGAATATACTATTCAACCTACAAAAATAACGTTAAACAACACTACTTTATATTTGATATGAATGGCCACACCTTTTATGCCATAAAACATATTGTAAGAGAATACCACTCTTTTTATTCCTTCTTTCCTTCTTGTACGTTTTTTGCTGTGAGTAGGTCGTGGTGCTGGTGTTGCAGTTGAAATAACTTAAAATATAAATCATAAAACTCAAACATAAACTTGACTATTTATTTATTTATTAAGAAAGGAAATATAAATTATAAATTACAACAGTTGGGTTAAGTCGGGGGACCACGATAACAATATATGGCTAGTATTCAG
Pros>2xGFP	3R	rover	31662304	31662308	P3	total_left_count=31	total_right_count=32	nref=35	left_inserts=TTTTAGAGACGAGTCACTACTGAATAGGATTAGATTGGTATAGGATGGTGTGAGACGAGGAACTCATATCTCTAGGCATGCATATATATAATATAGTAACATAATATGCTTCTCATATTACGTTTACATACTTACACTAATTGTACATACAATCTTGCACATGCATAAACACATCAAACCAGCTTACATTTTTACTTACACTTAAGCGCATGATT	right_inserts=ATCCATACCGTTATTTTTCCGTTCTTTTTTTGTACACATATACTGATTAGACATTCCCGTTTATCGCGACTCACTTCGAGCCGATCAAAAACTCTGTACAGTCAGTCTTAAGCCGACAACGAAGAAATAAAGATCCAAACTAAAAAAATACCTCGTGTTGATTCTGAAACTTCTTTAAAGGCGTTGATCTTAGTCAAACGACGGATCATTTGTTCGACTCGAATAGTAAAATACGTAAGTATATATATATGAAACGTTAGCCAGATCTATTACGCCCCATATAATCGCCCTTATAATCCTCGATGTGCATTGGATATATAAATACTTTATCTAGTTT
Pros>2xGFP	X	rover	393838	393843	P3	total_left_count=20	total_right_count=19	nref=5	left_inserts=TTTCGTTGGAAAAACGCACGCGTCGCTCCACCGATTAGGATATATATATACTTACGTATTTTACTATTCGAGTCGAACAAATGATCCGTCGTTTGACTAAGATCAACGCCTTTAAAGAAGTTTCAGAATCAACACGAGGTATTTTTTTAGTTTGGATCTTTATTTCTTCGTTGTCGGCTTAAGACTGACTGTACAGAGTTTTTGATCGGCTCGAAGTGAGTCGCGAT	right_inserts=TATATAACCTACCCATTATATGGGTATATATGGGTATATATATATATATATATAGTAACATAATATGCTTCTCATATTACGTTTACATACTTACACTAATTGTACATACAATCTTGCACATGCATAAACACATCAAACCAGCTTACATTTTTACTTACACTTAAGCGCATGATTTGTTGTGCATCCATACC,GCCGATCAAAAACTCTGTACAGTCAGTCTTAAGCCGACAACGAAGAAATAAAGATCCAAACTAAAAAAATACCTCGTGTTGATTCTGAAACTTCTTTAAAGGCGTTGATCTTAGTCAAACGACGGATCATTTGTTCGACTCGAATAGTAAAATACGTAAGTGGCGCAGTCGGTAGGATAATACATTGTTGATG…
Pros>2xGFP	X	copia	426934	426939	P3	total_left_count=11	total_right_count=10	nref=12	left_inserts=CCTGTTGTAATTTATAATTTATATTTCCTTTCTTAATAAATAAATAAATAGTCAAGTTTATGTTTGAGTTTTATGATTTATATTTTAAGTTATTTCAACTGCAACACCAGCACCACGACCTACTC,TCAAAATACCGCAGCAACCGAAAACACTTTCATTAAACTAAATTTTTATTGTGCCACCACACCAGAGACCGTGTTGGAATATACTATTCAACCTACAAAAATAACGTTAAACAACACTACTTTAT	right_inserts=CATATTGTGAGAGAATACCACTCTTTTTATTCCTTCTTTTTCCTCCTTGTACGTTTTTTGCTGTGAGTAGGTCGTGGTGCTGGTGTTGCAGTTGAAATAACTTAAAATATAAATCATAAAACTCAAACATAAACTTGACTATTTATTTATTTATTAAGAAAGGAAATATAAATTATAAATTACAACAGACCGAATTTAAAACTGGGAGCGGACGATCACAGGGATCGTCGTTAATTTCATTTATGACCAAGCGATCTCCAAAAAGCTGACT
Pros>2xGFP	X	copia	4609130	4609135	P3	total_left_count=2	total_right_count=1	nref=5	left_inserts=CTGTGCAGAATACCTACATATCTGCGTAGCTTTATCTCAACGACGGCTAATGAGTTGTGAGCTGTTGTAATTTATAATTTATATTTCCTTTCTTAATAAATAAATAAATAGTCAAGTTTATGTTTGAGTTTTATGATTTATATTTTAAGTTATTTCAACTGCAACACCAGCACCACGACCTACTCACAGCAAAAAAACGT	right_inserts=
Pros>2xGFP	X	rover	4612748	4612757	P3	total_left_count=2	total_right_count=4	nref=15	left_inserts=	right_inserts=ATGTAAACGTAATATGAGAAGCATATTATGTTACTATATATATACGCTACAGCTGCTTATCGCCGGTGGTGTAGGTGCTTCTCGGGGGTGCTGCGATGGTGATATTTGGTTGCTGGTGCTTTGGA
Pros>2xGFP	X	rover	4675507	4675514	P3	total_left_count=12	total_right_count=20	nref=2	left_inserts=CTTGCACATGCATAAACACATCAAACCAGCTTACATTTTTACTTACACTTAAGCGCATGATTTGTTGTGCATCCATACCGTTATTTTTCCGTTCTTTTTTTGTACACATATACTGATTAGACATTCCCGTTTATCGCGACTCACTTCGAGCCGATCAAAAACTCT,TCTAAAAATATCCCATATACAAAATGCAGGCGCAACGAATGACAATTCAATCAAAAAAAATATATATATATATATAGTAACATAATATGCTTCTCATATTACGTTTACATACTTACACTAATTGTACATACAATCTTGCACATGCATAAACACATCAAACCAGCTTACA	right_inserts=AACTTCTTTAAAGGCGTTGATCTTAGTCAAACGACGGATCATTTGTTCGACTCGAATAGTAAAATACGTAAGTATATATATATACATATAATATGCCACCTCTAACCGGAAACTAATTAAGTTTCAACGCTGAAAATAATGACCAACTCGACGACTGTGTTT,CTTACACTAATTGTACATACAATCTTGCACATGCATAAACACATCAAACCAGCTTACATTTTTACTTACACTTAAGCGCATGATTTGTTGTGCATCCATACCGTTATTTTTCCGTTCTTTTTTTG,CTTTTTTTGTACACATATACTGATTAGACATTCCCGTTTATCGCGACTCACTTCGAGCCGATCAAAAACTCTGTACAGTCAGTCTTAAGCCGACAA…
Pros>2xGFP	X	rover	4912183	4912187	P3	total_left_count=21	total_right_count=23	nref=2	left_inserts=GAAAAATAACGGTATGGATGCACAACAAATCATGCGCTTAAGTGTAAGTAAAAATGTAAGCTGGTTTGATGTGTTTATGCATGTGCAAGATTGTATGTACAATTAGTGTAAGTATGTAAACGTAA,CTTGCTACATTTCGCACTGCTCATTTTCTTGTTTTCCTTTATATTTATATACTTACGTATTTTACTATTCGAGTCGAACAAATGATCCGTCGTTTGACTAAGATCAACGCCTTTAAAGAAGTTTCAGAATCAACACGAGGTATTTTTTTAGTTTGGATCTTTATTTCTTCGTTGTCGGCTTAAGACTGAC	right_inserts=AGTGAGTCGCGATAAACGGGAATGTCTAATCAGTATATGTGTACAAAAAAAGAACGGAAAAATAACGGTATGGATGCACAACAAATCATGCGCTTAAGTGTAAGTAAAAATGTAAGCTGGTTTGATGTGTTTATGCATGTGCAAGATTGTATGTACAATTAGTGTAAGTATGTAAACGTAATATGAGAAGCATATTATGTTACTATATGTATATATATATATATATATA%2A%2AGATATATGTATATACACATATATTTTGTGCTTCTTTTTCCATTAATATCTGCTCTGTCGACGTCGACGT
Pros>2xGFP	X	rover	7223069	7223074	P3	total_left_count=14	total_right_count=37	nref=8	left_inserts=GCACATGCATAAACACATCAAACCAGCTTACATTTTTACTTACACTTAAGCGCATGATTTGTTGTGCATCCATACCGTTATTTTTCCGTTCTTTTTTTTGTACACATATACTGATTAGACATTCCCGTTTATCGCGACTCACTTCGAGCCGATCAAAAACTCT,AGCAAATGTCTCCCAGGTCCACTCAACCGTTTCCCAAACAAAGGTCGAAAATATTGGAAAATATATATATATATAGTAACATAATATGCTTCTCATATTACGTTTACATACTTACACTAATTGTACATACAATCTTGCACATGCATAAACACATCAAACCAGCTT	right_inserts=CGTGTTGATTCTGAAACTTCTTTAAAGGCGTTGATCTTAGTCAAACGACGGATCATTTGTTCGACTCGAATAGTAAAATACGTAAGTATATATATATACACGACGATGCCGGGTAGCTGATTGATTTGACCGACCAACATGATGCGTGAAGATGACAAATCCAATCACAACAACAAAGAAG,AAACACATCAAACCAGCTTACATTTTTACTTACACTTAAGCGCATGATTTGTTGTGCATCCATACCGTTATTTTTCCGTTCTTTTTTTGTACACATATACTGATTAGACATTCCCGTTTATCGCGACTCACTTCGAGCCGATCAAAAACTCTGTACAGTCAGTCTTAAGCCGACAACGAAGAAATAAAGATCCAAACTAAAAA…
Pros>2xGFP	X	rover	7850295	7850299	P3	total_left_count=51	total_right_count=13	nref=6	left_inserts=AAGTGAGTCGCGATAAACGGGAATGTCTAATCAGTATATGTGTACAAAAAAAGAACGGAAAAATAACGGTATGGATGCACAACAAATCATGCGCTTAAGTGTAAGTAAAAATGTAAGCTGGTTTG,AGAACGTGTTCCCAGCCCTGAAATCGTTTTAATACACATAATTACAAACAAAAGATTTCACAAAACCACCAAAGAATTATGTATATACATATACTTACGTATTTTACTATTCGAGTCGAACAAATGATCCGTCGTTTGACTAAGATCAACGCCTTTAAAGAAGTTTCAGAATCAACACGAGGTATTTTTTTAGTTTGGATCTTTATTTCTTCGTTGTCGGCTTAAGACTGACTGTACAGAGTT	right_inserts=GTTTGATGTGTTTATGCATGTGCAAGATTGTATGTACAATTAGTGTAAGTATGTAAACGTAATATGAGAAGCATATTATGTTACTATATATATATATTACATCAACTAATATTCTTTCTGATATAGATAGATATTTATTATTGCTGTCATTTCA,ATCGCATCAACAATGTATTATCCTACCGACTGCGCCACTTACGTATTTTACTATTCGAGTCGAACAAATGATCCGTCGTTTGACTAAGATCAACGCCTTTAAAGAAGTTTCAGAATCAACACGAGGTATTT
Pros>2xGFP	X	rover	9844065	9844070	P3	total_left_count=11	total_right_count=19	nref=7	left_inserts=TTTTTGTACACATATACTGATTAGACATTCCCGTTTATCGCGACTCACTTCGAGCCGATCAAAAACTCTGTACAGTCAGTCTTAAGCCGACAACGAAGAAATAAAGATCCAAACTAAAAAAATAC,TGCATGAAATATACTATAGTGTAGCCATATTAATATATATATAGTAACATAATATGCTTCTCATATTACGTTTACATACTTACACTAATTGTACATACAATCTTGCACATGCATAAACACATCAAACCAGCTTACATTTTTACTTACACTTAAGCGCATGATTTGTTGTGCATCCATACCGTTATTTTTCCGTTCTTTTT	right_inserts=ACATATACTGATTAGACATTCCCGTTTATCGCGACTCACTTCGAGCCGATCAAAAACTCTGTACAGTCAGTCTTAAGCCGACAACGAAGAAATAAAGATCCAAACTAAAAAAATACCTCGTGTTGATTCTGAAACTTCTTTAAAGGCGTTGATCTTAGTCAAACGACGGATCATTTGTTCGACTCGAATAGTAAAATACGTAAGTATATATATATAGCGCTTTGAAAGTGGATGCGTACTTGCGAAACGCACTGTTTGCAGTCGAGTTCTCCTCGTTTTGATAGAAACTTCAGTT
Pros>2xGFP	X	rover	10882188	10882192	P3	total_left_count=22	total_right_count=20	nref=0	left_inserts=CTGCGGCGGAACATAGTGCATATCCGTGGACATCTTGTACTTTTTGTAGCGTCTGTAGATCGCTTCAAACTGGTGAGGAAGCCAATATACATATAGTAACATAATATGCTTCTCATATTACGTTTACATACTTACACTAATTGTACATACAATCTTGCACATGCATAAACACATCAAACCAGCTTACATTTTTACTTACACTTAAGCGCATGATTTGTTGTGCATCCATACCGTTATTTTTCCGTTCT	right_inserts=GACAACGAAGAAATAAAGATCCAAACTAAAAAAATACCTCGTGTTGATTCTGAAACTTCTTTAAAGGCGTTGATCTTAGTCAAACGACGGATCATTTGTTCGACTCGAATAGTAAAATACGTAAGTATATATGATTTATGGTTACATATTGAATTACATTTCCCCACTCACCGTACGTCCAAAGTATTCGCCGAGGCCGGCAAAGAGGATACCATTGACGGG
Pros>2xGFP	X	rover	11514798	11514803	P3	total_left_count=13	total_right_count=15	nref=2	left_inserts=ATTGAATAGGGTTACTATCGCATCAACAATGTATTATCCTACCGACTGCGCCACTTACGTATTTTACTATTCGAGTCGAACAAATGATCCGTCGTTTGACTAAGATCAACGCCTTTAAAGAAGTTTCAGAATCAACACGAGGTATTTTTTTAGTTTGGATCTTTATTTCTTCGTTGTCGGCTTAAGACT,ATAAGGATCCCAGGCGATGGCATAATCAAAATAACGATTTTTTTTTACTTTTGTTTGCTTGGCATTTGTGAAAGGTATATATAGTAACATAATATGCTTCTCATATTACGTTTACATACTTACACTAATTGTACATACAATCTTGCACATGCATAAACACATCAAACCAGCTTACATTTTTAC	right_inserts=ATACTGATTAGACATTCCCGTTTATCGCGACTCACTTCGAGCCGATCAAAAACTCTGTACAGTCAGTCTTAAGCCGACAACGAAGAAATAAAGATCCAAACTAAAAAAATACCTCGTGTTGATTCTGAAACTTCTTTAAAGGCGTTGATCTTAGTCAAACGACGGATCATTTGTTCGACTCGAATAGTAAAATACGTAAGTATATATATATATATATACACTACTACAATACACTATGCTCAATGGGGGATTGTTGGTAACCGATACAGATTCG,ACATACAATCTTGCACATGCATAAACACATCAAACCAGCTTACATTTTTACTTACACTTAAGCGCATGATTTGTTGTGCATCCATACCGTTATTTTTCCGTTCTTTTTTT…
Pros>2xGFP	X	rover	14204906	14204910	P3	total_left_count=23	total_right_count=21	nref=2	left_inserts=AATGTTTGTTTAGCAAATACAAAAGTATTTTCTATAAATCGCAAAATTGCAACTCATGCAGGAGTTTGCAACCGCTTGTTCATCATACATATACTTACGTATTTTACTATTCGAGTCGAACAAATGATCCGTCGTTTGACTAAGATCAACGCCTTTAAAGAAGTTTCAGAATCAACACGAGGTATTTTTTTAGTTTGGATCTTTATTTCTTCGTTGTCGGCTTAAGACTGACTGTACAGAGTTTTTGATCGGCTCGAAGTGAGTCGCGATAAACGGGAATGTCTAATCAGTATATGTGTACAAAAAAAGAACGGAAAAATAACGGTATGGATGCACAACAAATCATGCGCTTAAGTGTAAGTAAAAA	right_inserts=TCATAGTCACAAGCAACACACCCCCGCCCACAAATCTATATCCATATGTATGTATGTATATATGCATATATAGTAACATAATATGCTTCTCATATTACGTTTACATACTTACACTAATTGTACATACAATCTTGCACATGCATAAACACATCAAACCAGCTTACATTTTTACTTACACTTAAGCGCATGATTTGTTGTGCATCCATACCGTTATTTTTCCGTTCTTTTTTTTGTACACATATACTGATTAGACATTCCCGTTTATCGCGACTCACTTCGAGCCGATCAAAAACTCTGTACAGTCAG
Pros>2xGFP	X	rover	15283036	15283041	P3	total_left_count=12	total_right_count=15	nref=23	left_inserts=TTAAGCGCATGATTTGTTGTGCATCCATACCGTTATTTTTCCGTTTTTTTTTGTACACATATACTGATTAGACATTCCCGTTTATCGCGACTCACTTCGAGCCGATCAAAAACTCTG,TAACATCATCCACATAAGTACTCCATTCCATTCACATCCATGGCATGGCATATACATACATACATACATACGTACACTCCATATATAGTAACATAATATGCTTCTCATATTACGTTTACATACTTACACTAATTGTACATACAATCTTGCACATGCATAAACACATCA	right_inserts=CTTCGAGCCGATCAAAAACTCTGTACAGTCAGTCTTAAGCCGACAACGAAGAAATAAAGATCCAAACTAAAAAAATACCTCGTGTTGATTCTGAAACTTCTTTAAAGGCGTTGATCTTAGTCAAACGACGGATCATTTGTTCGACTCGAATAGTAAAATACGTAAGTATATATACTCGCAATCTGTATAATTGATGCTGCCTTAGGTGAACATGGAGCTAAAGTGTCCTTGGGCACACCTT
Pros>2xGFP	X	rover	16832282	16832287	P3	total_left_count=18	total_right_count=24	nref=2	left_inserts=TCAGAATCAACACGAGGTATTTTTTTAGTTTGGATCTTTATTTCTTCGTTGTCGGCTTAAGACTGACTGTACAGAGTTTTTGATCGGCTCGAAGTGAGTCGCGATAAACGGGAATGTCTAATCAGTATATGTGTACAAAAAAAGAACGGAAAAATAAC,CCTAAGACGCCCGAGAACTCGACGACCAGAAATTCGAAGAAAGTGATCCGATTCTCCCGTTCCGAGTCCCTGATCGTCTTCGCCACGGTAAAGTAGGCGTTGATCTTAGTCAAACGACGGATCAT,GTAAAAGTATACGATTCCCAGTAGACGGGTGAATTTCCCTATTTGTTTTCTGGAGCACATGCGTCATATGTATGTCCATATATATACTTACGTATTTTACT…	right_inserts=CACTTACGTATTTTACTATTCGAGTCGAACAAATGATCCGTCGTTTGACTAAGATCAACGCCTTTAAAGAAGTTTCAGAATCAACACGAGGTATTTTTTTAGTTTGGATCTTTATTTCTTCGTTG,CTAATCAGTATATGTGTACAAAAAAAGAACGGAAAAATAACGGTATGGATGCACAACAAATCATGCGCTTAAGTGTAAGTAAAAATGTAAGCTGGTTTGATGTGTTTATGCATGTGCAAGATTGTATGTACAATTAGTGTAAGTATGTAAACGTAATATGAGAAGCATATTATGTTACTATATATATATACCCTATGATTCAGCCCAGCTAGATGGAATTATATGCATATACATATGTACATATATAGAGATTTGGCGA…
Pros>2xGFP	2L	rover	1140710	1140711	P5	total_left_count=7	total_right_count=8	nref=53	left_inserts=TGGGGACAAACGATCTGACAATTGATGAGAATTTTAATCGTATTTAGCGAGTATCGCAGCTAATATGTTGGTAAATTATATATATATATAGTAACATAATATGCTTCTCATATTACGTTTACATACTTACACTAATTGTACATACAATCTTGCACATGCATAAACACATCAAACCAGCTTACAT	right_inserts=GCCGACAACGAAGAAATAAAGATCCAAACTAAAAAAATACCTCGTGTTGATTCTGAAACTTCTTTAAAGGCGTTGATCTTAGTCAAACGACGGATCATTTGTTCGACTCGAATAGTAAAATACGTAAGTATATAAATATACGTATACAATATGCAAACAATTTGTGGATAAATTTGTTAAGAAATGGCTCAGGGCATAAATATTTTAA,ATACTTACACTAATTGTACATACAATCTTGCACATGCATAAACACATCAAACCAGCTTACATTTTTACTTACACTTAAGCGCATGATTTGTTGTGCATCCATACCGTTATTTTTCCGTTCTTTTT
Pros>2xGFP	2L	rover	1446792	1446799	P5	total_left_count=16	total_right_count=11	nref=56	left_inserts=GGCGTTGATCTTAGTCAAACGACGGATCATTTGTTCGACTCGAATAGTAAAATACGTAAGTGGCGCAGTCGGTAGGATAATACATTGTTGATGCGATAGTAACCCTATTCAATTCTTCAATTATTATCCACAAAAGAACTAACGCAGTCGCGTCGTGCTAAGTGGAAAA,AGCTTACATTTTTACTTACACTTAAGCGCATGATTTGTTGTGCATCCATACCGTTATTTTTCCGTTCTTTTTTTGTACACATATACTGATTAGACATTCCCGTTTATCGCGACTCACTTCGAGCC,GGCCAATTATTTTAATCGCCTTTGTCAAGCCACTGCGTCTCGACCACACCAAGAATGCGACTATGCGATATATGTCCGATATACATATAT…	right_inserts=AAAAAAATACCTCGTGTTGATTCTGAAACTTCTTTAAAGGCGTTGATCTTAGTCAAACGACGGATCATTTGTTCGACTCGAATAGTAAAATACGTAAGTATATATATGCGATATTCATGTGATATGCACACAAGAGAACCACTCTGATTAAGCAATTCGGTGTGAAGTGGCCGGGGCGACGAACAAAAG,TCAACACGAGGTATTTTTTTAGTTTGGATCTTTATTTCTTCGTTGTCGGCTTAAGACTGACTGTACAGAGTTTTTGATCGGCTCGAAGTGAGTCGCGATAAACGGGAATGTCTAATCAGTATATGTGTACAAAAAAAGAACGGAGAAATAACGGTATGGATGCACAACAAA
Pros>2xGFP	2L	rover	7086302	7086307	P5	total_left_count=6	total_right_count=8	nref=36	left_inserts=TTATGAGCATTTTTTATTAATAAGCTTGTTAGGTGGCATTTTTCTAAAATGATTGGATGTTTAACATTAAATTCTGCATTGGAATTTTGCAATCTTCCTCCAACTCTTAGAACCCCATCCTTGTC,GATCAAACCCATCAGTTTGATATTAATTGTATATATACTTACGTATTTTACTATTCGAGTCGAACAAATGATCCGTCGTTTGACTAAGATCAACGCCTTTAAAGAAGTTTCAGAATCAACACGAGGTATTTTTTTAGTTTGGATCTTTATTTCT	right_inserts=TAATATGAGAAGCATATTATGTTACTATATATGGTTATTGTATAAGTTAAAACTAAAAAGCTGCTATATTCTAACAAAGAAATCTGCTAATCGCGTACGTCGAGCTTATCTACATCCTGTCTTTG,ACCATATATAGTAACATAATATGCTTCTCATATTACGTTTACATACTTACACTAATTGTACATACAATCTTGCACATGCATAAACACATCAAACCAGCTTACATTTTTACTTACACTTAAGCGCATGATTTGTTGTGCATCCATACCGTTATTTTT
Pros>2xGFP	2L	rover	10168608	10168614	P5	total_left_count=9	total_right_count=13	nref=63	left_inserts=AATTAAAAGGGAGCAGCAAACTTTATTCATATTTGAGTTTCTGTTTCCTCATCTCATCTCATTTTTCTTTTCTTTTTTTTATATATATACTTACGTATTTTACTATTCGAGTCGAACAAATGATCCGTCGTTTGACTAAGATCAACGCCTTTAAAGAAGTTTCAGAATCAACACGAGGTATTTTTTTAGTTTGGATCTTTATTTCTTCGTTGTCGGCTTAAGACTGACTGTACAGAGTTTTTGATCGGCTCGAAGTGAGTCGCGATAAACGGGAATGTCTAATCAGTATAT	right_inserts=AAGAACGGAAAAATAACGGTATGGATGCACAACAAATCATGCGCTTAAGTGTAAGTAAAAATGTAAGCTGGTTTGATGTGTTTATGCATGTGCAAGATTGTATGTACAATTAGTGTAAGTATGTAAACGTAATATGAGAAGCATATTATGTTACTATATACATATATTTTTTTTAAAGCCATCTGACATTGTGGAAGCCTTCTTGTGCAGACATATCCACAATATCGTAAGTATAATAAAGTT
Pros>2xGFP	2L	rover	14599249	14599254	P5	total_left_count=17	total_right_count=5	nref=73	left_inserts=AACAATGTTTGAAGTTTGATTACGAAATATTTATTATCGGAGCACTTAAGCGAACAATTCTAATTACATTTGTATATATACTTACGTATTTTACTATTCGAGTCGAACAAATGATCCGTCGTTTGACTAAGATCAACGCCTTTAAAGAAGTTTCAGAATCAACACGAGGTATTTTTTTAGTTTGGATCTTTATT	right_inserts=GTATGTAAACGTAATATGAGAAGCATATTATGTTACTATATATCATATTATCTGCAAGTGCACAAAGTTAAGCTTTTAGAATTAAAGACTAACGAAGGGCTTTAAATGTTATTGCTCTACCCATC
Pros>2xGFP	2L	rover	19789439	19789443	P5	total_left_count=8	total_right_count=6	nref=40	left_inserts=CTGGAAGTATGGGTGCCAAATCTGGGGCTTGGCATGCGACAGCCATATCAAAAGGATCCAGGCTATTCAAAAAAAGGTAGCAATACTCATCACCGGCTGCGAGTGGTTTGTGCGAAACACCACCT,TGGCGGGGAAGCAGCTTGCTCGCTTGGTTATGCTGCTGCACATATAGTACCCCTGTATATAATACATATATATACTTACGTATTTTACTATTCGAGTCGAACAAATGATCCGTCGTTTGACTAAGATCAACGCCTTTAAAGAAGTTTCAGAATCAACACGAGGTATTTTTTTAGTTTGGATCTTTATTTCTTCGTTGTCGGCTTAAGAC	right_inserts=ATTGTATGTACAATTAGTGTAAGTATGTAAACGTAATATGAGAAGCATATTATGTTACTATATGTATGTATGTTCGTGTATATAGACGTAGAGTAGATGTATCTGGCCAACTTGACACGTTTCTGCAACAGGCGGCCGCAGCGCAGTCAACTTTGCTCT
Pros>2xGFP	2L	rover	21106565	21106570	P5	total_left_count=1	total_right_count=19	nref=55	left_inserts=	right_inserts=ATCCATACCGTTATTTTTCCGTTCTTTTTTTGTACACATATACTGATTAGACATTCCCGTTTATCGCGACTCACTTCGAGCCGATCAAAAACTCTGTACAGTCAGTCTTAAGCCGACAACGAAGA,TCAGTCTTAAGCCGACAACGAAGAAATAAAGATCCAAACTAAAAAAATACCTCGTGTTGATTCTGAAACTTCTTTAAAGGCGTTGATCTTAGTCAAACGACGGATCATTTGTTCGACTCGAATAGTAAAATACGTAAGTATATACATATATATATATATATATTGGAAAAAATTATTCAACGATTTTTAGCTCTCTAAACCACTAGAAAAATTATAGGAAATACAAAGAAAATTGTTC
Pros>2xGFP	2R	rover	7250118	7250124	P5	total_left_count=6	total_right_count=11	nref=48	left_inserts=CACCTACATAGGATATATAGAATACGACATATGTATATAGTAACATAATATGCTTCTCATATTACGTTTACATACTTACACTAATTGTACATACAATCTTGCACATGCATAAACACATCAAACCAGCTTACATT	right_inserts=TTGATTCTGAAACTTCTTTAAAGGCGTTGATCTTAGTCAAACGACGGATCATTTGTTCGACTCGAATAGTAAAATACGTAAGTATATACCCTAACCTGCTGTATTCAGGAAGCAGGAGAGGGAGGAGGGGAGCAGAGATGGATAAGCCGGCGCCTTGGCGGATAATTGAA
Pros>2xGFP	2R	rover	7738638	7738643	P5	total_left_count=3	total_right_count=1	nref=45	left_inserts=TGGATTGAATTTCATTGAGCAACTTCTGGTACACCAGACACATATATATATATATACTTACGTATTTTACTATTCGAGTCGAACAAATGATCCGTCGTTTGACTAAGATCAACGCCTTTAAAGAAGTTTCAGAATCAACACGAGGTATTTTTTTAGTTTGGATCTTTA	right_inserts=ACTTCTTTAAAGGCGTTGATCTTAGTCAAACGACGGATCATTTGTTCGACTCGAATAGTAAAATACGTAAGTATATATATATAAATCCTCTACACTTCCGAATCCTCGTCCACATATTAATTTGA
Pros>2xGFP	2R	rover	9148392	9148398	P5	total_left_count=9	total_right_count=18	nref=87	left_inserts=AATTAATCTAGTGTTTGTACTCCTTGTATATTTTTGCAAGTATTATTATGATTTTGATCAGTGTATATGTATATAGTAACATAATATGCTTCTCATATTACGTTTACATACTTACACTAATTGTACATACAATCTTGCACATGCATAAACACATCAAACCAGCTTACATT	right_inserts=CAGTAAGTCTTAAGCCGACAACGAAGAAATAAAGATCCAAACTAAAAAAATACCTCGTGTTGATTCTGAAACTTCTTTAAAGGCGTTGATCTTAGTCAAACGACGGATCATTTGTTCGACTCGAATAGTAAAATACGTAAGTATATATATACTATATCTGCTATTTGGACTGTGTTTTGCATGTGCAAGCATTGTAAAGTTAAGAACAAAAGATTTAACTGTTTGCAGTGTGACA
Pros>2xGFP	2R	rover	11922388	11922394	P5	total_left_count=8	total_right_count=7	nref=30	left_inserts=ATATAGTCACATATGTACGAGTACATACGTATATAGTAACATAATATGCTTCTCATATTACGTTTACATACTTACACTAATTGTACATACAATCTTGCACCTGCATAAACACATCAAACCAGCTTAC	right_inserts=TAAAGATCCAAACTAAAAAAATACCTCGTGTTGATTCTGAAACTTCTTTAAAGGCGTTGATCTTAGTCAAACGACGGATCATTTGTTCGACTCGAATAGTAAAATACGTAAGTATATATCTGGGCGAGTGTGACTGATCGGCGGGGCTTAGCGTATCGATATCGGTCGAAGTTGCAGTCGCAGTCGCCGTCTCTTTACATGTAATAAG
Pros>2xGFP	2R	rover	14919483	14919488	P5	total_left_count=3	total_right_count=3	nref=74	left_inserts=ATTAATCAATCGTTACTTATAGATGCTTATTAAAATGCTGAATGTGTTTTTAAGTTCCTTTCTTATAGCGCGAGTTCAGATCGATGTTATATAGTAACATAATATGCTTCTCATATTACGTTTACATACTTACACTAATTGTACATACAATCTTGCACATGCATAAACACATCAAACCAGCTTACATTTTTACTTACACTTAAGC	right_inserts=AGTCAAACGACGGATCATTTGTTCGACTCGAATAGTAAAATACGTAAGTATATATATGCTGCTTGAGAGTCGGTAAATAGATCTAAAGTGCCGTACAACAACTGAGTTGCATGACATGCAGTTTG
Pros>2xGFP	2R	copia	22192420	22192424	P5	total_left_count=9	total_right_count=23	nref=52	left_inserts=TAATTCTGGAGGTAAAGACGAAGATTAAACTCGTTTATCTTTAAGAATGAGAATACGACGCTGTTGTAATTTATAATTTATATTTCCTTTCTTAATAAATAAATAAATAGTCAAGTTTATGTTTGAGTTTTATGATTTATATTTTAAGTTATTTCAACTGCAACACCAGCACCACGACCTACTCACAGCAAAAACGTACAAGAAGGAAAGAAGGAATAAAAAGAGTGGT	right_inserts=TGAATGGCCACACCTTTTATGCCATAAAACATATTGTAAGAGAATACCACTCTTTTTATTCCTTCTTTCCTTCTTGTACGTTTTTTGCTGTGAGTAGGTCGTGGTGCTGGTGTTGCAGTTGAAAT,TTTATGGCATAAAAGGTGTGGCCATTCATATCAAATATAAAGTAGTGTTGTTTAACGTTATTTTTGTAGGTTGAATAGTATATTCCAACAGACGCGAACCCAAAGTTTCATAAATAAATGCAAATTGCAAATAGATTTTTCCTGTTTCGCCTGCTGGCTAAGCATTTTTGTCGAGCG,GTGAGTAGGTCGTGGTGCTGGTGTTGCAGTTGAAATAACTTAAAATATAAATCATAAAACTCAAACATAAACTTGACTATT…
Pros>2xGFP	2R	rover	23570243	23570248	P5	total_left_count=11	total_right_count=4	nref=49	left_inserts=CATAATATGCTTCTCATATTACGTTTACATACTTACACTAATTGTACATACAATCTTGCACATGCATAAACACATCAAACCAGCTTACATTTTTACTTACACTTAAGCGCATGATTTGTTGTGCATCCATACCGTTATTTTTCCGTTCTTTTTTTGTACACATATACTGATTAGACATTCC,TATATAATTGCAAACACCAGCGATCACAAAAATGTAGCTCGACTAAACTAAACCATACATATATACTTACGTATTTTACTATTCGAGTCGAACAAATGATCCGTCGTTTGACTAAGATCAACGCCTTTAAAGAAGTTTCAGAATCAACACGAGGTATTTTTTTAGTTTGGATCTTTATTTCTTCG	right_inserts=GTGCAAGATTGTATGTACAATTAGTGTAAGTATGTAAACGTAATATGAGAAGCATATTATGTTACTATATATATCTCATTAATACTTTCGATTTTGCAATCTCAGCTAAATGATGATGTTACTGTATATATAAAATTCCCAATGATTCAATACCACTAATATG
Pros>2xGFP	3L	rover	7150193	7150199	P5	total_left_count=20	total_right_count=18	nref=51	left_inserts=TTTAGTTTGGATCTTTATTTCTTCGTTGTCGGCTTAAGACTGACTGTACAGAGTTTTTGATCGGCTCGAAGTGAGTCGCGATAAACGGGAATGTCTAATCAGTATATGTGTACAAAAAAAGAACGGAAAAATAACGGTATGGATGCACAACAAATCATGCGCTTAAGTG,GTGAGCTACCGAGAAATACCCCCATTTGTCTCTGGATAATGTTGCAGAATGCAACAATGTTTTAGCGCATAATAGTTCAAGGCGAAAGCTATATACTTACGTATTTTACTATTCGAGTCGAACAAATGATCCGTCGTTTGACTAAGATCAACGCCTTTAAAGAAGTTTCAGAATCAACACGAGGTATTTTTTTAGTTTG	right_inserts=GTTTATGCATGTGCAAGATTGTATGTACAATTAGTGTAAGTATGTAAACGTAATATGAGAAGCATATTATGTTACTATATAAATACATAGTAACCCACGCTCGTTGAGCGCGGTGAATAGAAACCCTTGAGGGCGATTTCGTCACGGCACATTAACTCCAATCAATAGACAG,TACACATATACTGATTAGACATTCCCGTTTATCGCGACTCACTTCGAGCCGATCAAAAACTCTGTACAGTCAGTCTTAAGCCGACAACGAAGAAATAAAGATCCAAACTAAAAAAATACCTCGTGTTGATTCTGAAACTTCTTT
Pros>2xGFP	3L	rover	10285472	10285477	P5	total_left_count=13	total_right_count=7	nref=66	left_inserts=CATCCATACCGTTATTTTTCCGTTCTTTTTTTGTACACATATACTGATTAGACATTCCCGTTTATCGCGACTCACTTCGAGCCGATCAAAAACTCTGTACAGTCAGTCTTAAGCCGACAACGAAG,TGATCTTTTGTTTAATTATTTTAATTTTAATTTAATTAAGTGAATATCAACAAATATTTAATAATATATATATATATACTTACGTATTTTACTATTCGAGTCGAACAAATGATCCGTCGTTTGACTAAGATCAACGCCTTTAAAGAAGTTTCAGAATCAACACGAGGTA	right_inserts=ATGTAAGCTGGTTTGATGTGTTTATGCATGTGCAAGATTGTATGTACAATTAGTGTAAGTATGTAAACGTAATATGAGAAGCATATTATGTTACTATATATATATACATATCTTAAACGTATATAACTTCTGTAACAAGTATTTTGAATAGCTTAAATTGAGAAACTGATAAATGT
Pros>2xGFP	3L	Dm88	10684637	10684644	P5	total_left_count=2	total_right_count=1	nref=80	left_inserts=CCCCAACAAGGTCGTCGCGTTAATAAATTGAAATCAGGATATCTTTATTATTTACCAGCACGGAAAAGAGCACGAAGCCGGTGCAAAGCGAGTTCTGCGATACTTGAGGGGCACAGCTGATTTGC	right_inserts=
Pros>2xGFP	3L	rover	11844377	11844383	P5	total_left_count=2	total_right_count=13	nref=41	left_inserts=TAAATAAATATACATATCAACTTAGTACAAGAATATCCAGCTGAAAGAATGGTATATAGTAACATAATATGCTTCTCATATTACGTTTACATACTTACACTAATTGTACATACAATCTTGCACAT	right_inserts=AACGAAGAAATAAAGATCCAAACTAAAAAAATACCTCGTGTTGATTCTGAAACTTCTTTAAAGGCGTTGATCTTAGTCAAACGACGGATCATTTGTTCGACTCGAATAGTAAAATACGTAAGTATATATATATATATATATACTTGTGTTTGTTTCTATGACAGTTTCTTCACAGCTTTCGATTTTCTTATGGCACATCGCGCGA
Pros>2xGFP	3L	rover	15032735	15032740	P5	total_left_count=10	total_right_count=6	nref=54	left_inserts=AAAAAGAAGACAGCCCCCAACGAATTTGTGCACTCGCCTGATTCGTTATCTATATAGTAACATAATATGCTTCTCATATTACGTTTACATACTTACACTAATTGTACATACAATCTTGCACATGCATAAACACATCAAACCAGCTTACATTTTTACTTACACTTAAGCGCATGATTTGTTGTGCATCCATACCGTTATTTTT	right_inserts=TCAAACGACGGATCATTTGTTCGACTCGAATAGTAAAATACGTAAGTATATATAATTATATTAACTTTGCTTTTTGCTCTTGACTAGGCCTAAGCACGAGATGGAAAGTAGGATGGGGATGGGGCGAAGGACTCCCT,TTTTTGATCGGCTCGAAGTGAGTCGCGATAAACGGGAATGTCTAATCAGTATATGTGTACAAAAAAAGAACGGAAAAATAACGGTATGGATGCACAACAAATCATGCGCTTAAGTGTAAGTAAAA
Pros>2xGFP	3L	rover	15553860	15553865	P5	total_left_count=5	total_right_count=11	nref=59	left_inserts=	right_inserts=TAAGCGCATGATTTGTTGTGCATCCATACCGTTATTTTTCCGTTCTTTTTTTGTACACATATACTGATTAGACATTCCCGTTTATCGCGACTCACTTCGAGCCGATCAAAAACTCTGTACAGTCAGTCTTAAGCCGACAACGAAGAAATAAAGATCCAAACTAAAAAAATACCTCGTGTTGATTCTGAAACTTCTTTAAAGGCGTTGATCTTAGTCAAACGACGGATCATTTGTTCGACTCGAATAGTAAAATACGTAAGTATATAATATATATAATATATTATAATATATATAATTTATTAGGTCGAAATCGGTTTCTTTTGCCGGATACATGCTTTTCAACGAA
Pros>2xGFP	3L	rover	17058892	17058903	P5	total_left_count=11	total_right_count=9	nref=56	left_inserts=CATCCATACCGTTATTTTTCCGTTCTTTTTTTGTACACATATACTGATTAGACATTCCCGTTTATCGCGACTCACTTCGAGCCGATCAAAAACTCTGTACAGTCAGTCTTAAGCCGACAACGAAG,ATTTATTTATTTCTCAGTTATTTCATTATAATTTTTATTTTATATATATATTTATATATATATATATATATATATATAGTAACATAATATGCTTCTCATATTACGTTTACATACTTACACTAATTGTACATACAATCTTGCACATGCATAAACACATCAAACCAGCTTACATTTTTACTTACACTTAAGCGCATGATTTGTTGTGCATCCATACCGTTATT	right_inserts=ACATGCATAAACACATCAAACCAGCTTACATTTTTACTTACACTTAAGCGCATGATTTGTTGTGCATCCATACCGTTATTTTTCCGTTCTTTTTTTGTACACATATACTGATTAGACATTCCCGTTTATCGCGACT
Pros>2xGFP	3L	rover	17454247	17454254	P5	total_left_count=10	total_right_count=10	nref=46	left_inserts=TTCTCAACTAGATATGAGGTGGGTTTTGTCGTGCTTAGATTAGGACTAATCGGTCGCAGGGATCGAAACATATATATATATATATACTTACGTATTTTACTATTCGAGTCGAACAAATGATCCGTCGTTTGACTAAGATCAACGCCTTTAAAGAAGTTTCAGAATCAACACGAGGTATTTTTTTAGTTTGGATCTTTATTTCTTCGTTGTTATA	right_inserts=GTGCTGAAGCTTTACCATAGCATTTTTTATACGCCACATATATGCCATATATATATATATATAGTAACATAATATGCTTCTCATATTACGTTTACATACTTACACTAATTGTACATACAATCTTGCACATGCATAAACACATCAAACCAGCTTACATTTTTACTTACACTTAAGCGCATGATTTGTTGTGCATCCATACCGTTATTTTT
Pros>2xGFP	3L	copia	17569012	17569017	P5	total_left_count=21	total_right_count=28	nref=35	left_inserts=AATAACAATTGCACACCAGCACCATCAGCAGCAGCAGCAGCAGCAACAACAATTTGTAATTGTTTATGGCATTTTGGTTATTGGCCTATGTTGTAATTTATAATTTATATTTCCTTTCTTAATAAATAAATAAATAGTCAAGTTTATGTTTGAGTTTTATGATTTATATTTTAAGTTATTTCAACTGCAACACCAGCACCACGACCTACTCACAGCAAAAACGTACAAGAAGGAAAGAA	right_inserts=TTTTAAGTTATTTCAACTGCAACACCAGCACCACGACCTACTCACAGCAAAAACGTACAAGAAGGAAAGAAGGAATAAAAAGAGTGGTATTCTCTTACAATATGTTTTATGGCATAAAAGGTGTGGCCATTCATATCAAATATAAAGTAGTGTTGTTTAACGTTATTTTTGTAGGTTGAATAGTATATTCCAACAGCCTATTTTTGATGTGCCCAACAACCGACATTTGTGAGCTTGTGAGTTGTGGGCGGTTTTGTAAGAAACGGAAAGTGATTTCTGTGT
Pros>2xGFP	3L	copia	18789271	18789275	P5	total_left_count=13	total_right_count=3	nref=60	left_inserts=ATGTTGCTGCCATGATCTAAATTTCCCAACTAATTATTGCGACAAACTTACAGAGGCGTACGATATGCAAAACGCGTAAAAGTAATATTGGATTTTGTTGTAATTTATAATTTATATTTCCTTTCTTAATAAATAAATAAATAGTCAAGTTTATGTTTGAGTTTT	right_inserts=GTAGTGTTGTTTAACGTTATTTTTGTAGGTTGAATAGTATATTCCAACAGATTTCATTTAAATTTCAATTAAAAACAACAAGCAAATACTAAATGAATAATACAATAAATACGTCCATTACTTTC
Pros>2xGFP	3L	rover	20349779	20349783	P5	total_left_count=3	total_right_count=7	nref=34	left_inserts=CACAGGAGCATATCTGCTATGTATATACATATATATAGTAACATAATATGCTTCTCATATTACGTTTACATACTTACACTAATTGTACATACAATCTTGCACATGCATAAACACATCAAACCAGC	right_inserts=GTGTTGATTCTGAAACTTCTTTAAAGGCGTTGATCTTAGTCAAACGACGGATCATTTGTTCGACTCGAATAGTAAAATACGTAAGTATATGTATATTGTTGTCAATATGCTCCACAATTGGAGCTAACATTACACCTCTTCCAATTGGAGTTGGC
Pros>2xGFP	3L	rover	21260165	21260172	P5	total_left_count=5	total_right_count=5	nref=31	left_inserts=TATATAAAGATTGTTTGTTTTTAAATAACAGGAATATATATATATATATATATATATATACTTACGTATTTTACTATTCGAGTCGAACAAATGATCCGTCGTTTGACTAAGATCAACGCCTTTAA,GTTATTTTTCCGTTCTTTTTTTGTACACATATACTGATTAGACATTCCCGTTTATCGCGACTCACTTCGAGCCGATCAAAAACTCTGTACAAGCAGTCTTAAGCCGACAACGAAGAAATAAAGATCCAAACTAAAAAAATACCTCGTGTTGATTCTGAAACTTCTTTAAAGGCGTTGATCTTAGTCAAACGACGGATCATTTGTT	right_inserts=AACAAAGTTTTTAAAATGAAAGTATAGCTGATATATATGTATAAAAAAAATATATATATAGTAACATAATATGCTTCTCATATTACGTTTACATACTTACACTAATTGTACATACAATCTTGCAC
Pros>2xGFP	3L	rover	21932218	21932223	P5	total_left_count=22	total_right_count=19	nref=35	left_inserts=TTAACTGATTATGATTATTATTAACGATGCTTACGCATTTACTCACAACTCATATACACACCTATATATATAAATATATATATATCTATATATAGTAACATAATATGCTTCTCATATTACGTTTACATACTTACACTAATTGTACATACAATCTTGCACATGCATAAACACATCAAACCAGCTTACATTTTTACTTACACTTAAGCGCATGATTTGTTGTGCATCCATACCGTTATTTTT	right_inserts=GCCATGTATATAGATATATATATAGATATATATATATTATAGATATATATAGTAACATAATATGCTTCTCATATTACGTTTACATACTTACACTAATTGTACATACAATCTTGCACATGCATAAA,ACAGTCAGTCTTAAGCCGACAACGAAGAAATAAAGATCCAAACTAAAAAAATACCTCGTGTTGATTCTGAAACTTCTTTAAAGGCGTTGATCTTAGTCAAACGACGGATCATTTGTTCGACTCGAATAGTAAAATACGTAAGTATATATATATATCTATAATATATATATATCTATATATATATCTATATACATGGCATATATCGCTGAAGAATATTTTCGTTGATAAAACAAT,CATTTTTACTTACACTTAAGCGCA…
Pros>2xGFP	3R	rover	5033894	5033896	P5	total_left_count=2	total_right_count=2	nref=46	left_inserts=ATTTGAGTATCCATTTATACCGAAGTTGACACCACATAAACAACGCATGAAGTAATGTGTATATAATAACATAATATGCTTCTCATATTACGTTTACATACTTACACTAATTGTACATACAATCT	right_inserts=TAAGAAAGGAAATATAAATTATAAATTACAACAATATATATATTTATCAAATGGAACTGGAATCATCTGCAAAGAATTTCAGTGTAAGCTTCGTTTTCTAAGTTCTTTAAACCAGAAGGTACCAA
Pros>2xGFP	3R	rover	5111084	5111089	P5	total_left_count=9	total_right_count=2	nref=39	left_inserts=TTTTGATTTATGGTCAGGGAAGTTCGCACATTGGAGATGCCATTATTTTGCGTATTTATACAAATGCTTTTCCCCACACATGAACATATATACTTACGTATTTTACTATTCGAGTCGAACAAATGATCCGTCGTTTGACTAAGATCAACGCCTTTAAAGAAGTTTCAGAATCAACACGAGGTATT	right_inserts=TGCATGTGCAAGATTGTATGTACAATTAGTGTAAGTATGTAAACGTAATATGAGAAGCATATTATGTTACTATATATACTCGTAGTAGCTACGTGCCTCGCCATAAATCAATAAATGAAATTTAC
Pros>2xGFP	3R	copia	6311221	6311233	P5	total_left_count=17	total_right_count=10	nref=47	left_inserts=TACTTTTTTTAGTCAGAAAATGGCAACGCAGTGAAATTTGTCCGTCCGTGTCTAAGTTTTGAAGCGATCTGGATGAAACTTTTCCAAAAGTATCTGTTGTAATTTATAATTTATATTTCCTTTCTTAATAAATAAATAAATAGTCAAGTTTATGTTTGAGTTTTATGATTTATATTTTAAGTTATTTCAAC	right_inserts=GGAAAGAAGGAATAAAAAGAGTGGTATTCTCTTACAATATGTTTTATGGCATAAAAGGTGTGGCCATTCATATCAAATATAAAGTAGTGTTGTTTAACGTTATTTTTGTAGGTTGAATAGTATATTCCAACAGTATCCTTTCTATTTCCAAATATAAAATCTTAAAAAATTTACCTTCGTTACTTTTGGTCAC
Pros>2xGFP	3R	copia	6762055	6762060	P5	total_left_count=6	total_right_count=6	nref=42	left_inserts=ATTGATCGAGATCCAGACACATATCAAACACATATCAATATATATAGTAACATAATATGCTTCTCATATTACGTTTACATACTTACACTAATTGTACATACAATCTTGCACATGCATAAACACATCAAACCAGCTTACATTTTTACTTACACTTAAGCGCATGATTTGTTGTGCATCCA,AATAATAATATTAATCAATAAAACATTCAATTCAGTTTTTTATTTAATTTTATGTTAAAAGAGTTTCCAAAAGGGTTTGTTGGAATATACTATTCAACCTACAAAAATAACGTTAAACAACACTA	right_inserts=TGAAACTTCTTTAAAGGCGTTGATCTTAGTCAAACGACGGATCATTTGTTCGACTCGAATAGTAAAATACGTAAGTATATACACAAATATAATCAATATAGACTATGTTATATTTCGACGTTTCCTA
Pros>2xGFP	3R	copia	7785809	7785813	P5	total_left_count=4	total_right_count=10	nref=46	left_inserts=TAGATCTTCGTTTAAAAACATTCAACCGCACTTTTAAGTTGGACGATAAGATAAGAATGACTCATGGCATATTGTCAAATTCCAAAGTGTTGGAATATACTATTCAACCTACAAAAATAACGTTAAACAACACTACTTTATATTTGATATGAATGGCCACACCTTTTATGCCATAAAACATATTGTAAGAGAATACCACTCTTTTTATTCCTTCTTTCCTTCTTGTACGTTTTTTGCTGTGAGTAGG	right_inserts=TTTTATGCCATAAAACATATTGTAAGAGAATACCACTCTTTTTATTCCTTCTTTCCTTCTTGTACGTTTTTTGCTGTGAGTAGGTCGTGGTGCTGGTGTTGCAGTTGAAATAACTTAAAATATAAATCATAAAACTCAAACATAAACTTGACTATTTATTTATTTATTAAGAAAGGAAATATAAATTATAAATTACAACACAAAGGTATCTCAAATCAACTGCCCCTCACCTTTTACCAACTTCATCTTGTCCAGCTTCAACGTAACTCTGCCAGTGAG
Pros>2xGFP	3R	rover	8112157	8112163	P5	total_left_count=6	total_right_count=11	nref=60	left_inserts=ATTTCCATTTTCTATGTCCAAAGCTGTTCATCAAGTATTTTTGTTTTGCTTTTTTTATACACATATGTATGTATATAGTAACATAATATGCTTCTCATATTACGTTTACATACTTACACTAATTGTACATACAATCTTGCACATGCATAAACACATCAAACCAGCTTACA	right_inserts=TTCGAGCCGATCAAAAACTCTGTACAGTCAGTCTTAAGCCGACAACGAAGAAATAAAGATCCAAACTAAAAAAATACCTCGTGTTGATTCTGAAACTTCTTTAAAGGCGTTGATCTTAGTCAAACGACGGATCATTTGTTCGACTCGAATAGTAAAATACGTAAGTATATATATTTTTTTTCATCCAAGCTAATGTCTTGGCACGTGTGCACGAGCTTTGTCGTTCTTATTGCTGCTTTTGTTTCTAGG
Pros>2xGFP	3R	rover	13171823	13171828	P5	total_left_count=2	total_right_count=2	nref=30	left_inserts=CTGGAAAACAATGCCAGCTGGCCTGAATAAAGCAGGCCGAGGGCAAAGTTACCATACAATCGCAATATATATCCATATATATACTTACGTATTTTAAGTTATTTCACTTCGTGGTCACTTTATGG	right_inserts=GGATCATTTGTTCGACTCGAATAGTAAAATACGTAAGTATATATATGTGATGAAGCTATTGAGCCAACATCTTTCACTGCATTGCGCCCTATGAAGGCAGTCCCTTTCTGCGCCGACTTTCTTGG
Pros>2xGFP	3R	rover	14473552	14473556	P5	total_left_count=24	total_right_count=12	nref=40	left_inserts=AAAAATTTCAATAATTATTAACAAGACGACGGCGAGTTCATTAGCGCCGCGGGCAAACGAACGCGCTGGCACATTTGTGTACTATATACATATACTTACGTATTTTACTATTCGAGTCGAACAAATGATCCGTCGTTTGACTAAGATCAACGCCTTTAAAGAAGTTTCAGAATCAACACGAGGTATTTTTTTAGTTTGGATCTTTATTTCTTCGTTGTCGGCTTAAGACTGACTGTACAGAGTTTTTGATCGGCTCGAAGTGAGTCGCGATAAACGGGAATGTCTAATCAGTATATGTGTACAAAAAAAGAACGGAAAAATAACGGTATGGATGCACAACAAATCATGCGCTTAAGTGTAA	right_inserts=AAGCTGGTTTGATGTGTTTATGCATGTGCAAGATTGTATGTACAATTAGTGTAAGTATGTAAACGTAATATGAGAAGCATATTATGTTACTATATATGTACATATATGCTCAGTTTTTAATGAAAATACAAATAAATGTTGGGTAATTAAGACTTGTCTCCCATACATTGTAGTGGCCAGTTCTGG,CGCGACTCACTTCGAGCCGATCAAAAACTCTGTACAGTCAGTCTTAAGCCGACAACGAAGAAATAAAGATCCAAACTAAAAAAATACCTCGTGTTGATTCTGAAACTTCTTTAAAGGCGTTGATCTTAGTCAAACGACGGAT
Pros>2xGFP	3R	17.6	14541442	14541447	P5	total_left_count=18	total_right_count=12	nref=40	left_inserts=GGAAAGAAGGCAAAAGAAGAAAACACAAAGACAGACGAAAGCGAAGCCAAATTTCGGGCGCTAATCTTTTTTCTTGTTATCGGGTATGCATATATAGTAACATAATATGCTTCTCATATTACGTTTACATACTTACACTAATTGTACATACAATCTTGCACATGCATAAACACATCAAACCAGCTTACATTTTTACTTACACTTAAGC,ACCACAGCCGAACGCAGCAAAGTACCTTGGAGTGCTTCTGGATCGCAGACTCACATTTTCCAAGCATGTGACCGACATCAGAACGCGCCTACGTGCTAAGGTGGCGAAGCACTACTGGCTACTTT,TGCTAAAAGTTTTCTTCCTAATAAAAGATCGTAATTCTCAGAGAAAGGGTG…	right_inserts=CGATCAAAAACTCTGTACAGTCAGTCTTAAGCCGACAACGAAGAAATAAAGATCCAAACTAAAAAAATACCTCGTGTTGATTCTGAAACTTCTTTAAAGGCGTTGATCTTAGTCAAACGACGGATCATTTGTTCGACTCGAATAGTAAAATACGTAAGTATATATATATTTACACATCGGTATAATGCAATTTACCGACCTGTCGCTGCCACTGACCAGTTAATTGTGGGCCTAATTAACAT,TAGCGCCCGAAATTTGGCTTCGCTTTCGTCTGTCTTCAAAGATTTTGTTCCCAACAACAAATGAATTTTTATTGCACCCTTTCTCTGAGAATTACGATCTTTTATTAGGAAGAAAACTTTTAGCA
Pros>2xGFP	3R	rover	15283108	15283113	P5	total_left_count=11	total_right_count=7	nref=47	left_inserts=CATGATTTGTTGTGCATCCATACCGTTATTTTTCCGTTCTTTTTTTGTACACATATACTGATTAGACATTCCCGTTTATCGCGACTCACTTCGAGCCGATCAAAAACTCTGTACAGTCAGTCTTAAGCCGACAACGAAGAAATAAAGATCCAAACTAAAAAAATACCTCGTGTTGATTCTGAAACTTCTTTAAAGGCGTTGATCTTAGTCAAACGACGGATCATTTGTTCGACTCGAATAGTAAAATACGTAAGTATATAAATCTGCATGTGTATGGGCCATAAGTCGATTAAGGTGACACATTGAGTTATGTTTG	right_inserts=GTTTATGCATGTGCAAGATTGTATGTACAATTAGTGTAAGTATGTAAACGTAATATGAGAAGCATATTATGTTACTATATATATATATATATGTATATCTGTGTGTTTTTTAAGCGAACAAAAAATTTGCCTCGAT,GCGACTCACTTCGAGCCGATCAAAAACTCTGTACAGTCAGTCTTAAGCCGACAACGAAGAAATAAAGATCCAAACTAAAAAAATACCTCGTGTTGATTCTGAAACTTCTTTAAAGGCGTTGATCT
Pros>2xGFP	3R	rover	15313550	15313554	P5	total_left_count=7	total_right_count=7	nref=35	left_inserts=CCACATTCACACATCTCGCTCGCTCGCCCTTTTTTTTGAATATCTCTCTATATATATATAGTAACATAATATGCTTCTCATATTACGTTTACATACTTACACTAATTGTACATACAATCTTGCACATGCATAAACACATCAAACCAGCTTACATTTTTACTTACACTTAAGCGCATGATTTGTTGTGCAT	right_inserts=TTCGAGCCGATCAAAAACTCTGTACAGTCAGTCTTAAGCCGACAACGAAGAAATAAAGATCCAAACTAAAAAAATACCTCGTGTTGATTCTGAAACTTCTTTAAAGGCGTTGATCTTAGTCAAACGACGGATCATTTGTTCGACTCGAATAGTAAAATACGTAAGTATATTTGTATAAATGAACAACAAACAAATGCTTTTTGCAGACCGTCTCTTCAATGAGAAGGAAAAATACAAAGCAATCTGCGACGAT
Pros>2xGFP	3R	rover	15560900	15560901	P5	total_left_count=2	total_right_count=1	nref=47	left_inserts=CGGGGTGTAAAAATATATGTATATATATATAGTAACATAATATGCTTCTCATATTACGTTTACATACTTACACTAATTGTACATACAATCTTGCACATGCATAAACACATCAAACCAGCTTACAT	right_inserts=
Pros>2xGFP	3R	rover	18297308	18297312	P5	total_left_count=14	total_right_count=5	nref=50	left_inserts=TCTGCCGTTATCATAACGAAACGGTGTATACGATTTAAGTAGGGATAGCATCATAGCTTCGATGCCACTTTGTTGTGTTTGTTGGATGTTTGTCGGTGTATGTTCGGAATGAGCAGTTCTTGTCG,GCATGATTTGTTGTGCATCCATACCGTTATTTTTCCGTTCTTTTTTTGTACACATATACTGATTAGACATTCCCGTTTATCGCGACTCACTTCGAGCCGATCAAAAACTCTGTACAGTCAGTCTT,TTGGCATTTCATAAGATTGCACTTCTCTAAAAGATTGTGTAATATATATATATATATATACTTACGTATTTTACTATTCGAGTCGAACAAATGATCCGTCGTTTGACTAAGATCAACGCCTTTAAAGAAGTTTC…	right_inserts=
Pros>2xGFP	3R	rover	19872271	19872275	P5	total_left_count=12	total_right_count=4	nref=54	left_inserts=ACGCCTTTAAAGAAGTTTCAGAATCAACACGAGGTATTTTTTTAGTTTGGATCTTTATTTCTTCGTTGTCGGCTTAAGACTGACTGTACAGAGTTTTTGATCGGCTCGAAGTGAGTCGCGATAAA,TCAATATTTACTCATGACGGTAATAAAAAAAATTTATTGATTTTTTACTCATCTGTTTGTATGTGCACTTACTCAGGAATACATATATACTTACGTATTTTACTATTCGAGTCGAACAAATGATCCGTCGTTTGACTAAGATCAACGCCTTTAAAGA	right_inserts=AGTGTAAGTATGTAAACGTAATATGAGAAGCATATTATGTTACTATATGACTGATCTATTTTTGAGCTTATCATCATTTAAATTGACTATGTTACGGAACTTATCATTGTATAAACCCTTCAAAT
Pros>2xGFP	3R	rover	23342737	23342742	P5	total_left_count=3	total_right_count=1	nref=53	left_inserts=GTAGAACAGCAATAACAGAAACCACAGCAGCATTACTAAATCTGCACACAATCTATATGCATTTTCAGCTGTGGATATATATATAGTAACATAATATGCTTCTCATATTACGTTTACATACTTAC	right_inserts=GCACTGCTGGCATATTCAAAATCATATGCAGTCGAGATCTATATATATACTTACGTATTTTACTATTCGAGTCGAACAAATGATCCGTCGTTTGACTAAGATCAACGCCTTTAAAGAAGTTTCAG
Pros>2xGFP	3R	rover	23909133	23909137	P5	total_left_count=22	total_right_count=16	nref=17	left_inserts=TCCGCGGCTCACTTTCGATTTCTGGCCATGACACCGCGCCACGACATACATACATACATATACTTACGTATTTTACTATTCGAGTCGAACATTATTTGTTCGACTGTTATAGGGACAAAGTTACATATTGGATTTGTTCTTTTAATAATATTTTTGATACATTCGTTGTTAATTTCTTGATAGTTCTGGTTATAAATTTTATCTTGTTCTTCGAAATAAGTGTCTTTGTCTATAT	right_inserts=TGTAAGCTGGTTTGATGTGTTTATGCATGTGCAAGATTGTATGTACAATTAGTGTAAGTATGTAAACGTAATATGAGAAGCATATTATGTTACTATATATAGTACCATATATAGTATATGTATATATAGCGCATATTGTGCATATATACAATACAGCACGGAGCTGCAGCGGATTGCTGATGATTG
Pros>2xGFP	3R	rover	27067731	27067738	P5	total_left_count=8	total_right_count=13	nref=34	left_inserts=GTTTGAACAGCTGTTTTTCGGGCAAGCGCAGTTTTCTCTCGCAATTCTATAGTTCCGTTGAGTTAGGACCCGAACCTATATACTTACGTATTTTACTATTCGAGTCGAACAAATGATCCGTCGTTTGACTAAGATCAACGCCTT	right_inserts=CAAATCATGCGCTTAAGTGTAAGTAAAAATGTAAGCTGGTTTGATGTGTTTATGCATGTGCAAGATTGTATGTACAATTAGTGTAAGTATGTAAACGTAATATGAGAAGCATATTATGTTACTATATACATATAACAACAGCCAGAGTCCAAAATCAGAGTTGATAATCCCCTCGAGAGTTGCCTCTAGCTTAGCAAC
Pros>2xGFP	3R	rover	28587606	28587610	P5	total_left_count=6	total_right_count=11	nref=40	left_inserts=GTGTGGCAATGACTTTACAAAATCATATACATATACTTACGTATTTTACTATTCGAGTCGAACAAATGATCCGTCGTTTGACTAAGATCAACGCCTTTAAAGAAGTTTCAGAATCAACACGAGGTATTTTTTTAGTTTGGATCTTTATTTCTTCGTTGTCGGCTTAAGACTGACTGTACAGAGTTTTTGATCGGCTCGAAGTGAGTCGCGATAAACG	right_inserts=TATGTGTACAAAAAAAGAACGGAAAAATAACGGTATGGATGCACAACAAATCATGCGCTTAAGTGTAAGTAAAAATGTAAGCTGGTTTGATGTGTTTATGCATGTGCAAGATTGTATGTACAATTAGTGTAAGTATGTAAACGTAATATGAGAAGCATATTATGTTACTATATATATCAACCGGAGAATTTGACCAACATTTCTCAGATAGATGACGTCCGCAGCTGTATCTGTTTCTATATCTATATCGGCGTGGTGGCATAAT
Pros>2xGFP	3R	rover	31125346	31125351	P5	total_left_count=27	total_right_count=27	nref=31	left_inserts=TTCCCGTTTATCGCGACTCACTTCGAGCCGATCAAAAACTCTGTACAGTCAGTCTTAAGCCGACAACGAAGAAATAAAGATCCAAACTAAAAAAATACCTCGTGTTGATTCTGAAACTTCTTTAAAGGCGTTGATCTTAGTCAAACGACGGATCATTTGTTCGACTCGAATAGTAAAATACGTAAGTGGCGCAGTCGGTAGGATAATACATTGTTGATGCGATAGTAAC,TAAACACATCAAACCAGCTTACATTTTTACTTACACTTAAGCGCATGATTTGTTGTGCATCCATACCGTTATTTTTCCGTTCTTTTTTTGTACACATATACTGATTAGACATTCCCGTTTATCGCGACTCACTTCGAGC,ATGGAAAATCACTTAA…	right_inserts=TTGTGCATCCATACCGTTATTTTTCCGTTCTTTTTTTGTACACATATACTGATTAGACATTCCCGTTTATCGCGACTCACTTCGAGCCGATCAAAAACTCTGTACAGTCAGTCTTAAGCCGACAACGAAGAAATAAAGATCCAAACTAAAAAAATACCTCGTGTTGATTCTGAAACTTCTTTAAAGGCGTTGATCTTAGTCAAACGACGGATCATTTGTTCGACTCGAATAGTAAAATACGTAAGTATATATGTTAATCTGCTCAATCGATTGATCATCGGCCATTTCAACATCTCAATCGATCAGAGGCAGGTCGAACAACTATTGCACGACCACAAT
Pros>2xGFP	3R	Doc	31913723	31913733	P5	total_left_count=1	total_right_count=2	nref=54	left_inserts=CCAGTCAGCGCCTAAAAGTAGGCATCAGCTTAGGCCAACAACGGCAATGAAAACTCTGCAGTAAATAATTCAAACCGATATGCTATCTTGGCTGATTCTGCGACCGAACAACACTTGTAAATAAA	right_inserts=AATCGCTAGGTTGTTCGATCCTGCCGGGTGGCTCGCGCCGTTCATAATCCGTTCAAAAATGTTCATGCTGGAGATTTGGTTGCAAAACTTAGGCTAACTTGACAAATGGCAAAAAGAAGACGACT
Pros>2xGFP	X	rover	2662624	2662629	P5	total_left_count=8	total_right_count=9	nref=19	left_inserts=GTCGTAGTGGTGATTTGCAGCTTTCGCAGATGCTGACTGATAGCAGGAAGGTTGGCGAACTATATATATATACTTACGTATTTTACTATTCGAGTCGAACAAATGATCCGTCGTTTGACTAAGATCAACGCCTTTAAAGAAGTTTCAGAATCAACACGAGGTATTTTTTTAGTTTGGATCTTTATTTCTTCGTTGTC	right_inserts=AAAAAGAACGGAAAAATAACGGTATGGATGCACAACAAATCATGCGCTTAAGTGTAAGTAAAAATGTAAGCTGGTTTGATGTGTTTATGCATGTGCAAGATTGTATGTACAATTAGTGTAAGTATGTAAACGTAATATGAGAAGCATATTATGTTACTATATATATATGTTGTAGAACTTGCCTAGCTTACTTTT
Pros>2xGFP	X	rover	3427440	3427446	P5	total_left_count=12	total_right_count=11	nref=8	left_inserts=AAAAAAAAGAAGAAAAACCCAGGCAAAAAAAATATATCAATATATGTATATAGTAACATAATATGCTTCTCATATTACGTTTACATACTTACACTAATTGTACATACAATCTTGCACATGCATAAACACATCAAACCAGCTTACATTTTTACTTACACTTAAGCGCATGATTTGTT	right_inserts=CGTGTTGATTCTGAAACTTCTTTAAAGGCGTTGATCTTAGTCAAACGACGGATCATTTGTTCGACTCGAATAGTAAAATACGTAAGTATATATATATAGGTTCTACCGAGATTTGAACTCGGATCGCTGGATTCAAAGTCCAGAGTGCTAACCGTTACACCATAGAACCGGATAAATGC
Pros>2xGFP	X	I-element	3438932	3438945	P5	total_left_count=7	total_right_count=2	nref=25	left_inserts=CTGGTTCAAACACACTTCCAAAAATTGTGTGCTTTTGATCGTAATTCATGCTACCTACCAAATATAGTTCTTCATTTTGCCCATCCCTCCTACAAACCAAGCAAGATATATTTAACAACACCAACCCTCTAGACCTTCTTAGCAAACCCAATCCAGATAACATACAAAAACTCATACTTTTCCTCAAAAAAACT	right_inserts=AGCTAATGCTATACTATCTAAGTTAGTCTAGTTTTGTAAACTATTCTATCTATCATAATAATAATAATAATAATAGTTCTTCATTTCGAACGAGAAGAACATCGTTTCTTGTCAAATTAATCATT
Pros>2xGFP	X	rover	4586711	4586716	P5	total_left_count=17	total_right_count=6	nref=23	left_inserts=GAATTTCTATATTTAATAGCACAAACAAATTCCCCTCTTGTGATCGAAATATTTATATATATATACTTACGTATTTTACTATTCGAGTCGAACAAATGATCCGTCGTTTGACTAAGATCAACGCCTTTAAAGAAGTTTCAGAATCAACACGAGGTATTTTTTTAGTTTGGATCTTTATTTCTTCGTTGTCGG	right_inserts=TACAAAAAAAGAACGGAAAAATAACGGTATGGATGCACAACAAATCATGCGCTTAAGTGTAAGTAAAAATGTAAGCTGGTTTGATGTGTTTATGCATGTGCAAGATTGTATGTACAATTAGTGTAAGTATGTAAACGTAATATGAGAAGCATATTATGTTACTATATATATATACTACTATCAGGAAAACAGATAACGTATAGCAAGAATGGGTGAGCAAACGCGATTCAGACTCTCAAAGAAAACCACACAT
Pros>2xGFP	X	rover	4676540	4676545	P5	total_left_count=5	total_right_count=10	nref=19	left_inserts=TTAAAACTTAAAAAGTCTGGTTAACGTGGCGTAGAAAATATATATATATATACTTACGTATTTTACTATTCGAGTCGAACAAATGATCCGTCGTTTGACTAAGATCAACGCCTTTAAAGAAGTTTCAGAATCAACAC	right_inserts=GGAAAAATAACGGTATGGATGCACAACAAATCATGCGCTTAAGTGTAAGTAAAAATGTAAGCTGGTTTGATGTGTTTATGCATGTGCAAGATTGTATGTACAATTAGTGTAAGTATGTAAACGTAATATGAGAAGCATATTATGTTACTATATAAATGTACACACAATTTATGTACGAGGGCTGCAAGAGAGCAAA,AGGTATTTTTTTAGTTTGGATCTTTATTTCTTCGTTGTCGGCTTAAGACTGACTGTACAGAGTTTTTGATCGGCTCGAAGTGAGTCGCGATAAACGGGAATGTCTAATCA
Pros>2xGFP	X	rover	5151981	5151982	P5	total_left_count=15	total_right_count=8	nref=8	left_inserts=CCAGTGATTAAAATTAGCCGATGACACAGAAGTTTCACATTGGGCGGCATATCATATATCCGTATACAGACATATATATATATATAGTAACATAATATGCTTCTCATATTACGTTTACATACTTACACTAATTGTACATACAATCTTGCACATGCATAAACACATCAAACCAGCTTACATTTTTACTTACACTTAAGCGCAT	right_inserts=GATCCAAACTAAAAAAATACCTCGTGTTGATTCTGAAACTTCTTTAAAGGCGTTGATCTTAGTCAAACGACGGATCATTTGTTCGACTCGAATAGTAAAATACGTAAGTATATATATATAATTTATTCCATGGCAGGAATAAAGTTCCATTGCCGTTTTGACTTGGACTAGTTTCCGGAATTCATTGCATACATCT
Pros>2xGFP	X	F-element	6388219	6388239	P5	total_left_count=2	total_right_count=3	nref=14	left_inserts=GACGAGACGATAGAAAAGCTTAAATAAAAATCCAAGTGGAACGCCAATGGCGTCTCACAGCGCAAACTTGAGCTAGCTCAATTCCTACATGAGAAGCATATCGACGTAATGCTTCTTTCGGAAAC	right_inserts=AAATGTTTAAAATAAGTTAATTGAGTACAAATTGTTGAATTAAAAATAATATAAACCATAAATAAAAATCCAAGTGGAATGCAAAACACAAGCAACAGAGTCACCACACACACACACACACACGC
Pros>2xGFP	X	rover	7684916	7684920	P5	total_left_count=2	total_right_count=6	nref=14	left_inserts=TGGGTTTTTTTTTTGCTTGGCTTATCTTACTTTTCTCTATATGTATATACTTACGTATTTTACTATTCGAGTCGAACAAATGATCCGTCGTTTGACTAAGATCAACGCCTTTAAAGAAGTTTCAGAATCAACACGAGGTATT	right_inserts=TGATGTGTTTATGCATGTGCAAGATTGTATGTACAATTAGTGTAAGTATGTAAACGTAATATGAGAAGCATATTATGTTACTATATGTATATATATATATGTATATATTTTTATATCGCTTGTTT,CCGTTCTTTTTTTGTACACATATACTGATTAGACATTCCCGTTTATCGCGACTCACTTCGAGCCGATCAAAAACTCTGTACAGTCAGTCTTAAGCCGACAACGAAGAAATAAAGATCCAAACTAA
Pros>2xGFP	X	rover	8657922	8657930	P5	total_left_count=1	total_right_count=13	nref=21	left_inserts=	right_inserts=GTGTTTATGCCTGTGCAAGATTGTATGTACAATTAGTGTAAGTATGTAAACGTAATATGAGAAGCATATTATGTTACTATATATATATATGTATATGTATGTATGTATGTACAACAAAATGTACATAAAAAAAAGATGCTTTTAATCTGCTTACACATTTCATATATGCACCTGTAAT,TACACTTGTGGGGCACAACACCTTCCGCAAGCGTTAAGCGCGGCGCGAAATGCACATTGCGTTTGGCTATTTTCGAGCGCACACTAGCCTTGAATTCAACGATGAATTCATCGAAAAACTCGCTC
Pros>2xGFP	X	rover	9152807	9152812	P5	total_left_count=8	total_right_count=9	nref=23	left_inserts=ATTTGTTTAAATGTTCAATGTGAAACTAGTTATCGACACCAATTTACAGCTATATGTATATTTATATATATATACTTACGTATTTTACTATTCGAGTCGAACAAATGATCCGTCGTTTGACTAAGATCAACGCCTTTAAAGAAGTTTCAGAAT	right_inserts=TATGGATGCACAACAAATCATGCGCTTAAGTGTAAGTAAAAATGTAAGCTGGTTTGATGTGTTTATGCATGTGCAAGATTGTATGTACAATTAGTGTAAGTATGTAAACGTAATATGAGAAGCATATTATGTTACTATATATATGCATGTTTTATGGGCGTTTACAACTGATTATTTTGCATGTGTTTCAAACTACATATAAATATTGGGAAATATTCAATGCTCTGCTCG
Pros>2xGFP	X	rover	10236709	10236713	P5	total_left_count=4	total_right_count=3	nref=16	left_inserts=GCGATTTCTCAAGCAACAGTGCGGGGAATATAATAGTAAAATACGTAAGTGGCGCAGTCGGTAGGATAATACATTGTTGATGCGATAGTAACCCTATTCAATTCTTCAATTATTATCCACAAAAGAACTAACGCAGTCGCGTCGTGCTAAGTGGAAAAGAGTTAACCAATGGTACTCAATCCCATAAAGTGACCACGAAGTGAAATAACTTAAAATTACAAAAAATTTTAAGAAGACGCCTTTGAATTCGCTGAG	right_inserts=CCTCGTGTTGATTCTGAAACTTCTTTAAAGGCGTTGATCTTAGTCAAACGACGGATCATTTGTTCGACTCGAATAGTAAAATACGTAAGTATATATATGCGAATGGATGCGTGTATATATAATGTATTCCGATCTGGAACTGA
Pros>2xGFP	X	rover	10775328	10775332	P5	total_left_count=6	total_right_count=4	nref=40	left_inserts=TATTCACGCGATGCCCCAAGCATATATGCATTCCATGGCCAAGTGTGCTCTATATACATATAGTAACATAATATGCTTCTCATATTACGTTTACATACTTACACTAATTGTACATACAATCTTGCACATGCAT	right_inserts=GGCGTTGATCTTAGTCAAACGACGGATCATTTGTTCGACTCGAATAGTAAAATACGTAAGTATATATACGTACATACACATCGGAATATCTACGAGTATATGCAAATTCGGAAAGAGAACGATTT
Pros>2xGFP	X	copia	12725638	12725642	P5	total_left_count=4	total_right_count=7	nref=25	left_inserts=CTCTTGCTTTCTTTAATTATATTTCATTACGTATGTGCATTTTTGTTGGAATATACTATTCAACCTACAAAAATAACGTTAAACAACACTACTTTATATTTGATATGAATGGCCACACCTTTTAT	right_inserts=ATATAAATCATAAAACTCAAACATAAACTTGACTATTTATTTATTTATTAAGAAAGGAAATATAAATTATAAATTACAACAATTTTATTGGCATTTTTTGTGTTTTGCCTTTTTCTCTCGATTTTGTA
Pros>2xGFP	X	rover	12775038	12775043	P5	total_left_count=12	total_right_count=8	nref=26	left_inserts=CAGCACGTTTTTCCTGCTGGTCCTGCTATATCTCTAGATTTATTTGCTACATTCATAGATTTTATATATATTTATATAGTAACATAATATGCTTCTCATATTACGTTTACATACTTACACTAATTGTACATACAATCTTGCACATGCATAAACACATCAA	right_inserts=TGTTGATTCTGAAACTTCTTTAAAGGCGTTGATCTTAGTCAAACGACGGATCATTTGTTCGACTCGAATAGTAAAATACGTAAGTATATATATATATATATCTGTATATAGAAAGAGACGGAGATGGCTTCAGAGTCATTAGCCTAAAGTTGAAACGAGATCTATTCTTCTTGAAGGGATTTTC
Pros>2xGFP	X	rover	13375979	13375985	P5	total_left_count=10	total_right_count=7	nref=32	left_inserts=TTGTGACCCGCAACGATACTATATGTACATATGTACACAAATATGTGATGAATATTTAAAGATATACATATGTATATAGTAACATAATATGCTTCTCATATTACGTTTACATACTTACACTAATTGTACATACAATCTTGCACATGCATAAACACATCAAACCAGCTTACATTTTTACTTACACTTAAGCGCATGATT	right_inserts=CTGTACAGTCAGTCTTAAGCCGACAACGAAGAAATAAAGATCCAAACTAAAAAAATACCTCGTGTTGATTCTGAAACTTCTTTAAAGGCGTTGATCTTAGTCAAACGACGGATCATTTGTTCGACTCGAATAGTAAAATACGTAAGTATATACATATAGTTAAATCCATTGTGAGCCCCGCTGACTTTTCACATTCTGTGTGTGCGTTTTAATGCCGCTGCCAGTTGATT
Pros>2xGFP	X	rover	13570426	13570431	P5	total_left_count=37	total_right_count=15	nref=4	left_inserts=TTCACAGCTGAATAAAGTCGGGCACGTCGCTTAGCCCATTCCTCAAAATGAATTCGTGTGCCCACCATATGTACAAATGTATATACTTACGTATTTTACTATTCGAGTCGAACAAATGATCCGTCGTTTGACTAAGATCAACGCCTTTAAAGAAGTTTCAGAATCAACACGAGGTATTTTTTTAGTTTGGATCTTTATTTCTTCGTTGTCGGCTTAAGACTGCCTGTACAGAGTTTTTGATCGGCTCGAAGTGAGTCGCGATAAACGGGAATGTCTAATCAGTATATGTGTACAAAAAAA	right_inserts=TCCATACCGTTATTTTTCCGTTCTTTTTTTGTACACATATACTGATTAGACATTCCCGTTTATCGCGACTCACTTCGAGCCGATCAAAAACTCTGTACAGGCAGTCTTAAGCCGACAACGAAGAA,AAAAATAACGGTATGGATGCACAACAAATCATGCGCTTAAGTGTAAGTAAAAATGTAAGCTGGTTTGATGTGTTTATGCATGTGCAAGATTGTATGTACAATTAGTGTAAGTATGTAAACGTAATATGAGAAGCATATTATGTTACTATATATGTACTATATCTGTATACTCAACGTATATCCCCCGGATTCGACGCTATATTTATACAGCAGTTGACATAACACAAATTGAATTCAATCAAAAT
Pros>2xGFP	X	rover	15313395	15313400	P5	total_left_count=22	total_right_count=10	nref=22	left_inserts=GGGAATGTCTAATCAGTATATGTGTACAAAAAAAGAACGGAAAAATAACGGTATGGATGCACAACAAATCATGCGCTTAAGTGTAAGTAAAAATGTAAGCTGGTTTGATGTGTTTATGCATGTGC,TAATATTGAATATTTTTTGAATGCAACAATTTCGTACATAACCTCGAAACTTGGTTTATAATATATAGTAACATAATATGCTTCTCATATTACGTTTACATACTTACACTAATTGTACATACAATCTTGCACATGCATAAACACATCAAACCAG,TAATCAACGAATGTCAAGTCTGCAACCTAGCCAAAACAGAACACCGTAACACGGAAATGCCAATGAAAATTACCCCTAAACCCGAACATTGTCGTGATAAGTTCG…	right_inserts=TACCTCGTGTTGATTCTGAAACTTCTTTAAAGGCGTTGATCTTAGTCAAACGACGGATCATTTGTTCGACTCGAATAGTAAAATACGTAAGTATATATATGTATATTTTTATTTTTATTAATCATTTGTAAAAAGACATATGGTTGAAAAAATATCGATCTTATCTCCCTTGAAATATCGTTTATAAG
Pros>2xGFP	X	rover	16479015	16479020	P5	total_left_count=10	total_right_count=4	nref=14	left_inserts=CACCACTGCGTATGAGCGATTTATCGAATACTCGATATCTGGTTGTTGTTCTGATTGTACTGATTGTGGTTGAATATACAGTATATATAGTAACATAATATGCTTCTCATATTACGTTTACATACTTACACTAATTGTACATACAATCTTGCACATGCATAAACACATCAAACCAGCTTACATTTTTACTTACACTTAAGCGCATGATTTGTTGTGCATCCATACCGTT	right_inserts=CCTCGTGTTGATTCTGAAACTTCTTTAAAGGCGTTGATCTTAGTCAAACGACGGATCATTTGTTCGACTCGAATAGTAAAATACGTAAGTATATACATATACGAGTAAACGATTTCGATATCTATACACTAACGACTGAGCGTCGTGAAGTTTTCGAATATTTGATTACATTTGTTTGTTTTA
Pros>2xGFP	X	rover	16614514	16614519	P5	total_left_count=11	total_right_count=4	nref=42	left_inserts=CGTGTGTGTTTGATTTTTTTTAACCAGCCCATAAAACATTGTTCGAATATATACATATATACGCTAAGAGCTAATGTTAAAAATCTATATATATATAGTAACATAATATGCTTCTCATATTACGTTTACATACTTACACTAATTGTACATACAATCTTGCACATGCATAAACACATCAAACCAGCTTACATTTTTACTTACACTTAAGCGCATGATTTGTTGTGCATCCATACCGTTATTTTTCCGTTCTTTTTTTGTACACATATACTGATTAGACATTCCCGTTTATCGCGACTCACTTCGAGCCGA	right_inserts=GTCTTAAGCCGACAACGAAGAAATAAAGATCCAAACTAAAAAAATACCTCGTGTTGATTCTGAAACTTCTTTAAAGGCGTTGATCTTAGTCAAACGACGGATCATTTGTTCGACTCGAATAGTAAAATACGTAAGTATATATATATACACATATATTTTTTATAAAAACAAATC
Pros>2xGFP	X	rover	17658206	17658211	P5	total_left_count=9	total_right_count=4	nref=10	left_inserts=ACACATATACTGATTAGACATTCCCGTTTATCGCGACTCACTTCGAGCCGATCAAAAACTCTGTACAGTCAGTCTTAAGCCGACAACGAAGAAATAAAGATCCAAACTAAAAAAATACCTCGTGTTGATTCTGAAAC,AAAAAATACCTCGTGTTGATTCTGAAACTTCTTTAAAGGCGTTGATCTTAGTCAAACGACGGATCATTTGTTCGACTCGAATAGTAAAATACGTAAGTATATATATCTCCGATTAGGCGATAGCCGTGTTCT	right_inserts=AAGCTGGTTTGATGTGTTTATGCATGTGCAAGATTGTATGTACAATTAGTGTAAGTATGTAAACGTAATATGAGAAGCATATTATGTTACTATATATATATATACATGTGTATCATACGTTGAGGTTCCGTGTGCTTGTGAGTTTTATGAAATACAAG
Pros>2xGFP	X	rover	18121886	18121891	P5	total_left_count=5	total_right_count=5	nref=13	left_inserts=GACGCATTGCTAGAAGAGAATCGCCCACAGATTAACGCTCTATATACGACTGTATATATATATATATATATAGTAACATAATATGCTTCTCATATTACGTTTACATACTTACACTAATTGTACATACAATCTTGCACATGCATAAACACATCAAA	right_inserts=
Pros>2xGFP	X	rover	19297318	19297323	P5	total_left_count=7	total_right_count=9	nref=35	left_inserts=ATTTGTTGTGCATCCATACCGTTATTTTTCCGTTCTTTTTTTGTACACATATACTGATTAGACATTCCCGTTTATCGCGACTCACTTCGAGCCGATCAAAAACTCTGTACAGTCAGTCTTAAGCCGACAACGAAGAAATAA,GTTTTTGTTTTGGTTTTATTTTAGGTCTCTATGTATGAGGTGTAGCACATATATAGTAACATAATATGCTTCTCATATTACGTTTACATACTTACACTAATTGTACATACAATCTTGCACATGCA	right_inserts=AACTAAAAAAATACCTCGTGTTGATTCTGAAACTTCTTTAAAGGCGTTGATCTTAGTCAAACGACGGATCATTTGTTCGACTCGAATAGTAAAATACGTAAGTATATAGATTTATGGATACTTTTTTTACGTTGTGGCTTTGTGTTTTTCGATTTTCTTAATTTATG
Pros>2xGFP	2L	Quasimodo	17580263	17580306	P7	total_left_count=9	total_right_count=3	nref=44	left_inserts=TAATAAGCTGAATTAATCCTTTTACGTAGGAGTCGAAATAGTTGGCGTACTCAAAGAAGGGCCTATATTTGGAGGGCAGCCCGAGGAGTGGCCGATCTTCA	right_inserts=CATTATGTGTTCTTCCAATGAAGTGGAATACACAATTATCCTTTTACGTAGCAGTCGAAATAGTTGGCGTACTCAAAGAAGGGGAATCATACTAAATATTG
Pros>2xGFP	2R	copia	22398865	22398869	P7	total_left_count=14	total_right_count=43	nref=99	left_inserts=TTTTAAGTTATTTCAACTGCAACACCAGCACCACGACCTACTCACAGCAAAAAACGTACAAGAAGGAAAGAAGGAATAAAAAGAGTGGTATTCTCTTACAA,GACGTAGTTATATTCAAAAATTTGACAGACCAGAACTTTAGGAATGTTGTTGTAATTTATAATTTATATTTCCTTTCTTAATAAATAAATAAATAGTCAAGTTTATGTTTGAGT	right_inserts=TCAAATATAAAGTAGTGTTGTTTAACGTTATTTTTGTAGGTTGAATAGTATATTCCAACAAATGTAGCTAGGAAATTCAAAGTACCTTTCGGCGGCAGAGAACAAAAGAAT,TGGGTGTCATATGCAGGTGTTCCTGCATAAAGGAAAATATCAGCTGGTGTTCTCCCAGTTGTATTGTGTTTAGTTTTGTGGTTATATACATAGAGAATAGT,TATTTTCTGGGTCGGACTCACTATTAATGATTCTTAACTTTTCATTGACTGTTTTATGGAATCTTTCAATGTCAGAAATTCCATTTTTACTTGTTGTGATA,CTTTAATTCACAATTTAATTGTTTATTAGGCATGGACTGGGCCCATAACCTGTTGTAATTTATAATTTA…
Pros>2xGFP	2R	copia	24329474	24329522	P7	total_left_count=5	total_right_count=10	nref=79	left_inserts=ATGTATTGTGGAGGGAAAACAACAAAGCGCGAAGTAAAAGATTGTAGTGCTACACTGCGAGAAGAGGGGCTAAAGTCAAGTGTCACCACTGTGGCAGAGAA	right_inserts=CGTAGAGGCCATCTGGCCTCCAAGAGCTCGGCGCCAACGCGAAGTAAAAGATTGTAGTGCTACACTGCGAGAAGAGGGGCTAAAGTCAATATGTTTGCATA
Pros>2xGFP	2R	I-element	24999029	24999041	P7	total_left_count=44	total_right_count=15	nref=29	left_inserts=AGATAAGTCCAATAACCTATCCATAAACCTTAAAGCATCAAAACTAAAGGCCAAAGCCCACAAAAACAAGCACACTAACAACAGCGACAGCGAATCCATATAGAACTCTACACAAAACCCTAACCGTTAACACTACCTTTAAG,TGGTTCAAATAAAAGGCTTGTAAATTTGTTTAATGTCTTAAGAAGCTTTTTAAGTATATTTGCAGCTTCAAAACAACCTTACTATCCAACCAACCACACCAACACCACCACCACCACAGCTACGACAAACTAGAAGACATGGATACCGACTACACACCTACCAGAAAACCATCTACGGCATACTC	right_inserts=AGCTAATGCTATACTATCTAAGTTAGTCTAGTTTTGTAAACTATTCTATCTATCATAATAATAATAATATTTGCAGCTTATCACGTTCACAGCAGAAAAATAATCTCAACTTCGTCTGCAGCTTCAGCACCAGGCTCA,GAGTTTTTGTATGTTATCTGGATTGGGTTTGCTAAGAAGGTCTAGAGGGTTGGTGTTGTTAAATATATCTTGCTTGGTTTGTAGGAGGGATGGGCATGAGTTAAATATGTGGTTTAAAGAAATAT
Pros>2xGFP	3L	opus	632661	632702	P7	total_left_count=2	total_right_count=10	nref=151	left_inserts=TCGAGTTTCCCCGAAAGTGACTAAGTGGCATGGCTACTTTCTCGGCTATTCTGGGCTTACCTGTCTTGGATAAACAGGGCACAGTCAATACTGACCGAATA	right_inserts=TCATCAGAAATCGCATAAAACACCACCACTTAAACAATTTTGACTAAGTGGCATGGCTACTTTCTCGGCTATTCTGGGCTTATTTGTATATGGACTTGGAG
Pros>2xGFP	3L	flea	683777	683779	P7	total_left_count=9	total_right_count=14	nref=85	left_inserts=TCATGGTCATGGGCTGTCCGCCCGCTTGCGTCGGAACAATGGGTGTGGCCAGCAAGCCGTACACAGCATTTGTTACCCGAGAAGGCTTATTCGAGTTTAAC	right_inserts=CCGCCAGGCACCACTCAAAAAGTTCTCCTGTTTCATGAACATTCTGTCTGGAATTCTTTTATAAATTACATCTTTTATAGTATTAGCCATTGCGGCGGTATAAAGAG
Pros>2xGFP	3L	rover	8083548	8083553	P7	total_left_count=16	total_right_count=2	nref=41	left_inserts=CCTAAAAATCATGCAAATTTGTTGTTTAATTCACTTAAAAACAATGAGATAAAAAGCCACAGCAAAATATATATACTTACGTATTTTACTATTCGAGTCGAACAAATGATC	right_inserts=GTATGTAAACGTAATATGAGAAGCATATTATGTTACTATATATTATTACGTATCAGTAGAACCATAATTTACTAGGAATACAATATTCAAGATAATAATGT
Pros>2xGFP	3L	rover	8439191	8439195	P7	total_left_count=6	total_right_count=20	nref=11	left_inserts=TATTTGAATATTTTGTGTGTTTTGCTTGATTATATTGGTTTCTATTTAGTATACATATAGTAACATAATATGCTTCTCATATTACGTTTACATACTTACACTAATTGTACATACAATCTTGCACATGCATAAAC	right_inserts=TCTGAAACTTCTTTAAAGGCGTTGATCTTAGTCAAACGACGGATCATTTGTTCGACTCGAATAGTAAAATACGTAAGTATATATATAATATATATTTTGTAGGCAATCGTTGTGGTTTATAGGAAGTAGTAGTGAT
Pros>2xGFP	3L	X-element	10683262	10683310	P7	total_left_count=5	total_right_count=28	nref=96	left_inserts=GTCCTCGGCCCCCTGCCGACAGCCGCCGGTTCCACCGTTGATGGCTTGTTGAGCAGGGGGCCGAGGACACTACCTTGTGGAACACCAGCTGCCACGTTGTGCTCGGTGGAAATTGCTGAATGAAAGCGCACAGCGAACAAACACGCACGCTTACTC	right_inserts=TGTTTGTTCGCTGTGCGCTTTCATTCAGCAATTTCCACCGAGCACAACGTGGCAGCTGGTGTTCCACAAGGTAGTGTCCTCGGCCCCCTGCCGACAGCCGCCGGTTCCACCGTTGATGGCTTGTTGAGCAGGGGGCAAGAGAAAAAGCCTTGTGGAACACCAGCTGCCACGTTGTG
Pros>2xGFP	3L	copia	13139483	13139489	P7	total_left_count=17	total_right_count=26	nref=116	left_inserts=AACAGCACGAATAAAAAAATTGTTTTCGGAAAATAAATCAAATTGTGTTGGAATATACTATTCAACCTACAAAAATAACGTTAAACAACACTACTTTATAT	right_inserts=TCTTTCCTTCTTGTACGTTTTTTGCTGTGAGTAGGTCGTGGTGCTGGTGTTGCAGTTGAAATAACTTAAAATATAAATCATAAAACTCAAACATAAACTTGACTATTTATTTATTTATTAAGAAAGGAAATATAAATTATAAATTACAACAAATTGCTTATCAAAGAGATGATTTAGTGGTTGCCACAGGGTTTCGTAGAACGGTGGGGTTTTCGTGGCA
Pros>2xGFP	3L	copia	14783738	14783742	P7	total_left_count=48	total_right_count=50	nref=57	left_inserts=CCAACACCCTATCTGAATAACTCTTGGATTGGAGCAGCTATTTCGAGTACAAAGCTGTTGGAATATACTATTCAACCTACAAAAATAACGTTAAACAACAC,CAATTTGCAAATTAAATGCCCTGGTTACATAGTTTGCATTTATCCAATATAAAACTGTTGGAATATACTATTCAACCTACAAAAATAACGTTAAACAACACTACTTTATATTTGATATGAATGGCCACACCTTTTATGCCATAAAACATATTGTAAGAGAATACCACTCTTTTTATTCCTTCTTTCCTTCTTGTACGTTTTTTGCTGTGAGTAGGTC	right_inserts=GAGTAGGTCGTGGTGCTGGTGTTGCAGTTGAAATAACTTAAAATATAAATCATAAAACTCAAACATAAACTTGACTATTTATTTATTTATTAAGAAAGGAAATATAAATTATAAATTACAACAAAAACCAATACCACCAGTTGCACCTTTTTGTGTCGCACTGTTGGCAAACCCGAAAACGAACATATGATCCA,ATTTTTGAGGGGGCGTGTTGGAATATACTATTCAACCTACAAAAATAACGTTAAACAACACTACTTTATATTTGATATGAATGGCCACACCTTTTATGCCATAAAACATATTGTAAGAGAATACCACTCTTTTTATTCCTTCTTTCCTTCTTGTACGTTTTTTGCTGTGAGTAGGTCGTGGTGCTGGTGT…
Pros>2xGFP	3L	copia	16894950	16894954	P7	total_left_count=7	total_right_count=5	nref=55	left_inserts=CTTCTTTCCTTCTTGTACGTTTTTTGCTGTGAGTAGGTCGTGGTGCTGGTGTTGCAGTTGAAATAACTTAAAATATAAATCATAAAACTCAAACATAAACT,TTTTATGCTTTGGGGGAAAGCAAATATATTAAAAAAATTAATGAAACTGTTGTAATTTATAATTTATATTTCCTTTCTTAATAAATAAATAAATAGTCAAG	right_inserts=ATGCCTAATAAACAATTAAATTGTGAATTAAAGATTGTGAAAATAAATTGTGAAATAGCATTTTTTCACATTCTTGTGAAATAGCTTTTTTTTTCACATTC
Pros>2xGFP	3R	Burdock	11181573	11181579	P7	total_left_count=11	total_right_count=5	nref=101	left_inserts=CGTTTTGCCGTTCGGCATTTGCCATTTGCCGTTTGGCTTGAAAAATGCCCCAAGTATTTTTCAACGTGCTATTGATGATGTTCTTAGGGACCGTATAGGAA	right_inserts=CCCCTCTCCCCTATGTCCGAAGATCCCTCAGATTTGCCATCTCTGTTTCGGTTGCCTTTATTGTGTTGTGGCTCCACTTCCACTTGTTGTTTCGGCCACAT
Pros>2xGFP	3R	FB	27773597	27773634	P7	total_left_count=3	total_right_count=8	nref=22	left_inserts=CTTTTCTTGCATTTTTTCCCCGATTCTTCTATATATGTGTGTGCCCACCTTTTAAAACTAAATAATTTCGTTTGCCCATCCTTTAAAATTCATTTTTAACG	right_inserts=TTTTGCATATGGGTGTTGGATGACCGAAGCGGAGGCATTTTTTGCCCGATTCTTCTATATATGTGTGTGCCCTGGACAAACTTTCCAACTTACATGGAGGC
Pros>2xGFP	3R	ZAM	28090593	28090602	P7	total_left_count=1	total_right_count=1	nref=65	left_inserts=	right_inserts=
Pros>2xGFP	X	flea	8246320	8246362	P7	total_left_count=8	total_right_count=4	nref=44	left_inserts=CCCTTCTGGGCGAGGCTGTCCATGAGGCGGCCGCCTACGGCTGGAACGTGGACGACAAGATCAAGCCAGACAAGCGTCCCGGCCTAGAAGCTATAGTTATG	right_inserts=ATCCATCAGAACCATGGTGTTCAATTTTCTATAGTCCACGCAAACGCGTAGGGGCCGCCTACGGCTGGAACGTGGACGACAAGATCAAGCCAGACTGGCAC
Pros>2xGFP	2L	F-element	13917257	13917306	P17	total_left_count=1	total_right_count=1	nref=239	left_inserts=	right_inserts=
Pros>2xGFP	2L	rover	17380694	17380699	P17	total_left_count=35	total_right_count=21	nref=55	left_inserts=TTGATCTTAGTCAAACGACGGATCATTTGTTCGACTCGAATAGTAAAATACGTAAGTGGCGCAGTCGGTAGGATAATACATTGTTGATGCGATAGTAACCCTATTCAATTCTTCAATTATTATCCACAAAAGAACTAACGCAGTCGCGTCGTGCTAAGTGGAAAAGAGTTAACCAATGGTACTCAATCCCATAAAG,AGGGAGCGCCACTGTTAAACCGCTCAGTAACGAAGGACACCAGACGATCATTGCTGCTACATTTCCATACATATATAGTAACATAATATGCTTCTCATATTACGTTTACATACTTACACTAATTGTACATACAATCTTGCACATGCATAAACACATCAAACCAGCTTACATTTTTACTTACACTTAAGC…	right_inserts=TTGATCTTAGTCAAACGACGGATCATTTGTTCGACTCGAATAGTAAAATACGTAAGTATATATATATTTATTTTGAGTGAGTTTGTTATATTCTGAAACAGTTTTCGCTA,CACATATACTGATTAGACATTCCCGTTTATCGCGACTCACTTCGAGCCGATCAAAAACTCTGTACAGTCAGTCTTAAGCCGACAACGAAGAAATAAAGATCCAAACTAAAAAAATACCTCGTGTTGATTCTGAAACTTCTTTAAAGGCGTTGATCTTAGTCAAACGACGGATCATTTG,CATACTTACACTAATTGTACATACAATCTTGCACATGCATAAACACATCAAACCAGCTTACATTTTTACTTACACTTAAGCGCATGATTTGTTGT…
Pros>2xGFP	2L	rover	20852139	20852143	P17	total_left_count=8	total_right_count=23	nref=37	left_inserts=ATTACGTTTACATACTTACACTAATTGTACATACAATCTTGCACATGCATAAACACATCAAACCAGCTTACATTTTTACTTACACTTAAGCGCATGATTTGTTGTGCATCCATACCGTTATTTTTCCGTTCTTTTTTTGTACACATATACTGATTAGACATTCCCGTTTATCGCGACTCACTTCGAGCCGATCAAAAACTC,ATGCTAGTATCTTCTATGTATATTTTATTTGTATTTGATATATGCTTATGGTAGGTATTAATATAGTAACATAATATGCTTCTCATATTACGTTTACATACT	right_inserts=CACATATACTGATTAGACATTCCCGTTTATCGCGACTCACTTCGAGCCGATCAAAAACTCTGTACAGTCAGTCTTAAGCCGACAACGAAGAAATAAAGATCCAAACTAAAAAAATACCTCGTGTTGATTCTGAAACTTCTTTAAAGGCGTTGATCTTAGTCAAACGACGGATCATTTGTTCGACTCGAATAGTAAAATACGTAAGTATATATATGTTTAAAATTTCCACTTTTATATACAAGTTATAGTAATTTAATTACATTACAT,AGCATAAGCTTCCCTTTTAAAGGGAGGGAAGTAACATAATATGCTTCTCATATTACGTTTACATACTTACACTAATTGTACATACAATCTTGCACATGCATAAACACATCAAACCAG…
Pros>2xGFP	2R	rover	6198772	6198777	P17	total_left_count=27	total_right_count=36	nref=41	left_inserts=ACAATGTATTATCCTACCGACTGCGCCACTTACGTATTTTACTATTCGAGTCGAACAAATGATCCGTCGTTTGACTAAGATCAACGCCTTTAAAGAAGTTTCAGAA,AATTCTTCAATTATTATCCACAAAAGAACTAACGCAGTCGCGTCGTGCTAAGTGGAAAAGAGTTAACCAATGGTACTCAATCCCATAAAGTGACCACGAAGTGAAATAACTTAAAATTACAAAAAATTTTAAGAAGACGCCTTTGAAT,GTCGACTGTAGCAGTCTACCTTTTTTTTTAATATTGTTAAATAGATATTGATAGATACTTATATATAGTAACATAATATGCTTCTCATATTACGTTTACATACTTACACTAATTGTACATACAATCTTGC…	right_inserts=GTTTACATACTTACACTAATTGTACATACAATCTTGCACATGCATAAACACATCAAACCAGCTTACATTTTTACTTACACTTAAGCGCATGATTTGTTGTGCATCCATACCGTTATTTTTCCGTTCTTTTTTTGTACACATATACTGATTAGACATTCCCGTTTATCGCGACTCACTTCGAGCCGATCAAAAACTCTGTACAGTCAGTCTTAAGCCGACAACGAAGAAATAAAGATCCAAACTAAAAAAATACCTCGTGTTGATTCTGAAACTTCTTTAAAGGCGTTGATCTTAGTCAAACGACGGATCATTTGTTCGACTCGAATAGTAAAATACGTAAGTATATAACTTTATCTTCACTACGGCCGGACAAAGTTCATTGGTT…
Pros>2xGFP	2R	copia	13009843	13009849	P17	total_left_count=19	total_right_count=62	nref=71	left_inserts=TATCGCAAATGTTGCAAGTGCTACCTTCTCTGGATACGTTTTTAAATTGTATTTATAGTAAGAGCTTGTTGTAATTTATAATTTATATTTCCTTTCTTAATAAATAAATAAATAGTCAAGTTTATGTTTGAGTTTTATGATTTATATTTTAAGTTATTTCAACTGCAACACCAGCACCACGACCTACTCACAGCAAAAAACGTACAAGAAGGAAAGAAGGAATAAAAAGAGTGGTATTCTCTTACAATATGTTTTATGGCATAAAAGGTGTGGCCATTCATATCAAATATAAAGTAGTGTTGTTTAACGTTATTTTTGTAGGTTGAATAGTATATTCCAACACGCCCCCTCAAAAATAA	right_inserts=ATGTTTTGAAAGTTGGATTGTCAATATTCCCAAACTTTTGTTATTTATTTTTTTAAGCTCTGTTGGAATATACTATTCAACCTACAAAAATAACGTTAAACAACACTACTTTATATTTGATATGAATGGCCACACCTTTTATGCCATAAAACATATTGTAAGAGAATACCACTCTTTTTATTCCTTCTTTCCTTCTTGTACGTTTTTTGCTGTGAGTAGGTCGTGGTGCTGGTGTTGCAGTTGAAATAACTTAAAATATAAATCATAAAACTCAAACATAAACTTGACTATTTATTTATTTATTAAGAAAGGAAATATAAATTATAAATTACAACAGGTTATGGGCCCAGTCCATGCCTAATAAACAATTAAATTGTGAATTAAA…
Pros>2xGFP	2R	copia	14983224	14983230	P17	total_left_count=19	total_right_count=37	nref=90	left_inserts=GAATGCACACCACCCACATTTGATAGTTACTAATGAATATTATTGTTATGTTTTTAATTATAGACGTTATTTTTGAGGGGGCGTGTTGGAATATACTATTCAACCTACAAAAATAACGTTAAACAACACTACTTTATATTTGATATGAATGGCCACACCTTTTATGCTATAAAACATATTGTAAGAGAATACCACTCTTTTTATTCCTTCTTTCCT,ATGTATAGGTATGGGAAAATGTGTAGGAGATATTCACTTTGACTATAAACAATCTGTTGTAATTTATAATTTATATTTCCTTTCTTAATAAATAAATAAATAGTCAAGTTTATGTTTGAGTTTTATGATTTATATTTTAAGTTATTTCAACTGCAACACCAGCACCACG…	right_inserts=GTTTTATGATTTATATTTTAAGTTATTTCAACTGCAACACCAGCACCACGACCTACTCACAGCAAAAACGTACAAGAAGGAAAGAAGGAATAAAAAGAGTGGTATTCTCTTACAATATGTTTTATGGCATAAAAGGTGTGGCCATTCATATCAAATATAAAGTAGTGTTGTTTAACGTTATTTTTGTAGGTTGAATAGTATATTCCAACACAATCATTAGTGCGGCTCTATAAACATAATACAAAACTGTACCGA
Pros>2xGFP	2R	rover	16695418	16695427	P17	total_left_count=18	total_right_count=31	nref=27	left_inserts=CTGAAACTTCTTTAAAGGCGTTGATCTTAGTCAAACGACGGATCATTTGTTCGACTCGAATAGTAAAATACGTAAGTGGCGCAGTCGGTAGGATAATACATTGTTGATGCGATAGTAACCCTATTCAATTCTTCAATTATTATCCACAAAAGAACTAACGCAGTCGCGTCGTGCTAAGTGGAAAAGAGTTAACC,AAGCGAATTAATTTTCATGTTATGTGCAGTGGTTTCGGGAATATTTAAATATATATATATATATAGTAACATAATATGCTTCTCATATTACGTTTACATACTTACACTAATTGTACATACAATCTTGCACATGCATAAACACATCAAACCAGCTTACATTTTTAC	right_inserts=TTTACATACTTACACTAATTGTACATACAATCTTGCACATGCATAAACACATCAAACCAGCTTACATTTTTACTTACACTTAAGCGCATGATTTGTTGTGCATCCATACCGTTATTTTTCCGTTCTTTTTTTGTACACATATACTGATTAGACATTCCCGTTTATCGCGACTCACTTCGAGCCGATCAAAAACTCTGTACAGTCAGTCTTAAGCCGACAACGAAGAAATAAAGATCCAAACTAAAAAAATACCTCGTGTTGATTCTGAAACTTCTTTAAAGGCGTTGATCTTAGTCAAACGACGGATCATTTGTTCGACTCGAATAGTAAAATACGTAAGTATATATATATATTGCTTTGAGTCGGCCAATATGGTAAAAATGAA…
Pros>2xGFP	2R	gypsy12	19192948	19192953	P17	total_left_count=1	total_right_count=1	nref=215	left_inserts=	right_inserts=
Pros>2xGFP	2R	rover	22193592	22193597	P17	total_left_count=11	total_right_count=2	nref=188	left_inserts=GTATAATAGTATCAATCATAAGCCTCACATCTTGTATTGCTTGTATTTACTTAAAACTAAAAAACAAAATAATCATTGAATCACAAGATGCAAATCCAACTGCATCACCAAGATTG,ATATTAGCTTGTTTTTGTTTGCACTTATCTGGTTCCGCAATTGATAAGATATATACTTACGTATTTTACTATTCGAGTCGAACAAATGATCCGTCGTTTGACTAAGATCAACGCCTTTAAAGAAGTTTCAGAATCAACACGAGGTATTTTTTTAGTTTGGATCTTTATTTCTTCGTTGTCGGCTTAAGACTGACTGTACAGAGTTTTTGATCGGCTCGAAGTGAGTCGCGATAAACGGGAATGTCTAATCAGTATATG	right_inserts=
Pros>2xGFP	3L	rover	154189	154193	P17	total_left_count=58	total_right_count=59	nref=80	left_inserts=ATTTTAAGTTATTTCACTTCGTGGTCACTTTATGGGATTGAGTACCATTGGTTAACTCTTTTCCACTTAGCACGACGCGACTGCGTTAGTTCTTTTGTGGGTAATAATTGAAGAATT,TTTTGTACACATATACTGATTAGACATTCCCGTTTATCGCGACTCACTTCGAGCCGATCAAAAACTCTGTACAGTCAGTCTTAAGCCGACAACGAAGAAATAAAGATCCAAACTAAAAAAATACCTCGTGTTGATTCTGAAACTTCTTTAAAGGCGTTGATCTTAGTCAAACGACGGATCATTTGTTCGACTCGAATAGTAAAATACGTAAGTGGCGCAGTCGGTAGGATAATACATTGTTGATGCGATAGTAACCCTATTCAATTCT…	right_inserts=AATCTTGGTGATGCAGTTGGATTTGCATCTTGTGATTCAATGATTATTTTGTTTTTTAGTTTTAAGTAAATACAAGCAATACAAGATGTGAGGCTTATGATTGATACTATTATACAAACTGTGATAT,CACCAAGATTGCGGGCATCAACACCAATAGAAGGAGTGGAAGCATAAGCTTCCCTTTTAAAGGGAGGGAAGTAACATAATATGCTTCTCATATTACGTTTACATACTTACACTAAT,CATATTACGTTTACATACTTACACTAATTGTACATACAATCTTGCACATGCATAAACACATCAAACCAGCTTACATTTTTACTTACACTTAAGCGCATGATTTGTTGTGCATCCATACCGTTATTTTTCCGTTCTTTTTT…
Pros>2xGFP	3L	rover	11044048	11044053	P17	total_left_count=22	total_right_count=11	nref=117	left_inserts=CCAATAGAAGGAGTGGAAGCATAAGCTTCCCTTTTAAAGGGAGGGAAGTAACATAATATGCTTCTCATATTACGTTTACATACTTACACTAATTGTACATACAATCTTGCACATGCATAAACACATCAAACCAGCTTACATTTTTACTTACACTTAAGCGCATGATTTGTTGTGCATCCATACCGTTATTTTTCCGTTC,CACATATACTGATTAGACATTCCCGTTTATCGCGACTCACTTCGAGCCGATCAAAAACTCTGTACAGTCAGTCTTAAGCCGACAACGAAGAAATAAAGATCCAAACTAAAAAAATACCTCGTGTTGATTCTGAAACTTCTTTAAAGGCGTTGATCTTAGTCAAACGACGGATCATTTGTTCGACTC…	right_inserts=CATAGAGCCCGTCACCCCAGAAGAGGTTGCGCAAGAGATCGCCTCCCTAAAGGCTAGCAAATCCCCAGGACTGGATCGCATCGACGCCACATCCCTTAAAA,GTTTATGCATGTGCAAGATTGTATGTACAATTAGTGTAAGTATGTAAACGTAATATGAGAAGCATATTATGTTACTATATATGGGTCATGCTGCACGGATCTCAACGAATCACGAG
Pros>2xGFP	3L	Max-element	11345259	11345305	P17	total_left_count=2	total_right_count=1	nref=86	left_inserts=TATTGATAGCTTCTTCAAATATCCAGTTTCACTGCAGCAACCACAACCAAAGGAATCTTTCCGCCCACTCCATTTCATGGTCCTTCGAGCCGGATGAGCTC	right_inserts=
Pros>2xGFP	3L	rover	24731689	24731694	P17	total_left_count=51	total_right_count=20	nref=67	left_inserts=CACCAATAGAAGGAGTGGAAGCATAAGCTTCCCTTTTAAAGGGAGGGAAGTAACATAATATGCTTCTCATATTACGTTTACATACTTACACTAATTGTACATACAATCTTGCACATGCATAAACACATCAAACCAGCTTACATTTTTACTTACACTTAAGCGCATGATTTGTTGTGCATCCATACCGTTATTTTTCCGTTCTTTTTTTGTACACATATACTGATTAGACATTCCCGTTTATCGCGACTCACTTCGAGCCGATCAAAAACTCTGTACAGTCAGTCTTAAGCCGACAACGAAGAAATAAAGATCCAAACTAAAAAAATACCTCGTGTTGATTCTGAAACTTCTTTAAAGGCGTTGATCTTAGTCAAACGACGGATCAT…	right_inserts=AGATTGTATGTACAATTAGTGTAAGTATGTAAACGTAATATGAGAAGCATATTATGTTACTATATATATGAAAACGGTAACATAATCCACAAACGCTGAAAAATTCCTATTATTTTGTTTGC,TACATACTTACACTAATTGTACATACAATCTTGCACATGCATAAACACATCAAACCAGCTTACATTTTTACTTACACTTAAGCGCATGATTTGTTGTGCATCCATACCGTTATTTTTCCGTTCTTTTTTTGTACACATATAC,GATCAACGCCTTTAAAGAAGTTTCAGAATCAACACGAGGTATTTTTTTAGTTTGGATCTTTATTTCTTCGTTGTCGGCTTAAGACTGACTGTACAGAGTTTTTGATCGG
Pros>2xGFP	3R	rover	21333728	21333733	P17	total_left_count=21	total_right_count=7	nref=89	left_inserts=CACATATACTGATTAGACATTCCCGTTTATCGCGACTCACTTCGAGCCGATCAAAAACTCTGTACAGTCAGTCTTAAGCCGACAACGAAGAAATAAAGATCCAAACTAAAAAAATACCTCGTGTTGATTCTGAAACTTCTTTAAAGGCGTTGATCTTAGTCAAACGACGGA,GGGAGGGAAGTAACATAATATGCTTCTCATATTACGTTTACATACTTACACTAATTGTACATACAATCTTGCACATGCATAAACACATCAAACCAGCTTACATTTTTACTTACACTTAAGCGCATGATTTGTTGTGCATCCATACCGTTATTTTTCCGT,GTGTGTATGCTGAGGGAAATATACAATTCATTTTGGTTTTGTTATCGGTTTTCT…	right_inserts=GTATCAATCAACAAGAAGTACATATCTAACCACAAAAATATATATATAGTAACATAATATGCTTCTCATATTACGTTTACATACTTACACTAATTGTACATACAATCTTGCACATGCATAAACACATCAA,CAAACATTATAAGTGAATTAAATTAATAAGTGAACAACACAACAAACTTAAATTAAAAACTTACAAATAAGTGAATAACAGAAATATTACGAACAAATAAGTGCGAAAATTCAACAAAACCTAAGCTAAAGAACTA
Pros>2xGFP	3R	diver	23331358	23331363	P17	total_left_count=27	total_right_count=26	nref=21	left_inserts=AGAAACTAGATCCTGACATAGATTTTTTTTAAGATACTCGAAAAAATAATATATAAATAATATACATATATGAATAGTTGTGATGCCTCACTGCTTTGACATCATTGTAATGGGGTTCGCAAATAAGAATCATATATACACTATTTAACTTCATTTATTTTTTCATATACAAAAATCACGTCTGATCGCTATGACCGCAAAATTACAAGAGCGAAAGAAAGAATACAGTTCAGTTCAATTAGCATCGATATATAAAATGTTAATCCGCTGTTAAGACAGCTGAAGCACCGGGTGACTCCGCTCATAATCCGTACATGCCGCCCGCCAATGCGTCGTCCAGCATGAAGGCTC	right_inserts=GAGCAAGGTTCCCCTCATGGGCCACCAATGAATAGTTGTGATGCCTCACTGCTTTGACATCATTGTAATGGGGTTCGCAAATAAGAATCATATATACACTATTTAACTTCATTTATTTTTTCATATACAAAAATCACGTCTGATCGCTATGACCGCAAAATTACAAGAGCGAAAGAAAGAATACAGTTCAGTTCAATTAGCATCGATATATAAAATGTTAATCCGCTGTTAAGACAGCTGAAGCACCGGGTGACTCCGCTCATAATCCGTACAATATATAAGCATTGAAAAATATATTTCGTTATATTTATCTAATTAAGTATTCCCCATGGTATGC
Pros>2xGFP	3R	copia	23333599	23333603	P17	total_left_count=38	total_right_count=3	nref=30	left_inserts=TCCATTTTTCCACATGCAGCAGCTGCCCACAAATTGTGCGTGGAGTGTTGGCGAAGAGGAGGGGAGTGGTGTTGTAATTTATAATTTATATTTCCTTTCTTAATAAATAAATAAATAGTCAAGTTTATGTTTGAGTTTTATGATTTATATTTTAAGTTATTTCAACTGCAACACCAGCACCACGACCTACTCACAGCAAAAACGTACAAGAAGGAAAGAAGGAATAAAAAGAGTGGTATTCTCTTACAATATGTTTTATGGCATAAAAGGTGTGGCCATTCATATCAAATATAAAGTAGTGTTGTTTAACGTTATTTTTGTAGGTTGAATAGTATATTCCAACACGCCCCCTCAAAAATAACGTCTATAATTAAAAACATAACAAT…	right_inserts=CATTCATATCAAATATAAAGTAGTGTTGTTTAACGTTATTTTTGTAGGTTGAATAGTATATTCCAACAAGTGGAGTGGAGTGTTGGAGTGGGGTCTGGAAGGG
Pros>2xGFP	3R	rover	28089844	28089849	P17	total_left_count=8	total_right_count=7	nref=59	left_inserts=GATTTGTTGTGCATCCATACCGTTATTTTTCCGTTCTTTTTTTGTACACATATACTGATTAGACATTCCCGTTTATCGCGACTCACTTCGAGCCGATCAAAAACTCTGTACAGTCAGTCTTAAGCCGACAACGAAGAAATAAAGATCCAAAC	right_inserts=TACACTAATTGTACATACAATCTTGCACATGCATAAACACATCAAACCAGCTTACATTTTTACTTACACTTAAGCGCATGATTTGTTGTGCATCCATACCG,GTGTTTATGCATGTGCAAGATTGTATGTACAATTAGTGTAAGTATGTAAACGTAATATGAGAAGCATATTATGTTACTATATATATATACATATATATATACAGACGTAAAATATGATAAGTAAATAGCAAATAACTAAAG
Pros>2xGFP	X	rover	3275182	3275188	P17	total_left_count=71	total_right_count=34	nref=14	left_inserts=AGCATAAGCTTCCCTTTTAAAGGGAGGGAAGTAACATAATATGCTTCTCATATTACGTTTACATACTTACACTAATTGTACATACAATCTTGCACATGCATAAACACATCAAACCAGCTTACATTTTTACTTACACTTAAGCGCATGATTTGTTGTGCATCCATACCGTTATTTTTCCGTTCTTTTTTTGTACACATATACTGATTAGACATTCCCGTTTATCGCGACTCACTTCGAGCCGATCAAAAACTCTGTACAGTCAGTCTTAAGCCGACAACGAAGAAATAAAGATCCAAACTAAAAAAATACCTCGTGTTGATTCTGAAACTTCTTTAAAGGCGTTGATCTTAGTCAAACGACGGATCATTTGTTCGACTCGAATAGTA…	right_inserts=TAAACACATCAAACCAGCTTACATTTTTACTTACACTTAAGCGCATGATTTGTTGTGCATCCATACCGTTATTTTTCCGTTCTTTTTTTGTACACATATAC,AATGTAAGCTGGTTTGATGTGTTTATGCATGTGCAAGATTGTATGTACAATTAGTGTAAGTATGTAAACGTAATATGAGAAGCATATTATGTTACTATATACCCATATATAACCATACCCCATAGTCATTGTAATCATCAAATTGGTTTTGTGGCTTTGTGG,CAACGAAGAAATAAAGATCCAAACTAAAAAAATACCTCGTGTTGATTCTGAAACTTCTTTAAAGGCGTTGATCTTAGTCAAACGACGGATCATTTGTTCGACTCGAATAGTAAAATACG
Pros>2xGFP	X	rover	7349836	7349841	P17	total_left_count=43	total_right_count=40	nref=10	left_inserts=TACTTACACTAATTGTACATACAATCTTGCACATGCATAAACACATCAAACCAGCTTACATTTTTACTTACACTTAAGCGCATGATTTGTTGTGCATCCATACCGTTATTTTTCCGTTCTTTTTTTGTACACATATACTGATTAGACATTCCCGTTTATCGCGACTCACTTCGAGCCGATCAAAAACTCTGTACAGTCAGTCTTAAGCCGACAACGAAGAAATAAAGATCCAAACTAAAAAAAATACCTCGTGTTGATTCTGAAACTTCTTTAAAGGCGTTGATCTTAGTCAAACGACGGATCATTTGTTCGACTCGAATAGTAAAATACGTAAGTATATACATATCCACATATATATCTGAGACACTGAAACGCGACTGCTG,AT…	right_inserts=CCCATTTCCCGCCATTTTACACTATCCTCCATCGGTTGACAGTACGTGTCTTCTTGTCAGATATATATATAGTAACATAATATGCTTCTCATATTACGTTTACATACTTACACTAATTGTACATACAATCTTGCACATGCATAAACACATCAAACCAGCTTACATTTTTACTTACACTTAAGCGCATGATTTGTTGTGCATCCATAC,CTCGAATAGTAAAATACGTAAGTGGCGCAGTCGGTAGGATAATACATTGTTGATGCGATAGTAACCCTATTCAATTCTTCAATTATTATCCACAAAAGAACTAACGCAGTCGCGTCGTGCTAAGTGGAAAAGAGTTAACCAATGG,TTGTACACATATACTGATTAGACATTCCCGT…
Pros>2xGFP	X	rover	11764826	11764830	P17	total_left_count=7	total_right_count=4	nref=34	left_inserts=GGAGTCAGCATAAAGCCATCGCGCCTCTGTTGATCAACTCATTCTAGAAAGATACTCCAAACATATATACTTACGTATTTTACTATTCGAGTCGAACAAATGATCCGTCGTTTGACTAAGATCAACGCCTTT	right_inserts=CTATCGCATCAACAATGTATTATCCTACCGACTGCGCCACTTACGTATTTTACTATTATATGTACTATGCGATAGCTCTCCCCTTTCGATGATGATAAGAATGAGCATGAGTGGACTTCATT
Pros>2xGFP	X	297	12773937	12773951	P17	total_left_count=1	total_right_count=1	nref=46	left_inserts=	right_inserts=GCGAACATAGCAAAAATGATAGAGATAGCACTGTAATTTAATTCGTGATCGTTAAGTGTTCTACTAAAAAAGGATATAGGATTACCGTTTTGAGAAAGGAC
Pros>2xGFP	X	rover	16946092	16946098	P17	total_left_count=26	total_right_count=55	nref=7	left_inserts=CAAAATAATGGATCACAGCAGCGAAATATGATACATACATATACATACATATGTATATAGTAACATAATATGCTTCTCATATTACGTTTACATACTTACACTAATTGTACATACAATCTTGCACATGCATAAACACATCAAACCAGCTTACATTTTTACTTACACTTAAGCGCATGATTTGTTGTGCATCCATACCGTTATTTTTCCGTTCTTTTTTTGTACACATATACTGATTAGACATTCCCGTTTATCGCGACTCACTTCGAGCCGATCAAAAACTCTGTACAGTCAGTCTTAAGCCGACAACGAAGAAATAAAGATCCAAACTAAAAAAATACCTCGTGTTGATTCTGAAACTTCTTTAAAGGCGTTGATCTTAGTCAAAC…	right_inserts=GTATCAATCATAAGCCTCACATCTTGTATTGCTTGTATTTACTTAAAACTAAAAAACAAAATAATCATTGAATCACAAGATGCAAATCCAACTGCATCACCAAGATTGCGGGCATCAACACCAATAGAAGGAGTGGAAGCATAAGCTTCCCTTTTAAAGGGAGGGAAGTAACATAATATGCTTCTCATATTACGTTTACATACTTACACTAATTGTACATACAATCTTGCACATGCATAAACACATCAAACCAGCTTACATTTTTACTTACACTTAAGCGCATGATTTGTTGTGCATCCATACCGTTATTTTTCCGTTCTTTTTTTGTACACATATACTGATTAGACATTCCCGTTTATCGCGACTCACTTCGAGCCGATCAAAA…
Pros>2xGFP	X	rover	17030043	17030048	P17	total_left_count=5	total_right_count=2	nref=20	left_inserts=	right_inserts=GTGCAAGATTGTATGTACAATTAGTGTAAGTATGTAAACGTAATATGAGAAGCATATTATGTTACTATATATACATATATATGTACATATGTATATATATATGTGTCAGATATGAAAGACAAAAAAAAATA
Pros>2xGFP	X	rover	21279804	21279808	P17	total_left_count=7	total_right_count=9	nref=60	left_inserts=CACATATACTGATTAGACATTCCCGTTTATCGCGACTCACTTCGAGCCGATCAAAAACTCTGTACAGTCAGTCTTAAGCCGACAACGAAGAAATAAAGATCCAAACTAAAAAAATACCTCGTGTTGATTCTGAAACTTCTTTAAAGGCGTTGATCTT	right_inserts=CATGTGCAAGATTGTATGTACAATTAGTGTAAGTATGTAAACGTAATATGAGAAGCATATTATGTTACTATATATTCCGGGGAATGCAAAGGGGTCTAAAACGACGACGGTGGGCATGGCTGACT,TTTTTCCGTTCTTTTTTTTGTACACATATACTGATTAGACATTCCCGTTTATCGCGACTCACTTCGAGCCGATCAAAAACTCTGTACAGTCAGTCTTAAGCC,AAACACATCAAACCAGCTTACATTTTTACTTACACTTAAGCGCATGATTTGTTGTGCATCCATACCGTTATTTTTCCGTTCTTTTTTTTGTACACATATACTGATTAG
Pros>2xGFP	X	rover	22546789	22546793	P17	total_left_count=60	total_right_count=15	nref=11	left_inserts=ATGCAAATCCAACTGCATCACCAAGATTGCGGGCATCAACACCAATAGAAGGAGTGGAAGCATAAGCTTCCCTTTTAAAGGGAGGGAAGTAACATAATATGCTTCTCATATTACGTTTACATACTTACACTAATTGTACATACAATCTTGCACATGCATAAACACATCAAACCAGCTTACATTTTTACTTACACTTAAGCGCATGATTTGTTGTGCATCCATACCGTTATTTTTCCGTTCTTTTTTTGTACACATATACTGATTAGACATTCCCGTTTATCGCGACTCACTTCGAGCCGATCAAAAACTCTGTACAGTCAGTCTTAAGCCGACAACGAAGAAATAAAGATCCAAACTAAAAAAATACCTCGTGTTGATTCTGAAAC…	right_inserts=AACTGTCCAACGCTAAATTGTAGAGCTTCAATCAGCAGATACATACATACATACATATAGTAACATAATATGCTTCTCATATTACGTTTACATACTTACACTAATTGTACATACAATCTTGCACATGCATAAACACATCAAACCAGCTTACATTTTTACTTACACTTAAGCGCATGATTTGTTGTGCAT
Pros>2xGFP	2L	copia	7160980	7160984	P19	total_left_count=13	total_right_count=29	nref=68	left_inserts=CCATAAAACATATTGTAAGAGAATACCACTCTTTTTATTCCTTCTTTCCTTCTTGTACGTTTTTTGCTGTGAGTAGGTCGTGGTGCTGGTGTTGCAGTTGA,CTCTTGAACCACCCACATGCGACAAGGAACTGGAAAACACACATACATACATAGGTGCTTTGTATGTATATGTTGTAATTTATAATTTATATTTCCTTTCTTAATAAATAAATAAATAGTCAAGTTTATGTTTGAGTTTTATGATTTATATTTTAAGTTATTT	right_inserts=GGACTGGGCCCATAACCTGTTGTAATTTATAATTTATATTTCCTTTCTTAATAAATAAATAAATAGTCAAGTTTATGTTTGAGTTTTATGATTTATATTTTAAGTTATTTCAACTGCAACACCAGCACCACGACCTACTCACAGCAAAAAACGTACAA,ACTCACAGCAAAAAACGTACAAGAAGGAAAGAAGGAATAAAAAGAGTGGTATTCTCTTACAATATGTTTTATGGCATAAAAGGTGTGGCCATTCATATCAAATATAAAGTAGTGTTGTTTAACGTTATTTTTGTAGGTTGAATAGTATATTCCAACAGTATAAAAATATATGTAAGTGTGATTTTCCTCCTAGAAGAAGGCCAGAAACAAATGCCTTTGCCATTGA…
Pros>2xGFP	2L	rover	7905936	7905941	P19	total_left_count=4	total_right_count=11	nref=111	left_inserts=TTAGCACGCCTGGATGAAGTAGATCGACCTGAAAAAATAAACTATGTATATATATATATATACTTACGTATTTTACTATTCGAGTCGAACAAATGATCCGTCGTTTGACTAAGATCAACGCCTTTAAAGAAGTTTCAGAATCAACACGAGGT	right_inserts=GTGTAAGTATGTAAACGTAATATGAGAAGCATATTATGTTACTATATATATGTGTGCAACTGCTGCAAACTCTGTCTCCACTTGCAAATCTGCTGGTTTGTTATTTTAATTTGATGCCAGAGTTGTTCGGATAGTTTCTAATTATTTATGC
Pros>2xGFP	2L	blood	11687497	11687500	P19	total_left_count=46	total_right_count=22	nref=140	left_inserts=CCAGCTTTGATTTTCGCTCGTTTTCCTTTTTCCATTTTCCGTTTTACATTTGGTCTTTGTTTTCTTGTTTGCCACAGCTACACGTTTTGTATTCCACATACCAGCGAAGGTTATTGTAGTATGTGCATATATCGAGGGTACACTGTACCTATAAGTACACAGCAACACTTAGTTGCATTGCATAAATAAATGTCTCAAGTGAGCGTGATATAAGATCACCCATTTATGCTTTAAGCTAAGTCAGCATCCCCACGCTGGCCGCTGGCCATATATG	right_inserts=GTAGTATGTGCATATATCGAGGGTACACTGTACCTATAAGTACACAGCAACACTTAGTTGCATTGCATAAATAAATGTCTCAAGTGAGCGTGATATAAGATCACCCATTTATGCTTTAAGCTAAGTCAGCATCCCCACGCTGGCCGCTGGC,CTCTTATACATATATATATATACGCTGCTCTTCTGCCGCTGTCGACGGCGGCGCAGTCGCAGTATTTAGGTAAGATTAGACACTCTGTAGAGGTTAAGCGGGCAGAACCGTTTCTGCTACTCGAAGAGATAAGAAGAAATAAAAAGGTGGCCTGACGGCTGCACCCAACTGCAAGGAAAACACGTGTTCTCAATTGGTGGCATATATTGGTTTATTACATTATATTGGACCTC…
Pros>2xGFP	2L	copia	16720066	16720070	P19	total_left_count=30	total_right_count=30	nref=88	left_inserts=CGTAAATATTACCTTGAATAGTTATTGATTATCAAGCCCCAAGTCAGATAAAGATTAGTGTTGTAATTTATAATTTATATTTCCTTTCTTAATAAATAAATAAATAGTCAAGTTTATGTTTGAGTTTTATGATTTATATTTTAAGTTATTTCAACTGCAACACCAGCACCACGACCTACTCACAGCAAAAAACGTACAAGAAGGAAAGAAGGAATAAAAAGAGTGGTATTCTCTTACAATATGTTTTATGGCATAAAAGGTGTGGCCATTCATATCAAATATAAAGT	right_inserts=TATTCTCTTACAATATGTTTTATGGCATAAAAGGTGTGGCCATTCATATCAAATATAAAGTAGTGTTGTTTAACGTTATTTTTGTAGGTTGAATAGTATATTCCAACAATTAGAAACACTTCCGTGTCATTTACGTAACATCCAGCAGCTGTGTTTTGTTCTGAAAATGATTCGCATGCAAATTTAACGTATTCTTTGGGGGATGATTCAGGTTACAT
Pros>2xGFP	2L	rover	16818471	16818476	P19	total_left_count=10	total_right_count=50	nref=93	left_inserts=GTATATGTGTGTTCTTACATATCTATTCAAACAGCAGAGGCCACAATTGTAGCGCATTTATAAATATATAGTAACATAATATGCTTCTCATATTACGTTTACATACTTACACTAATTGTACATACAATCTTGCACATGCATAAACACATCA	right_inserts=ATACTGATTAGACATTCCCGTTTATCGCGACTCACTTCGAGCCGATCAAAAACTCTGTACAGTCAGTCTTAAGCCGACAACGAAGAAATAAAGATCCAAACTAAAAAAATACCTCGTGTTGATTCTGAAACTTCTTTAAAGGCGTTGATCTTAGTCAAACGACGGATCATTTGTTCGACTCGAATAGTAAAATACGTAAGTATATAACTCAAATGAAGCTAGACGTTGAAATATACATTTTTAATAAGAACCCACAATGAGTCGACTTTGCTTTCTTCTTTTACCTTGCACTTCAAAATATCTCTACAGTTCTATCC
Pros>2xGFP	2L	rover	18630587	18630592	P19	total_left_count=6	total_right_count=61	nref=144	left_inserts=TTCTAGCCTAGGGCATTTGAGAAAACGTTTAATCTTGCCACAAACTTCTAATTTTTATTGCTTCGCTTTGTCATTAGCTTTTTGCTTTTATATATATAGTAACATAATATGCTTCTCATATTACGTTTACATACTTACACTAATTGTACATACAATCTTGCACATGCATAAACACATCAAACCAGCTTACATTTTTACTTACACTTAAG	right_inserts=ACGTTTACATACTTACACTAATTGTACATACAATCTTGCACATGCATAAACACATCAAACCAGCTTACATTTTTACTTACACTTAAGCGCATGATTTGTTGTGCATCCATACCGTTATTTTTCCGTTCTTTTTTTGTACACATATACTGATTAGACATTCCCGTTTATCGCGACTCACTTCGAGCCGATCAAAAACTCTGTACAGTCAGTCTTAAGCCGACAACGAAGAAATAAAGATCCAAACTAAAAAAATACCTCGTGTTGATTCTGAAACTTCTTTAAAGGCGTTGATCTTAGTCAAACGACGGATCATTTGTTCGACTCGAATAGTAAAATACGTAAGTATATAAGTATTTTTCGCCAGTTTGTTTTTGTTCCGTTCAGT…
Pros>2xGFP	2L	rover	21380613	21380618	P19	total_left_count=6	total_right_count=20	nref=99	left_inserts=	right_inserts=GCGTTGATCTTAGTCAAACGACGGATCATTTGTTCGACTCGAATAGTAAAATACGTAAGTACATACATACTGAAATTCGATTTTTTCTTATCTGGCTGTACCGATAAAAATGGGCATGTAACGAAGGGCCCTAAAACAAAAGAGAATACAAAATAAGTA,TACTTACACTTAAGCGCATGATTTGTTGTGCATCCATACCGTTATTTTTCCGTTCTTTTTTTGTACACATATACTGATTAGACATTCCCGTTTATCGCGACTCACTTCGAGCCGATCAAAAACTCTGTACAGTCAGTCTTAAGCCGACAACGAAGAAATAAAGATCCAAACTAAAAAAATACCTCGTGTTGATTCTGAAACTTCTTTAAAGGCGTTGATCTTAGT…
Pros>2xGFP	2R	rover	8978461	8978466	P19	total_left_count=5	total_right_count=2	nref=48	left_inserts=GGCACTGTGTCACTTGGCCCTTGGGGCGCTATATCTATATATATATATATTTATATAGTAACATAATATGCTTCTCATATTACGTTTACATACTTACACTAATTGTACATACAATCTTGCACATGCATAAACACATCAAACCAGCTTACAT	right_inserts=GTTGATCTTAGTCAAACGACGGATCATTTGTTCGACTCGAATAGTAAAATACGTAAGTATATATGTATATATATACAGAAGGTATCCATCCACATACATAT
Pros>2xGFP	2R	I-element	13426525	13426537	P19	total_left_count=11	total_right_count=64	nref=87	left_inserts=ATTCAATACCAACTTGCCCGTTTTGCCAAGGTGATATTTCTTTAAACCACATATTTAACTCATGCCCATCCCTCCTACAAACCAAGCAAGATATATTTAACAACACCAACCCTCTAGACCTTCTTAGCAAACCCAATCCAGATAACATACA,CCTTAAAGCCGACCTTGCGACAAAACAGAAAGAACACATAATAAACTGCAGTCCATGGTACCAATCTATTAACACGAACACCTCACACCCATGCGATTACCTTAAACAATCCCACCCAAATTGGACCAGACTCGACC,GTATTAAGTAAATAATTAAGGCCTGAAAACTCGCCTCAAGTGCTTCTCATTGTGTGTGAGAGATTTTCTATAATATAAATATAAATAATATAAAGA…	right_inserts=TTGTGGTTGATATTTGTTTATCAAGATTTTGCTGATAAGAGTTTTGGGCTTACGCGAAGCGAGGCTTTAGACTGAGAGGCACGACTTATCTCTTCGGAGGTTGAAGTGGTACTGGAGTGCTTCGATTAAATCGCGTGTTTTACTTGAATTGCAAATATTTTACTATTTCTGCTACAATTTTTCCATGGCCTAGTATTGATTTACTGACCACCCATGAGG,TCCCTCAACTTCTCCTCCACAGGCAAAGTCCACCGATTTTTTTATGATGAATGGTGAAGTTCTTTCGAAAGAGTTGTTGTCATTTCTTTTAATAATTATAAATTTAGGTTCGCCTAATTGGGATTGGTATGTTTTTGAAGTGATTTTGTAAATGTTTGGTGGGTC…
Pros>2xGFP	2R	rover	19807777	19807784	P19	total_left_count=18	total_right_count=31	nref=37	left_inserts=ATACATACATATGTATGGGTGGGCTGTGGTGAATAATGAAGAAGATCTTAAGAAGATCCTACTACCTTACTATATATTTCACATTACAAAGTGGATCAAATTATATATAGTAACATAATATGCTTCTCATATTACGTTTACATACTTACACTAATTGTACATACAATCTTGCACATGCATAAACACATCAAACCAGCTTACATTTTTACTTACACTTAAG	right_inserts=TTTGTACACATATACTGATTAGACATTCCCGTTTATCGCGACTCACTTCGAGCCGATCAAAAACTCTGTACAGTCAGTCTTAAGCCGACAACGAAGAAATAAAGATCCAAACTAAAAAAATACCTCGTGTTGATTCTGAAACTTCTTTAAAGGCGTTGATCTTAGTCAAACGACGGATCATTTGTTCGACTCGAATAGTAAAATACGTAAGTATATATATATTTTAATCAGTTACTTGGTAACCCACCGCATACAGCCAACAGATCACACACTGTCCTAAAATAACCATTTATGTTGTGGTGTTCGTGTTTCGCCGCAACTC
Pros>2xGFP	2R	diver	21438264	21438268	P19	total_left_count=41	total_right_count=50	nref=112	left_inserts=TGATCCGTGTGTTGATCATAATTATGTTGAAATCGGAAGTGGACAAAGCTTTGTGATTGACCTCTTTTGAATGCCAGATTTCGTCTTTAATGTAACCACTCTGACTAGCGAGTCCGATCCAGGGTGCAGTTCGACGACTCGGCCTATAGTC,TTTCGATGCCGGGGCAAAAGAAAATCTAAGCCACGATGAGTTTCTCATTTTTGCTTCCTTTGCTAGTTTTTGCCCATACAGATCTTTTCTATTTCCGCTTGAAGTAGCAGGACTGTGTAGAATGAATAGTTGTGATGCCTCACTGCTTTGACATCATTGTAATGGGGTTCGCAAATAAGAATCATATATACACTATTTAACTTCATTTATTTTTTCATATACAAAAATCACGTC…	right_inserts=TATATACACTATTTAACTTCATTTATTTTTTCATATACAAAAATCACGTCTGATCGCTATGACCGCAAAATTACAAGAGCGAAAGAAAGAATACAGTTCAGTTCAATTAGCATCGATATATAAAATGTTAATCCGCTGTTAAGACAGCTGAAGCACCGGGTGACTCCGCTCATAATCCGTACATAGAAGAAAACAATAAATTGTCGAGATGAAAAACAGAGAAATAGAAACTCTGCTACATTTTTTTGTTTTTTTTTTTTTAAATCGATTTAATTCATTTCCTTTCATTTTTTTTT
Pros>2xGFP	3L	I-element	79748	79758	P19	total_left_count=45	total_right_count=16	nref=125	left_inserts=GCTAATTCATTTCCTTTTATTCCTGAATGGCCAGGAATCCACATTATTTTAATTTTAGGTGCGTGTTGCGTTATTAGCGATCGTATTCTGCTTGGGTAAAA,CCTCACCCCAAACATAAATACCACAGATATAAAAAAACACCTTAAAGCCGACCTTGCGACAAAACAGAAAGAACACATAATAAACTGCAGTCCATGGTACCAATCTATTAACACGAACACCTCACACCCATGCGATTACCTTAAACAATCCCACCCAAATTGGACCAGACTCGACCAAATAAAAATAATACGACTTCGACTAGGACACACAAACATAACCCACCAACACTACCT,GAAAAATACTTAAGTTCCGTAATTCCGGAATTTTGGAGCAATAACAACG…	right_inserts=GCTGTAAGCCCCGTAGCTAATGCTATACTATCTAAGTTAGTCTAGTTTTGTAAACTATTCTATCTATCATAATAATAATAATAATAATAATTAAGAATTTCCGCAATGATTTTGTGCCGACAAATAACTACGTATCAGGGCCACCTACAGTAGTCACCGTTTTTCCATCTTATCCTTCTGATTCCATTATAT,GCATTAGCTACGGGGCTTACAGCTATATTTATTTACAATGTTATTATATCTTAATTTAGTTAATATCTAATTTGGTAACTAATTGCTGGCTTGTTATGTAC
Pros>2xGFP	3L	roo	2254117	2254154	P19	total_left_count=1	total_right_count=1	nref=136	left_inserts=	right_inserts=
Pros>2xGFP	3L	rover	10562799	10562804	P19	total_left_count=19	total_right_count=8	nref=70	left_inserts=GGCACCCAGGAAAGCAGCAAAAAATCTCATTTTTATATATATAGTAACATAATATGCTTCTCATATTACGTTTACATACTTACACTAATTGTACATACAAT	right_inserts=
Pros>2xGFP	3L	rover	17601029	17601033	P19	total_left_count=8	total_right_count=12	nref=48	left_inserts=AAAAAGTGGGAACAAATAAGATATCTACTATTATCAATAACAAAAAAACAGATCTTTCGTTTATTATCTCAGCTGTTAAATATGACTGTTATTACATATTACATATAGTAACATAATATGCTTCTCATATTACGTTTACATACTTACACTAATTGTACATACAATCTTGCACATGCATAAACACATCAAACCAGCTTACATTTTTACTTACACTTAAGCGCATGATTT	right_inserts=GCTTGTATTTACTTAAAACTAAAAAACAAAATAATCATTGAATCACAAGATGCAAATCCAACTGCATCACCAAGATTGCGGGCATCAACACCAATAGAAGG,TTCTGAAACTTCTTTAAAGGCGTTGATCTTAGTCAAACGACGGATCATTTGTTCGACTCGAATAGTAAAATACGTAAGTATATAACTAAGCAAAATGAGAATAACATTATTATAAATGTTACCTTAAACAAATTCTTTAGTCTATACTAAGTGAAAATAA,ATACAATCTTGCACATGCATAAACACATCAAACCAGCTTAAATTTTTACTTACACTTAAGCGCATGATTTGTTGTGCATCCATACCGTTATTTTTCCGTTC
Pros>2xGFP	3R	rover	5835403	5835408	P19	total_left_count=41	total_right_count=20	nref=100	left_inserts=ATATCACAGTTTGTATAATAGTATCAATCATAAGCCTCACATCTTGTATTGCTTGTATTTACTTAAAACTAAAAAACAAAATAATCATTGAATCACAAGATGCAAATCCAACT,CACATATACTGATTAGACATTCCCGTTTATCGCGACTCACTTCGAGCCGATCAAAAACTCTGTACAGTCAGTCTTAAGCCGACAACGAAGAAATAAAGATCCAAACTAAAAAAATACCTCGTGTTGATTCTGAAACTTCTTTAAAGGCGTTGATCTTAGTCAAACGACGGATCATTTGTTCGACTCGAATAGTAAAATACGTAAGTATATATATTGTTACATTTGTCCGACAAACTCTAAAATGCAATGCTGCGATATTTACCTGCCACCAA…	right_inserts=GTACAAAAAAAGAACGGAAAAATAACGGTATGGATGCACAACAAATCATGCGCTTAAGTGTAAGTAAAAATGTAAGCTGGTTTGATGTGTTTATGCATGTGCAAGATTGTATGTACAATTAGTGTAAGTATGTAAACGTAATATGAGAAGCATATTATGTTACTATATATATATTTTTGTGTGTTTTTAAATGAAAAAGTGCTTTAAGTAAGAAGGTTTTCACATTTTCAGCGGTGTACAAACCAAGTGATTTTAGACATTTCTTAAGAGTTAATTGGGTACTGAATTGGAT
Pros>2xGFP	3R	rover	22481576	22481581	P19	total_left_count=28	total_right_count=5	nref=59	left_inserts=AAAAAGAACGGAAAAATAACGGTATGGATGCACAACAAATCATGCGCTTAAGTGTAAGTAAAAATGTAAGCTGGTTTGATGTGTTTATGCATGTGCAAGATTGTATGT,GCATAAGCTTCCCTTTTAAAGGGAGGGAAGTAACATAATATGCTTCTCATATTACGTTTACATACTTACACTAATTGTACATACAATCTTGCACATGCATA,GCCTTTTTCAGTTCAGTTGTTCAATGCTCCACGGAGATCGAGGAAGTTAGGTTATTGCCAATGCAACGCCAATGCTTTGAACGCTTACACAATAAAACAATATATATATACTTACGTATTTTACTATTCGAGTCGAACAAATGATCCGTCGTTTGACTAAGATCAACGCCTTTAA…	right_inserts=CAATTAGTGTAAGTATGTAAACGTAATATGAGAAGCATATTATGTTACTATATATATATAAATATATATGAATATATGTTCAGATATCGCCTCTATCGCACCCCTCGCAATGCATCAACCCAACCAGAAACCAAAATCAATCAACTCGCCG
Pros>2xGFP	3R	rover	24572079	24572083	P19	total_left_count=8	total_right_count=28	nref=80	left_inserts=CTTGGGGCTTTTTGCTCTCTCTGCGCTCTCTGTATTTTATTTTTGTTCTTTTTGTTTTGGAGTGGGGTTCTAATAAGAATTTATATACATATAGTAACATAATATGCTTCTCATATTACGTTTACATACTTACACTAATTGTACATACAATCTTGCAC	right_inserts=CACATATACTGATTAGACATTCCCGTTTATCGCGACTCACTTCGAGCCGATCAAAAACTCTGTACAGTCAGTCTTAAGCCGACAACGAAGAAATAAAGATCCAAACTAAAAAAATACCTCGTGTTGATTCTGAAACTTCTTTAAAGGCGTTGATCTTAGTCAAACGACGGATCATTTGTTCGACTCGAATAGTAAAATACGTAAGTATATATGTACGCACACAACAATATACACGTTTATATTATTCGGTAGGCGAATTCCAAAGC,TTGCACATGCATAAACACATCAAACCAGCTTACATTTTTACTTACACTTAAGCGCATGATTTGTTGTGCATCCATACCGTTATTTTTCCGTTCTTTTTTTGTACACATA
Pros>2xGFP	3R	I-element	29288990	29289000	P19	total_left_count=25	total_right_count=67	nref=151	left_inserts=CGTTTGAACTATTTCAGATTTGCAAAACATATATAACTGCCATTGTTTTCAAACATCCTTTGTTTTGTCCACTTGACCCTGCCTGATCTTCTTCGAAGTTTTTTTATTATTATTATTATTATGATAGATAGAATAGTTTACAAAACTAGACTAACTTAGATAGTATAGCATTAGCTACGGGGCTTACAGCTATATTT,GCATTAGCTACGGGGCTTACAGCTATATTTATTTACAATGTTATTATATCTTAATTTAGTTAATATCTAATTTGGTAACTAATTGCTGGCTTGTTATGTACAAATGCCTGTTTTGTTTTTAGATTTTGTGGTATAATTTAGTTTTTTTGAGGAAAAGTATGAGTTTTTGTATGTTATCTGGATTGGGT…	right_inserts=GTAAGTTATTTATTGGGGTAGAGCGATATGCGCCGAGAGCTAGACGGATAGCGGAGTTAAACGGTGTTTTTATTTTGTTTAAAATGCTTTTGGGAGCATGGCCGTACAGAAACAAACCATACTCTAGTTTGGCTATAATTGTTGCTTTTGCGACATTAAGTAGTGTATGCGTGTTGCAGTTAAATTTAAGACTAGATAGGCATTTTATTATATTTAGCTTGTTGTGTAGTTTGGGTAGAAGTAGGTTTATGTGTGTGTTCCATTTGTATTTGTTGTTTAAGGTTATTCCTAGAATTTTTAAGGACGTAACGCTAGGAATTTGGAAGTTGTTGCAGCTTATCTTGCATGTGCAGTGACGTTTTCTGCAAAACAAAAATGGCTAACT…
Pros>2xGFP	3R	rover	31371770	31371779	P19	total_left_count=8	total_right_count=7	nref=18	left_inserts=CGATTAAATGTCTCTAACAAGATTTTACCATGAGTGTGTCACTTTTATATAAATCTATATATATAGTAACATAATATGCTTCTCATATTACGTTTACATACTTACACTAATTGTACATACAATCTTGCACATGCATAAACACATCAAACC	right_inserts=GATTCTGAAACTTCTTTAAAGGCGTTGATCTTAGTCAAACGACGGATCATTTGTTCGACTCGAATAGTAAAATACGTAAGTATATATATATATATCTAATATATACAATAAAATTACAAGTGAAAAATAAACTGCAAGCGACATTTTATACAAACATTCACAAAGCAGATTTTTATTCATTTTCTGGGGGCAGACATC
Pros>2xGFP	X	copia	4612489	4612494	P19	total_left_count=29	total_right_count=31	nref=34	left_inserts=CACCTTTGCTTGTCCACTGACTAAGTGCCGATAGATTTTACAAAGCGCTTTTTATTTTATTTTATTTGATTTGTTTTTGTTGTAATTTATAATTTATATTTCCTTTCTTAATAAATAAATAAATAGTCAAGTTTATGTTTGAGTTTTATGA,ACTTTATATTTGATATGAATGGCCACACCTTTTATGCCATAAAACATATTGTAAGAGAATACCACTCTTTTTATTCCTTCTTTCCTTCTTGTACGTTTTTTGCTGTGAGTAGGTCGTGGTGCTGGTGTTGCAGTTGAAATAACTTAAAATATAAATCATAAAACTCAAACAT	right_inserts=AATAACTTAAAATATAAATCATAAAACTCAAACATAAACTTGACTATTTATTTATTTATTAAGAAAGGAAATATAAATTATAAATTACAACAGGTTATGGG,GGTATTCTCTTACAATATGTTTTATGGCATAAAAGGTGTGGCCATTCATATCAAATATAAAGTAGTGTTGTTTAACGTTATTTTTGTAGGTTGAATAGTATATTCCAACAGTTTTTTTTTAGATTTTGTACAAACCCGCAATGCCCATCGCAGCACCGATACTTTTCACAAAATTCCGCAGATCCCAGATAATGTGAAACCACAATCGAGTTAGCAGAAC
Pros>2xGFP	X	jockey	10619540	10619554	P19	total_left_count=49	total_right_count=31	nref=35	left_inserts=CAGACACGCACACACAACGTTAGTTTGCGAATTTTTTCCACGTCTCTGTTGATGGGTACAAATCATCAATCAAGCCAATTGCAGCTCCAGCTGCAATTGGCTTGATTGATGATTTGTACCAATCAACAGAGACGTGGAAAAAATTCGAAAA,GCCTGATGGTGTCTGATCAGCCTCCCATTCAGACTGACACCCGGACAGCTACCTGTTCGGTTGGCGAACGTCACATTGGCACACTTCTCAGCGTTGATGCG,ATTCTTGGCTTGCGGTTGGGTTTTTGTGGCCAAGAGAGCTGCTTGTTATGAAAACTCAGACTCCAAACGCACACACACAGACACGCACACACAACGTTAGTTTGCGAATTTTTTCCACGTCTCTGTTGATGG…	right_inserts=ATATCAACTATTATAATTCTCCCTATCATTTTTAGGATTAAAAATCTGTTAGTCTTAAGTAACCAAGACACATTGTAAAATAAAATAATTCAAGCAGATCAAATTAAGTTGCCGCATGGGTAACAGTGCGTTGATCAAATAATAAAAACATCATCGTAATAATACAAAAAAAAAAAAAAAAAAAATTT,CGTAAAAAAAAAAAAAAAAAAAAAAAAAAAAGTTTGCGAATTTTTGAGAATTGTATTTCCACAATAGTCACGAAAAAAAAAAAACAAAAACAGAACAGTTTTTTTAGATTTTGACAAGTGACTTGCAAGCTGCCTGGATA
Pros>2xGFP	X	rover	12609761	12609766	P19	total_left_count=22	total_right_count=28	nref=7	left_inserts=ACTAAAAAAATACCTCGTGTTGATTCTGAAACTTCTTTAAAGGCGTTGATCTTAGTCAAACGACGGATCATTTGTTCGACTCGAATAGTAAAATACGTAAGTGGCGCAGTCGGTAGGATAATACATTGTTGATGCGATAGTAACCCTATTCAATTCTTCAATTATTATCCACAAAAGAACTAACGC,ATGTATTCTCCTCTGTGTTTCTTTTTTACAATTGGTGTGAAATATGCAAATGATTCCAATTATATATAGTAACATAATATGCTTCTCATATTACGTTTACATACTTACACTAATTGTACATACAATCTTGCACATGCATAAACACATCAAACCAGCTTACATTTTTACTTACACTTAAGCGCATGATTTGTTGTGCATC…	right_inserts=CATCCATACCGTTATTTTTCCGTTCTTTTTTTGTACACATATACTGATTAGACATTCCCGTTTATCGCGACTCACTTCGAGCCGATCAAAAACTCTGTACAGTCAGTCTTAAGCCGACAACGAAGAAATAAAGATCCAAACTAAAAAAATACCTCGTGTTGATTCTGAAACTTCTTTAAAGGCGTTGATCTTAGTCAAACGACGGATCATTTGTTCGACTCGAATAGTAAAATACGTAAGTATATATATATAAATGTATCTTTAGAACAATTAAAATGGTTTATTCTGTTTTTTTTTACTATTTGTTTGAATTGAAAATGCATTTTGAAAATGTTTATTTGTTAGAAC
Pros>2xGFP	X	rover	16724868	16724874	P19	total_left_count=35	total_right_count=13	nref=13	left_inserts=TACATACTTACACTAATTGTACATACAATCTTGCACATGCATAAACACATCAAACCAGCTTACATTTTTACTTACACTTAAGCGCATGATTTGTTGTGCATCCATACCGTTATTTTTCCGTTCTTTTTTTGTACACATATACTGATTAGACATTCCCGTTTATCGCGACT,TTGCTGATATGAAGAACGAACGTAATCAAATACTACGATCGCCGGTCGCTAATCGACAACTGTTTGCAGTTGGAATTTGCGTTATATGGGCGTATATGTACATTTATGCATATATATACTTACGTATTTTACTATTCGAGTCGAACAAATGATCCGTCGTTTGACTAAGATCAACGCCTTTAAAGAAGTTTCAGAATCAACACGAGGTATTTTTT…	right_inserts=TAAACACATCAAACCAGCTTACATTTTTACTTACACTTAAGCGCATGATTTGTTGTGCATCCATACCGTTATTTTTCCGTTCTTTTTTTGTACACATATACTGATTAGACATTCCCGTTTATCGCGACTCACTTCGAGCCGATCAAAAACTCTGTAC,ATGCATGTGCAAGATTGTATGTACAATTAGTGTAAGTATGTAAACGTAATATGAGAAGCATATTATGTTACTATATACATATATACTTTACTGTACTATATTTACCTAACAAAAATTTGGCAATCTTGCGATTTCGGTTATATATGGGTATACTG
Pros>2xGFP	X	rover	19335823	19335826	P19	total_left_count=5	total_right_count=8	nref=15	left_inserts=ATCTTGCACATGCATAAACACATCAAACCAGCTTACATTTTTACTTACACTTAAGCGCATGATTTGTTGTGCATCCATACCGTTATTTTTCCGTTCTTTTT,GGCCAGCTGCAAAATTTGGCAGCTGGATGTGGATGGATATTTGACGTTTTGCGAAGCGGATACGAGTATATACATCTATATATATATATATATATACTTACGTATTTTACTATTCGAGTCTAACAAATGATCCGTCGTTTGACTAAGATCA	right_inserts=GTTTGATGTGTTTATGCATGTGCAAGATTGTATGTACAATTAGTGTAAGTATGTAAACGTAATATGAGAAGCATATTATGTTACTATATATATATAATTATCGCCTTAAATTCGCATGCAGGGTGATGTCAACCATTTGCTCGTATAACCGAGTGTACAACCAATTATCCGCAATCATCATTTTATTTTAAAAATCGAGA
Pros>2xGFP	2L	rover	11816292	11816297	P21	total_left_count=1	total_right_count=3	nref=1	left_inserts=	right_inserts=CGGATCATTTGTTCGACTCGAATAGTAAAATACGTAAGTATATATCGATATTAATGTACCTATGCGTATAGATGATGTACGTTTATTCTAACTCTACCACAATTCACATAGAGAGCGCATTTGAAGCGTTTTGTTATCAATAATTCTAGGC
Pros>2xGFP	2R	copia	11205226	11205231	P21	total_left_count=6	total_right_count=1	nref=18	left_inserts=ACAGTTGTGGCGCCGTTGCCGCCGCACCTCGTTGATTTTGTTATTTATTTTTCATTATTTCGCTGCGCTGGTGTGGGTGTTTTTATATGTTGTTGTAATTTATAATTTATATTTCCTTTCTTAATAAATAAATAAATAGTCAAGTTTATGT	right_inserts=
Pros>2xGFP	2R	rover	14919483	14919488	P21	total_left_count=10	total_right_count=1	nref=10	left_inserts=GTATTAATCAATCGTTACTTATAGATGCTTATTAAAATGCTGAATGTGTTTTTAAGTTCCTTTCTTATAGCGCGAGTTCAGATCGATGTTATATACTTACGTATTTTACTATTCGAGTCGAACAAATGATCCGTCGTTTGACTAAGATCAACGCCTTTAAAGAAGTTTCAGAATCAACACGAGGTATTTTTTTAGTTTGGATC	right_inserts=
Pros>2xGFP	3L	rover	3743244	3743247	P21	total_left_count=3	total_right_count=2	nref=0	left_inserts=TTATATTAAATTTATAGAAAATAGTAACTTTTATATATATACGCTTTATAGTTTCATATATGCTGCATAAATATTAGCTATATGTGTGTTATATATATATATAGTAACATAATATGCTTCTCATATTACGTTTACATACTTACACTAATTGTACATACAATCTTGCACATGCATAAACACATCAAACCAGCTTACATTTTTACTT	right_inserts=GTTGATTCTGAAACTTCTTTAAAGGCGTTGATCTTAGTCAAACGACGGATCATTTGTTCGACTCGAATAGTAAAATACGTAAGTATATATATATATTTCTCTGTTCAAAATGGAAGCTTTCAATTGCGGCGTTTTGTAACTTTGTTTGCTTTTATTTGTATAGTGTTGCTGTTTTTGTTGGTTTCGTCTTATG
Pros>2xGFP	3L	copia	8444577	8444582	P21	total_left_count=4	total_right_count=5	nref=1	left_inserts=	right_inserts=TTGCAGTTGAAATAACTTAAAATATAAATCATAAAACTCAAACATAAACTTGACTATTTATTTATTTATTAAGAAAGGAAATATAAATTATAAATTACAACAGATTTGGTTAAAAAAAAAACAATAAGTATAAATCTATAAATATAAATCTATGCATACATCTAAGGACTGGTGGTTCTATAGTTGTGCATGGTTGGAAAGTAATAC
Pros>2xGFP	X	rover	939185	939189	P21	total_left_count=2	total_right_count=1	nref=2	left_inserts=GCAGCCAACACACGCGACACACAATTTATTTGCTCAACGCAGTACACACCACACATGATACATACAGCATAAATGTAAATATAGTAACATAATATGCTTCTCATATTACGTTTACATACTTACACTAATTGTACATACAATCTTGCACATG	right_inserts=
Pros>2xGFP	3L	I-element	157254	157267	P23	total_left_count=2	total_right_count=6	nref=23	left_inserts=	right_inserts=ATCGTATTCTGCTTGGGTAAAAGCTGTTATTATTTGTGTTTTGAATTGAATCTACTGCTGATAGGGAGTCGGAGCAGATAATAAATTTGCCTCTTCGGTTTTTAGTAAGTTCTATTGCTTCTAGGATGGCGATTGTTTCGGAGGTGAGGACGGATGAATATGGGGGCAGTATGCTTGGTATTGTACTTTCAATTGTACCATCAATTTGATTTCCAAATCAACTGTGCTGCTTTTCGAGTTGCGTTCGTTACCAATGCTAAATAT
Pros>2xGFP	3L	rover	1972457	1972462	P23	total_left_count=4	total_right_count=1	nref=7	left_inserts=CAGGATATGTGAATGGCACCCTTCTCACGCTGATCATTGGATCGCTGGCCCTCTACTGCCTGCACATTTTGGTGGGTTTTTGGTGGGAGTCACATAGAAATTTCCTTACTTACTTATATACTTACGTATTTTACTATTCGAGTCGAACAAATGATCCGTCGTTTGACTAAGATCAACGCCTTTAAAGAAGTTTCAGAATCAACACGAGGTATTTTTTTAGTTTGGATCTTTATTTCTTCGTTGTCGGCTTAAGACTGACTGTACAGAGTTTTTGATCGGCTCGAAGTGAGTCGCGATAAACGGGAATGTCTAATC	right_inserts=GAAAAGCTGACGTAGGGAACCCGCTGCCGCTTGCACAGTATGTACATGCATTTGATCTGTAAATCAAGTATATATAGTAACATAATATGCTTCTCATATTACGTTTACATACTTACACTAATTGTACATACAATCTTGCACATGCATAAAC
Pros>2xGFP	2R	rover	14919483	14919488	P25	total_left_count=2	total_right_count=4	nref=18	left_inserts=AGACAGACTTTAATGCTTATGTATTAATCAATCGTTACTTATAGATGCTTATTAAAATGCTGAATGTGTTTTTAAGTTCCTTTCTTATAGCGCGAGTTCAGATCGATGTTATATAGTAACATAATATGCTTCTCATATTACGTTTACATACTTACACTAATTGTACATACAATCTTGCACATGCATA	right_inserts=CTTCTTTAAAGGCGTTGATCTTAGTCAAACGACGGATCATTTGTTCGACTCGAATAGTAAAATACGTAAGTATATATATGCTGCTTGAGAGTCGGTAAATAGATCTAAAGTGCCGTACAACAACTGAGTTGCATGACATGCAGTTTGACATATTGTAATGACTATATATGTATGTATATAAGTATGTTTTGAG
Pros>2xGFP	3L	copia	1582995	1582999	P25	total_left_count=18	total_right_count=2	nref=42	left_inserts=GCAGTAAATTGGCATTATAGGGCCATTCAAACAAATAAATCATTAGTCGGTCCATGTTAATGATTGTTCTGTTCTGGCTGTCCAAATATTTGATTTCTGTTGGAATATACTATTCAACCTACAAAAATAACGTTAAACAACACTACTTTATATTTGATATGAATGGCCACACCTTTTATGCCATAAAACATATTGTAAGAGAATACCACTCTTTTTA	right_inserts=AACATAAACTTGACTATTTATTTATTTATTAAGAAAGGAAATATAAATTATAAATTACAACAATTTCGTTTTGTTTCCCACGAGATTTGCTTGGAAATTCAGAAGAGCTTGTCATTCTGGCTAATATTCTGTATTAACTAGTTTTTAAGATTGGAGAAAGAAGCGAAAAAGATTGATGG
Pros>2xGFP	3R	Transpac	1825183	1825187	P25	total_left_count=1	total_right_count=7	nref=10	left_inserts=	right_inserts=
Pros>2xGFP	3R	copia	24600427	24600431	P25	total_left_count=12	total_right_count=1	nref=41	left_inserts=GTATTGTTACATTTTTTTTTTATCCCATTATTACTCGAGCTCTTGAAAAAGAAAAAAAAAAAAA%2AGATTTTACTTCTATGCCACAGCGATTGTTAGGATTGCAATTACTCTTGTTGGAATATACTATTCAACCTACAAAAATAACGTTAAACAACACTACTTTATATTTGATATGAATGGCCACACCTTTTATGCCATAAAACATATTGTAAGAGAATACCACTCTTTTTATTTCTTCTTTCCTTCTTGTACGTTTTTTGCTGTGAGTAGGTC	right_inserts=
Pros>2xGFP	2L	rover	4131996	4132001	P27	total_left_count=8	total_right_count=2	nref=9	left_inserts=TTTGGGAATTGATTGCACCAGGCACTCGACAAATGCGTGCCGGGGGTGCACCGCAAAAAAAGCCGAAATGGATGCATTAATGATTAACACCTGGAGCATAAAAACCCATATATATACTTACGTATTTTACTATTCGAGTCGAACAAATGATCCGTCGTTTGACTAAGATCAACGCCTTTAAAGAAGTTTCAGAATCAACACGAGGTATTTTTTTAGTTTGGATCTTTATTTCTTCGTTGTCGGCTTAAGACTGACTGTACAGAGTTTTTGATCGGCTCGAAGTGAGTCGCGATAAACGGGAATGTCTAATCAGTATATGTG	right_inserts=GTATGTAAACGTAATATGAGAAGCATATTATGTTACTATATATATAATAAAACACATATGCACATATATTTTTAGCGATCGCTGGAAGCTCTCTTTTCTATTGCAAATTTATGTAGTGCCCTTAATCCAACAGAATACGAATCACTACGAATAC
Pros>2xGFP	2L	I-element	8990182	8990188	P27	total_left_count=2	total_right_count=8	nref=35	left_inserts=ATTTTCAACAGAGAATAAATAACGTCCATACGTTTCTTTATTATTATTATTATTATTATGATAGATAGAATAGTTTACAAAACTAGACTAACTTAGATAGTATAGCATTAGCTACGGGGCTTACAGCTATATTTATTTACAATGTTATTATATCTTAATTTAGTTAATATCTAATTTGGTAACTAATTGCTGGCTTGTTATGTAC	right_inserts=ATATTTGTTTATCAAGATTTTGCTGATAAGAGTTTTGGGCTTACGCGAAGCGAGGCTTTAGACTGAGAGGCACGACTTATCTCTTCGGAGGTTGAAGTGGTACTGACCATACGTTTCTACTTTATTTACTATTATTGATACCCTGCTGTTGGGC
Pros>2xGFP	2L	blood	11084137	11084140	P27	total_left_count=21	total_right_count=11	nref=53	left_inserts=TTTCGCCAGTGGCGCGATTGATCTGGTTCAAATCTTTGAAATCATAATCCAACAATGTTCCCGCATCGTCGTCACTGTACATGCCTAAAAGCAAACCACGTTTCTTAGATCTAATCCTTTGTAGTATGTGCATATATCGAGGGTACACTGTACCTATAAGTACACAGCAACACTTAGTTGCATTGCATAAATAAATGTCTCAAGTGAGCGTGATATAAGATCACCCATTTATGCTTTAAGCTAAGTCAGCATCCCCACGCTGGCCGCTGGCCATATATGCGCATAAGCTCTCTCTCTCTCTCTCTTATACAT	right_inserts=CTCTGTAGAGGTTAAGCGGGCAGAACCGTTTCTGCTACTCGAAGAGATAAGAAGAAATAAAAAGGTGGCCTGACGGCTGCACCCAACTGCAAGGAAAACACGTGTTCTCAATTGGTGGCATATATTGGTTTATTACACCTTGTATGGATGTAGTAACAATCACATACCATCCTCCCTAGCTTGATGATGCTCCATTCCGTTGTGCGAATCGCCGAATTTGCCACTTAAAATGTTTCTATCTCCG
Pros>2xGFP	2L	I-element	13615963	13615979	P27	total_left_count=2	total_right_count=7	nref=31	left_inserts=CATTCAACTCGCGGTCACCGACAAAGTCGCCCGCAATTTTTCAGTCTCTGCGGTCAGCAGTTGTTTGTTAGAACGGGTGTTGCTGCAGCACAATGTTCACAGACTGTCTTTTATTATTATTATTATTATTATGATAGATAGAATAGTTTACAAAACTAGACTAACTTAGATAGTATAGCATTAGCTACGGGGCTTACAGCTATATTTATTTACAATGTTATTAT	right_inserts=TTGATATTTGTTTATCAAGATTTTGCTGATAAGAGTTTTGGGCTTACGCGAAGCGAGGCTTTAGACTGAGAGGCACGACTTATCTCTTCGGAGGTTGAAGTGGTACTGACAGACTGTCTTTTATTTTGTAGTTGCTTTATCAAGTTGGAGATATTTAGTGCTCTGACTCATTCTTATTTCATATAAATACAGGGTGTTTAC
Pros>2xGFP	2L	rover	13887488	13887492	P27	total_left_count=19	total_right_count=3	nref=71	left_inserts=GCCATCTGCTCCTCTGTTTGCTTGTTTGAATGTTCGCGCATTTGCTAATGATCCGTGAATTTCTGTGTCAATTTCAATTGCTTTCCTCTGGATTTCTGGGCGATGAAGTCATATATATACTTACGTATTTTACTATTCGAGTCGAACAAATGATCCGTCGTTTGACTAAGATCAACGCCTTTAAAGAAGTTTCAGAATCAACACGAGGTATTTTTTTAGTTTGGATCTTTATTTCTTCGTTGTCGGCTTAAGACTGACTGTACAGAGTTTTTGATCGGCTCGAAGTGAGTCGCGATAAACGGGAATGTCTAATC	right_inserts=GGTTTATGCATGTGCAAGATTGTATGTACAATTAGTGTAAGTATGTAAACGTAATATGAGAAGCATATTATGTTACTATATATATTGTTGTTTTTTCGCCGCCTCCCGCAATAATGTTCATACACGTGACACTGGGCGAAGAATGTATCTGACGGATACGGTTTTGGGCTACACACCCATCGCATTCCATC
Pros>2xGFP	2R	rover	10230074	10230079	P27	total_left_count=4	total_right_count=4	nref=27	left_inserts=TTGGGGGGCTCTGAACGGGTTTTCAAAACCATTTGAATCATTTGGAAAATTTCACGTGATGGGTACTTTACAAATCGATAATTTCAAAAATTCCCTTGAAATGTACACAGTAACATAATATGCTTCTCATATTACGTTTACATACTTACACTAATTGTACATACAATCTTGCACATGCATAAAC	right_inserts=TTCCCGTTTATCGCGACTCACTTCGAGCCGATCAAAAACTCTGTACAGTCAGTCTTAAGCCGACAACGAAGAAATAAAGATCCAAACTAAAAAAATACCTCGTGTTGATTCTGAAACTTCTTTAAAGGCGTTGATCTTAGTCAAACGACGGATCATTTGTTCGACTCGAATAGTAAAATACGTAAGTACACTAATGTTTTAAAGATATTTCAAATATTAATTTGTGGGAAAAAGTTTACTATGAAATGTTGGTAATAACATGTCACTTTTCTAATAATATGATTGTAATATGTAAGATTAGAAAT
Pros>2xGFP	2R	rover	14337315	14337320	P27	total_left_count=7	total_right_count=5	nref=32	left_inserts=CATATTACGTTTACATACTTACACTAATTGTACATACAATCTTGCACATGCATAAACACATCAAACCAGCTTACATTTTTACTTACACTTAAGCGCATGATTTGTTGTGCATCCATACCGTTATTTTTCCGTTCTTTTTTTGTACACATATACTGATT,GGTGGGGGCACCGCAGATGGGTTCAGCCGATCGGAGTGGAGTTAAGAACATTTGGCATACATCTTTCGAGAGAGGAGGGGAGCCCAGGTCAACGGATATGCTTGGGGCTCCATCATATTTATATACTTACGTATTTTACTATTCGAGTCGAACAAATGATCCGTCGTTTGACTAAGATCAACGCCTTTAAAGAAGTTTCAGAATCAACACGA	right_inserts=GTTTATGCATGTGCAAGATTGTATGTACAATTAGTGTAAGTATGTAAACGTAATATGAGAAGCATATTATGTTACTATATATCACCTCGTCGCAAGGTCAGAGTCGTGGTCGAATTAATGGCAGCCACCACAGTCGATTCAATTAGCCACGAAATTAATGGAGAAACAAGCAAA
Pros>2xGFP	3L	roo	19647647	19647679	P27	total_left_count=1	total_right_count=1	nref=50	left_inserts=	right_inserts=
Pros>2xGFP	3R	rover	4320369	4320375	P27	total_left_count=7	total_right_count=10	nref=31	left_inserts=	right_inserts=CACATATACTGATTAGACATTCCCGTTTATCGCGACTCACTTCGAGCCGATCAAAAACTCTGTACAGTCAGTCTTAAGCCGACAACGAAGAAATAAAGATCCAAACTAAAAAAATACCTCGTGTTGATTCTGAAACTTCTTTAAAGGCGTTGATCTTAGTCAAACGACGGATCATTTGTTCGACTCGAATAGTAAAATACGTAAGTATATATGTGTACTTCCAAATATATAAAATATCCTCGCAGAGCTTCTAGAAAATATTCTATTGTAAGCAAGTTTTTGCAGTGGACCAGTGAGCAATGGCGTGGGA
Pros>2xGFP	3R	jockey	7485203	7485213	P27	total_left_count=4	total_right_count=13	nref=57	left_inserts=GTCTTAAGTAACCAAGACACATTGTAAAATAAAATAATTCAAGCAGATCAAATTAAGTTGCCGCATGGGTAACAGTGCGTTGATCAAATAATAAAAACATCATCGTAATAATACAAAAAAAAAAAAAAAAAATCTAAATAGACACTTAATTTAATTTGTTGTG	right_inserts=CAGGACGATCATGTGCTTGAAAGGGGCATTTCGCTTTAGATGGCTTATTGGGCAGTGATGACAGAGGTGTCGGCAGTCCATTGTCATAAGGCGTAGTTGGGCAAATGCTAGTGGTCACGGTTGTGCAATCAGTGTATGTAGGAGTACAGATCATGTTGGCCTGTACGTTAGAAATAGTGCAGGTAACACTTGCATTGGTGTTGCTGCTGATTGGTCTATTTAGAGAAAATGCAGTTAAAAGCCGTGGTCAGAGTTAAAAGTTTTTATTTCATTTAACATTTACTGCTAAACTTTCATCACGTAAACTATTCTAGCGAATGATTCGCAGAGT
Pros>2xGFP	3R	rover	12701432	12701437	P27	total_left_count=9	total_right_count=8	nref=18	left_inserts=TTAATTCAGTATACAAAGCCGCCAGACAAGGAGAACGAAAATAATTATCTTCCAATATGCCAGGCAACTTAGAATTGGAATAGTAAATATACATATGTATATACTTACGTATTTTACTATTCGAGTCGAACAAATGATCCGTCGTTTGACTAAGATCAACGCCTTTAAAGAAGTTTCAGAATCAACACG	right_inserts=GTATGGATGCACAACAAATCATGCGCTTAAGTGTAAGTAAAAATGTAAGCTGGTTTGATGTGTTTATGCATGTGCAAGATTGTATGTACAATTAGTGTAAGTATGTAAACGTAATATGAGAAGCATATTATGTTACTATATATACATTCCAATATGTGCTGCCTCCGAGGAGGAGAGATTGTCGTCCAGCTGATCAAACAGCACCCAGAATAATCCCCACGCCCAGTTC
Pros>2xGFP	3R	rover	23342089	23342093	P27	total_left_count=8	total_right_count=11	nref=35	left_inserts=GCCAACAGTTATCTTCCCGTCTTATCAGCCGTATATGTACGTACACATACATATGTAAATCGTTGGTATATATGCACATACATATAGTAACATAATATGCTTCTCATATTACGTTTACATACTTACACTAATTGTACATACAATCTTGCACATGCATAAACACATCAAACCAGCTTACATTTTTACTTACACTTAAGCGCATGATTTGTTGTGCATCCATACCGTTATTTTTCCGTTCTTTTTTTGTACACATATAC	right_inserts=ACTTCGAGCCGATCAAAAACTCTGTACAGTCAGTCTTAAGCCGACAACGAAGAAATAAAGATCCAAACTAAAAAAATACCTCGTGTTGATTCTGAAACTTCTTTAAAGGCGTTGATCTTAGTCAAACGACGGATCATTTGTTCGACTCGAATAGTAAAATACGTAAGTATATATGTATGTACAAGTGGGTATGGGTTGAAGCAATTCACGCTGATCTAACTGAACCAAAAATAACGAATGGAAAAGGGGAAAGAACGGATATATATTTAACTTTCAAAGACT
Pros>2xGFP	X	rover	15808565	15808569	P27	total_left_count=1	total_right_count=1	nref=24	left_inserts=	right_inserts=
Pros>2xGFP	2L	FB	1839410	1839419	P29	total_left_count=7	total_right_count=7	nref=26	left_inserts=CTATTTACATTTTGCTCTTTCACGTCGCTTTTCCTCGGCTGCTGCAGCTCAAAGAAGCTGGGGTCGGAAAAATCGAATTTTTGAAATTTGAAAGCTGGAAT,GATTAGACCGAGGTAAACTTAAAAGCCTTATATTTTCTAAAGTATAAATTTTTTCAAAATTCTAAAGGGTGGGCAAACGTGGGCAAACGATGTTATTGCGATTTAAAAAAAAAAAATT	right_inserts=TCTCAAAAACTGGACGTGGGCAAAAAAAACTAATTGGTGGGCAAACATGGGCAAAAAATGGGCAAACGATTCCAGCTTTCAAATTTCAAAAATTCGATTTTTCCGACCCCAGCTTCTTTGAGCTGGCTGCTGCAACTGTTTGCCAAGAAAAAGCAGCGGAAAAGTTTTTCCAGACATAGAAGG
Pros>2xGFP	2L	rover	8622804	8622809	P29	total_left_count=9	total_right_count=21	nref=31	left_inserts=GGACCTCGAAGAGCCACAAGTAGTCGAAGGAATCTAGAAGTGTGTATGTACATATATGCTATATAGTAACATAATATGCTTCTCATATTACGTTTACATACTTACACTA	right_inserts=CTTTAAAGGCGTTGATCTTAGTCAAACGACGGATCATTTGTTCGACTCGAATAGTAAAATACGTAAGTATATATATGCTTTCATCATAAAATCATGCACAATGGCAATGATGACATTGACGAGTTG,ACTTCGAGCCGATCAAAAACTCTGTACAGTCAGTCTTAAGCCGACAACGAAGAAATAAAGATCCAAACTAAAAAAATACCTCGTGTTGATTCTGAAACTTCTTTAAAGGCGTTGATCTTAGTCAAACGACGG
Pros>2xGFP	2L	rover	12010472	12010477	P29	total_left_count=11	total_right_count=18	nref=37	left_inserts=CATGATTTGTTGTGCATCCATACCGTTATTTTTCCGTTCTTTTTTTGTACACATATACTGATTAGACATTCCCGTTTATCGCGACTCACTTCGAGCCGATCAAAAACTCTGTACAGTCAGTCTTAAGCCGACAACGAAGAAATAAAGATCCAAACTAAAA,ATAATATGCTTCTCATATTACGTTTACATACTTACACTAATTGTACATACAATCTTGCACATGCATAAACACATCAAACCAGCTTACATTTTTACTTACACTTAAGCGCATGATTTGTTGTGCATCCATACCGTTATTTTTCCGT,GCAGTTGCTGGTACTCGTACTCCAAGGGGATGGGAAGTAGATGCGTGTGTGCGCATAGATATATACTTACGTATTTTAC…	right_inserts=GTATATGTGTACAAAAAAAGAACGGAAAAATAACGGTATGGATGCACAACAAATCATGCGCTTAAGTGTAAGTAAAAATGTAAGCTGGTTTGATGTGTTTATGCATGTGCAAGATTGTATGTACAATTAGTGTAAGTATGTAAACGTAATATGAGAAGCATATTATGTTACTATATATAGCCACAGATACACATATGGCATATAGACCAGTCGGATGTGCGAGCGAGTGA
Pros>2xGFP	2L	rover	13515977	13515982	P29	total_left_count=7	total_right_count=3	nref=9	left_inserts=CAAAAACTCTGTACAGTCAGTCTTAAGCCGACAACGAAGAAATAAAGATCCAAACTAAAAAAATACCTCGTGTTGATTCTGAAACTTCTTTAAAGGCGTTGATCTTAGTCAAACGACGGA,CAAAGACGTTCATGATAAGATAATAAGATGTTGCATAAATGTTATATTTTTTTTATCTATATATATATACTTACGTATTTTACTATTCGAGTCGAACAAATGATCCGTCGTTTGACTAAGATCAACGC	right_inserts=
Pros>2xGFP	2L	rover	14599246	14599252	P29	total_left_count=2	total_right_count=1	nref=25	left_inserts=TTATCGGAGCACTTAAGCGAACAATTCTAATTACATTTGTATATAGTAACATAATATGCTTCTCATATTACGTGTACATACTTACACTAATTGTACATACA	right_inserts=
Pros>2xGFP	2R	blood	7099365	7099368	P29	total_left_count=29	total_right_count=18	nref=36	left_inserts=GTGTTTTCCTTGCAGTTGGGTGCAGCCGTCAGGCCACCTTTTTATTTCTTCTTATCTCTTCGAGTAGCAGAAACGGTTCTGCCCGCTTAACCTCTACAGAGTGTCTAATCTTACCTAAATACTGCGACTGCGCCGCCGTCGACAGCGGCAGAAGAGCAGCGTATATATATATATGTATAAGAG,GGGAATTAATGTGCGGAACAATTAAATTGCAAAAAGGAGCCCTTTTCAACAAAGGAATCTTTTGTAATAAACCAATATATGCCACCAATTGAGAACACGTGTTTTCCTTGCAGTTGGGTGC	right_inserts=ATCTTATATCACGCTCACTTGAGACATTTATTTATGCAATGCAACTAAGTGTTGCTGTGTACTTATAGGTACAGTGTACCCTCGATATATGCACATACTACACTTTGTCCAGGGTTTTGCTCCTAACACTCATCGATGCAAACGTGAATAAGGGTGGTATCAACTTCCTGGAA,GTATAAGAGAGAGAGAGAGAGAGCTTATGCGCATATATGGCCAGCGGCCAGCGTGGGGATGCTGACTTAGCTTAAAGCATAAATGGGTGATCTTATATCACGCTCACTTGAGACATT
Pros>2xGFP	2R	I-element	9868773	9868786	P29	total_left_count=21	total_right_count=6	nref=20	left_inserts=GGTGCAAAATTGAAAAGATGTGCGCAAGTATTTAAATAGCTGCAACCATGACCCTCAGTACCACTTCAACCTCCGAAGAGATAAGTCGTGCCTCTCAGTCTAAAGCCTCGCTTCGCGTAAGCCCAAAACTCTTATCAGCAAAATCTTGATAAACAAATATCAACCACAAAGAGAAAATAAAAAACTTAACAACAAAAACAACAATACCGCTAATCCGGGCTCAAGCCCTTAACCAACAATCATGAC	right_inserts=GATATAATAACATTGTAAATAAATATAGCTGTAAGCCCCGTAGCTAATGCTATACTATCTAAGTTAGTCTAGTTTTGTAAACTATTCTATCTATCATAATAATAATAATAATAATTTAAATAGCTGCGTGAAATCTCTGTACAGCAATTCATTTTGG
Pros>2xGFP	3L	rover	7786097	7786102	P29	total_left_count=9	total_right_count=7	nref=56	left_inserts=CATATACTGATTAGACATTCCCGTTTATCGCGACTCACTTCGAGCCGATCAAAAACTCTGTACAGTCAGTCTTAAGCCGACAACGAAGAAATAAAGATCCAAACTAAAAAAATACCTCGTGTTGATTCTGAAACTTCTTTAAAGGCGTTGATCTTAGTCAAACGACGGATCATTTGTTCGACTCGAATAGTAAAATACGTAAGTATATAAGGCTTGGAAATGAAGTTCACTTCGCTGAATCTCTACCGGTGTTTCACCTTGAATTATT	right_inserts=GTTGAGCAAAAAGGTATACGACTGAGATGTTATATAGTAACATAATATGCTTCTCATATTACGTTTACATACTTACACTAATTGTACATACAATCTTGCACATGCATAAACACATCAAACCAGCTTACATTTTTACTTACAC
Pros>2xGFP	3L	rover	8773700	8773701	P29	total_left_count=2	total_right_count=1	nref=28	left_inserts=	right_inserts=CAAGAAAATACAGGAGTATATAGATATATACATATAGTAACATAATATGCTTCTCATATTACGTTTACATACTTACACTAATTGTACATACAATCTTGCAC
Pros>2xGFP	3L	rover	16922211	16922216	P29	total_left_count=5	total_right_count=13	nref=12	left_inserts=GTTTCAGTTCTAAACAGTTCTATTGTATTAAAAACCACACACGATTTATGTTTGATATATATATAGTAACATAATATGCTTCTCATATTACGTTTACATACTTACACTAATTGTACATACAATCTTGCACATGCATAAACACATCAAACCAGCTTACATTTTTACTT	right_inserts=GCGTTGATCTTAGTCAAACGACGGATCATTTGTTCGACTCGAATAGTAAAATACGTAAGTATATATAGTAAATTATGTTTATTAAACAGCAACACAAGGAACACACGCACACAGACACAAAT,ATAATATGCTTCTCATATTACGTTTACATACTTACACTAATTGTACATACAATCTTGCACATGCATAAACACATCAAACCAGCTTACATTTTTACTTACACTTAAGCGCATGATTTGTTGTGC,GTCTTAAGCCGACAACGAAGAAATAAAGATCCAAACTAAAAAAATACCTCGTGTTGATTCTGAAACTTCTTTAAAGGCGTTGATCTTAGTCAAACGACGGA
Pros>2xGFP	3L	rover	18231360	18231365	P29	total_left_count=6	total_right_count=12	nref=20	left_inserts=TTTTGGCCCGATCTACGTAGCTTAGCCATTGCTAAAGTGGCACGATCACCAACATCATTATCATATGTATATATATATAGTAACATAATATGCTTCTCATATTACGTTTACATACTTACACTAATTGTACATACAATCTTGCACATGCATAAACACATCAAACCAGCTTACAT	right_inserts=CTTCTTTAAAGGCGTTGATCTTAGTCAAACGACGGATCATTTGTTCGACTCGAATAGTAAAATACGTAAGTATATATGCACCCATACCCATGCCTTTTGGTTATATCCATGCAAACGACAATGGGCCGTAAAGGC
Pros>2xGFP	3R	rover	16207110	16207115	P29	total_left_count=5	total_right_count=8	nref=46	left_inserts=AAAACAGAGCATTGTGCCCGTCGTTGAATCCAGTGCGCGTGTTGCTGCGACTCTATATAGTAACATAATATGCTTCTCATATTACGTTTACATACTTACACTAATTGTACATACAAT	right_inserts=CTTTAAAGGCGTTGATCTTAGTCAAACGACGGATCATTTGTTCGACTCGAATAGTAAAATACGTAAGTATATAAATATACATTCGTACATATATGTATGTATGTACGGGGCGCACTCATATAGGA
Pros>2xGFP	3R	rover	24126868	24126873	P29	total_left_count=21	total_right_count=10	nref=20	left_inserts=CATATACTGATTAGACATTCCCGTTTATCGCGACTCACTTCGAGCCGATCAAAAACTCTGTACAGTCAGTCTTAAGCCGACAACGAAGAAATAAAGATCCAAACTAAAA,ATGTGTACAAAAAAAGAACGGAAAAATAACGGTATGGATGCACAACAAATCATGCGCTTAAGTGTAAGTAAAAATGTAAGCTGGTTTGATGTGTTTATGCATGTGCAAGATTGTATGTACAATTAGTGTAAG,ACTGTCCACTGTGCGTATACGTGATAAATTAAGTATACGCAGCGTTGTTGGTTCTATTTCAACCTAGTTTATATACTTACGTATTTTACTATTCGAGTCGAACAAATGATCCGTCGTTTGACTAAGATCAACGCCTTTAAAGA…	right_inserts=GTAAAAATGTAAGCTGGTTTGATGTGTTTATGCATGTGCAAGATTGTATGTACAATTAGTGTAAGTATGTAAACGTAATATGAGAAGCATATTATGTTACTATATATACTTGAATTTATTTTCATATTTCATTATTTACTTCACCTCTAATTTTTCACAGG
Pros>2xGFP	4	rover	983346	983352	P29	total_left_count=10	total_right_count=27	nref=28	left_inserts=CATATACTGATTAGACATTCCCGTTTATCGCGACTCACTTCGAGCCGATCAAAAACTCTGTACAGTCAGTCTTAAGCCGACAACGAAGAAATAAAGATCCAAACTAAAAAAATACCTCGTGTTGATTCTGAAACTTCTTTAAAGGCGTTGATCTTAGTCAAACGACGGA,TTACCAAGTGCTAGAGCAGAGAAATTTTAATTGAACCAATGAAACTTAGAAAATATATTTATATACTTACGTATTTTACTATTCGAGTCGAACAAATGATCCGTCGTTTGACTAAGATCAACGCCT	right_inserts=AGTGTAAGTAAAAATGTAAGCTGGTTTGATGTGTTTATGCATGTGCAAGATTGTATGTACAATTAGTGTAAGTATGTAAACGTAATATGAGAAGCATATTATGTTACTATATACATCGCAGGCAGCTCGGCGTCTTAGTGATGCAATTTGGTTGTATTCGTCATTAGACTAAATGGTACTGGCC,TAAACACATCAAACCAGCTTACATTTTTACTTACACTTAAGCGCATGATTTGTTGTGCATCCATACCGTTATTTTTCCGTTCTTTTTTTGTACACATATACTGATTAGACATTCCCGTTTATCGCGACTCACTTCGAGC
Pros>2xGFP	X	rover	6541902	6541906	P29	total_left_count=11	total_right_count=18	nref=5	left_inserts=CCACACGCCAACCCACGCGATTTGTATAAGATACGGATTGTGCTAAAAAAAAAAAAAATATATATATACTTACGTATTTTACTATTCGAGTCGAACAAATGATCCGTCGTTTGACTAAGATCAACGCCTTTAAAGAAGTTTCAGAATCAACACGAGGTATTTTTTTAGTTTGGATC	right_inserts=GTATGGATGCACAACAAATCATGCGCTTAAGTGTAAGTAAAAATGTAAGCTGGTTTGATGTGTTTATGCATGTGCAAGATTGTATGTACAATTAGTGTAAGTATGTAAACGTAATATGAGAAGCATATTATGTTACTATATGTATCTTTTGGTCCAGCGGACATGGCTTTATTGGACAACTGTTGTGATGGATGACCCATAAATGCGTTAAATGTC
Pros>2xGFP	X	rover	10899323	10899329	P29	total_left_count=3	total_right_count=4	nref=2	left_inserts=TGGCTTTTAAAATGTAGCTAGGTCACATGTTTAAAATAGCTAATATATAAACTCTCTAATATATAGTAACATAATATGCTTCTCATATTACGTTTACATACTTACACTAAT	right_inserts=GACAACGAAGAAATAAAGATCCAAACTAAAAAAATACCTCGTGTTGATTCTGAAACTTCTTTAAAGGCGTTGATCTTAGTCAAACGACGGATCATTTGTTCGACTCGAATAGTAAAATACGTAAGTATATAGATAAAATATATTGTATGTCAAGACACTAAAAAACATAAATTCCAAGTAAAAAATAAACGAT
Pros>2xGFP	X	rover	17287751	17287756	P29	total_left_count=4	total_right_count=2	nref=11	left_inserts=CTTCTTGTGCAAAGCCGATTGATAAACATATATACTTACGTATTTTACTATTCGAGTCGAACAAATGATCCGTCGTTTGACTAAGATCAACGCCTTTAAAG	right_inserts=AGATATCAACTGCCACTTATATAGCATAATTAAAGCAATTATAAATATATAGTAACATAATATGCTTCTCATATTACGTTTACATACTTACACTAATTGTA
Pros>2xGFP	2L	rover	1691262	1691266	P	total_left_count=18	total_right_count=20	nref=40	left_inserts=CCTATATAGCTTTATACAGCTTTACATGTACAATGTAGATACTTTTATTTGCACGTTTCGTATATATACTTACGTATTTTACTATTCGAGTCGAACAAATGATCCGTCGTTTGACTAAGATCAACGCCTTTAAAGAAGTTTCAGAATCAACACGAGGTATTTTTTTAGTTTGGATC	right_inserts=AAATCATGCGCTTAAGTGTAAGTAAAAATGTAAGCTGGTTTGATGTGTTTATGCATGTGCAAGATTGTATGTACAATTAGTGTAAGTATGTAAACGTAATATGAGAAGCATATTATGTTACTATATTTATTTGGGCTTTTGACTGAGGTCAGTTATTTGGGAGCATCTTTTCGCCAAATTTGTGTGTGT
Pros>2xGFP	2L	rover	4152413	4152418	P31	total_left_count=8	total_right_count=14	nref=18	left_inserts=GCACTCCACACTCTGCGACATTGAATTGATTTCAACCGCTGCCGCATTTCAATTAATATATATATAGTAACATAATATGCTTCTCATATTACGTTTACATACTTAAACTAATT	right_inserts=AAAAAAATACCTCGTGTTGATTCTGAAACTTCTTTAAAGGCGTTGATCTTAGTCAAACGACGGATCATTTGTTCGACTCGAATAGTAAAATACGTAAGTATATATATATTGTACGGGCGGATATATATGGCCACCATATTCATTTC
Pros>2xGFP	2L	I-element	15322664	15322679	P31	total_left_count=7	total_right_count=22	nref=33	left_inserts=TAGCTGTAAGCCCCGTAGCTAATGCTATACTATCTAAGTTAGTCTAGTTTTGTAAACTATTCTATCTATCATAATAATAATAATAATAATAAAAGAAACCTGCCAACAATGAAATTCCTGTGACCTGTTCCCTAGGAC	right_inserts=GCCTAATTGGGATTGGTATGTTTTTGAAGTGATTTTGTAAATGTTTGGTGGGTCTGTCATGATTGTTGGTTAAGGGCTTGAGCCCGGATTAGCGGTATTGTTGTTTTTGTTGTTAAGTTTTTTATTTTCTCTTTGTGGTTGATATTTGTTTATCAAGATTTTGCTGATAAGAGTTTTGGGCTTACGCGAAGCGAGGC,GATAAGAGTTTTGGGCTTACGCGAAGCGAGGCTTTAGACTGAGAGGCACGACTTATCTCTTCGGAGGTTGAAGTGGTACTGGCAGGTTTCTTTTAATTTGAAAACAGCAACAAGTGCGATAACTATCACCAAATTGCTTTCTTATGAAC
Pros>2xGFP	2R	rover	8297769	8297774	P31	total_left_count=22	total_right_count=12	nref=41	left_inserts=ACCCTAAGACGATTATGTATTGGGCAATAAACGAATTTACAACAGCTGCAGTGGAGCCAGGATATATACTTACGTATTTTACTATTCGAGTCGAACAAATGATCCGTCGTTTGACTAAGATCAACGCCTTTAAAGAAGTTTCAGAATCAACACGAGGTATTTTTTTAGTTTGGATCTTTATTTCTTCGTTGTCGGCTTAAGACTGACTGTACAGAGTTTTTGATCGGCTCGAAGTGAGTCGCGATAAACG	right_inserts=CAGTATATGTGTACAAAAAAAGAACGGAAAAATAACGGTATGGATGCACAACAAATCATGCGCTTAAGTGTAAGTAAAAATGTAAGCTGGTTTGATGTGTTTATGCATGTGCAAGATTGTATGTACAATTAGTGTAAGTATGTAAACGTAATATGAGAAGCATATTATGTTACTATATATGTGCTGGGATAAATTGCATTGCATACTTCCAGGCGCCTTGGAGAACGTCTACAAAATTACCAATTTGTGC
Pros>2xGFP	2R	rover	15172590	15172594	P31	total_left_count=11	total_right_count=15	nref=45	left_inserts=TGGATCTTTATTTCTTCGTTGTCGGCTTAAGACTGACTGTACAGAGTTTTTGATCGGCTCGAAGTGAGTCGCGATAAACGGGAATGTCTAATCAGTATATGTGTACAAA,ACAATTTGATAAGCTTCTTTTCCGCTGAGCTGCTTAGCCTCTGTTGACTTTTCCCCACATGCAAATACATATACTTACGTATTTTACTATTCGAGTCGAACAAATGATCCGTCGTTTGACTAAGATCAACGCCTTTAAAGAAGTTTCAGAATCAACACGAGGTATTTTTTTAGTTTGGATCTTTATTTC	right_inserts=GTGTTTATGCATGTGCAAGATTGTATGTACAATTAGTGTAAGTATGTAAACGTAATATGAGAAGCATATTATGTTACTATATAAATACGAATACCAGTTCCAGTTGCCTCGAAATTGCCACTCAACAGCTGAAAAA
Pros>2xGFP	2R	rover	16795459	16795465	P31	total_left_count=2	total_right_count=4	nref=18	left_inserts=	right_inserts=
Pros>2xGFP	2R	rover	23483418	23483422	P31	total_left_count=16	total_right_count=21	nref=37	left_inserts=GCCGGCGTCCAATTGTCTCTGGCACTCGCAGTTTTCCCGTCCACAGCGGATGTAATATAGTAACATAATATGCTTCTCATATTACGTTTACATACTTACACTAATTGTACATACAATCTTGCACATGCATAAACACATCAAACC	right_inserts=CTTTAAAGGCGTTGATCTTAGTCAAACGACGGATCATTTGTTCGACTCGAATAGTAAAATACGTAAGTATATATATGCACTGAAAACAATCTCGCAGATAAGATA
Pros>2xGFP	3L	rover	2167648	2167653	P31	total_left_count=13	total_right_count=4	nref=26	left_inserts=TTTTTTAGTTTGGATCTTTATTTCTTCGTTGTCGGCTTAAGACTGACTGTACAGAGTTTTTGATCGGCTCGAAGTGAGTCGCGATAAACGGGAATGTCTAATC,TAGTAGTTATTAATAGCTATACCTGAGCTGTAATACCATAGCCTTAAAAAATTGTTGAGATATATACTTACGTATTTTACTATTCGAGTCGAACAAATGATCCGTCGTTTGACTAAGATCAACGCCTTTAAAG	right_inserts=GCAAGATTGTATGTACAATTAGTGTAAGTATGTAAACGTAATATGAGAAGCATATTATGTTACTATATATATGTTTGTACGATTTAACGTAAACAATGCATTAT
Pros>2xGFP	3L	rover	8816855	8816859	P31	total_left_count=11	total_right_count=18	nref=39	left_inserts=AAATTATTTTATAAAAGTCAAACATTGTGACGGCTACTATCGAAACGGGCACTTATCCGATACACATATAGTAACATAATATGCTTCTCATATTACGTTTACATACTTACACTAATTGTACATACAATCTTGCACATGCATAAACACAT	right_inserts=ATTTTTCCGTTCTTTTTTTGTACACATATACTGATTAGACATTCCCGTTTATCGCGACTCACTTCGAGCCGATCAAAAACTCTGTACAGTCAGTCTTAAGCCGACAACGAAGAAATAAAGATCCAAACTAAAAAAATACCTCGTGTTGATTCTGAAACTTCTTTAAAGGCGTTGATCTTAGTCAAACGACGGATCATTTGTTCGACTCGAATAGTAAAATACGTAAGTATATATGTGTCTTATCTATTGGATTTTTTCTCGACTGAGCC
Pros>2xGFP	3L	copia	18045771	18045776	P31	total_left_count=6	total_right_count=30	nref=47	left_inserts=TGGTACAACTAAACCTTAACAAATTACGCGTTTGCCTTTTATTCTATTAAATAATATAAATGCTTGTTGTAATTTATAATTTATATTTCCTTTCTTAATAAATAAATAAATAGTCAAGTTTATGTTTGAGTTTTATGA	right_inserts=ATTTTAAGTTATTTCAACTGCAACACCAGCACCACGACCTACTCACAGCAAAAAACGTACAAGAAGGAAAGAAGGAATAAAAAGAGTGGTATTCTCTTACAATATGTTTTATGGCATAAAAGGTGTGGCCATTCATATCAAATATAAAGTAGTGTTGTTTAACGTTATTTTTGTAGGTTGAATAGTATATTCCAACAATGCTGTTTCCGAGCAAAAATCAACATTTAATTTTGCTCTTTATGGGTGTTATGTAATGTAG
Pros>2xGFP	3L	rover	21927706	21927713	P31	total_left_count=4	total_right_count=1	nref=10	left_inserts=AAGAAACCGTATATCTATATATGAATAAATGATATATATATACTTACGTATTTTACTATTCGAGTCGAACAAATGATCCGTCGTTTGACTAAGATCAACGC	right_inserts=
Pros>2xGFP	3R	rover	13171825	13171830	P31	total_left_count=3	total_right_count=12	nref=22	left_inserts=CTATGCAAACAGGCCGAGGGCAAAGTTACCATACAATCGCAATATATATCCATATATATATAGTAACATAATATGCTTCTCATATTACGTTTACATACTTACACTAATTGTACATACAATCT	right_inserts=ACCTCGTGTTGATTCTGAAACTTCTTTAAAGGCGTTGATCTTAGTCAAACGACGGATCATTTGTTCGACTCGAATAGTAAAATACGTAAGTATATATGTGATGAAGCTATTGAGCCAACATCTTTCACTGCATTGCGCCCTATGAAGGCAGTCCCTTTC
Pros>2xGFP	3R	rover	18393223	18393227	P31	total_left_count=9	total_right_count=14	nref=46	left_inserts=TGCATAAACACATCAAACCAGCTTACATTTTTACTTACACTTAAGCGCATGATTTGTTGTGCATCCATACCGTTATTTTTCCGTTCTTTTTTTGTACACATATACTGATTAGACATTCCCGTTTATCGCGACTCACTTCGAGCCGATCAAAAACTCTGTACAGTCAGTCTTAAGCCGACAACGAAGAAATAAAGATCCA,GCACCTCGGTGACAAACTTCCGCTGGAAGGCGTTCACGTTCACATTCAACTGTTGGTCAAGATAGATATATACTTACGTATTTTACTATTCGAGTCGAACAAATGATCCGTCGTTTGACTAAGATCAACGCCTTTAAAGAAGTTTCAGAATCAACACGAG	right_inserts=GTTCCGCGACGTAAGTACGGATTGTCTTTGCGAGATACTGCGACTAATCAGATAATATAGTAACATAATATGCTTCTCATATTACGTTTACATACTTACACTAATTGTACATACAATCTTGCACATGCATAAACACATCAAACCAGCTTACATTTTTACTTACACTTAAGCGCATGATTTGTTGTGCATCCATACCGTTATTTTTCCGTTCTTTTTTTGTACACATATACTGATTAGACA
Pros>2xGFP	X	rover	11442645	11442650	P31	total_left_count=1	total_right_count=3	nref=13	left_inserts=	right_inserts=GTTTATGCATGTGCAAGATTGTATGTACAATTAGTGTAAGTATGTAAACGTAATATGAGAAGCATATTATGTTACTATATAGATATATCGCAGTCTTTACGGTGAACAGCGTCGATCGCATGTGGACAAACAAT
Pros>2xGFP	X	rover	16555607	16555611	P31	total_left_count=5	total_right_count=9	nref=5	left_inserts=CTTACACTAATTGTACATACAATCTTGCACATGCATAAACACATCAAACCAGCTTACATTTTTTCTTACACTTAAGCGCATGATTTGTTGTGCATCCATACCGTTATTTTTCCGTTCTTTTTTTGTACACATATACTG,GTAATTATATAGTTGTGGTGGAGGATTAACAAAAAAAAAAAACGCTATATATATATAGTAACATAATATGCTTCTCATATTACGTTTACATACTTACACTA	right_inserts=CTTTAAAGGCGTTGATCTTAGTCAAACGACGGATCATTTGTTCGACTCGAATAGTAAAATACGTAAGTATATCTATATAAATATGGTGTATCTCTCAATTAGTTGAGTAAGTTGTTTCCAT,CATTTTTACTTACACTTAAGCGCATGATTTGTTGTGCATCCATACCGTTATTTTTCCGTTCTTTTTTTGTACACATATACTGATTAGACATTCCCGTTTATCGCGACTCACTTCGAGCCGATCAAAAACTCTGTACAGTCAGTCTTAAGCCGACAACGAAG
Pros>2xGFP	2L	rover	223133	223138	P33	total_left_count=38	total_right_count=24	nref=92	left_inserts=TCCGTCGTTTGACTAAGATCAACGCCTTTAAAGAAGTTTCAGAATCAACACGAGGTATTTTTTTAGTTTGGATCTTTATTTCTTCGTTGTCGGCTTAAGACTGACTGTACAGAGTTTTTGATCGGCTCGAAGTGAGTCGCGATAAACGGGAATGTCTAATCAGTATATGTGTACAAAAAAAGAACGGAAAAATAACGGTATGGATG,CTCATATTACGTTTACATACTTACACTAATTGTACATACAATCTTGCACATGCATAAACACATCAAACCAGCTTACATTTTTACTTACACTTAAGCGCATGATTTGTTGTGCATCCATACCGTTATTTTT,CACCGAAATGCATGCATGAGTGAGCAGGGCGGCTACAATCGCACAATC…	right_inserts=AACCAGCTTACATTTTTACTTACACTTAAGCGCATGATTTGTTGTGCATCCATACCGTTATTTTTCCGTTCTTTTTTTGTACACATATACTGATTAGACAT,CTTAAGTGTAAGTAAAAATGTAAGCTGGTTTGATGTGTTTATGCATGTGCAAGATTGTATGTACAATTAGTGTAAGTATGTAAACGTAATATGAGAAGCATATTATGTTACTATATATATCTTCGACAATGCACTCACTCACACCAACAGAAATCTTGCGCAAGATCACCGAAGAGGGCAGGAG
Pros>2xGFP	2L	copia	5289537	5289542	P33	total_left_count=27	total_right_count=2	nref=32	left_inserts=GTTTATGTTTGAGTTTTATGATTTATATTTTAAGTTATTTCAACTGCAACACCAGCACCACGACCTACTCACAGCAAAAAACGTACAAGAAGGAAAGAAGGAATAAAAAGAGTGGTATTCTCTTACAATATGTTTTATGGCATAAAAGGTGTGGCCATTCATATCAAATATAAAGTAGTGTTGTTTAACGTTATTTTTGTAGGTTGAATAGTATATTCCAACAAGGGGTATCACATAGTGTACCCCCAACACTTACCAAACGCTGTTGGCCAAATTTTTTGGCTTTTTGTTTTG	right_inserts=
Pros>2xGFP	2L	copia	16720856	16720862	P33	total_left_count=12	total_right_count=6	nref=37	left_inserts=TTTGATATGAATGGCCACACCTTTTATGCCATAAAACATATTGTAAGAGAATACCACTCTTTTTATTCCTTCTTTCCTTCTTGTACGTTTTTTGCTGTGAGTAGGTCGTGGTGCTGGTGTTGCAGTTGAAATAACTTAAAATATAAATCATAAAACTCAAACATAAACTTGACTATTTATTTATTTATTAAGAAAGGAAATATAAATTATAAATTACAACATAGACTATTGATTTTGTGCGCTTTTACAC	right_inserts=GTATTCTCTTACAATATGTTTTATGGCATAAAAGGTGTGGCCATTCATATCAAATATAAAGTAGTGTTGTTTAACGTTATTTTTGTAGGTTGAATAGTATATTCCAACAGTCTATATATATTAGGTTTGTTTTTATAGACAAATGCATATAAAATAAAATT
Pros>2xGFP	2R	S-element	7159622	7159623	P33	total_left_count=15	total_right_count=8	nref=44	left_inserts=GACTAGGAATTACCATGAAAGTGCTTTAACGTTATGTATTTCAGGAGTATAATAATTTTCTGATCACATACAGTTTGTCAAGAAACTGTTTACACACTGTGAAATAAGTTGAATTTTTGACTTTAAAGCTAAAAATAAAGGG	right_inserts=GCGTTTAATTAAGCAAAAAACCCTTTATTTTTAGCTTTAAAGTCAAAAATTCAACTTATTTTACAGTGTGTAAACAGTTTCTTGACAAACTGTATGTGATTATCTGCGCACATTCGTAGTATAAAGTTTTAATT
Pros>2xGFP	2R	rover	13623103	13623108	P33	total_left_count=35	total_right_count=22	nref=56	left_inserts=GAACTACCGTTCAGTTTGCGAGCGTTGGTCGTCAGCAGCGGACGTGCGTCGTGGCGATTTGCAGATTTATATACTTACGTATTTTACTATTCGAGTCGAACAAATGATCCGTCGTTTGACTAAGATCAACGCCTTTAAAGAAGTTTCAGAATCAACACGAGGTATTTTTTTAGTTTGGATCTTTATTTCTTCGTTGTCGGCTTAAGACTGACTGTACAGAGTTTTTGATCGGCTCGAAGTGAGTCGCGATAAACGGGAATGTCTAATCAGTATATGTGTACAAAAAAAGAACGGAAAAATAACGGTATGGATGCACAACAAATCATGCGCTTAAGTGTAAGTAAAAATGTAAGCTGGTTTGATGTGTTTATGCATGTGCAAGATTG…	right_inserts=GTATGTACAATTAGTGTAAGTATGTAAACGTAATATGAGAAGCATATTATGTTACTATATATACGTACATTTGGTGGAAAATCGACTTTCGCAACGGAGCGTGCGGCGTGCGTTAAAGTC,CTTACACTAATTGTACATACAATCTTGCACATGCATAAACACATCAAACCAGCTTACATTTTTACTTACACTTAAGCGCATGATTTGTTGTGCATCCATACCGTTATTTTTCCGTTCTTTTTTTGTACACATATACTGATTAGACATTCCCGTTTATC
Pros>2xGFP	3L	rover	78852	78858	P33	total_left_count=3	total_right_count=2	nref=67	left_inserts=CCACACAAGCCCCTTTCCCTGTGGCAACTGCATTCGCCCTCGAGGAACGCAGGTATATAGTAACATAATATGCTTCTCATATTACGTTTACATACTTACAC	right_inserts=
Pros>2xGFP	3L	diver	155875	155880	P33	total_left_count=1	total_right_count=1	nref=112	left_inserts=	right_inserts=
Pros>2xGFP	3L	copia	550173	550178	P33	total_left_count=22	total_right_count=11	nref=24	left_inserts=TTTTCTGCTTGAGGATGTTACAGCTTTTAAATCTTTATTCGAATATTTAACAATTGTTTTATCTTGTTGGAATATACTATTCAACCTACAAAAATAACGTTAAACAACACTACTTTATATTTGATATGAATGGCCACACCTTTTATGCCATAAAACATATTGTAAGAGAATACCACTCTTTTTATTCCTTCTTTCCTTCTTGTACGTTTTTTGCTGTGAGTAGGTCGTGGTGCTGGTGTTGCAGTTGAAATAACTTAAAATATAAATCATAAAACTCAAACATAAACTTGACTATTTATTTATTT	right_inserts=TTATTTTTGAGGGGGCGTGTTGGAATATACTATTCAACCTACAAAAATAACGTTAAACAACACTACTTTATATTTGATATGAATGGCCACACCTTTTATGCCATAAAACATATTGTAAGAGAATACCACTCTTTTTATTCCTTCTTTCCTTCTTGTACGTTTTTTGCTGTGAGTAGGTCGTGGTGCTGGTGTTGCAGTTGA,AAATATAAATCATAAAACTCAAACATAAACTTGACTATTTATTTATTTATTAAGAAAGGAAATATAAATTATAAATTACAACATATCTTTATCTGATTGATAATCAGATTAAAGTAAGTATTAAGAGAGAATTGTACATTCTC
Pros>2xGFP	3L	copia	21383626	21383631	P33	total_left_count=4	total_right_count=2	nref=17	left_inserts=CAATAAAGGTGGATTGCTTAAGAGTTTCTAGTTTTGCAAAACCAAGTGTTGGAATATACTATTCAACCTACAAAAATAACGTTAAACAACACTACTTTATATTTGATATGAATGGCCACACCTTTTATG	right_inserts=
Pros>2xGFP	3R	rover	5054418	5054422	P33	total_left_count=22	total_right_count=12	nref=28	left_inserts=GTAAAACCCAGCATTTTTTTACTTGTTGACACCTTAGCCTACATCCTCCTCTTAGGATCGACAATCAACAATATACATATAGTAACATAATATGCTTCTCATATTACGTTTACATACTTACACTAATTGTACATACAATCTTG	right_inserts=TTCTTTAAAGGCGTTGATCTTAGTCAAACGACGGATCATTTGTTCGACTCGAATAGTAAAATACGTAAGTATATATATACTGATATATGTACTATTTTTTCTAAGCTGCATATACATATCTATATT
Pros>2xGFP	X	copia	6708053	6708058	P33	total_left_count=18	total_right_count=8	nref=13	left_inserts=AACTTAAACAATGTCTGGCTCTGACTTGAAATGGCAATTGATAGAGGTGGAAGCGAGAGGGATAGCTCCATATGCGGGCCGCTTACAGAGCACAGACATGGAAACTATTCATATACAGTCGAACTTCCATAATTCCAACCACCATCTGTCTCATAGAAATTCAAGTTTCTTTTAAAGATTATTTATGGAACGCAAACAAGTTTTGTTTCTCAAATTATTTGTAATAAAAAAAGTGGTTCCAGTTTTATAGTGTACGAACGCTTTGACTTTGACATTTTCGTACTTTGAATTCGTTAGTAAAGTAACATTATTAATTAAATACATCAATTAACTTTAAACGCAGGCTCAGAAATCGTATGTATGTTCCAATGGGCCTTGATAGGACG…	right_inserts=AATATAAATCATAAAACTCAAACATAAACTTGACTATTTATTTATTTATTAAGAAAGGAAATATAAATTATAAATTACAACAGTCTTTTTACCAGTTCCAGTTTCCAGGTGCTATTCCCCTCTCATGTTCGCTCTCGCTCTCTGTGCATCAT
Pros>2xGFP	X	rover	14952248	14952252	P33	total_left_count=3	total_right_count=1	nref=26	left_inserts=	right_inserts=
Pros>2xGFP	X	rover	16614730	16614734	P33	total_left_count=13	total_right_count=14	nref=4	left_inserts=GCTTAAGACTGACTGTACAGAGTTTTTGATCGGCTCGAAGTGAGTCGCGATAAACGGGAATGTCTAATCAGTATATGTGTACAAAAAAAGAACGGAAAAATAACGGTATGGATGCACAACAAATCATGCGCTT,CATTTTACATTTTACATTGGTGTGAAAAGTTTGTACGCTCCAGACATACACATATGCATATAGTAACATAATATGCTTCTCATATTACGTTTACATACTTACACTAATTGTACATACAATCTTGCACATGCATAAACAC	right_inserts=CTTTAAAGGCGTTGATCTTAGTCAAACGACGGATCATTTGTTCGACTCGAATAGTAAAATACGTAAGTATATATCTAAACACATTCCCGATTTCGAAAATATTTTAGAACTTTTAGCTTACATTCTTTGTTC,ATCTTGCACATGCATAAACACATCAAACCAGCTTACATTTTTACTTACACTTAAGCGCATGATTTGTTGTGCATCCATACCGTTATTTTTCCGTTCTTTTTTTGTACACATATACTGATTAGACATTCCCGTTTATCGCGACTCACTTCGAGCCGATCAAA
Pros>2xGFP	X	rover	18970118	18970122	P33	total_left_count=3	total_right_count=3	nref=21	left_inserts=	right_inserts=
Pros>2xGFP	2L	rover	10553973	10553979	P9	total_left_count=5	total_right_count=2	nref=150	left_inserts=CATATATATATTTATATATATATGTCCCTAGTCGTATCCCTATCCCTCTCTCTATATACTTACGTATTTTACTATTCGAGTCGAACAAATGATCCGTCGTTTGACTAAGATCAACGCCTTTAAAGAAGTTTCAGAATCAACACGAGGTATT	right_inserts=TGTAAGTATGTAAACGTAATATGAGAAGCATATTATGTTACTATATATATACACACAGGGCATCCCCATCCGAGTGACGCAGTTTTTTACGAGTCCTGCAN
Pros>2xGFP	2L	rover	16504432	16504437	P9	total_left_count=52	total_right_count=39	nref=216	left_inserts=GCATTGAAGAAGGTGCAGTGCTGAAACCCCTCAGAATTTCTAATATATCAATGTATTTTTAATGGCACACCGATGAAGATATATACTTACGTATTTTACTATTCGAGTCGAACAAATGATCCGTCGTTTGACTAAGATCAACGCCTTTAAAGAAGTTTCAGAATCAACACGAGGTATTTTTTTAGTTTGGATCTTTATTTCTTCGTTGTCGGCTTAAGACTGACTGTACAGAGTTTTTGATCGGCTCGAAGTGAGTCGCGATAAACGGGAATGTCTAATCAGTATATGTGTACAAAAAAAGAACGGAAAAATAACGGTATGGATGCACAACAAATCATGCGCTTAAGTGTAAGTAAAAATGTAAGCTGGTTTGATGTGTTTATGCA…	right_inserts=GTTTATGCATGTGCAAGATTGTATGTACAATTAGTGTAAGTATGTAAACGTAATATGAGAAGCATATTATGTTACTATATAAATAAGCAGCAAGGAAACCAAAAACATGAACAAATAAATAACAAACAGGCGGAGTGAAAAGCGAGAATAACAACATAGAGCCATAGAGCACTTATGCCCCGCAATACTG,GTATTATCCTACCGACTGCGCCACTTACGTATTTTACTATTCGAGTCGAACAAATGATCCGTCGTTTGACTAAGATCAACGCCTTTAAAGAAGTTTCAGAATCAACACGAGGTATTTTTTTAGTTTGGATCTTTATTTCTTCGTTGTCGGC,AGTGAGTCGCGATAAACGGGAATGTCTAATCAGTATATGTGT…
Pros>2xGFP	2L	rover	19411927	19411928	P9	total_left_count=34	total_right_count=17	nref=45	left_inserts=CCATACCGTTATTTTTCCGTTCTTTTTTTGTACACATATACTGATTAGACATGCCCGTTTATCGCGACTCACTTCGAGCCGATCAAAAACTCTGTACAGTCAGTCTTAAGC,CCCAAAACTAGCGAAACACCGAGTATGAGGGTGATTATATACATACATATATAGTAACATAATATGCTTCTCATATTACGTTTACATACTTACACTAATTGTACATACAATCTTGCACATGCATAAACACATCAAACCAGCTTACATTTTTACTTACACTTAAGCGCATGATTTGTTGTGCATCCATACCG,GCCGACAACGAAGAAATAAAGATCCAAACTAAAAAAATACCTCGTGTTGATTCTGAAACTTCTTTAAAGGCGTTGATCTTAG…	right_inserts=GTACACATATACTGATTAGACATTCCCGTTTATCGCGACTCACTTCGAGCCGATCAAAAACTCTGTACAGTCAGTCTTAAGCCGACAACGAAGAAATAAAGATCCAAACTAAAAAAATACCTCGTGTTGATTCTGAAACTTCTTTAAAGGCGTTGATCTTAGTCAAACGACGGATCATTTGTTCGACTCGAATAGTAAAATACGTAAGTATATATATATATATCTTTATATACAAATATATCACATACATAGTTGGAGAGCGGGGGACCTAACATCTACAC
Pros>2xGFP	2L	rover	19640517	19640523	P9	total_left_count=5	total_right_count=26	nref=110	left_inserts=TCCTTTTCCTGGCTGCCTGCTTGCCAAATGATTTGTCGCCAACATATATGTGTACCTATATATATACTTACGTATTTTACTATTCGAGTCGAACAAATGATCCGTCGTTTGACTAAGATCAACGCCTTTAAAGAAGTTTCAGAATCAACAC	right_inserts=AATCATGCGCTTAAGTGTAAGTAAAAATGTAAGCTGGTTTGATGTGTTTATGCATGTGCAAGATTGTATGTACAATTAGTGTAAGTATGTAAACGTAATATGAGAAGCATATTATGTTACTATATACACACTCTATACATATCGGCGGTCTTATAGAGCCGGCAAGAAGCTTAGCAGCTCATCCTTCCTCTGCCGAGCATCTTATGACTATTTGCAGTGGAAGCGTTTCCATTA,AGCGCATGATTTGTTGTGCATCCATACCGTTATTTTTCCGTTCTTTTTTTGTACACATATACTGATTAGACATTCCCGTTTATCGCGACTCACTTCGAGCCGATCAAAAACTCTGTACAGTCAGTCTTAAGCCGACAACGAAGAAATAAAG
Pros>2xGFP	2R	rover	5700598	5700603	P9	total_left_count=8	total_right_count=27	nref=62	left_inserts=AAGTATATAACAGGCAGAAGATAGCGTTTCCGACCCTATAATGTATAATGTAATGTAATATATATAGTAACATAATATGCTTCTCATATTACGTTTACATACTTACACTAATTGTACATACAATCTTGCACATGCATAAACACATCAAACCAG	right_inserts=CATCAAACCAGCTTACATTTTTACTTACACTTAAGCGCATGATTTGTTGTGCATCCATACCGTTATTTTTCCGTTCTTTTTTTGTACACATATACTGATTA,GTATCAATCATAAGCCTCACATCTTGTATTGCTTGTATTTACTTAAAACTAAAAAACAAAATAATCATTGAATCACAAGATGCAAATCCAACTGCATCACC,TTTGTACACATATACTGATTAGACATTCCCGTTTATCGCGACTCACTTCGAGCCGATCAAAAACTCTGTACAGTCAGTCTTAAGCCGACAACGAAGAAATAAAGATCCAAACTAAAAAAAATACCTCGTGTTGATTCTGAAACTTCTTTAAAGGCGTTGATCTTAGTCAAACGACGGATCA…
Pros>2xGFP	2R	copia	6532299	6532303	P9	total_left_count=50	total_right_count=42	nref=221	left_inserts=AGGTAACCATAGATAAAAACGTTTAATTGCAAGAGGGAAACCGACAGAACACCTGAATTGGCGACTTGTTTCTTTCCCACCTAGTGCTTAGGAAAGGGATTTTGTTGGAATATACTATTCAACCTACAAAAATAACGTTAAACAACACTACTTTATATTTGATATGAATGGCCACACCTTTTATGCCATAAAACATATTGTAAGAGAATACCACTCTTTTTATTCCTTTTTTCCTTCTTGTACGTTTTTTGCTGTGAGTAGGTCGTGGTGCTGGTGTTGCAGTTGAAATAACTTAAAATATAAATCATAAAACTCAAACATAAACTTGACT	right_inserts=ATTTTTGAGGGGGCGTGTTGGAATATACTATTCAACCTACAAAAATAACGTTAAACAACACTACTTTATATTTGATATGAATGGCCACACCTTTTATGCCATAAAACATATTGTAAGAGAATACC,CCTTTTATGCCATAAAACATATTGTAAGAGAATACCACTCTTTTTATTCCTTTTTTCCTTCTTGTACGTTTTTTGCTGTGAGTAGGTCGTGGTGCTGGTGTTGCAGTTGAAATAACTTAAAATATAAATCATAAAACTCAAACATAAACTTGACTATTTATTTATTTATTAAGAAAGGAAATATAAATTATAAATTACAACAGATTTATATCGGTGATTAGGGCCAGGGTTCAGCGAGCTTCGTTGACCGATTGAAGGC…
Pros>2xGFP	2R	rover	13270108	13270113	P9	total_left_count=13	total_right_count=19	nref=84	left_inserts=CCAATAGAAGGAGTGGAAGCATAAGCTTCCCTTTTAAAGGGAGGGAAGTAACATAATATGCTTCTCATATTACGTTTACATACTTACACTAATTGTACATACAATCTTGCACATGCATAAACACATCAAACCAGCTTACATTTTTACTTAC,GTTTGGCATTTGTCCTGCCACTTTCTGCCTGATTGTTGCAAGCGGCATTTGTGGGGGCCACATATATATATATACTTACGTATTTTACTATTCGAGTCGAACAAATGATCCGTCGTTTGACTAAGATCAACGCCTTTAAAGAAGTTTCAGAATCAACACGAGGTATTTTTTTAGTTTGGATCTTTATTTCTTCGTTGTCGGCTTAAGACTGACTGTACAGAGTTTTTGATCGGC…	right_inserts=AAATAACGGTATGGATGCACAACAAATCATGCGCTTAAGTGTAAGTAAAAATGTAAGCTGGTTTGATGTGTTTATGCATGTGCAAGATTGTATGTACAATTAGTGTAAGTATGTAAACGTAATATGAGAAGCATATTATGTTACTATATATATGTAAATATTTAATGTATGGCCGGGTACGTGCATTGACTACTGCCTGGATTTCTGGTTAGCACTTCGGAGCGGGGATTCTTTTGATTGCCACTACTCACGGAGAC,ACATTCCCGTTTATCGCGACTCACTTCGAGCCGATCAAAAACTCTGTACAGTCAGTCTTAAGCCGACAACGAAGAAATAAAGATCCAAACTAAAAAAATACCTCGTGTTGATTCTGAAACTTCTTTA…
Pros>2xGFP	3L	rover	10510369	10510373	P9	total_left_count=13	total_right_count=92	nref=59	left_inserts=TGCTGTTACTGATTTTAAAATCAAACTGACAGTCTGCCATTTGTTTCTGTATAAAATACTGCGGAAATTATCATAGCAAAAAGGGGATATATATATGTATATATATATAGTAACATAATATGCTTCTCATATTACGTTTACATACTTACACTAATTGTACATACAATCTTGCACATGCATAAACACATCAAACCAGCTT	right_inserts=GTATAATAGTATCAATCATAAGCCTCACATCTTGTATTGCTTGTATTTACTTAAAACTAAAAAACAAAATAATCATTGAATCACAAGATGCAAATCCAACT,ACACTTAAGCGCATGATTTGTTGTGCATCCATACCGTTATTTTTCCGTTCTTTTTTTGTACACATATACTGATTAGACATTCCCGTTTATCGCGACTCACTTCGAGCCGATCAAAAACTCTGTACAGTCAGTCTTAAGCCGACAACGAAGAAATAAAGATCCAAACTAAAAAAATACCTCGTGTTGATTCTGAAACTTCTTTAAAGGCGTTGATCTTAGTCAAACGACGGATCATTTGTTCGACTCGAATAGTAAAATACGTAAGTATATGTATATACTTAAA…
Pros>2xGFP	3R	rover	7504692	7504704	P9	total_left_count=4	total_right_count=9	nref=63	left_inserts=ATAAATTATATAAATTGTTTATCGGTTTGTTGGTGTTTTGATATATATATATAGTAACATAATATGCTTCTCATATTACGTTTACATACTTACACTAATTG	right_inserts=TTTTATAAAAGCGTTTTTTAAATATATATATATATATAGTAACATAATATGCTTCTCATATTACGTTTACATACTTACACTAATTGTACATACAATCTTGC,CTTTTTTTGTACACATATACTGATTAGACATTCCCGTTTATCGCGACTCACTTCGAGCCGATCAAAAACTCTGTACAGTCAGTCTTAAGCCGACAACGAAG
Pros>2xGFP	3R	copia	16292357	16292361	P9	total_left_count=13	total_right_count=28	nref=102	left_inserts=ACACTATAATTCGTATATTTTGGAAAGGTTCTTAGCCAAACATAAAAAAAAACAACACATTATTTTTGAATAGTAAACAATTTAATAAAGTACAATGTTGGAATATACTATTCAACCTACAAAAATAACGTTAAACAACACTACTTTATATTTGATATGAATGGCCACACCTTTTATGCCATAAAACATATTGTAAGAGAATACCACTCTTTTTATTCCTTCTTTCCTTCTTGTACGTTTTTTGCTGTGAGTAGGTCGTGGTGCTGGTGTTGCAG	right_inserts=CCTTTTATGCCATAAAACATATTGTAAGAGAATACCACTCTTTTTATTCCTTCTTTCCTTCTTGTACGTTTTTTGCTGTGAGTAGGTCGTGGTGCTGGTGTTGCAGTTGAAATAACTTAAAATATAAATCATAAAACTCAAACATAAACTTGACTATTTATTTATTTATTAAGAAAGGAAATATAAATTATAAATTACAACATACAAATTGGTCATAGTTTTAAAATAAATCACCTGAATATAGAAGTTGGGATTGAGAACAAGGGGACTGCTGTAATATTGCATGTATTTC
Pros>2xGFP	3R	rover	17531861	17531865	P9	total_left_count=40	total_right_count=10	nref=59	left_inserts=CATCTTGTATTGCTTGTATTTACTTAAAACTAAAAAACAAAATAATCATTGAATCACAAGATGCAAATCCAACTGCATCACCAAGATTGCGGGCATCAACACCAATAGAAGGAGTGGAAGCATAAGCTTCCCTTTTAAAGGGAGGGAAGTA,TTGTTCAGCAAGTATTTTATTTTCCTGGAAAACTATTAAAACGACTTTAAATCTATAAAATATTCCTACAAAGCGAATATATCGTATAAATATACTTACGTATTTTACTATTCGAGTCGAACAAATGATCCGTCGTTTGACTAAGATCAACGCCTTTAAAGAAGTTTCAGAATCAACACGAGGTATTTTTTTAGTTTGGATCTTTATTTCTTCGTTGTCGGCTTAAGACTGACT…	right_inserts=AAATACGTAAGTGGCGCAGTCGGTAGGATAATACATTGTTGATGCGATAGTAACCCTATTCAATTCTTCAATTATTATCCACAAAAGAACTAACGCAGTCGCGTCGTGCTAAGTGGAAAAGAGTTAACCAATGGTACTCAATCCCATAAAG,ATGCACAACAAATCATGCGCTTAAGTGTAAGTAAAAATGTAAGCTGGTTTGATGTGTTTATGCATGTGCAAGATTGTATGTACAATTAGTGTAAGTATGTAAACGTAATATGAGAAGCATATTATGTTACTATATATATACTGGTTATAGATAGTTTAAAAAAAAATCATAGTATTATTTCATTCTGTAGTTTTTACTTCAAAGACATAGATTGTGGTAACCATAATT,CCTA…
Pros>2xGFP	3R	copia	18446214	18446218	P9	total_left_count=46	total_right_count=73	nref=241	left_inserts=TTAAGTTGTGAAAACCCCTAAAGATATTATAATACTTTTCACGAACTACCTTTAAGAAGGTGTATGTTGTAATTTATAATTTATATTTCCTTTCTTAATAAATAAATAAATAGTCAAGTTTATGTTTGAGTTTTATGATTTATATTTTAAGTTATTTCAACTGCAACACCAGCACCACGACCTACTCACAGCAAAAAACGTACAAGAAGGAAAGAAGGAATAAAAAG,AAAAAACGTACAAGAAGGAAAGAAGGAATAAAAAGAGTGGTATTCTCTTACAATATGTTTTATGGCATAAAAGGTGTGGCCATTCATATCAAATATAAAGTAGTGTTGTTTAACGTTATTTTTGTAGGTTGAATAGTATATTCCAACACGCCCCCTCA…	right_inserts=GTTGTAATTTATAATTTATATTTCCTTTCTTAATAAATAAATAAATAGTCAAGTTTATGTTTGAGTTTTATGATTTATATTTTAAGTTATTTCAACTGCAACACCAGCACCACGACCTACTCACAGCAAAAAACGTACAAGAAGGAAAGAAGGAATAAAAAGAGTGGTATTCTCTTACAATATGTTTTATGGCATAAAAGGTGTGGCCATTCATATCAAATATAAAGTAGTGTTGTTTAACGTTATTTTTGTAGGTTGAATAGTATATTCCAACAGTGTAATCCTAGGTATCGCACTTTTTTTTTTCTGCGACTCACCCTGACGACATTGGACACATTTTTCGGGATTACATAACACGCGCCGGATGAGCTGATGATACCCAGCT
Pros>2xGFP	3R	rover	21097449	21097453	P9	total_left_count=15	total_right_count=21	nref=132	left_inserts=CGCAAGCACGCACACACCCCGAACGCACTTTATATATATAAATATACTTACGTATTTTACATTCGAGTCGAACAAATGATCCGTCGTTTGACTAAGATCAACGCCTTTAAAGAAGTTTCAGAATCAACACGAGGTATTTTTTTAGTTTGGATCTTTATTTCTTCGTTGTCGGCTTAAGACTGACTGTACAGAGTTTTTGATCGGCTCGAAGTGAGTCGCGATAAACGGGAATGTCTAATCAGTATATG	right_inserts=GTGTAAGTATGTAAACGTAATATGAGAAGCATATTATGTTACTATATATATATTATTTTCTTTCACTTATTTTCGTTTCGGCCGCGACAGCGAATATGCAATTTTCCTCTCAATTGATTTTTTTACACACTCGCACTCCTTTTCACATGCGTGCAGTTTATGT,TAATATGCTTCTCATATTACGTTTACATACTTACACTAATTGTACATACAATCTTGCACATGCATAAACACATCAAACCAGCTTACATTTTTACTTACACTTAAGCGCATGATTTGTTGTGCATCCATACCGTTATTTTTCCGTTCTTTTT
Pros>2xGFP	3R	rover	27646270	27646275	P9	total_left_count=39	total_right_count=13	nref=183	left_inserts=ATCCTACCGACTGCGCCACTTACGTATTTTACTATTCGAGTCGAACAAATGATCCGTCATTTGACTAAGATCAACGCCTTTAAAGAAGTTTCAGAATCAAC,TATTACGTTTACATACTTACACTAATTGTACATACAATCTTGCACATGCATAAACACATCAAACCAGCTTACATTTTTACTTACACTTAAGCGCATGATTTGTTGTGCATCCATACCGTTATTTTTCCGTTCTTTTTTTGTACACATATACTGATTAGACATTCCCGTTTATCGCGACTCACTTCGAGCCGATCAAAAACTCTGTACAGTCAGTCTTAAGC,ATCTTGGAGCGTACCGCCTTCAGATTGGGTGAAGGCGCATGTCCGACTTGTACCTTGTTCAT…	right_inserts=TGCATAAACACATCAAACCAGCTTACATTTTTACTTACACTTAAGCGCATGATTTGTTGTGCATCCATACCGTTATTTTTCCGTTCTTTTTTTGTACACATATACTGATTAGACATTCCCGTTTATCGCGACTCACTTCGAGCCGATCAAAAACTCTGTACAGTCAGTCTTAAGCCGACAACGAAGAAATAAAGATCCAAACTAAAAAAATACCTCGTGTTGATTCTGAAACTTCTTTAAAGGCGTTGATCTTAGTCAAACGACGGATCATTTGTTCGACTCGAATAGTAAAATACGTAAGTATATATGTAGATCATATGATATAGTAAAGTATTTCACGTGGATAGATGGAACT
Pros>2xGFP	3R	copia	30283121	30283125	P9	total_left_count=21	total_right_count=71	nref=74	left_inserts=GTACTAATTGAGCACGTTCCAAAAACTGTCGTCTAGACTTAAAGCATAAAGTTGTTCTGCACTGTAAAATTTTTATTAACGCGGAACCCCATTACACATCCATATTGTTGGAATATACTATTCAACCTACAAAAATAACGTTAAACAACACTACTTTATATTTGATATGAATGGCCACACCTTTTATGCCATAAAACAT	right_inserts=ACGTTATTTTTGAGGGGGCGTGTTGGAATATACTATTCAACCTACAAAAATAACGTTAAACAACACTACTTTATATTTGATATGAATGGCCACACCTTTTATGCCATAAAACATATTGTAAGAGAATACCACTCTTTTTATTCCTTCTTTCCTTCTTGTACGTTTTTTGCTGTGAGTAGGTCGTGGTGCTGGTGTTGCAGTTGAAATAACTTTAAATATAAATCATAAAACTCAAACATAAACTTGACTATTTATTTATTTATTAAGAAAGGAAATATAAATTATAAATTACAACACATATCGATGACGTTTGTTTTTCTGTTGTTTTCTGCTGATTGGTGGGCCCCGCGTATTGGAATAGGTTCTGTCTGATTTCTGAATATAC…
Pros>2xGFP	X	copia	397390	397396	P9	total_left_count=17	total_right_count=9	nref=77	left_inserts=CTAATACAAAAACAACATACCCCCAATTTTTTTTTCTTACTTTAAGCTATTTTTTTACATTGTTAAGAACCACGAGACCAGTTTCAAATTTATATATTGTTGTAATTTATAATTTATATTTCCTTTCTTAATAAATAAATAAATAGTCAAGTTTATGTTTGAGTTTTATGATTTATATTTTAAGTTATTTCAACTGCAACACCAGCACCACGACCTACTCACAGCAAAAAACGTACAAGAAGGAAAGAAGGAATAAAAAGAGTGGTATTCTCTTACAATATGTTTTATGGCATAAAAGG	right_inserts=CTTACAATATGTTTTATGGCATAAAAGGTGTGGCCATTCATATCAAATATAAAGTAGTGTTGTTTAACGTTATTTTTGTAGGTTGAATAGTATATTCCAACATATATTTATGAAATAACTATAGCATGGAAACGAAAACATATTTTTTTGC
Pros>2xGFP	X	rover	3396156	3396160	P9	total_left_count=26	total_right_count=17	nref=42	left_inserts=GATTAGACATTCCCGTTTATCGCGACTCACTTCGAGCCGATCAAAAACTCTGTACAGTCAGTCTTAAGCCGACAACGAAGAAATAAAGATCCAAACTAAAAAAATACCTCGTGTTGATTCTGAAACTTCTTTAAAGGCGTTGATCTTAGTCAAACGACGGATCATTTGTTCGACTCGAATAGTAAAATACGTAAGTATATGTATGTACATAAAATAGGGGCATAACCCTATCCATAATTCTTAGATCCCAACGGTTTACC	right_inserts=GTAACAAGCAGAGCAAGTCGCAAAATTATTTAAAATGTACTTTTTCGAATACATAGTCCGTAACTTTGAAAATTAAAAGTTTTTCTAGATATGTCCTGCGAGCTAACATATATAGTAACATAATATGCTTCTCATATTACGTTTACATACTTACACTAATTGTACATACAATCTTGCACATGCATAAACACATCAAACCAGCTTACATTTTTACTTACACTTAAGCGCATGATTTGTTGTGCATCCATACCGTTATTTTTCCGTTCTTTTTTTGTACAC,AACTCTGTACAGTCAGTCTTAAGCCGACAACGAAGAAATAAAGATCCAAACTAAAAAAATACCTCGTGTTGATTCTGAAACTTCTTTAAAGGCGTTGATCTTAGT…
Pros>2xGFP	X	I-element	15494599	15494611	P9	total_left_count=25	total_right_count=60	nref=23	left_inserts=AATTAACTAAAATGAAATGTATTAAGATTTTAGTACATATTAACTATTTGCTCTTACTATTAATCTTAGTTTTTACGAATGCTTGATTTTCCCAACATTTTGCATAATATATTATTATTATTATTATTATTATGATAGATAGAATAGTTTACAAAACTAGACTAACTTAGATAGTATAGCATTAGCTACGGGGCTTACAGCTATAT	right_inserts=GTCATGATTGTTGGTTAAGGGCTTGAGCCCGGATTAGCGGTATTGTTGTTTTTGTTGTTAAGTTTTTTATTTTCTCTTTGTGGTTGATATTTGTTTATCAAGATTTTGCTGATAAGAGTTTTGGGCTTACGCGAAGCGAGGCTTTAGACTGAGAGGCACGACTTATCTCTTCGGAGGTTGAAGTGGTACTGTTGCATAATATATAGACTTTAACTACGCATGTAGCCCAGTTCAAATTTACGTTCCAAATTATTTATTCAAACACGTTCAGTGTAATTTTCCAATGACGATAAGCATTAGTTTTC,GTCTAAGGTCGTTACAGTAAATAACTCCCTTAGAGAAGTTTAATGTTTTATGTTCACTTGCTGTTACATCCTCATCTGC…
Pros>2xGFP	2L	rover	21346607	21346612	P35	total_left_count=15	total_right_count=11	nref=40	left_inserts=CCGTTACTCAGAGTAAACGGTGATACTAGATTCGTTGAAAAGTGTTTCCGACCAAATCAAGTATATATACTTACGTATTTTACTATTCGAGTCGAACAAATGATCCGTCGTTTGACTAAGATCAACGC	right_inserts=AGATTGTATGTACAATTAGTGTAAGTATGTAAACGTAATATGAGAAGCATATTATGTTACTATATATCCTTGATCAGGATCCATAGCCGAGTCAATCTGGACATGAAAGTCGAGACCTCAGGAACTATAA
Pros>2xGFP	2R	copia	6683949	6683954	P35	total_left_count=12	total_right_count=10	nref=54	left_inserts=GAAAAGACGAGCCCACACTACTCACAGCAATCCAATTCGCATTTAGAAACTGTTGGAATATACTATTCAACCTACAAAAATAACGTTAAACAACACTACTTTATATTTGATATGAATGGCCACACC	right_inserts=TTCCTTTCTTAATAAATAAATAAATAGTCAAGTTTATGTTTGAGTTTTATGATTTATATTTAAAGTTATTTCAACTGCAACACCAGCACCACGACCTACTCACAGCAAAAAACGTACAAGAAGGAAAGAAGGAATAAAAAGAGTGGTAT
Pros>2xGFP	2R	rover	7753988	7753994	P35	total_left_count=6	total_right_count=3	nref=4	left_inserts=CAACCAAAATTGTCGCATTCTTTCACCCAATCTAGGACAGCATTTGTGCTCTACATACATATGTATATAGTAACATAATATGCTTCTCATATTACGTTTACATACTTACACTAATTGTACATACAATCTTGCACATGCATAAAC	right_inserts=TTAGTCAAACGACGGATCATTTGTTCGACTCGAATAGTAAAATACGTAAGTATATATATATATCTGTATCTATATCTATATTTGTATTTGTATCCCAACAC
Pros>2xGFP	2R	rover	9524460	9524465	P35	total_left_count=2	total_right_count=8	nref=19	left_inserts=GATCATCAATCAGCCTCATTAATCCGCATCAGCATCAGCATCCTATATATATAGTAACATAATATGCTTCTCATATTACGTTTACATACTTACACTAATTGTACATACAATCT	right_inserts=AAAAAAATACCTCGTGTTGATTCTGAAACTTCTTTAAAGGCGTTGATCTTAGTCAAACGACGGATCATTTGTTCGACTCGAATAGTAAAATACGTAAGTATATATATATAACAATCAGAGAGCAAACGAACCCAATTGGAAGGGCTAACCATCTATAATCGGCTATATAC
Pros>2xGFP	3L	rover	781352	781359	P35	total_left_count=4	total_right_count=12	nref=12	left_inserts=	right_inserts=TCGCGACTCACTTCGAGCCGATCAAAAACTCTGTACAGTCAGTCTTAAGCCGACAACGAAGAAATAAAGATCCAAACTAAAAAAATACCTCGTGTTGATTCTGAAACTTCTTTAAAGGCGTTGATCTTAGTCAAACGACGGATCATTTGTTCGACTCGAATAGTAAAATACGTAAGTATATATATAACGATTAATTACTTTTAAGCTACATTAGTTGGCACTAAGTTTTCTCTCTGTGTAC
Pros>2xGFP	3L	blood	5919460	5919463	P35	total_left_count=10	total_right_count=19	nref=54	left_inserts=ATTGGGGAAAGTACCAAACCTACAAGCTGGTCTCAAGCAGAACGAGTAGCATTGTAATGTAATAAACCAATATATGCCACCAATTGAGAACACGTGTTTTCCTTGCAGTTGGGTGCAGCCGTCAGGCCACCTTTTTATTTCTTCTTATCTCTTCGAGTAGCAGAAACGGTTCTGCCCGCTTAACCTCTACAGAGTGTCTAATCT	right_inserts=ATATATATATGTATAAGAGAGAGAGAGAGAGAGCTTATGCGCATATATGGCCAGCGGCCAGCGTGGGGATGCTGACTTAGCTTAAAGCATAAATGGGTGATCTTATATCACGCTCACTTGAGACATTTATTTATGCAATGCAACTAAGTGTTGCTGTGTACTTATAGGTACAGTGTACCCTCGATATATGCACATACTACAGTAAACTTTTATTGAATGCACATAAAAAGGAATGGAAATCTTTGATTTTTCCCCTACTTTTACT
Pros>2xGFP	3L	copia	16149033	16149037	P35	total_left_count=20	total_right_count=2	nref=33	left_inserts=ATTGCCAAGCGGAAAATAAATATTAGTTGGGCGCCATTCATGTGCATTTATCGGCTGAACGCATACATATGTGTTGGAATATACTATTCAACCTACAAAAATAACGTTAAACAACACTACTTTATATTTGATATGAATGGCCACACCTTTTATGC	right_inserts=CTTGACTATTTATTTATTTATTAAGAAAGGAAATATAAATTATAAATTACAACAATATGCATACATAAGTAAGTAGTAATCTCATTTTCTTTCGCTAAGACTGCCATTTAC
Pros>2xGFP	3L	rover	17905649	17905654	P35	total_left_count=5	total_right_count=6	nref=16	left_inserts=CATATACTGATTAGACATTCCCGTTTATCGCGACTCACTTCGAGCCGATCAAAAACTCTGTACAGTCAGTCTTAAGCCGACAACGAAGAAATAAAGATCCAAACTAAAAAAATACCTCGTGTTGATTCTGAAACTTCTTTAAAGGCGTTGATCTTAGTCAAACGACGGATCATTTGTTCGACTCGAATAGTAAAATACGTAAGTATATATATTTGAAAAAGAATCTTAAATATGCAG	right_inserts=GCTGATTTATTCCCTTGATGTATAATATATAGTAACATAATATGCTTCTCATATTACGTTTACATACTTACACTAATTGTACATACAATCTTGCACATGCA
Pros>2xGFP	3R	I-element	19062542	19062553	P35	total_left_count=8	total_right_count=14	nref=28	left_inserts=TGTCATCCGCTCATTTGCTTATCTGCCACTCAAAAAGCTTTCAATATTATTATTATTATTATGATAGATAGAATAGTTTACAAAACTAGACTAACTTAGATAGTATAGCATTAGCT	right_inserts=ACAACAAAAACAACAATACCGCTAATCCGGGCTCAAGCCCTTAACCAACAATCATGACAGACCCACCAAACATTTACAAAATCACTTCAAAAACATACCAATCCCAATTAGGCGAACCTAAATTTATAATTATTAAAAG,CTTTGTGGTTGATATTTGTTTATCAAGATTTTGCTGATAAGAGTTTTGGGCTTACGCGAAGCGAGGCTTTAGACTGAGAGGCACGACTTATCTCTTCGGAGGTTGAAGTGGTACTGAGCTTTCAATATACTTATAAGTTATATTTATACCTATATGCTTTCCGCAA
Pros>2xGFP	X	copia	1597471	1597475	P35	total_left_count=7	total_right_count=22	nref=8	left_inserts=TTGTAAGAGAATACCACTCTTTTTATTCCTTCTTTCCTTCTTGTACGTTTTTTGCTGTGAGTAGGTCGTGGTGCTGGTGTTGCAGTTGAAATAACTTAAAATATAAATCATAAAACTCAAACATAAACTTGACTATTTA,ATGTTTTATTTGGCCATTTGTATGTTTTATGGCATTTGTTGTAATTTATAATTTATATTTCCTTTCTTAATAAATAAATAAATAGTCAAGTTTATGTTTGA	right_inserts=GTACAAGAAGGAAAGAAGGAATAAAAAGAGTGGTATTCTCTTACAATATGTTTTATGGCATAAAAGGTGTGGCCATTCATATCAAATATAAAGTAGTGTTGTTTAACGTTATTTTTGTAGGTTGAATAGTATATTCCAACAGCATTCCTTGTTACCAACGGCCTGCCAGCCACCTCACCTCACCTCGCCACCATTGTGATACCCTCTGTTT
Pros>2xGFP	X	rover	17733114	17733118	P35	total_left_count=6	total_right_count=10	nref=3	left_inserts=AAAAAAATACCTCGTGTTGATTCTGAAACTTCTTTAAAGGCGTTGATCTTAGTCAAACGACGGATCATTTGTTCGACTCGAATAGTAAAATACGTAAGTATATATGTATATGTATATCTAAGTAAAACTTGACGTTATATGCCATGAATCACTCAAGAAATG,GATTTGTTGTGCATCCATACCGTTATTTTTCCGTTCTTTTTTTGTACACATATACTGATTAGACATTCCCGTTTATCGCGACTCACCTCGAGCCGATCAAAAACTCTGTACAGTCAGTCTTAAGCCGACAACGAAGAAATAAAGATC	right_inserts=AGATTGTATGTACAATTAGTGTAAGTATGTAAACGTAATATGAGAAGCATATTATGTTACTATATGTATATAGACATAGTTAAATTTCTTGCAGTGTAGCAAGGAAAAGAGAGGCAGCTAGAGAACA
Pros>2xGFP	2L	rover	1053755	1053758	P37	total_left_count=4	total_right_count=22	nref=64	left_inserts=TACTTCGGCTTCAGTTGCCACACTCCGCACAGTCATATATACATATAGTAACATAATATGCTTCTCATATTACGTTTACATACTTACACTAATTGTACATACAATCTTGCACATGCATAAAC	right_inserts=CACATATACTGATTAGACATTCCCGTTTATCGCGACTCACTTCGAGCCGATCAAAAACTCTGTACAGTCAGTCTTAAGCCGACAACGAAGAAATAAAGATCCAAACTAAAAAAATACCTCGTGTTGATTCTGAAACTTCTTTAAAGGCGTTGATCTTAGTCAAACGACGGATCATTTGTTCGACTCGAATAGTAAAATACGTAAGTATATGTATGTATGTACAGGTACATTCAGACACACTTGGGCTTTATTTGCTTTTCACAC,TACTTACACTAATTGTACATACAATCTTGCACATGCATAAACACATCAAACCAGCTTACATTTTTACTTACACTTAAGCGCATGATTTGTTGTGCATCCATACCGTTATTTTTCCGTTTT…
Pros>2xGFP	2L	rover	1664992	1664997	P37	total_left_count=4	total_right_count=1	nref=18	left_inserts=	right_inserts=
Pros>2xGFP	2L	rover	7088363	7088368	P37	total_left_count=11	total_right_count=20	nref=28	left_inserts=CATCCATACCGTTATTTTTCCGTTCTTTTTTTGTACACATATACTGATTAGACATTCCCGTTTATCGCGACTCACTTCGAGCCGATCAAAAACTCTGTACAGTCAGTCTTAAGCCGACAACGAAGAAATAAAGATCCAAACTAAAAAAATACCTCGTGTTGATTCTGAAACTTCTTTAAAGGCGTTGATCTTAGTCA,ATGCTGGGTATATAAAACATCCCGAACTGTGCTAATGTTTTTATTTTCTCATATGCGTGTATATATATATATACTTACGTATTTTACTATTCGAGTCGAACAAATGATCCGTCGTTTGACTAAGATCAA	right_inserts=GTTTATGCATGTGCAAGATTGTATGTACAATTAGTGTAAGTATGTAAACGTAATATGAGAAGCATATTATGTTACTATATATATATTTCCTTTTCTTCGGGGGCGCCAAGCCAAAACCAATTTGGCGACAGTTGCTCGACGTCAGTTTTACCAT,AAACCAGCTTACATTTTTACTTACACTTAAGCGCATGATTTGTTGTGCATCCATACCGTTATTTTTCCGTTCTTTTTTTGTACACATATACTGATTAGACATTCCCGTTT
Pros>2xGFP	2L	rover	10572766	10572771	P37	total_left_count=5	total_right_count=22	nref=46	left_inserts=TTGCCCTGTGTGCTTCAGGTCATAGATAGGCATATGGAGTCAATAGTATGATATATATAGTAACATAATATGCTTCTCATATTACGTTTACATACTTACACTAATTGTACATACAATCTTGCACATGCATAAACACATCAAACCAGCTTACATTTTTACTTACACTTAAGCGCATGATTTG	right_inserts=ATCTTGCACATGCATAAACACATCAAACCAGCTTACATTTTTACTTACACTTAAGCGCATGATTTGTTGTGCATCCATACCGTTATTTTTCCGTTCTTTTTTTGTACACATATACTGATTAGACATTCCCGTTTATCGCGACTCACTTCGAGCCGATCAAAAACTCTGTACAGTCAGTCTTAAGCCGACAACGAAGAAATAAAGATCCAAACTAAAAAAATACCTCGTGTTGATTCTGAAACTTCTTTAAAGGCGTTGATCTTAGTCAAACGACGGATCATTTGTTCGACTCGAATAGTAAAATACGTAAGTATATAACACGTGTACTATGAAGTTTGTTCTGCACAAACGTTGAATATCCCACTTAAATACTCTGTCTAATAA
Pros>2xGFP	2L	rover	11937849	11937854	P37	total_left_count=2	total_right_count=4	nref=14	left_inserts=ATTATATATATAAATGCAATAAATCTATATATATATAGTAACATAATATGCTTCTCATATTACGTTTACATACTTACACTAATTGTACATACAATCTTGCA	right_inserts=TTCGACTCGAATAGTAAAATACGTAAGTATATATATGAATATATGAGCATCTTCTTGTTCATAGTGGTATAATTTCTCGCAGTGTTTCCTCTCATGACATC
Pros>2xGFP	2L	copia	13063863	13063869	P37	total_left_count=5	total_right_count=17	nref=51	left_inserts=ATATTTACAATTCAACAGTTGCCGCCCAGAATAAGCTTCCTCCCATTCTATATATACCTACTGTTGTAATTTATAATTTATATTTCCTTTCTTAATAAATAAATAAATAGTCAAGTT	right_inserts=GCATAAAAGGTGTGGCCATTCATATCAAATATAAAGTAGTGTTGTTTAACGTTATTTTTGTAGGTTGAATAGTATATTCCAACACCTACTTACAGGTCAAGCATCTCACTGGAACTATACTGGCTGACAATTAGCTTAAACTGTTACCCGGGCGACCT
Pros>2xGFP	2L	rover	13760838	13760843	P37	total_left_count=9	total_right_count=13	nref=18	left_inserts=CACTAATTGTACATACAATCTTGCACATGCATAAACACATCAAACCAGCTTACATTTTTACTTACACTTAAGCGCATGATTTGTTGTGCATCCATACCGTTATTTTTCCGTTCTTTTTTTGTACACATATACTGATTAGACATTCCCGTTTATCGCGACTCACTTCGAGCCGATCAAAAACTCTGTACAGTCAGTCTTAAGCCGACAACGAAGAAATAAAGATCCAAACTAAAAAAATACCTCGTGT,ACAGAGCTCAAATAAAAATCGACACCGAAACGGTTTAGTGATACAACGTATCCACTCTATATATATATACTTACGTATTTTACTATTCGAGTCGAACAAATGATCCGTCGTTTGACTAAGATCAACGCCTTT	right_inserts=GTTTATGCATGTGCAAGATTGTATGTACAATTAGTGTAAGTATGTAAACGTAATATGAGAAGCATATTATGTTACTATATATATACTATATTCGTCGACGCAGTTGCTCATTTACAATTTGCTGCCTCTCATCCTCGTAG
Pros>2xGFP	2L	copia	14222144	14222149	P37	total_left_count=7	total_right_count=23	nref=37	left_inserts=ACACCAGCACCACGACCTACTCACAGCAAAAAACGTACAAGAAGGAAAGAAGGAATAAAAAGAGTGGTATTCTCTTACAATATGTTTTATGGCATAAAAGGTGTGGCCATTCATATCAAATATAAAGTAGTGTTGTTTAACGTTATTTTTGTAGGTTGAATAGTATATTCCAACACGCCCCCTCAAAAATAACGTCTATAATTAAAAACATAACAA,TAAGAAATAATTCAGCGTTAGAAAATGGGTTATTTTAATCAAAAAGAAGATAGAATACATGTTGTAATTTATAATTTATATTTCCTTTCTTAATAAATAAATAAATAGTCAAGTTT	right_inserts=CACCAGCACCACGACCTACTCACAGCAAAAAACGTACAAGAAGGAAAGAAGGAATAAAAAGAGTGGTATTCTCTTACAATATGTTTTATGGCATAAAAGGTGTGGCCATTCATATCAAATATAAAGTAGTGTTGTTTAACGTTATTTTTGTAGGTTGAATAGTATATTCCAACAATACACGACCCAATTATGTCATTTATAAGTGACCCTGTTCCCACAAAGACAACCCAACCTTATCT
Pros>2xGFP	2L	rover	20003508	20003513	P37	total_left_count=4	total_right_count=9	nref=47	left_inserts=GCATTTATGCGCCAGGGGGCCACAGTCATGAGTCCCGATGTATACCGCCAGTATACATATATATAGTAACATAATATGCTTCTCATATTACGTTTACATACTTACACTAATTGTACATACAATCTTGCACATGCATAAAC	right_inserts=CTTCTTTAAAGGCGTTGATCTTAGTCAAACGACGGATCATTTGTTCGACTCGAATAGTAAAATACGTAAGTATATATATGTACAGATATATGGCTCTGGGCCGATTATTCCGATTTGCTTGACCGAAAGCGTAA,CATATACTGATTAGACATTCCCGTTTATCGCGACTCACTTCGAGCCGATCAAAAACTCTGTACAGTCAGTCTTAAGCCGACAACGAAGAAATAAAGATCCAAAC
Pros>2xGFP	2L	rover	21793985	21793988	P37	total_left_count=26	total_right_count=16	nref=44	left_inserts=GTCAAGTTCCACTACTATCAGATTAAATGTCATCATTTTTTTGTCATAGCGATATTTATTATATCGATTTTGGCAAATAAAATGAGAAGATATGACAAAATTGTTCTAATATGTTG,TTGTACATACAATCTTGCACATGCATAAACACATCAAACCAGCTTACATTTTTACTTACACTTAAGCGCATGATTTGTTGTGCATCCATACCGTTATTTTTCCGTTCTTTTTTTGTACACATATACTGATTAGACATTCCCGTTTATCGCGACTCACTTCGAGC,TATGCTTAGTCTCCACTCTCTATTTTTTATAGTTCCTGATCTCGACGTTTATAACGACGGGCATATAGTAACATAATATGCTTCTCATATTACGTTTACATACT…	right_inserts=TTCTGAAACTTCTTTAAAGGCGTTGATCTTAGTCAAACGACGGATCATTTGTTCGACTCGAATAGTAAAATACGTAAGTATATGTATATGGCCAGATCGACTGGGCTATCAATGAATGATACATATGTACATATA
Pros>2xGFP	2R	rover	5360286	5360292	P37	total_left_count=14	total_right_count=4	nref=6	left_inserts=CTAATTGTACATACAATCTTGCACATGCATAAACACATCAAACCAGCTTACATTTTTACTTACACTTAAGCGCATGATTTGTTGTGCATCCATACCGTTATTT,ACAATTAGTGTAAGTATGTAAACGTAATATGAGACCGAGTCTTTGCAACTAAAGGTATTCGGTAAAAAACATATACATATGTATATAGTAACATAATATGCTTCTCATATTACGTTTACATACTTACACTAATTGTACATACAATCTTGCACATG	right_inserts=CTTTAAAGGCGTTGATCTTAGTCAAACGACGGATCATTTGTTCGACTCGAATAGTAAAATACGTAAGTATATATATATTTTTTAATAAAAGAAGTTTATAAT,GATCTTTATTTCTTCGTTGTCGGCTTAAGACTGACTGTACAGAGTTTTTGATCGGCTCGAAGTGAGTCGCGATAAACGGGAATGTCTAATCAGTATATGTGTAC
Pros>2xGFP	2R	rover	7026672	7026675	P37	total_left_count=4	total_right_count=12	nref=11	left_inserts=ATCAAAACTGTCGAGCGCCAACCCTTATAATTATCTAACTAATATTAAATATATATATATATATAGTAACATAATATGCTTCTCATATTACGTTTACATAC,CACATATACTGATTAGACATTCCCGTTTATCGCGACTCACTTCGAGCCGATCAAAAACTCTGTACAGTCAGTCTTAAGCCGACAACGAAGAAATAAAGATCCAAACTAAAAAAATACCT	right_inserts=CTTTAAAGGCGTTGATCTTAGTCAAACGACGGATCATTTGTTCGACTCGAATAGTAAAATACGTAAGTATATATATTCATAGCGTTGAAGCTTATCAAATTTATGATAAAGTGTTACCCTTTACATGTAATTAATATTGATT,GATTAGACATTCCCGTTTATCGCGACTCACTTCGAGCCGATCAAAAACTCTGTACAGTCAGTCTTAAGCCGACAACGAAGAAATAAAGATCCAAACTAAAAAAATACCTCGTGTTGATTCTGAAACTTCTTTAAAGGCGTTGATCTTAGTCAAACGACGGA
Pros>2xGFP	2R	rover	8183296	8183301	P37	total_left_count=16	total_right_count=9	nref=36	left_inserts=ATGCTCGGGGAAAAAAGAACGCAAAAAACACACTTTAATAAATGTGTATTGTAGGCTTGAAATATATATACTTACGTATTTTACTATTCGAGTCGAACAAATGATCCGTCGTTTGACTAAGATCAACGCCTTTAAAGAAGTTTCAGAATCAACACGAGGTATTTTTTTAGTTTGGATCTTTATTTCTTCGTTGTCGGCTTAAGACTGACTGTACAGAGT	right_inserts=AGTCGCGATAAACGGGAATGTCTAATCAGTATATGTGTACAAAAAAAGAACGGAAAAATAACGGTATGGATGCACAACAAATCATGCGCTTAAGTGTAAGTAAAAATGTAAGCTGGTTTGATGTGTTTATGCATGTGCAAGATTGTATGTACAATTAGTGTA,GTGTTTATGCATGTGCAAGATTGTATGTACAATTAGTGTAAGTATGTAAACGTAATATGAGAAGCATATTATGTTACTATATATATCAGAGATACATTACACGATCCGGCTGCATAAACAAACAAGATGGAATTCGAATTCCGG
Pros>2xGFP	2R	rover	10925499	10925504	P37	total_left_count=22	total_right_count=15	nref=50	left_inserts=TTTTGTTTTGCATTTTAAAAAGGTGGCCCTGGCATATGGCTAAAATGAAGTTGCCACATATACATATACTTACGTATTTTACTATTCGAGTCGAACAAATGATCCGTCGTTTGACTAAGATCAACGCCTTTAAAGAAGTTTCAGAATCAACACGAGGTATTTTTTTAGTTTGGATCTTTATTTCTTCGTTGTCGGCTTAAGACTGACTGTACAGAGTTTTTGATCGGCTCGAAGTGAGTCGCGATAAACGGGAATGTCTAATCAGTATATGTGTACAAAAAAAGAACGGAAAAATAACGG	right_inserts=CAATTAGTGTAAGTATGTAAACGTAATATGAGAAGCATATTATGTTACTATATACATATACATATACACTCGAATATATGAGTTTGTTTGAATCTGGTTCGGGCATTTCTGTTTATAGAA,TAAACACATCAAACCAGCTTACATTTTTACTTACACTTAAGCGCATGATTTGTTGTGCATCCATACCGTTATTTTTCCGTTCTTTTTTTGTACACATATAC
Pros>2xGFP	2R	copia	16133670	16133674	P37	total_left_count=10	total_right_count=21	nref=74	left_inserts=GCACCTATGCACTCATATTTTTCGGGCAGTTAGCTTTAAATTTGAATTGGGCAATTGTTGCGGACTGTTGTAATTTATAATTTATATTTCCTTTCTTAATAAATAAATAAATAGTCAAGTTTATGTTTGAGTTTTATGATTTATATTTTAAGTTATTTCAACTGCAACACC	right_inserts=TTTCAACTGCAACACCAGCACCACGACCTACTCACAGCAAAAAACGTACAAGAAGGAAAGAAGAAATAAAAAGAGTGGTATTCTCTTACAATATGTTTTATGGCATAAAAGGTGTGGCCATTCATATCAAATATAAAGTAGTGTTGTTTAACGTTATTTTTGTAGGTTGAATAGTATATTCCAACACGGACATACTGCTGGTAAGCCAAGTTCCTCAGAACGGGAGACATCTGTAGTCCCGGAAATCTAATGCTTTC,ATTTATTTTCACAATCTTTAATTCACAATTTAATTGTTTATTAGGCATGGACTGGGCCCATAACCTGTTGTAATTTATAATTTATATTTCCTTTCTTAATAAATAAATAAATAGTCAAGTTTATGTT…
Pros>2xGFP	2R	rover	16674960	16674965	P37	total_left_count=14	total_right_count=20	nref=28	left_inserts=CTACATGCCTTGTTGAATTTAACAGTTTTACAATTTTCTTAAGTTATTTATAACATGTACATATATAGTAACATAATATGCTTCTCATATTACGTTTACATACTTACACTAATTGTACATACAATCTTGCACATGCATAAACACATCAAACCAGCTTACATTTTTACTTACACTTAAGCGCATGATTTGTTGTGCATCCATACCG	right_inserts=CTTTAAAGGCGTTGATCTTAGTCAAACGACGGATCATTTGTTCGACTCGAATAGTAAAATACGTAAGTATATATGATAAGTGTAGGTGCCTTTGCAGAAAGAAATGACTTTAAGGTCACATTTAAGTATTTATGTTA,TATTACGTTTACATACTTACACTAATTGTACATACAATCTTGCACATGCATAAACACATCAAACCAGCTTACATTTTTACTTACACTTAAGCGCATGATTTGTTGTGCATCCATACCGTTATTTTTCCGTTCTTTTTTTGTACACATATACTGATTAGACATTCCCGTTTATCGCGACTCACTTCGAGCCGATCAAAAACTCTGTACAGTCAGTCTTAAGCCGACAACGAAGAAATAAAGATCCAAA…
Pros>2xGFP	3L	I-element	83871	83884	P37	total_left_count=13	total_right_count=13	nref=39	left_inserts=GTGTATGGGAAACTACAAAGGTGCCGGAAAGATATGCGAAAAAAAATTATTATTATTATTATTATTATGATAGATAGAATAGTTTACAAAACTAGACTAACTTAGATAGTATAGCATTAGCTACGGGGCTTACAGC	right_inserts=GGTATGTTTTTGAAGTGATTTTGTAAATGTTTGGTGGGTCTGTCATGATTGTTGGTTAAGGGCTTGAGCCCGGATTAGCGGTATTGTTGTTTTTGTTGTTAAGTTTTTTATTTTCTCTTTGTGGTTGATATTTGTTTATCAAGATTTTGCTGATAAGAGTTTTGGGCTTACGCGAAGCGAGGCTTTAGACTGAGAGGCACGACTTATCTCTTCGGAGGTTGAAGTGGTACTGATGCGAAAAAAAATACTCATAGAACGTTCTGTCAAAAGGTAACCTCCATTGATTTTCGAACTTTGCAAGGG
Pros>2xGFP	3L	rover	107934	107939	P37	total_left_count=5	total_right_count=5	nref=91	left_inserts=GTTTAATGAGATTGTTAGCGGCATAAAGTATATGTAGTAACATAATATGCTTCTCATATTACGTTTACATACTTACACTAATTGTACATACAATCTTGCAC	right_inserts=AGTCAAACGACGGATCATTTGTTCGACTCGAATAGTAAAATACGTAAGTATGTATATATGCCCAGGAATGAGGGAATACCCCTGGGGAACCACCCTTAGAGGAAAAAAAGG
Pros>2xGFP	3L	copia	5364453	5364458	P37	total_left_count=8	total_right_count=16	nref=43	left_inserts=TCAACTGCAACACCAGCACCACGACCTACTCACAGCAAAAAACGTACAAGAAGGAAAGAAGAAATAAAAAGAGTGGTATTCTCTTACAATATGTTTTATGGCATAAAAGGTGTGGCCATTCATATCAAATATAA,TGCGGCGGCGCGCGCAACACTTCTAGACTATACAAAAATTAAATGCTGTTGTAATTTATAATTTATATTTCCTTTCTTAATAAATAAATAAATAGTCAAGTTTATGTTTGAGTTT	right_inserts=GGGGAAAACAAGTCTCTAGCCTTGAATTGCTAGCCAGGAAAGCGGCGGAAAACTAAATTTGCATTTGTTGGAATATACTATTCAACCTACAAAAATAACGTTAAACAACACTACTTTATATTTGATATGAATGGCCACACCTTTTATGCCATAAAACATATTGTAAGAGAATACCACTCTTTTTATTTCTTCTTTCCTTCTTGTACGTTTTTTGCTGTGAGTAGGTCGTGGTGC
Pros>2xGFP	3L	rover	8398657	8398662	P37	total_left_count=6	total_right_count=6	nref=11	left_inserts=TCTAAAAATAAATGCAACTAAATCCCTTATGAACTCAAACTATATATACATATATACTTACGTATTTTACTATTCGAGTCGAACAAATGATCCGTCGTTTGACTAAGATCAACGCCTTTAAAGAAGTTTCAGAATCAACACGAGGTATTTTTTTAGTTTGGATCTTTATTTCTTCGTTGTCGGCTTAAGAC	right_inserts=ATGTACAATTAGTGTAAGTATGTAAACGTAATATGAGAAGCATATTATGTTACTATATATATTATACAACTGAAAGATATTGAAAACGAAAAATCACAAGATTATGTAC
Pros>2xGFP	3L	rover	8773704	8773709	P37	total_left_count=5	total_right_count=5	nref=20	left_inserts=	right_inserts=
Pros>2xGFP	3L	rover	12251039	12251040	P37	total_left_count=13	total_right_count=6	nref=12	left_inserts=GATTTGTTGTGCATCCATACCGTTATTTTTCCGTTCTTTTTTTGTACACATATACTGATTAGACATTCCCGTTTATCGCGACTCACTTCGAGCCGATCAAAAACTCTGTACAGTCAGTCTTAAGCCGACAACGAAGAAATAAAGATCCAAACTAAAAAAATACCTCGTGTTGATTCTGAAACTTCTTTAAAGGCGTTGATCTTAGTCAAACGACGGA,GCATTAATGTGAAATGAAGTTGTGCACTTTGCCCGCCTTGTCAGTCCGTCAGTTGGATAGATATATATATATACTTACGTATTTTACTATTCGAGTCGAACAAATGATCCGTCGTTTGACTAAGATCAACGCCTTTAAAG	right_inserts=
Pros>2xGFP	3L	rover	12410280	12410284	P37	total_left_count=17	total_right_count=15	nref=49	left_inserts=ATTACAGCGCGCAATTGGCGTACAAAATTTTTCGCAACATGCTAACGACAAAGCAAATACATATATAGTAACATAATATGCTTCTCATATTACGTTTACATACTTACACTAATTGTACATACAATCTTGCACATGCATAAACACATCAAACCAGCTTACATTTTTACTTACACTTAAGCGCATGATTTGTTGTGCATCCATACCGTTATTTTTCCGTTCTTTTTTTGTACACATATAC	right_inserts=ACATATACTGATTAGACATTCCCGTTTATCGCGACTCACTTCGAGCCGATCAAAAACTCTGTACAGTCAGTCTTAAGCCGACAACGAAGAAATAAAGATCCAAACTAAAAAAATACCTCGTGTTGATTCTGAAACTTCTTTAAAGGCGTTGATCTTAGTCAAACGACGGATCATTTGTTCGACTCGAATAGTAAAATACGTAAGTATATGTATGTATGTGCACGGGTCTTATCGCCGCGAAAGTGCGTTCAATCAATCATGGTTTGGCTGGCAAC
Pros>2xGFP	3L	rover	17481612	17481616	P37	total_left_count=20	total_right_count=11	nref=55	left_inserts=GCATAATTTGTATATTTTTGGCCGCGATGCCGCACACTTGATAAGGGTTATCGATATGCCCATGGATATATACTTACGTATTTTACTATTCGAGTCGAACAAATGATCCGTCGTTTGACTAAGATCAACGCCTTTAAAGAAGTTTCAGAATCAACACGAGGTATTTTTTTAGTTTGGATCTTTATTTCTTCGTTGTCGGCTTAAGACTAACTGTACAGAGTTTTTGATCGGCTCGAAGTGAGTCGCGATAAACGGGAATGTCTAATCAGTATATGTGTACAAAAAAAGAACGGAAAAATAACGGTATGGA	right_inserts=ACGTTTACATACTTACACTAATTGTACATACAATCTTGCACATGCATAAACACATCAAACCAGCTTACATTTTTACTTACACTTAAGCGCATGATTTGTTGTGCATCCATACCGTTATTTTTCCGTTCTTTTTTTTGTACACATATAC
Pros>2xGFP	3L	rover	17625056	17625059	P37	total_left_count=10	total_right_count=8	nref=77	left_inserts=GTTGTGCATCCATACCGTTATTTTTCCGTTCTTTTTTTGTACACATATACTGATTAGACATTCCCGTTTATCGCGACTCACTTCGAGCCGATCAAAAACTCTGTACAGTCAGTCTTAAGCCGACAACGAAGAAATAAAGATCCA,GAAATAAAGATCCAAACTAAAAAAATACCTCGTGTTGATTCTGAAACTTCTTTAAAGGCGTTGATCTTAGTCAAACGACGGATCATTTGTTCGACTCGAATAGTAAAATACGTAAGTATATATACCTCTAAAAAAGAAGTAAAGCTTAATTGGCAAAC,TTGCGTGCCGATCCTCACAGTTTGCCAATTAAGCTTTACTTCTTTTTTAGAGGTATATAGTAACATAATATGCTTCTCATAT…	right_inserts=TAGTGTAAGTATGTAAACGTAATATGAGAAGCATATTATGTTACTATATGTATGTACATTAATGAGTTTTACCCGGTTGACTAATTTGGATTTCGTTTCTCTCGACTGAGTTTCTAGAAC
Pros>2xGFP	3L	rover	17657771	17657775	P37	total_left_count=30	total_right_count=9	nref=53	left_inserts=ATTGTGTGCCATATAAGCAACTAGGGTGCATTCAACTGGTCCGTGTTGCAAAAACTACGATATATACTTACGTATTTTACTATTCGAGTCGAACAAATGATCCGTCGTTTGACTAAGATCAACGCCTTTAAAGAAGTTTCAGAATCAACACGAGGTATTTTTTTAGTTTGGATC,TCCATACCGTTATTTTTCCGTTCTTTTTTTGTACACATATACTGATTAGACATTCCCGTTTATCGCGACTCACTTCGAGCCGATCAAAAACTCTGTACAGTCAGTCTTAAGCCGACAACGAAGAAATAAAGATCCAAACTAAAAAAATACCTCGTGTTGATTCTGAAACTT	right_inserts=GTTTATGCATGTGCAAGATTGTATGTACAATTAGTGTAAGTATGTAAACGTAATATGAGAAGCATATTATGTTACTATATGTATATGTACTTTCTGTATATACAACGAACTTACAGTTGGCATCAAAAAAGTAGCAAAAA
Pros>2xGFP	3L	copia	18011318	18011322	P37	total_left_count=7	total_right_count=9	nref=12	left_inserts=CTTAAAGTCATAAGCTATTAAATGAAATCTTGATTTGAAACACTTTCCTAATCTTAAATTTTTAATACTTTTGTTGGAATATACTATTCAACCTACAAAAATAACGTTAAACAACACTACTTTATATTTGATATGAATGGCCACACCTTTTATGCCATAAAACATATTGTAAGAGAATACCACTCTTTTTATTC	right_inserts=ATCATAAAACTCAAACATAAACTTGACTATTTATTTATTTATTAAGAAAGGAAATATAAATTATAAATTACAACAACTTTCAAATTAATACACATAGTCTGAGGGGTTTGAGCTTTAGATGGACAGCTGCAGTTTCTGGAT
Pros>2xGFP	3L	rover	19257820	19257825	P37	total_left_count=13	total_right_count=21	nref=37	left_inserts=ACTGCATACTAGGGGATGACTCCACCTTGACTAGGCAGACAATATATATAGTAACATAATATGCTTCTCATATTACGTTTACATACTTACACTAATTGTACATACAATCTTGCACATGCATAAACACATCAAACCAGCTTACATTTTTACTTACACTTAAGC	right_inserts=GTTGTGCATCCATACCGTTATTTTTCCGTTCTTTTTTTGTACACATATACTGATTAGACATTCCCGTTTATCGCGACTCACTTCGAGCCGATCAAAAACTCTGTACAGTCAGTCTTAAGCCGACAACGAAGAAATAAAGATCCAAACTAAAAAAATACCTCGTGTTGATTCTGAAACTTCTTTAAAGGCGTTGATCTTAGTCAAACGACGGATCATTTGTTCGACTCGAATAGTAAAATACGTAAGTATATATATGTTCAAAGTGTGTTTCAATAGCTAGTTAACAAATCTCTTATTACATGGTGGCTTCTTA,CATAATATGCTTCTCATATTACGTTTACATACTTACACTAATTGTACATACAATCTTGCACATGCATAAAC…
Pros>2xGFP	3L	rover	20068861	20068866	P37	total_left_count=3	total_right_count=12	nref=14	left_inserts=GAAACTCTACGTGCCGGACATGGCTCTACATATATATATATCGGTATATATATATATAGTAACATAATATGCTTCTCATATTACGTTTACATACTTACACTAATTGTACATACAATCTTGCAC	right_inserts=ACTTCTTTAAAGGCGTTGATCTTAGTCAAACGACGGATCATTTGTTCGACTCGAATAGTAAAATACGTAAGTATATATATATACACAGACTCACCCCGAACAGTCGTAATTGTCCTGGGGCACTTTGGATGAGTGAGTT,AGAAGTTTCAGAATCAACACGAGGTATTTTTTTAGTTTGGATCTTTATTTCTTCGTTGTCGGCTTAAGACTGACTGTACAGAGTTTTTGATCGGCTCGAAGTGAGTCGCGATAAACGGGAATGTCTAATCAGTATATG
Pros>2xGFP	3L	rover	20404530	20404534	P37	total_left_count=23	total_right_count=7	nref=33	left_inserts=AGTTGGATTTGCATCTTGTGATTCAATGATTATTTTGTTTTTTAGTTTTAAGTAAATACAAGCAATACAAGATGTGAGGCTTATGATTGATACTATTATAC,ACATATACTGATTAGACATTCCCGTTTATCGCGACTCACTTCGAGCCGATCAAAAACTCTGTACAGTCAGTCTTAAGCCGACAACGAAGAAATAAAGATCCAAACTAAAAAAATACCTCGTGTTGATTCTGAAACTTCTTTAAAGGCGTTGATCTTAGTCAAACGACGGATCATTTGTTCGACTCGAATAGTAAAATACGTAAGTATATTTATATATGCCTAGTTTACCCTGACCTGAAACCTTGATTGAAT,AAGTAACATAATATGCTTCTCATATTACGTT…	right_inserts=TGCATGTGCAAGATTGTATGTACAATTAGTGTAAGTATGTAAACGTAATATGAGAAGCATATTATGTTACTATATATATTAAGACATGCCATTGAATCCCTTATATATGCAGATATAGAATGCAGA,TTCGACTCGAATAGTAAAATACGTAAGTGGCGCAGTCGGTAGGATAATACATTGTTGATGCGATAGTAACCCTATTCAATTCTTCAATTATTATCCACAAA
Pros>2xGFP	3L	rover	21048997	21049001	P37	total_left_count=7	total_right_count=19	nref=37	left_inserts=GCCTAATATGTATGATACAACTATCACTATATAGCAACTATACATATAGTAACATAATATGCTTCTCATATTACGTTTACATACTTACACTAATTGTACATACAATCTTGCACATGCAT	right_inserts=GTCTTAAGCCGACAACGAAGAAATAAAGATCCAAACTAAAAAAATACCTCGTGTTGATTCTGAAACTTCTTTAAAGGCGTTGATCTTAGTCAAACGACGGATCATTTGTTCGACTCGAATAGTAAAATACGTAAGTATATATAATGATAGATTTGCATTTTTCTAAGAGTCTGCAAATAAACCTTAAGATCTTGAAGTATTCATAGT,GTCGCGATAAACGGGAATGTCTAATCAGTATATGTGTACAAAAAAAGAACGGAAAAATAACGGTATGGATGCACAACAAATCATGCGCTTAAGTGTAAGTAAAAATGTAAGCTGGTTTGATG
Pros>2xGFP	3L	rover	24725151	24725155	P37	total_left_count=25	total_right_count=9	nref=48	left_inserts=CTTTTAAAGGGAGGGAAGTAACATAATATGCTTCTCATATTACGTTTACATACTTACACTAATTGTACATACAATCTTGCACATGCATAAACACATCAAACCAGCTTACATTTTTACTTACACTTAAGCGCATGATTTGTTGTGCATC,TTTGAATACTTAATACGTTCTTAAGTGGCGTTACAAACTCCTGGCTGATAATAATATACTTACGTATTTTACTATTCGAGTCGAACAAATGATCCGTCGTTTGACTAAGATCAACGCCTTTAAAGAAGTTTCAGAATCAACACGAGGTATTTTTTTAGTTTGGATCTTTATTTCTTCGTTGTCGGCTTAAGACTGACTGTACAGAGTTTTTGATCGGCTCGAAGTGAGTCGCGATAA…	right_inserts=GCTGGTTTGATGTGTTTATGCATGTGCAAGATTGTATGTACAATTAGTGTAAGTATGTAAACGTAATATGAGAAGCATATTATGTTACTATATATGTATACCCTCTGCAAATGTTGATATGACTAATACTGTATTTAGCAACAATATATCT
Pros>2xGFP	3R	rover	4447003	4447008	P37	total_left_count=21	total_right_count=12	nref=78	left_inserts=AAAATACCTCGTGTTGATTCTGAAACTTCTTTAAAGGCGTTGATCTTAGTCAAACGACGGATCATTTGTTCGACTCGAATAGTAAAATACGTAAGTTACGTAAGTATATAAATGTTTGCCAAGATCAGGGTCAATGGCAGTGTGCGGCGGTGATAAGAAC	right_inserts=ATTGTATGTACAATTAGTGTAAGTATGTAAACGTAATATGAGAAGCATATTATGTTACTATATAGATATAGATAGCAACCACATGTCAGCATAGTCATCCC
Pros>2xGFP	3R	rover	5032978	5032981	P37	total_left_count=2	total_right_count=1	nref=41	left_inserts=	right_inserts=
Pros>2xGFP	3R	rover	9114610	9114616	P37	total_left_count=12	total_right_count=6	nref=35	left_inserts=TCCGTCGTTTGACTAAGATCAACGCCTTTAAAGAAGTTTCAGAATCAACACGAGGTATTTTTTTAGTTTGGATCTTTATTTCTTCGTTGTCGGCTTAAGACTGACTGTACAGAGTTTTTGATCGGCTCGAAGTGAGTCGCGATAAACGGG,ATTTTCCATGAGCCCAAAAATAAAGGGTGGAAAACGATGAAAACCCAACACCACCACAGCACAACATATATACTTACGTATTTTACTATTCGAGTCGAACAAATGATCCGTCGTTTGACTAAGATCAACGCCTTTAAAG	right_inserts=GATTGTATGTACAATTAGTGTAAGTATGTAAACGTAATATGAGAAGCATATTATGTTACTATATATATATGCTGCACATATATATGTGTATACATATATATTTTACGCGCTTAGAATATCAATTTGGCG
Pros>2xGFP	3R	blood	11613544	11613548	P37	total_left_count=28	total_right_count=24	nref=72	left_inserts=GCGTATATATATATATGTATAAGAGAGAGAGAGAGAGAGCTTATGCGCATATATGGCCAGCGGCCAGCGTGGGGATGCTGACTTAGCTTAAAGCATAAATGGGTGATCTTATATCA,CCCTAATTTGACCCTTAACCCCTGGCTGCCTGCATGCTGCGTCAATAAATGCCGATTTGTGTGTATTGTAGTATGTGCATATATCGAGGGTACACTGTACCTATAAGTACACAGCAACACTTAGTTGCATTGCATAAATAAATGTCTCAAGTGAGCGTGATATAAGATCACCCATTTATGCTTTAAGCTAAGTC	right_inserts=CTCTTATACATATATATATATACGCTGCTCTTCTGCCGCTGTCGACGGCGGCGCAGTCGCAGTATTTAGGTAAGATTAGACACTCTGTAGAGGTTAAGCGGGCAGAACCGTTTCTGCTACTCGAAGAGATAAGAAGAAATAAAAAGGTGGCCTGACGGCTGCACCCAACTGCAAGGAAAACACGTGTTCTCAATTGGTGGCATATATTGGTTTATTACAGTATTTAGGCAGCCTCATATGCATCTGTTATCTTGACCGGCTGCTATCGACTTGCTTTGTTTACATCC
Pros>2xGFP	3R	rover	12801645	12801650	P37	total_left_count=5	total_right_count=11	nref=37	left_inserts=	right_inserts=CATGTGCAAGATTGTATGTACAATTAGTGTAAGTATGTAAACGTAATATGAGAAGCATATTATGTTACTATATATGTATACGAATCACCAAGGGACAAGGGACTGGGTAAACTACACAAAAGTTGAG
Pros>2xGFP	3R	rover	14294493	14294498	P37	total_left_count=14	total_right_count=5	nref=49	left_inserts=GTAACATAATATGCTTCTCATATTACGTTTACATACTTACACTAATTGTACATACAATCTTGCACATGCATAAACACATCAAACCAGCTTACATTTTTACTTACACTTAAGCGCATGATTTGTTGTGCATCCATACCGTTATTTTTCCGTTCTTTTT,CATCCATACCGTTATTTTTCCGTTCTTTTTTTGTACACATATACTGATTAGACATTCCCGTTTATCGCGACTCACTTCGAGCCGATCAAAAACTCTGTACAGTCAGTCTTAAGCCGACAACGAAGAAATAAAGATCCAAACTAAAAAAATACCTCGTGTTGATTCTGAAACTTCTTTAAAGGCGTTGATCTTAGTCAAACGACGGATCAT,CAAATTCCAAAAACCCA…	right_inserts=CATCAACAATGTATTATCCTACCGACTGCGCCACTTACGTATTTTACTATTATATATATATCTTCGATCGCACCTTATATTGATCATAAACGAAGGCTGCACCCTCTTCTGCGAACAA
Pros>2xGFP	3R	rover	16358102	16358107	P37	total_left_count=21	total_right_count=18	nref=45	left_inserts=ATTAGTTAAAGTTAATTTTCGGTAGCAATCGACCGTTATCGAGTGCCATAATCTATATAGTAACATAATATGCTTCTCATATTACGTTTACATACTTACACTAATTGTACATACAATCTTGCACATGCATAAACACATCAAACCAGCTTACATTTTTACTTACACTTAAGCGCATGATTTGTTGTGCATCCATACCGTTATTTTTCCGTTCTTTTTTTGTACACATATACTGATTAGACATTCCCGTTTATCGCGACTCACTTCGAGCCGATCAAAAACTCTGTACAGTCAGTCTTAAGC	right_inserts=ACTTCTTTAAAGGCGTTGATCTTAGTCAAACGACGGATCATTTGTTCGACTCGAATAGTAAAATACGTAAGTATATATATATTTTCGTCAAACACAATAACACATAATTGAGTCTTTCTGTCGGCTGCATATTATGTTTTAT,ATCTTGCACATGCATAAACACATCAAACCAGCTTACATTTTTACTTACACTTAAGCGCATGATTTGTTGTGCATCCATACCGTTATTTTTCCGTTCTTTTTTTGTACACATATACTGATTAGACATTCCCGTTTATCGCGAC
Pros>2xGFP	3R	copia	17713987	17713992	P37	total_left_count=6	total_right_count=23	nref=62	left_inserts=CCATAAAACATATTGTAAGAGAATACCACTCTTTTTATTCCTTCTTTCCTTCTTATACGTTTTTTGCTGTGAGTAGGTCGTGTTGCTGGTGTTGCAGTTGAAATAACTTAAAA,GGGATTACAAAGAGTAAAACACAAAACGAACTGTGAAAAAAATCTACAGGTACTACAAGTTCATAACCAACTGTTGTAATTTATAATTTATATTTCCTTTCTTAATAAATAAATAAATAGTCAAGTTTATG	right_inserts=GGAATAAAAAGAGTGGTATTCTCTTACAATATGTTTTATGGCATAAAAGGTGTGGCCATTCATATCAAATATAAAGTAGTGTTGTTTAACGTTATTTTTGTAGGTTGAATAGTATATTCCAACACCAACCAAAAACATTATATTTCTGTTTATCCATTAAAACGTATAAGGTGTGGGTTGTGGGTCGGTG
Pros>2xGFP	3R	rover	21830473	21830477	P37	total_left_count=8	total_right_count=18	nref=21	left_inserts=CAACGCCTTTAAAGAAGTTTCAGAATCAACACGAGGTATTTTTTTAGTTTGGATCTTTATTTCTTCGTTGTCGGCTTAAGACTGACTGTACAGAGTTTTTGATCGGCTCGAAGTGAGTCGCGATAAACGGGAATGTCTAATCAGTATATG,ATATATGTGTATCTAATATTATATAATTTATAATATTATTATAATAAATTCCACAATAATACAATATACATATACTTACGTATTTTACTATTCGAGTCGAACAAATGATCCGTCGTTTGACTAAGATCAACGCCTT	right_inserts=AGGTGTATTTCAGGAAATTGAAGTTGTAATTTATTGTATGTAGAGAGAAAATACTAATGCATATATAGTAACATAATATGCTTCTCATATTACGTTTACATACTTACACTAATTGTACATACAATCTTGCACATGCATAAACACATCAAACCAGCTTACATTTTTACTTACACTTAAGC
Pros>2xGFP	4	rover	180211	180215	P37	total_left_count=25	total_right_count=4	nref=26	left_inserts=TTGGTTTCTGGTGTGTTAGAAGTCTTGCTAAGGCCTTCAATATTAGTTTGTATACATATACTTACGTATTTTACTATTCGAGTCGAACAAATGATCCGTCGTTTGACTAAGATCAACGCCTTTAAAGAAGTTTCAGAATCAACACGAGGTATTTTTTTAGTTTGGATCTTTATTTCTTCGTTGTCGGCTTAAGACTGACTGTACAGAGTTTTTGATCGGCTCGAAGTGAGTCGCGATAAACGGGAATGTCTAATCAGTATATG	right_inserts=TGCATGTGCAAGATTGTATGTACAATTAGTGTAAGTATGTAAACGTAATATGAGAAGCATATTATGTTACTATATATACATTTTTGATATATATTTATAGCCGTTACTCATGGAGTATAAAAGTATACTAAATTCGTTGAAAGTATGT
Pros>2xGFP	4	rover	396836	396839	P37	total_left_count=9	total_right_count=7	nref=62	left_inserts=CTTACACTAATTGTACATACAATCTTGCACATGCATAAACACATCAAACCAGCTTACATTTTTACTTACACTTAAGCGCATGATTTGTTGTGCATCCATACCGTTATTTTTCCGTTCTTTTT,AAAATGAATGTGCAGCCGTGTATGCTGCAGCATATACATATACTTACGTATTTTACTATTCGAGTCGAACAAATGATCCGTCGTTTGACTAAGATCAACGCCTTTAAAGAAGTTTCAGAATCAACACGAGGTATTTT	right_inserts=ACAAATCATGCGCTTAAGTGTAAGTAAAAATGTAAGCTGGTTTGATGTGTTTATGCATGTGCAAGATTGTATGTACAATTAGTGTAAGTATGTAAACGTAATATGAGAAGCATATTATGTTACTATATGTACATATTTAGGTAACGTTAGCCGCCACCTCTGCTGCTCAATCGATTTTGGTCTGTGCTTTGGTCTGTGG
Pros>2xGFP	4	rover	1026356	1026360	P37	total_left_count=26	total_right_count=10	nref=65	left_inserts=CATATACTGATTAGACATTCCCGTTTATCGCGACTCACTTCGAGCCGATCAAAAACTCTGTACAGTCAGTCTTAAGCCGACAACGAAGAAATAAAGATCCAAACTAAAA,GAATGTCTAATCAGTATATGTGTACAAAAAAAGAACGGAAAAATAACGGTATGGATGCACAACAAATCATGCGCTTAAGTGTAAGTAAAAATGTAAGCTGGTTTGATG,ATTTCAAATTTGGGCGAGCGTGCACAATATTTGGTAATTTCATTGCAAATGCATATATACTTACGTATTTTACTATTCGAGTCGAACAAATGATCCGTCGTTTGACTAAGATCAACGCCTTTAAAGAAGTTTCAGAATCAACACGAGGTATTTTTTTAGTTTGGATC…	right_inserts=ATGTAAGCTGGTTTGATGTGGTTATGCATGTGCAAGATTGTATGTACAATTAGTGTAAGTATGTAAACGTAATATGAGAAGCATATTATGTTACTATATGCATACTGCACACACATACATACAAATTTGGCCAGCGCCCGAATTTAAATACATATAATA
Pros>2xGFP	X	I-element	1183322	1183334	P37	total_left_count=24	total_right_count=14	nref=21	left_inserts=GATAAGTGGCATACTGCTTGCTGATTTTGCAGCTTGATCGGCTAATTCATTTCCTTTTATTCCTGAATGGCCAGGAATCCACATTATTTTAATTTTAGGTGCGTGTTGCGTTATTAGCGATCGTATTCTGCTTGGGTAAAAGCTGTTATTATTTGTGTTTTGAATTGAATCTACTGCTGATAGGGA,TTTCGTTTTCACACCAACCCAAACACCGCCGTGCTAAGAAGACCCAATACTGCCCCCATATTCATCCGTCCTCACCTCCGAAACAATCGCCATCCTAGAAGCAATAGAACTTACTAAAAACCGAAGAGGCAAATTTATTATC	right_inserts=TAATAACATTGTAAATAAATATAGCTGTAAGCCCCGTAGCTAATGCTATACTATCTAAGTTAGTCTAGTTTTGTAAACTATTCTATCTATCATAATAATAATAATAATAATAATAATAAGAAGACCCAACAAACCAACCTAACGAAACCCAAATAAACACAAATGAAATCCAGACG
Pros>2xGFP	X	rover	3215140	3215145	P37	total_left_count=2	total_right_count=11	nref=8	left_inserts=	right_inserts=ATACCGTTATTTTTCCGTTCTTTTTTTGTACACATATACTGATTAGACATTCCCGTTTATCGCGACTCACTTCGAGCCGATCAAAAACTCTGTACAGTCAGTCTTAAGCCGACAACGAAGAAATAAAGATCCAAACTAAAAAAATA,AAACGACGGATCATTTGTTCGACTCGAATAGTAAAATACGTAAGTATATACCATATCTGAGTGCCTTTTGGGTAGCTTTCTTATCGATAAAATTACGCTCCTTTGCCT
Pros>2xGFP	X	rover	5093606	5093607	P37	total_left_count=1	total_right_count=10	nref=10	left_inserts=GGCACTCGGGCATTTTCAGCCCGCCCCTCTATTTATCTTGTTCTATATATATAGTAACATAATATGCTTCTCATATTACGTTTACATACTTACACTAATTG	right_inserts=CGACGGATCATTTGTTCGACTCGAATAGTAAAATACGTAAGTATATATTCCCCTTTTTACTGTTTTTTTTCCTCCTTTTTTTTTTCTTTTTGTTTAGTTCCCTCTTCACCTTTC
Pros>2xGFP	X	rover	9344347	9344351	P37	total_left_count=9	total_right_count=4	nref=18	left_inserts=AATTGTACATACAATCTTGCACATGCATAAACACATCAAACCAGCTTACATTTTTACTTACACTTAAGCGCATGATTTGTTGTGCATCCATACCGTTATTTTTCCGTTCTTTTTTTGTACACATATACTGATTAGACATTCCCGTTTATCGCGACTCACTT,AAAAAAAAATATATAAAAAACAGGGAAGAAGACTAAAAGACAAAAAAAAAAAAATATATATATAGTAACATAATATGCTTCTCATATTACGTTTACATAC	right_inserts=ACCTCGTGTTGATTCTGAAACTTCTTTAAAGGCGTTGATCTTAGTCAAACGACGGATCATTTGTTCGACTCGAATAGTAAAATACGTAAGTATATTGGATTCGACCATGGGCCGCCGCCGTCGCCTCGACTTTGCTTCTGACTTATCTATGGGGG
Pros>2xGFP	X	rover	9699886	9699891	P37	total_left_count=6	total_right_count=19	nref=8	left_inserts=AGCTGACACCACACCTATGGCCACTTAAAAAAAATAAAAATTTATAAGATATATAGTAACATAATATGCTTCTCATATTACGTTTACATACTTACACTAATTGTACAT	right_inserts=CTTTAAAGGCGTTGATCTTAGTCAAACGACGGATCATTTGTTCGACTCGAATAGTAAAATACGTAAGTATATATATGAAATACCGATGGCAAACCGAAAGTGTTGTCACACATACTCGACTCAAGTAACTG,TGCATAAACACATCAAACCAGCTTACATTTTTACTTACACTTAAGCGCATGATTTGTTGTGCATCCATACCGTTATTTTTCCGTTCTTTTTTTGTACACATATACTGATTAGACATTCCCGTTTATCGCGACTCACTTCGAGCCGATCAAAAACTCTGTACAGTCAGTCTTAAGCCGACAACGAAGAAATAAAGATCCAAACTAAAAAAATACCTCGTGTTGATTCTGAAACTTCTTTAAAGGCGTTGATCTT…
Pros>2xGFP	X	rover	11507594	11507599	P37	total_left_count=12	total_right_count=20	nref=15	left_inserts=TATATTTTTTTTTTTTTTGTGTTCAATGTCTTTGGAAACCAACGTAGCCAACAATCGAATGAGATATATAGTAACATAATATGCTTCTCATATTACGTTTACATACTTACACTAATTGTACATACAATCTTGCACATGCATAAAC	right_inserts=CACAAGATGCAAATCCAACTGCATCACCAAGATTGCGGGCATCAACACCAATAGAAGGAGTGGAAGCATAAGCTTCCCTTTTAAAGGGAGGGAAGTAACATAATAT,GTGCATCCATACCGTTATTTTTCCGTTCTTTTTTTGTACACATATACTGATTAGACATTCCCGTTTATCGCGACTCACTTCGAGCCGATCAAAAACTCTGTACAGTCAGTCTTAAGCCGACAACGAAGAAATAAAGATCCAAACTAAAAAAATACCTCGTGTTGATTCTGAAACTTCTTTAAAGGCGTTGATCTTAGTCAAACGACGGATCATTTGTTCGACTCGAATAGTAAAATACGTAAGTATATATCTCATATCTCCCGAACTCGAACTTCATG…
Pros>2xGFP	X	rover	12749476	12749481	P37	total_left_count=9	total_right_count=3	nref=2	left_inserts=CATCAAGAGATGCTCTTCAGATTCATAATTTAATACATTTTAAATGAATTAACATTATAATTTATATACTTACGTATTTTACTATTCGAGTCGAACAAATGATCCGTCGTTTGACTAAGATCAACGCCTTTAAAGAAGTTTCAGAATCAACACGAGGTATTTTTCT	right_inserts=CCATTTCGATTTCTTAAGAAGTATATAGTATATATAGTAACATAATATGCTTCTCATATTACGTTTACATACTTACACTAATTGTACATACAATCTTGCAC
Pros>2xGFP	X	rover	13472644	13472649	P37	total_left_count=7	total_right_count=4	nref=8	left_inserts=GAAACTTTGTGGTGGCAAAGATAAGCTTCAAACATTTGCATGTTATCTTTATATATATAGTAACATAATATGCTTCTCATATTACGTTTACATACTTACACTAATTGTACATACAATCTTGCACATGCATAAAC	right_inserts=CATTTGTTCGACTCGAATAGTAAAATACGTAAGTATATATATTATATGCAATTATAGTATTACCACATATTTTGTTTTTGGTTTCTGTATCGGTATATATATTT
Pros>2xGFP	X	rover	13988288	13988293	P37	total_left_count=8	total_right_count=6	nref=8	left_inserts=TAAGTGATCCTCAACAAACACAAAATACGAAAATTCTGTAATTTTTTGTATATTATATAGTAACATAATATGCTTCTCATATTACGTTTACATACTTACACTAATTGTACATACAA	right_inserts=CTTTAAAGGCGTTGATCTTAGTCAAACGACGGATCATTTGTTCGACTCGAATAGTAAAATACGTAAGTATATATATGTGGTCCTTCCGGTTTTTCTAGCAC,TTAGTTTGGATCTTTATTTCTTCGTTGTCGGCTTAAGACTGACTGTACAGAGTTTTTGATCGGCTCGAAGTGAGTCGCGATAAACGGGAATGTCTAATCAGTATATGTG
Pros>2xGFP	X	rover	14808807	14808812	P37	total_left_count=8	total_right_count=14	nref=12	left_inserts=AAAAGGCCGCGACAAATGAAAGCTCAACGTCAGAACCATGAAATTAAAACAAAAAAATATATATATACTTACGTATTTTACTATTCGAGTCGAACAAATGATCCGTCGTTTGACTAAGATCAACGCCTTTAAAG	right_inserts=AAATAACGGTATGGATGCACAACAAATCATGCGCTTAAGTGTAAGTAAAAATGTAAGCTGGTTTGATGTGTTTATGCATGTGCAAGATTGTATGTACAATTAGTGTAAGTATGTAAACGTAATATGAGAAGCATATTATGTTACTATATATGTATAAAGCCATCGTTTGCGTTTTTTATCCTGCATAAGACAGGCG
Pros>2xGFP	X	rover	15808564	15808569	P37	total_left_count=7	total_right_count=8	nref=29	left_inserts=ATGCTGTGTTCTAAAACTAAGCTGTATCGGAAGGTGGTTCAAGTTCGGCAATACGCCTACGGTATTTATGGTATATAGTAACATAATATGCTTCTCATATTACGTTTA	right_inserts=TGTTGATTCTGAAACTTCTTTAAAGGCGTTGATCTTAGTCAAACGACGGATCATTTGTTCGACTCGAATAGTAAAATACGTAAGTATATGTATGCGGATTGCCCTCACCTATCAAAATGTATTAATTGAACTTAGAGGTGTTCATGCATACACTT
Pros>2xGFP	X	rover	16830667	16830671	P37	total_left_count=9	total_right_count=6	nref=12	left_inserts=	right_inserts=GTTTGATGTGTTTATGCAAGTGCAAGATTGTATGTACAATTAGTGTAAGTATGTAAACGTAATATGAGAAGCATATTATGTTACTATATATGTATGTATGTATTACAGATACCAGATAGCGTGGCGACATGTCTTGATTACCGG
Pros>2xGFP	X	rover	16851603	16851608	P37	total_left_count=9	total_right_count=7	nref=2	left_inserts=GCGCAGTTGCCAAACCCCGAAAAAAAAAAACAAAGCAAAGTGCAGTCACAAGAAATATATATATATACTTACGTATTTTACTATTCGAGTCGAACAAATGATCCGTCGTTTGACTAAGATCAAAGCCTTTAAAGAAGT	right_inserts=AGATTGTATGTACAATTAGTGTAAGTATGTAAACGTAATATGAGAAGCATATTATGTTACTATATATGTATATATATATATGCAGGGTGAGCACAAAAAATGGGGGAAAAATAGAAACAATCAAATGG,TAAACACATCAAACCAGCTTACATTTTTACTTACACTTAAGCGCATGATTTGTTGTGCATCCATACCGTTATTTTTCCGTTCTTTTTTTGTACACATATACTGATTAGACATTCCCGTTTATCGCGACTCACTTCGAGCCGATCAAAAAC
Pros>2xGFP	X	rover	19748094	19748099	P37	total_left_count=8	total_right_count=6	nref=8	left_inserts=GCGTATAATCAGCCCAAGGAATGTTTATATATATATATATAGTAACATAATATGCTTCTCATATTACGTTTACATACTTACACTAATTGTACATACAATCTTGCACATGCATAAACACATCAAACCAGCTTACATTTTTACTTACACTTAAGCGCATGATT	right_inserts=GATCATTTGTTCGACTCGAATAGTAAAATACGTAAGTATATATATTTATGTGTCGTACGTCTAACCACTGCGATCTGCTCCAGATTCAGATTGCTCGGAACAGGAA
Pros>2xGFP	2L	rover	17380694	17380699	P39	total_left_count=1	total_right_count=1	nref=15	left_inserts=	right_inserts=GGCGTTGATCTTAGTCAAACGACGGATCATTTGTTCGACTCGAATAGTAAAATACGTAAGTATATATATATTTATTTTGAGTGAGTTTGTTATATTCTGAA
Pros>2xGFP	2R	copia	6525931	6525935	P39	total_left_count=2	total_right_count=7	nref=21	left_inserts=	right_inserts=ATGATTTATATTTTAAGTTATTTCAACTGCAACACCAGCACCACGACCTACTCACAGCAAAAACGTACAAGAAGGAAAGAAGGAATAAAAAGAGTGGTATT,GTGGTATTCTCTTACAATATGTTTTATGGCATAAAAGGTGTGGCCATTCATATCAAATATAAAGTAGTGTTGTTTAACGTTATTTTTGTAGGTTGAATAGTATATTCCAACATTCTGAAACCATTCCTACTCTATTAATTTGAGCCGTAAAATCGTG
Pros>2xGFP	2R	rover	7738236	7738241	P39	total_left_count=3	total_right_count=5	nref=7	left_inserts=TGGACCATTTGTCTTTCATTTGTTGTGGATATAAACATATATGTGTATATATAGTAACATAATATGCTTCTCATATTACGTTTACATACTTACACTAATTG	right_inserts=GATTTGTTGTGCATCCATACCGTTATTTTTCCGTTCTTTTTTTGTACACATATACTGATTAGACATTCCCGTTTATCGCGACTCACTTCGAGCCGATCAAAAACTCTGTACAGTCAGTCTTAAGCCGACAACGAAGAAATAAAGATCCAAACTAAAA
Pros>2xGFP	2R	rover	10191743	10191747	P39	total_left_count=6	total_right_count=7	nref=12	left_inserts=	right_inserts=AAAGGCGTTGATCTTAGTCAAACGACGGATCATTTGTTCGACTCGAATAGTAAAATACGTAAGTATATTTATATAGATCCAATGCAGGGGCAGACATATAGAGCTGTTATATCGA,CACATATACTGATTAGACATTCCCGTTTATCGCGACTCACTTCGAGCCGATCAAAAACTCTGTACAGTCAGTCTTAAGCCGACAACGAAGAAATAAAGATCCAAACTAAAAAAATACCTCG
Pros>2xGFP	2R	rover	13604828	13604833	P39	total_left_count=7	total_right_count=1	nref=21	left_inserts=GCTGTTTACATTGGCGCACATGTACGTGATGTTTTGTACTAAAAGATTTCGTATATTATTCGGCTGGGATATATAGTAACATAATATGCTTCTCATATTACGTTTACATACTTACACTAATTGTACATACAATCT	right_inserts=
Pros>2xGFP	2R	rover	14424173	14424178	P39	total_left_count=1	total_right_count=1	nref=5	left_inserts=	right_inserts=
Pros>2xGFP	2R	rover	18436832	18436837	P39	total_left_count=8	total_right_count=11	nref=19	left_inserts=AATCGTATGGGAGTGGGTGTGTATTAGATTAGCCGCTGGCCGTAAATACTATATATATAGTAACATAATATGCTTCTCATATTACGTTTACATACTTACACTAATTGTACATACAATCTTGC	right_inserts=CATTTGTTCGACTCGAATAGTAAAATACGTAAGTATATATGTATAGATGTACCCGTCCGCTTGTGACTCATAAAGGCTTTAATTGTCCTGCTTGCGAATGC,TATATACTTACGTATTTTACTATTCGAGTCGAACAAATGATCCGTCGTTTGACTAAGATCAACGCCTTTAAAGAAGTTTCAGAATCAACACGAGGTATTTTTTTAGTTTGGATCTTTATTTCTTCGTTGTCGGCTTAAGACTGACTGTACAGAGTTTTTGATCGGCTCGAAGTGAGTCGCGATAAACGGGAATGTCTAATCAGTATATGTGTACAAAAAAAGAACGGAAAAATAACGGTATGGATGCACAACAAATCATGCGCTTAAGTG
Pros>2xGFP	2R	rover	18649451	18649455	P39	total_left_count=3	total_right_count=13	nref=26	left_inserts=	right_inserts=GTCTTAAGCCGACAACGAAGAAATAAAGATCCAAACTAAAAAAATACCTCGTGTTGATTCTGAAACTTCTTTAAAGGCGTTGATCTTAGTCAAACGACGGATCATTTGTTCGACTCGAATAGTAAAATACGTAAGTATATGTATGAATATTTCAGCTCTGAGCGATGAGATCTGAATAGATTCTCGTCGAGGCTGCTGGAC
Pros>2xGFP	2R	rover	18764924	18764930	P39	total_left_count=1	total_right_count=5	nref=10	left_inserts=	right_inserts=ATTGTATGTACAATTAGTGTAAGTATGTAAACGTAATATGAGAAGCATATTATGTTACTAAATACAAGAAGACCATAAAGCTATTCATTCATTTTCGCCTAGACGACCACCTGGGGACCCAAAAG
Pros>2xGFP	3L	rover	19648907	19648913	P39	total_left_count=9	total_right_count=10	nref=22	left_inserts=GAATTTATACATGTACTGACTGCTGATAAGATTCCGTCCACTTCATGGGGGGTTATCACTGTCAGAAATGTATATAGTAACATAATATGCTTCTCATATTACGTTTACATACTTACACTAATTGT	right_inserts=TCTTAGTCAAACGACGGATCATTTGTTCGACTCGAATAGTAAAATACGTAAGTATATATGGTAAAAACATAAACAAATGATGCGTGTTTCCGATTGTAAGCTTTTTAT,TACTTACACTAATTGTACATACAATCTTGCACATGCATAAACACATCAAACCAGCTTACATTTTTACTTACACTTAAGCGCATGATTTGTTGTGCATCCATACCGTTATTTTT,CACATATACTGATTAGACATTCCCGTTTATCGCGACTCACTTCGAGCCGATCAAAAACTCTGTACAGTCAGTCTTAAGCCGACAACGAAGAAATAAAGATCCAAACTAAAAAAATACCTCGTGTTGATTCTGAAACTTCTTTAAAGGCGTTGATCTT
Pros>2xGFP	3L	rover	19989679	19989690	P39	total_left_count=7	total_right_count=1	nref=5	left_inserts=GTAAATAACCTTAAAAATACCATGTATTGAGAGGTAAGTTGTGTTAATATATACTTACGTATTTTACTATTCGAGTCGAACAAATGATCCGTCGTTTGACTAAGATCAACGCCTTTAAAGAAGTTTCAGAATCAACACGAGGTATTTTTTTTAGTTTGGATCTTTATTTCTTCGTTGTCGGCTTAAGAC	right_inserts=ATATATTGCCATATGTACTTATTCATATATAGTAACATAATATGCTTCTCATATTACGTTTACATACTTACACTAATTGTACATACAATCTTGCACATGCA
Pros>2xGFP	3R	rover	5575117	5575121	P39	total_left_count=14	total_right_count=3	nref=22	left_inserts=TCCATACCGTTATTTTTCCGTTCTTTTTTTGTACACATATACTGATTAGACATTCCCGTTTATCGCGACTCACTTCGAGCCGATCAAAAACTCTGTACAGTCAGTCTTAAGCCGACAACGAAGAAATAAAGATCCAAACTAAAAAAATACCTCGTGTTGATTCTGAAACTTCTTTAAAGGCGTTGATCTTAGTCAAACGACGGATCATTTGTTCGACTCGAATAGTAAAATACGTAAGTATATGTATGTTTAGCTAGCATAAATGAGTAACAAAGCTAGATAGAGAATTTCCTAGTTG,CATACAATCTTGCACATGCATAAACACATCAAACCAGCTTACATTTTTACTTACACTTAAGCGCATGATTTGTTGTGCATCCATACC…	right_inserts=TATCCGTAGCAAGAGCTTTAATCTTGATATTTTATATGGTATAGAGCTATATAGTAACATAATATGCTTCTCATATTACGTTTACATACTTACACTAATTG
Pros>2xGFP	3R	rover	8289336	8289342	P39	total_left_count=6	total_right_count=4	nref=15	left_inserts=AACTAAAAAAAATACCTCGTGTTGATTCTGAAACTTCTTTAAAGGCGTTGATCTTAGTCAAACGACGGATCATTTGTTCGACTCGAATAGTAAAATACGTAAGTGGCGCAGTCGGTAGGATAATACATTGTTGATGCGATAGTAACC	right_inserts=
Pros>2xGFP	3R	rover	9530071	9530076	P39	total_left_count=7	total_right_count=5	nref=13	left_inserts=AGCCAGAAGATATGTTAGCCAAATGCTTCTACATGGCGCTCTTGGATTCGTATGTATGTATGTACATATAGCTATATAGTAACATAATATGCTTCTCATATTACGTTTACATACTTACACTAATTGTACATACAATCTTGCACATGCATAAACACATCAAACCAGCTTACATTTTTACTTACACTTAAGCGCATGATTTGTTGTGCAT	right_inserts=CTTTAAAGGCGTTGATCTTAGTCAAACGACGGATCATTTGTTCGACTCGAATAGTAAAATACGTAAGTATATATATCTATATGTGTGCTACGGCAGTATATGGAAAC
Pros>2xGFP	3R	rover	10662174	10662179	P39	total_left_count=2	total_right_count=3	nref=7	left_inserts=GCCAAGTGCATATATCTACATGCACGAATGTATATATAGTAACATAATATGCTTCTCATATTACGTTTACATACTTACACTAATTGTACATACAATCTTGCAC	right_inserts=
Pros>2xGFP	3R	rover	13762990	13762995	P39	total_left_count=6	total_right_count=8	nref=25	left_inserts=CATATACTGATTAGACATTCCCGTTTATCGCGACTCACTTCGAGCCGATCAAAAACTCTGTACAGTCAGTCTTAAGCCGACAACGAAGAAATAAAGATCCAAACTAAAAAAATACCTCGTGTTGATTCTGAAACTT,TATCAATTCTTAAATGTGACTGAGTTTTTTGGGAAGAGGGGCGTTATATACATACTTACGTATTTTACTATTCGAGTCGAACAAATGATCCGTCGTTTGACTAAGATCAACGCCTTTAAAGAAGTTTCAGAA	right_inserts=GTGCAAGATTGTATGTACAATTAGTGTAAGTATGTAAACGTAATATGAGAAGCATATTATGTTACTACATATACTCGAATGTATCTGTTGCGAAAGGACTACGAAAAATCGAAAGTCAGATGGAGTGGGGTT
Pros>2xGFP	3R	diver	15182368	15182375	P39	total_left_count=2	total_right_count=7	nref=13	left_inserts=	right_inserts=GTATTCTTTCTTTCGCTCTTGTAATTTTGCGGTCATAGCGATCAGACGTGATTTTTGTATATGAAAAAATAAATGAAGTTAAATAGTGTATATATGATTCTTATTTGCGAACCCCATTACAATGATGTCAAAGCAGTGAGGCATCACAACTATTCACCGAATGCATAGTATTTTGTATGCTCTATTTTTTAAATAAGATTTCCCGTATAAAA
Pros>2xGFP	3R	rover	18772550	18772556	P39	total_left_count=6	total_right_count=7	nref=17	left_inserts=GGGATAATTATGGTAATGCGGGGGAAATTACTATATGCCACATTGTTGCATATATACTTACGTATTTTACTATTCGAGTCGAACAAATGATCCGTCGTTTGACTAAGATCAACGCCTTTAAAGAAGTTTCAGAATCAACACGAGGTATTTTTTTAGTTTGGATCTTTATTTCTTCGTTGTCGGCTTAAGACTGACTGTACAGAGTTTTTGATCGGCTCGAAGTGAGTCGCGATAAACGGGAATGTCTAATCAGTATATG	right_inserts=GTTTATGCATGTGCAAGATTGTATGTACAATTAGTGTAAGTATGTAAACGTAATATGAGAAGCATATTATGTTACTATATACGTATATGTACGCATTCGCTATGCACTCAATTTATGCGCCACTTCAGATGAGTTGGATGCG
Pros>2xGFP	3R	rover	22205993	22205998	P39	total_left_count=4	total_right_count=4	nref=18	left_inserts=CCCATCGAATGGTTTGCTGCAGGTTAAGTTTGGCATATAGATATATACTTACGTATTTTACTATTCGAGTCGAACAAATGATCCGTCGTTTGACTAAGATC,CGGTATGGATGCACAACAAATCATGCGCTTAAGTGTAAGTAAAAATGTAAGCTGGTTTGATGTGTTTATGCATGTGCAAGATTGTATGTACAATTAGTGTAAG	right_inserts=
Pros>2xGFP	3R	rover	26083611	26083616	P39	total_left_count=9	total_right_count=3	nref=6	left_inserts=GTGGAAGCATAAGCTTCCCTTTTAAAGGGAGGGAAGTAACATAATATGCTTCTCATATTACGTTTACATACTTACACTAATTGTACATACAATCTTGCACATGCATAAACA,CACTAATTGTACATACAATCTTGCACATGCATAAACACATCAAACCAGCTTACATTTTTACTTACACTTAAGCGCATGATTTGTTGTGCATCCATACCGTTATTTTTCCGTTCTTTTTTTGTACACATATACTGATTAGACATTCCCGTTTATCGCGACTCACTTCGAGCCGATCAAAAACTCTGTACAGTCAGTCTTAAGCCGACAACGAAGAAATAAAGATCCAAAC	right_inserts=GTTTATGCATGTGCAAGATTGTATGTACAATTAGTGTAAGTATGTAAACGTAATATGAGAAGCATATTATGTTACTATATATATATATATATCCACATGTATAACCTTGCTATTTAAG
Pros>2xGFP	3R	rover	31310737	31310742	P39	total_left_count=4	total_right_count=1	nref=1	left_inserts=CGTAAATATAGTATAAATAGTAGTTACTGTAAGTGTATATACTTACGTATTTTACTATTCGAGTCGAACAAATGATCCGTCGTTTGACTAAGATCAACGCCTTTAAAGAAG	right_inserts=
Pros>2xGFP	X	rover	4210325	4210330	P39	total_left_count=5	total_right_count=5	nref=4	left_inserts=CCGCAGCTAATTATGATCCCATCGCCGCGGGTGGTGAACAAACATATATAGTAACATAATATGCTTCTCATATTACGTTTACATACTTACACTAATTGTACATACAATCT	right_inserts=GTTGATCTTAGTCAAACGACGGATCATTTGTTCGACTCGAATAGTAAAATACGTAAGTATATATACTATATACTCTACTTACGATATAGGTGAGTCTGGAGTCCGGAGTCCGGAGTCTGGGGTCTGGGA,TCCGTCGTTTGACTAAGATCAACGCCTTTAAAGAAGTTTCAGAATCAACACGAGGTATTTTTTTAGTTTGGATCTTTATTTCTTCGTTGTCGGCTTAAGACTGACTGTACAGAGTTTTTGATCGGCTCGAAGTGAGTCGCGATAAACGGGAATGTCTAATC
Pros>2xGFP	X	rover	10076846	10076851	P39	total_left_count=2	total_right_count=3	nref=3	left_inserts=CATAGTACTCGAATCGAGAGATTTCTGTTTGCAAAGCAAAGAAGTTACTTATATAGTAACATAATATGCTTCTCATATTACGTTTACATACTTACACTAATTGTACATACAAT	right_inserts=AAGGCGTTGATCTTAGTCAAACGACGGATCATTTGTTCGACTCGAATAGTAAAATACGTAAGTATATAACTGCGTCGATTTGAAACGAACAAATAATATATAATAA
Pros>2xGFP	X	rover	15408583	15408588	P39	total_left_count=5	total_right_count=1	nref=4	left_inserts=GGCAGCCGCAGTGGTGCAGTTGCCCACTGGTTAGCGACGAGCTGCCGGATCTATATATATATATACTTACGTATTTTACTATTCGAGTCGAACAAATGATCCGTCGTTTGACTAAGATCAACGCCTTTA	right_inserts=
Pros>2xGFP	X	rover	18114805	18114810	P39	total_left_count=5	total_right_count=5	nref=4	left_inserts=CACATATACTGATTAGACATTCCCGTTTATCGCGACTCACTTCGAGCCGATCAAAAACTCTGTACAGTCAGTCTTAAGCCGACAACGAAGAAATAAAGATC,ATATATACACGGCTATATGTAGGTATATACATATAAGTATGTGTTTATATATATACTTACGTATTTTACTATTCGAGTCGAACAAATGATCCGTCGTTTGA	right_inserts=ATTGTATGTACAATTAGTGTAAGTATGTAAACGTAATATGAGAAGCATATTATGTTACTATATATATATATATGTTCCATAAATCAGTCGCTCTCTCTCCC,TAAACACATCAAACCAGCTTACATTTTTACTTACACTTAAGCGCATGATTTGTTGTGCATCCATACCGTTATTTTTCCGTTCTTTTTTTGTACACATATACTG
Pros>2xGFP	2L	rover	5018775	5018780	P41	total_left_count=12	total_right_count=8	nref=48	left_inserts=GGCTCGAAGTGAGTCGCGATAAACGGGAATGTCTAATCAGTATATGTGTACAAAAAAAGAACGGAAAAATAACGGTATGGATGCACAACAAATCATGCGCTTAAGTGTAAGTAAAAATGTAAGCTGGTTTGATGTGTTTA,TTCCTTTGCAGTCGCATAGCGTTGTGTTGCAGATCTGAAATCAAGCGTATATATATAGTAACATAATATGCTTCTCATATTACGTTTACATACTTACACTAATTGTACATACAATCTTGCACATGCATAAACAC	right_inserts=ACTTCTTTAAAGGCGTTGATCTTAGTCAAACGACGGATCATTTGTTCGACTCGAATAGTAAAATACGTAAGTATATATATGTACATATGTATAAACTATATAGCACACGGTAGCCCAAGGAATATGGAACCAGGC
Pros>2xGFP	2L	rover	19635022	19635026	P41	total_left_count=9	total_right_count=8	nref=5	left_inserts=TGTACATACAATCTTGCACATGCATAAACACATCAAACCAGCTTACATTTTTACTTACACTTAAGCGCATGATTTGTTGTGCATCCATACCGTTATTTTTCCGTTCTTTTTTTGTACACATATAC,GGCGAGCAAATGTTGGTTGCTCGTATATATATACATACATATAGTAACATAATATGCTTCTCATATTACGTTGACATACTTACACTAATTGTACATACAATCTTGCACATGCATAAACAC	right_inserts=TGTTGATTCTGAAACTTCTTTAAAGGCGTTGATCTTAGTCAAACGACGGATCATTTGTTCGACTCGAATAGTAAAATACGTAAGTATATATATATATGATTGTGTTGTTTTGTGGCTGCACAGCCCACACTTGGCTGTTGTTGTTGTTGTTG,CATATACTGATTAGACATTCCCGTTTATCGCGACTCACTTCGAGCCGATCAAAAACTCTGTACAGTCAGTCTTAAGCCGACAACGAAGAAATAAAGATCCAAACTAAAAAAATACCTCGT
Pros>2xGFP	2R	rover	6242588	6242592	P41	total_left_count=9	total_right_count=17	nref=17	left_inserts=ATCAAAAACTCTGTACAGTCAGTCTTAAGCCGACAACGAAGAAATAAAGATCCAAACTAAAAAAATACCTCGTGTTGATTCTGAAACTTCTTTAAAGGCGTTGATCTTAGTCAAACGACGGATCATTTGTTCGACTCGAATAGTAAAATACGTAAGTATATGTACATTTATACATATGTATTACTTCATTTAAATGCTTTCGTATGGCAGACTTAACACTTTGAT	right_inserts=ATTAGTGTAAGTATGTAAACGTAATATGAGAAGCATATTATGTTACTATATATACACTTAACCCACTGCTGAGGTCTCCAGCTTTCAGTGCCAGTTTGGAGTCCATGACGGAG,TGCTTCTCATATTACGTTTACATACTTACACTAATTGTACATACAATCTTGCACATGCATAAACACATCAAACCAGCTTACATTTTTACTTACACTTAAGCGCATGATTTGTTGTGCATCCATACCGTTATTTTTCCGTTCTTTTTTTGTACACATATACTGATTAGACATTCCCGTTTATCGCGACTCACTTCGAGCCGATCAAAAACTCTGTACAGTCAGTCTTAAGCCGACAACGAAGAAATAAAGATCCAAAC
Pros>2xGFP	2R	rover	6623344	6623349	P41	total_left_count=28	total_right_count=6	nref=30	left_inserts=CACATCAAACCAGCTTACATTTTTACTTACACTTAAGCGCATGATTTGTTGTGCATCCATACCGTTATTTTTCCGTTCTTTTTTTGTACACATATACTGATTA,GTATGCAATCTCATTATTAATTGACTTGTTAGAATCCGACAAGAACAGAAAATTATAATTTCTGCCAGTATGTATATACTTACGTATTTTACTATTCGAGTCGAACAAATGATCCGTCGTTTGACTAAGATCAACGCCTTTAAAGAAGTTTCAGAATCAACACGAGGTATTTTTTTAGTTTGGATCTTTATTTCTTCGTTGTCGGCTTAAGACTGACTGTACAGAGTTTTTGATCGGCTCGAAGTGAGTCGCGATAAACGGGAATGTCTAATCAGTATATGTG	right_inserts=ATGTACAATTAGTGTAAGTATGTAAACGTAATATGAGAAGCATATTATGTTACTATATATGGTGCGTTTTGTTACTACATGAACTGCCTGCTCACAGTGATTATGAGTATGTAAC
Pros>2xGFP	2R	rover	7529469	7529473	P41	total_left_count=29	total_right_count=12	nref=47	left_inserts=TGTACATACAATCTTGCACATGCATAAACACATCAAACCAGCTTACATTTTTACTTACACTTAAGCGCATGATTTGTTGTGCATCCATACCGTTATTTTTCCGTTCTTTTTTTGTACACATATACTGATTAGACATTCCCGTTTATCGCGACTCACTTCGAGCCGATCAAAAACTCTGTACAGTCAGTCTTAAGCCGACAACGAAGAAATAAAGATCCAAACTAAAAAAAATACCTCGTGTTGATTCTGAAACTTCTTTAAAGGCGTTGATCTTAGTCAAACGACGGATCATTTGTTCGACTCGAATAGTAAAATACGTAAGTATATGTATGCTTATATGTAAACCCACGAATGGCATACAATATTATTTGTTGGATAGATGAATTT	right_inserts=TAGTATTCCGTGAGTAATCTTTTACCACTATCTTTAAAAACGAAATTTATATAGTAACATAATATGCTTCTCATATTACGTTTACATACTTACACTAATTG
Pros>2xGFP	2R	rover	7737351	7737356	P41	total_left_count=1	total_right_count=4	nref=17	left_inserts=	right_inserts=CTTCTTTAAAGGCGTTGATCTTAGTCAAACGACGGATCATTTGTTCGACTCGAATAGTAAAATACGTAAGTATATATTATATACAAATCTCAATGGATTGT
Pros>2xGFP	2R	rover	9202279	9202284	P41	total_left_count=12	total_right_count=14	nref=12	left_inserts=CTTGAAGATTTGAAACTAAATTGTGGGATGAGTATAGGTAATATGGGAATATATATATAGTAACATAATATGCTTCTCATATTACGTTTACATACTTACACTAATTGTACATACAATCTTGCACATGCATAAACACATCAAACCAGCTTACATTTTTACTTACACTTA	right_inserts=CACATATACTGATTAGACATTCCCGTTTATCGCGACTCACTTCGAGCCGATCAAAAACTCTGTACAGTCAGTCTTAAGCCGACAACGAAGAAATAAAGATCCAAACTAAAAAAATACCTCGTGTTGATTCTGAAACTTCTTTAAAGGCGTTGATCTTAGTCAAACGACGGATCATTTGTTCGACTCGAATAGTAAAATACGTAAGTATATATATTAAAACAATATTTTGATTCCAGGGTATACAACTGTTCGTTTCCCTCACCTGAGTCA
Pros>2xGFP	2R	rover	22471922	22471928	P41	total_left_count=17	total_right_count=1	nref=12	left_inserts=GATTTGTTGTGCATCCATACCGTTATTTTTCCGTTCTTTTTTTGTACACATATACTGATTAGACATTCCCGTTTATCGCGACTCACTTCGAGCCGATCAAAAACTCTGTACAGTCAGTCTTAAGCCGACAACGAAGAAATAAAGATCCAAACTAAAAAAAATACCTCGTGTTGATTCTGAAACTTCTTTAAAGGCGTTGATCTTAGTCAAACGACGG,CACAATACGAATACGAATGCGTATGCGAATGCGAATGCAGATACCGAACACGAGTACCACAAAAGATATATATATACTTACGTATTTTACTATTCGAGTCGAACAAATGATCCGTCGTTTGACTAAGATCAACGCCTTTAAAG	right_inserts=TGTATATTTGCTTGTATACGTGTTCGTATGTATTGTATATAGTAACATAATATGCTTCTCATATTACGTTTACATACTTACACTAATTGTACATACAATCT
Pros>2xGFP	3L	rover	6697309	6697314	P41	total_left_count=8	total_right_count=13	nref=42	left_inserts=AATCTAAACTATACAATCCCAACCCCGATCCCTTTCCCTTGGTGCACCTCATATATATAGTAACATAATATGCTTCTCATATTACGTTTACATACTTACACTAATTGTACATACAATCT	right_inserts=TCCATACCGTTATTTTTCCGTTCTTTTTTTGTACACATATACTGATTAGACATTCCCGTTTATCGCGACTCACTTCGAGCCGATCAAAAACTCTGTACAGTCAGTCTTAAGCCGACAACGAAGAAATAAAGATCCAAACTAAAA,TGCATAAACACATCAAACCAGCTTACATTTTTACTTACACTTAAGCGCATGATTTGTTGTGCATCCATACCGTTATTTTTCCGTTCTTTTTTTGTACACAT,GTGTTGATTCTGAAACTTCTTTAAAGGCGTTGATCTTAGTCAAACGACGGATCATTTGTTCGACTCGAATAGTAAAATACGTAAGTATATACATGGTGTATATGCTGGCTCGTGCTCGCCGTCGTCTAATTAATTAAG…
Pros>2xGFP	3L	rover	12459583	12459587	P41	total_left_count=28	total_right_count=10	nref=56	left_inserts=ATCTTGCACATGCATAAACACATCAAACCAGCTTACATTTTTACTTACACTTAAGCGCATGATTTGTTGTGCATCCATACCGTTATTTTTCCGTTCTTTTTTTGTACACAT,AATCAATGTTCACAATGCCAGACTCGAGGAGGCTCCAACTTGCGAGGCGACAAAGATTAAACATATATATACTTACGTATTTTACTATTCGAGTCGAACAAATGATCCGTCGTTTGACTAAGATCAACGCCTTTAAAGAAGTTTCAGAATCAACACGAGGTATTTTTTTAGTTTGGATCTTTATTTCTTCGTTGTCGGCTTAAGACTGACTGTACAGAGTTTTTGATCGGCTCGAAGTGAGTCGCGATAAACGGGAATGTCTAATCAGTATATG…	right_inserts=TGGATGCACAACAAATCATGCGCTTAAGTGTAAGTAAAAATGTAAGCTGGTTTGATGTGTTTATGCATGTGCAAGATTGTATGTACAATTAGTGTAAGTATGTAAACGTAATATGAGAAGCATATTATGTTACTATATGTATGTACATATGTATATGTGGTATAC
Pros>2xGFP	3L	copia	16889983	16889988	P41	total_left_count=19	total_right_count=14	nref=47	left_inserts=TCTAATCAAGATATGTTCTAAGAACAAATAAATAAAGAGTTGGTACAACTTTGGTTCTGTTGGAATATACTATTCAACCTACAAAAATAACGTTAAACAACACTACTTTATATTTGATATGAATGGCCACACCTTTTATGCCATAAAACATATTGTAAGAGAATACCACTCTTTTTATTCCTTCTTTCCTTCTTGTACGTTTTTTGCTGTGAGTAGGTCGTGGTGCTGGTG	right_inserts=ACTATTTATTTATTTATTAAGAAAGGAAATATAAATTATAAATTACAACAGGTTCTTTTCGAAAATGTGTGTGTTACCAAGTAAACTATGAGGTGAAACGAAACTTTTGGTTATTCTTTTAAA,TATAATTTATATTTCCTTTCTTAATAAATAAATAAATAGTCAAGTTTATGTTTGAGTTTTATGATTTATATTTTAAGTTATTTCAACTGCAACACCAGCACCACGACCTACTCACAGCAAAAAACGTACAAGAAGGAAAGAAGGAATAAAAAG,AGGAAAGAAGGAATAAAAAGAGTGGTATTCTCTTACAATATGTTTTATGGCATAAAAGGTGTGGCCATTCATATCAAATATAAAGTAGTGTTGTTTAACGTTATTTT…
Pros>2xGFP	3L	I-element	17656720	17656732	P41	total_left_count=21	total_right_count=7	nref=51	left_inserts=AATATAAATAGTATTGCAACGTGCAGTTTATTTGGATGCGATGAATATAAACAAATACAAGACAGTACCACTTCAACCTCCGAAGAGATAAGTCGTGCCTCTCAGTCTAAAGCCTCGCTTCGCGTAAGCCCAAAACTCTTATCAGCAAAATCTTGATAAACAAATATCAACCACAAAGAGAAAATAAAAAACTTAACAACAAAAACAACAATACCGCTAATCCGGGCTCAAGCCCTTAACCAACAATCATGACAGACCCACCAAACATTTACAAAATCACTTCAAAAACATACCAATCCCAATT	right_inserts=AAAATGCTAATAAAGCTAGACGTTTACTTGCATAAATACTCTTGTATTTGTTATTATTATTATTATTATTATGATAGATAGAATAGTTTACAAAACTAGACTAACTTAGATAGTATAGCATTAGCTACGGGGCTTACAGCTATATTTATTTACAATGTTATTATATCTTAATTT
Pros>2xGFP	3L	rover	20517042	20517046	P41	total_left_count=14	total_right_count=5	nref=33	left_inserts=CTTACACTTAAGCGCATGATTTGTTGTGCATCCATACCGTTATTTTTCCGTTCTTTTTTTGTACACATATACTGATTAGACATTCCCGTTTATCGCGACTCACTTCGAGCCGATCAAAAACTCTGTACAG,AGTACAGTGTAGCGTTCCTAAAAACTACCTAATAATACAACCAACTGATTACATGTATACGCATATAGTAACATAATATGCTTCTCATATTACGTTTACATACTTACACTAATTGTACATACAATCT	right_inserts=GCGTTGATCTTAGTCAAACGACGGATCATTTGTTCGACTCGAATAGTAAAATACGTAAGTATATATATAATCACACATACAATCACACCCAACGCCTCTTATATCATCTATTATTCACTTTCTAAT
Pros>2xGFP	3R	rover	5870931	5870936	P41	total_left_count=10	total_right_count=25	nref=37	left_inserts=AAGATTCAAAAGATACTTTTATTAATGCAAGGCTGTATCCAAAGGAGTGCTGGCATTTAGTATATATAGTAACATAATATGCTTCTCATATTACGTTTACATACTTACACTAATTGTACATACAATCTTGCACATGCATAAACACATCAAACCAGCTTACATTTTTAC	right_inserts=CATGATTTGTTGTGCATCCATACCGTTATTTTTCCGTTCTTTTTTTGTACACATATACTGATTAGACATTCCCGTTTATCGCGACTCACTTCGAGCCGATCAAAAACTCTGTACAGTCAGTCTTAAGCCGACAACGAAGAAATAAAGATCCAAACTAAAAAAATACCTCGTGTTGATTCTGAAACTTCTTTAAAGGCGTTGATCTTAGTCAAACGACGGATCATTTGTTCGACTCGAATAGTAAAATACGTAAGTATATATCTACGTGGCACCTGTAGGGTAGACGCCATACAGTCCTGCTTTTTCTGCCAGTGTAGGCCA
Pros>2xGFP	3R	rover	9979944	9979949	P41	total_left_count=6	total_right_count=2	nref=30	left_inserts=CAGGGATTAGCATGAAGTACGCCCCCGAGTAAATATACGCACTTATCGTGGAGTACATATATATAGTAACATAATATGCTTCTCATATTACGTTTACATACTTACACTAATTGTACATACAATCTTGCACATGCATAAACACATCAAACCAGCT	right_inserts=
Pros>2xGFP	3R	rover	18070591	18070596	P41	total_left_count=11	total_right_count=27	nref=27	left_inserts=GGCCCTCCTCCCTTTTTCCACTCCATGGGCGTCTTTATATATGTACATATATAGTAACATAATATGCTTCTCATATTACGTTTACATACTTACACTAATTGTACAT	right_inserts=CACATATACTGATTAGACATTCCCGTTTATCGCGACTCACTTCGAGCCGATCAAAAACTCTGTACAGTCAGTCTTAAGCCGACAACGAAGAAATAAAGATCCA,GTCTTAAGCCGACAACGAAGAAATAAAGATCCAAACTAAAAAAATACCTCGTGTTGATTCTGAAACTTCTTTAAAGGCGTTGATCTTAGTCAAACGACGGATCATTTGTTCGACTCGAATAGTAAAATACGTAAGTATATATATTTTCCTTCGCTTATTTTTGTTTTTCAACCATCTCTGGGATGTGCGCTGCGA
Pros>2xGFP	3R	rover	18792314	18792319	P41	total_left_count=25	total_right_count=32	nref=66	left_inserts=TTAGACATTCCCGTTTATCGCGACTCACTTCGAGCCGATCAAAAACTCTGTACAGTTAGTCTTAAGCCGACAACGAAGAAATAAAGATCCAAACTAAAAAAATACCTCGTGTTGATTCTGAAACTTCTTTAAAGGCGTTGATCTTAGTCAAACGACGGA,TTTTATATCCGCAATCGTTGTAGCATTAAAATCCGTTCATATGCTGATCATTTTATATATGTATATAGTAACATAATATGCTTCTCATATTACGTTTACATACTTACACTAATTGTACATACAATCTTGCACATGCATAAACACATCAAACCAGCTTACATTTTTACTTACACTTAAG	right_inserts=CATATTACGTTTACATACTTACACTAATTGTACATACAATCTTGCACATGCATAAACACATCAAACCAGCTTACATTTTTACTTACACTTAAGCGCATGATTTGTTGTGCATCCATACCGTTATTTTTCCGTTCTTTTTTTTTACACATATACTGATTAGACATTCCCGTTTATCGCGACTCACTTCGAGCCGATCAAAAACTCTGTACAGTTAGTCTTAAGCCGACAACGAAGAAATAAAGATCCAAACTAAAAAAAATACCTCGTGTTGATTCTGAAACTTCTTTAAAGGCGTTGATCTTAGTCAAACGACGGATCATTTGTTCGACTCGAATAGTAAAATACGTAAGTATATGTATATATGCATTTATCTTTCTGTTTTTGC…
Pros>2xGFP	3R	rover	20801581	20801586	P41	total_left_count=8	total_right_count=25	nref=41	left_inserts=AATTTATTTGTTTTTCGGTACAATATGACAAAATACGACAAATCTTGAAAAAAAAATTATATATAGTAACATAATATGCTTCTCATATTACGTTTACATACTTACACTAATTGTACATACAATCTTGCACATGCATAAACACATCAAACCAGCTTACATTTTTACTTACACTTAAGCGCATGATTTGTTGTGCAT	right_inserts=CACATATACTGATTAGACATTCCCGTTTATCGCGACTCACTTCGAGCCGATCAAAAACTCTGTACAGTCAGTCTTAAGCCGACAACGAAGAAATAAAGATCCAAACTAAAAAAATACCTCGTGTTGATTCTGAAACTTCTTTAAAGGCGTTGATCTTAGTCAAACGACGGATCATTTGTTCGACTCGAATAGTAAAATACGTAAGTATATATGTTCGTCAAAACCAAAAAAAAAAAAAA
Pros>2xGFP	3R	rover	23149808	23149813	P41	total_left_count=15	total_right_count=3	nref=16	left_inserts=TTCTCATATTACGTTTACATACTTACACTAATTGTACATACAATCTTGCACATGCATAAACACATCAAACCAGCTTACATTTTTACTTACACTTAAGCGCATGATTTGTTGTGCATCCATACCGTTATTTTTCCGTTCTTTTTTTGTACACAT,TTTTAGTTTGGATCTTTATTTCTTCGTTGTCGGCTTAAGACTGACTGTACAGAGTTTTTGATCGGCTCGAAGTGAGTCGCGATAAACGGGAATGTCTAATC,TGCCTATATAGAAACTCCTGCTGTCCGCTCGATTATTGCCAACACTTAGGTTCGTAAATATATATACTTACGTATTTTACTATTCGAGTCGAACAAATGATCCGTCGTTTGACTAAGATC	right_inserts=TGTATGTACAATTAGTGTAAGTATGTAAACGTAATATGAGAAGCATATTATGTTACTATATATATATATGTAGAGGTGTGTATATATTTGGATTGAGGCAGATGCTTTTGTTGCTTTTGTGGT
Pros>2xGFP	3R	rover	25586783	25586788	P41	total_left_count=32	total_right_count=17	nref=47	left_inserts=CTTCTTCAGCTCTTCCACGCATTTACGTGCACAGCCAGCCTCGAAAGGACCCTTGTCCACATATATACTTACGTATTTTACTATTCGAGTCGAACAAATGATCCGTCGTTTGACTAAGATCAACGCCTTTAAAGAAGTTTCAGAATCAACACGAGGTATTTTTTTAGTTTGGATCTTTATTTCTTCGTTGTCGGCTTAAGACTGACTGTACAGAGTTTTTGATCGGCTCGAAGTGAGTCGCGATAAACGGGAATGTCTAATCAGTATATGTGTACAAAAAAAGAACGGAAAAATAACGGTATGGATGCACAACAAATCATGCGCTTAAGTGTAAGTAAAAATGTAAGCTGGTTTGATGTGTTTATGCATGTGCAAGATTGTATGTA…	right_inserts=ACTCACACAAACGCACATGACATCAAAAGAACCGGCAGTGGATTCGTCAGGGATAAGAAGGATATATAGTAACATAATATGCTTCTCATATTACGTTTACATACTTACACTAATTGTACATACAATCTTGCACATGCATAAACACATCAAACCAGCTTACATTTTTACTTACACTTAAGCGCATGATTTGTTGTGCATCCATACCGTTATTTTTCCGTTCTTTTTTTGTACACATATACTGATTAGACATTCCCGTTTATCGCGACTCAC
Pros>2xGFP	3R	rover	28659074	28659079	P41	total_left_count=11	total_right_count=10	nref=38	left_inserts=CTGTACAGTCAGTCTTAAGCCGACAACGAAGAAATAAAGATCCAAACTAAAAAAATACCTCGTGTTGATTCTGAAACTTCTTTAAAGGCGTTGATCTTAGTCAAACGACGGATCATTTGTTCGACTCGAATAGTAAAATACGTAAGTATATATATATTTTTTTTTACCATTCCTACTATTTTAAACGCAAGTGTATATTTGCAAAAAAGATTCC	right_inserts=GTGTTTATGCATGTGCAAGATTGTATGTACAATTAGTGTAAGTATGTAAACGTAATATGAGAAGCATATTATGTTACTATATATATGTATGCTCAGTAAATTGACTGAGGGTCATAATATGCCAATTCATCAAAATATTT
Pros>2xGFP	3R	rover	31662820	31662826	P41	total_left_count=23	total_right_count=6	nref=25	left_inserts=CTTGTATTGCTTGTATTTACTTAAAACTAAAAAACAAAATAATCATTGAATCACAAGATGCAAATCCAACTGCATCACCAAGATTGCGGGCATCAACACCA,GATTTGTTGTGCATCCATACCGTTATTTTTCCGTTCTTTTTTTGTACACATATACTGATTAGACATTCCCGTTTATCGCGACTCACTTCGAGCCGATCAAAAACTCTGTACAGTCAGTCTTAAGCCGACAACGAAGAAATAAAGATCCAAACTAAAAAAATACCTCGTGTTGATTCTGAAACTTCTTTAAAGGCGTTGATCTT,AGTAGATCAAAACTATATCTGAATAGGGTACGACATTAACATTTACGCAACATAATATCTATATACTTACGTATTTTACT…	right_inserts=ATTACACACAAGTACAAACATATGCAGATGTACATATACATATATAGTAACATAATATGCTTCTCATATTACGTTTACATACTTACACTAATTGTACATACAATCTTGCACATGCATAAACACATCAAACCAGCTTACATTTTTACTTACACTTAAGCGCATGATTTGTTGTGCATCC
Pros>2xGFP	X	I-element	597509	597519	P41	total_left_count=2	total_right_count=7	nref=2	left_inserts=GTCTCCCGGACTTATCCTTGAGTCGTTTCTGTACATAGTTCATATATTATTATTATTATTATGATAGATAGAATAGTTTACAAAACTAGACTAACTTAGAT	right_inserts=TTGGGCTTACGCGAAGCGAGGCTTTAGACTGAGAGGCACGACTTATCTCTTCGGAGGTTGAAGTGGTACTGAGTTCATATATATAATCATATATATACCTAAATGACATAAATTTATCC,TCTAAAGCCTCGCTTCGCGTAAGCCCAAAACTCTTATCAGCAAAATCTTGATAAACAAATATCAACCACAAAGAGAAAATAAAAAACTTAACAACAAAAACAACAATACCGCTAATCCGGGCTCAAGCCC
Pros>2xGFP	X	rover	2755493	2755498	P41	total_left_count=7	total_right_count=14	nref=11	left_inserts=GCCAAAATGTCTCAACTTGGCTGATCCCAACTCACCCCTCCCTCAGATATATATATATAGTAACATAATATGCTTCTCATATTACGTTTACATACTTACACTAATTGTACATACAATCTTGCACATGCATAAACACATCAAACCAGCTTACATT	right_inserts=CCGTTATTTTTCCGTTCTTTTTTTGTACACATATACTGATTAGACATTCCCGTTTATCGCGACTCACTTCGAGCCGATCAAAAACTCTGTACAGTCAGTCTTAAGCCGACAACGAAGAAATAAAGATCCAAACTAAAAAAATACCTCGTGTTGATTCTGAAACTTCTTTAAAGGCGTTGATCTTAGTCAAACGACGGATCATTTGTTCGACTCGAATAGTAAAATACGTAAGTATATATATATGGACCGCCTGATCAAGCAGCGTTCCCAGTTGGAGTCATAGATATAACCATTTTATAAAATCAATAAA
Pros>2xGFP	X	rover	4676536	4676541	P41	total_left_count=4	total_right_count=1	nref=14	left_inserts=GGTTAACGTGGCGTAGAAAATATATATATAGTAACATAATATGCTTCTCATATTACGTTTACATACTTACACTAATTGTACATACAATCTTGCACATGCATAAACACATCAAAC	right_inserts=
Pros>2xGFP	X	rover	8874125	8874130	P41	total_left_count=21	total_right_count=11	nref=3	left_inserts=CATATTACGTTTACATACTTACACTAATTGTACATACAATCTTGCACATGCATAAACACATCAAACCAGCTTACATTTTTACTTACACTTAAGCGCATGATTTGTTGTGCATCCATACCGTTATTTTTCCGTTCTTTTTTTGTACACATATACTGATTAGACATTCCCGTTTATCGCGACTCACTTCGAGCCGATCAAAAACTCTGTACAGTCAGTCTTAAGCCGACAACGAAGAAATAAAGATCCAAACTAAAAAAAT,CTCTTTCGTCTCGTCGCGAGACTGCGCCAAATCTTGTTTCAGAGCCTAGATATAGATATATATACTTACGTATTTTACTATTCGAGTCGAACAAATGATCCGTCGTTTGACTAAGATCAACGCCTT…	right_inserts=GTTTATGCATGTGCAAGATTGTATGTACAATTAGTGTAAGTATGTAAACGTAATATGAGAAGCATATTATGTTACTATATATATATCAAATTGATATTGTTAGTTGAGTGGAGCATAAGGGACTCGATTTCGAACCCACCTTGAGC
Pros>2xGFP	X	diver	10603859	10603863	P41	total_left_count=6	total_right_count=3	nref=21	left_inserts=CACATACTTTTTGACTAGACAAAAATTTAAAAATAATAATCGCAGTTGCAGCTTGAAGGTACATTAAAATTGAATAGTTGTGATGCCTCACTGCTTTGACATCATTGTAATGGGGTTCGCAAATAAGAATCATATATACACTATTTAAC	right_inserts=AGCGGAGTCACCCGGTGCTTCAGCTGTCTTAACAGCGGATTAACATTTTATATATCGATGCTAATTGAACTGAACTGTATTCTTTCTTTCGCTCTTGTAATTTTGCGGTCATAGCGATCAGACGTGATT
Pros>2xGFP	X	rover	10766937	10766942	P41	total_left_count=8	total_right_count=18	nref=12	left_inserts=TGTCTAATCAGTATATGTGTACAAAAAAAGAACGGAAAAATAACGGTATGGATGCACAACAAATCATGCGCTTAAGTGTAAGTAAAAATGTAAGCTGGTTT,GGGGTGCATATATAGCGCACATATGTACATATTTGTACATATATAGTAACATAATATGCTTCTCATATTACGTTTACATACTTACACTAATTGTACATACAATCTTGCACATGCA,CAACAATGTATTATCCTACCGACTGCGCCACTTACGTATTTTACTATTCGAGTCGAACAAATGATCCGTCGTTTGACTAAGATCAACGCCTTTAAAGAAGTTTCAGAATCAACACGAGGTATTTTTTTAGTTTGGA	right_inserts=GGCGTTGATCTTAGTCAAACGACGGATCATTTGTTCGACTCGAATAGTAAAATACGTAAGTATATACATATGCATATGCAGTCCGAATCAAAATCGAAAACAAGAACTGCACTTTTCGCTGCGATTGGGGCACCTTCAGC,GTTTACATACTTACACTAATTGTACATACAATCTTGCACATGCATAAACACATCAAACCAGCTTACATTTTTACTTACACTTAAGCGCATGATTTGTTGTGCATCCATACCGTTATTTTTCCGTTCTTTTTTTGTACACATATACTGATTAGACATTCCCGTTTAT,CACATATACTGATTAGACATTCCCGTTTATCGCGACTCACTTCGAGCCGATCAAAAACTCTGTACAGTCAGTCTTAA…
Pros>2xGFP	2L	1731	8966140	8966148	P45A	total_left_count=21	total_right_count=45	nref=122	left_inserts=TGCCTGGGTCGTCGACTTGCCAATAGCTATATCTTCGATTACTGCCGCCAGTTTATGCAACGCTATGTTGAATATAGGCAATGCCCACATGTGTGTTGAATATAGGCCATTTGCACATGTGCATATGTAATTCTGTATGAGAACATACATACATACACATGAACTGTATGTATGTATATATA	right_inserts=ATGTGTGTTGAATATAGGCCATTTGCACATGTGCATATGTAATTCTGTATGAGAACATACATACATACACATGAACTGTATGTATGTATATATATTAGTAAATAAGCAGCCGCATGAAGCTGGCATTTTTATGTGTATCAGTTTCAGTTTCAAATAAAACTTCTTCGTGTTCGGACGCTCGGCTCAAGACTTTTTATTTCGCGTTTACTCATTCGGCCTTTGCTCTCAATGCGCTGAGTTTGGGTGAAGATTAGGATCTTCCCAATATGGTTGTCAGTGTTCCACACTTGGAGCACCTTTTCAACAAACAACACGCTATGTGGCCGATCGTCCCATTTGGGGCTTTTTTTGGTCAAATCACATCAGTCACGATGACTTTTCTATG
Pros>2xGFP	2L	rover	16465448	16465453	P43	total_left_count=6	total_right_count=2	nref=22	left_inserts=TAACGAGAATTAAGCGACCTGCCCACCTAATGCTCCAGATCCAGCGACACATATATAGTAACATAATATGCTTCTCATATTACGTTTACATACTTACACTAATTGTACATACAATCTTGCACATGCATAAACACATCAAACCAGCTTACATTTTTACTTACACTTAAGC	right_inserts=
Pros>2xGFP	2L	roo	16652488	16652492	P43	total_left_count=9	total_right_count=23	nref=113	left_inserts=GTCCCCGCCTTATCGAGGTCCCACGCTCGGGCACATCTGCCTATCTTGAGCGGCGAGGACCTTATCTGTGGTCTCCCACTAAGGGACTATTTTAGGAGGCGGGGAACGATCTCAAGTGACTGACTCATGTAGTGTGCACTTAAATTACATGTTTTTGAGCAATGCACCCATGTCGCCTT,TAGGAAGAGAGAGATATCCATTAAGCAAACACAGAGAAATCGCCGCTGACATAAAGCAGCAATGGCTGTGTTCACACATGAACACGAATATATTTAAAGACTTACAATTTTGGGCTCCGTTCATATCTTATG	right_inserts=TTTAAAGACTTACAATTTTGGGCTCCGTTCATATCTTATGTAAATGAATCGAGAGCGATAAATTATATTTAGGATTTTGTTATCTAAGGCGACATGGGTGCATTGCTCAAAAACATGTAATTTAAGTGCACACTACATGAGTCAGTCACTTGAGATCGTTCCCCGCCTCCTAAAATAGTCCCTTAGTGGGAGACCACAGATAAGGTCCTCGCCGCTCAAGATAGGCAGATGTGCCCGAGCGTGGGACCTCGATAAGGCGGGGACTATTTACTTAGGCCTCTGCGTAGGCCATTTACTTTAAGATGCGATTCTCATGTCACCGAAGATATTTCCAAATAAAATCAGTTTCTTACAAAAACTCAACGAGTAAAGTCTT
Pros>2xGFP	2R	rover	8417192	8417199	P43	total_left_count=2	total_right_count=2	nref=11	left_inserts=	right_inserts=
Pros>2xGFP	2R	rover	10925499	10925503	P43	total_left_count=9	total_right_count=7	nref=70	left_inserts=CATATGGCTAAAATGAAGTTGCCACATATACATATAGTAACATAATATGCTTCTCATATTACGTTTACATACTTACACTAATTGTACATACAATCTTGCAC,GTTGATCTTAGTCAAACGACGGATCATTTGTTCGACTCGAATAGTAAAATACGTAAGTGGCGCAGTCGGTAGGATAATACATTGTTGATGCGATAGTAACCC,GTTTACATACTTACACTAATTGTACATACAATCTTGCACATGCATAAACACATCAAACCAGCTTACATTTTTACTTACACTTAAGCGCATGATTTGTTGTGCATCCATACCGTTATTTTTCCGTTCTTTTTTTGTACACATATACTGATT	right_inserts=GATTTGTTGTGCATCCATACCGTTATTTTTCCGTTCTTTTTTTGTACACATATACTGATTAGACATTCCCGTTTATCGCGACTCACTTCGAGCCGATCAAAAACTCT
Pros>2xGFP	2R	copia	11780068	11780073	P43	total_left_count=10	total_right_count=8	nref=39	left_inserts=AAGTAAGTGATGAAAGCAGGAAACAGGGTATCCAAATAATCACTTCCTTAATAATATTTCTAAAGAAATTGTTGTAATTTATAATTTATATTTCCTTTCTTAATAAATAAATAAATAGTCAAGTTTATGTTTGAGTTTTATGATTTATATTTTAAGTTATTTCAACTGCAACACCAGCACCACGACCTACTCACAGCAAAAAACGTACAAGAAGGAAAGAAGGAATAAAAAGAGTGGTATTCTCTTACAATATGTTTTATGGCATAAAAGGTGTGGCCATTCATATCAAATATAAAGTAGTGTTGTTTAACGTTATTTTTGTAGGTTGAATAGTATATTCCAACA	right_inserts=GTGGTATTCTCTTACAATATGTTTTATGGCATAAAAGGTGTGGCCATTCATATCAAATATAAAGTAGTGTTGTTTAACGTTATTTTTGTAGGTTGAATAGTATATTCCAACAGAAATATTCACTTACTTAAGATACATGTGTCACTTTGTATAGATGACTAATACTTTGAAC
Pros>2xGFP	2R	rover	13686414	13686418	P43	total_left_count=1	total_right_count=3	nref=13	left_inserts=GGCCAAAGAAATGCGACGAACATTAAAAAAAAAATATATATATATATATATATACTTACGTATTTTACTATTCGAGTCGAACAAATGATCCGTCGTTTGAC	right_inserts=
Pros>2xGFP	2R	rover	21034654	21034658	P43	total_left_count=14	total_right_count=15	nref=61	left_inserts=CACATATACTGATTAGACATTCCCGTTTATCGCGACTCACTTCGAGCCGATCAAAAACTCTGTACAGTCAGTCTTAAGCCGACAACGAAGAAATAAAGATC,CAAATGCATTGTTCAGATACGTATAAAACTGCATATTCAGATACTTTTGCATCTACATATACTTACGTATTTTACTATTCGAGTCGAACAAATGATCCGTCGTTTGACTAAGATCAACGCC	right_inserts=GGTTTGATGTGTTTATGCATGTGCAAGATTGTATGTACAATTAGTGTAAGTATGTAAACGTAATATGAGAAGCATATTATGTTACTATATATGTATGTATCTTTATGCATTTGGGGTCGCGGTCGCGTGTCGCCTTGTGAGTTGTGCCACTTAAGTAC,AACACATCAAACCAGCTTACATTTTTACTTACACTTAAGCGCATGATTTGTTGTGCATCCATACCGTTATTTTTCCGTTCTTTTTTTGTACACATATACTGATTAGACATTCCCGTTTATCGCGACTCACTTCGAGCCGATCAAAAACTCTGTAC
Pros>2xGFP	3L	rover	2252756	2252759	P43	total_left_count=7	total_right_count=5	nref=9	left_inserts=GATTTGTTGTGCATCCATACCGTTATTTTTCCGTTCTTTTTTTGTACACATATACTGATTAGACATTCCCGTTTATCGCGACTCACTTCGAGCCGATCAAAAACTCTGTACAGTCAGTCTTAAGCCGACAACGAAGAAATAAAGATC	right_inserts=TTAGTCAAACGACGGATCATTTGTTCGACTCGAATAGTAAAATACGTAAGTGGCGCAGTCGGTAGGATAATACATTGTTGATGCGATAGTAACCCTATTCAATTC
Pros>2xGFP	3L	rover	11044047	11044053	P43	total_left_count=3	total_right_count=2	nref=108	left_inserts=	right_inserts=
Pros>2xGFP	3L	diver	17245265	17245270	P43	total_left_count=11	total_right_count=14	nref=36	left_inserts=GATTAAAACAACATAAAAGGCAGTAATTCTAGAGTTCACTGATATAGCAGTGGTACGAACAAATAGTAACTGTACGGATTATGAGCGGAGTCACCCGGTGCTTCAGCTGTCTTAACAGCGGATTAACATTTTATATATCGATGCTAATTGAACTGAACTGTATTCTTTCTTTCGCTCTTGTAATTTTGCGGTCATAGCG	right_inserts=GCGGTCATAGCGATCAGACGTGATTTTTGTATATGAAAAAATAAATGAAGTTAAATAGTGTATATATGATTCTTATTTGCGAACCCCATTACAATGATGTCAAAGCAGTGAGGCATCACAACTATTCAGTAACAAAATTCAACTTGATCTAGAACTAACTTAGTTTTTCCTTTAAATACATTAATTAGGGTCTAATAC
Pros>2xGFP	3L	rover	21562287	21562292	P43	total_left_count=11	total_right_count=4	nref=14	left_inserts=CACATATACTGATTAGACATTCCCGTTTATCGCGACTCACTTCGAGCCGATCAAAAACTCTGTACAGTCAGTCTTAAGCCGACAACGAAGAAATAAAGATCCA,TACATATACATATGGGCATATATGTATAAACACCATGTACATTTATATACTTACGTATTTTACTATTCGAGTCGAACAAATGATCCGTCGTTTGACTAAGATCAACGCCTTTAAAGAAGT	right_inserts=CAAGATTGTATGTACAATTAGTGTAAGTATGTAAACGTAATATGAGAAGCATATTATGTTACTATATATATATATAT%2A%2AGTGGCCAAGTTAAATATATAGATATGGCATGTTCATGCCGCAGAATGAGTAATTAGACC
Pros>2xGFP	3R	rover	7113606	7113611	P43	total_left_count=5	total_right_count=1	nref=17	left_inserts=ATTGGATGTTATGTGTGTGTGTGTGTGTGTATGCAGAACATGTACGCTGATATATATATATACTTACGTATTTTACTATTCGAGTCGAACAAATGATCCGTCGTTTGACTAAGATCAAC	right_inserts=
Pros>2xGFP	3R	copia	9933906	9933910	P43	total_left_count=11	total_right_count=4	nref=47	left_inserts=CGATTAGCCAAATTGACTTGGTCTTTAACTAGTGTTATTAGTCATGGCTAATATCGATTTGATACTGTTGGAATATACTATTCAACCTACAAAAATAACGTTAAACAACACTACTTTATATTTGATATGAATGGCCACACCTTTTATGCCATAAAACATATTGTAAGAGAATACCACTCTTTTTATTC	right_inserts=
Pros>2xGFP	X	rover	15629965	15629971	P43	total_left_count=1	total_right_count=1	nref=6	left_inserts=TTACGGCACCCACCTACCAGGCAATTGCAAGCCCATATATTTATGTGTATATAGTAACATAATATGCTTCTCATATTACGTTTACATACTTACACTAATTG	right_inserts=
Pros>2xGFP	X	rover	15632346	15632351	P43	total_left_count=26	total_right_count=16	nref=8	left_inserts=GTTGATCTTAGTCAAACGACGGATCATTTGTTCGACTCGAATAGTAAAATACGTAAGTGGCGCAGTCGGTAGGATAATACATTGTTGATGCGATAGTAACCCTATTCAATTC,CGCCCGACCGCCCGATCGCCCGATCGCCCGATCGATCGATCGATCTATCTATCTATATAGTAACATAATATGCTTCTCATATTACGTTTACATACTTACACTAATTGTACATACAATCTTGCACATGCATAAACACATCAAACCAGCTTACATTTTTACTTACAC	right_inserts=CACTTAAGCGCATGATTTGTTGTGCATCCATACCGTTATTTTTCCGTTCTTTTTTTGTACACATATACTGATTAGACATTCCCGTTTATCGCGACTCACTTCGAGCCGATCAAAAACTCTGTACAGTCAGTCTTAAGCCGACAACGAAGAAATAAAGATCCAAACTAAAAAAATACCTCGTGTTGATTCTGAAACTTCTTTAAAGGCGTTGATCTTAGTCAAACGACGGATCATTTGTTCGACTCGAATAGTAAAATACGTAAGTATATATCTATGTATATATCTGTCTATCTATCCCAGCTATCCACCGATCTGCCCCCTTTGCCGTT
Pros>2xGFP	X	copia	16689096	16689101	P43	total_left_count=14	total_right_count=4	nref=12	left_inserts=TACTCACAGCAAAAAACGTACAAGAAGGAAAGAAGGAATAAAAAGAGTGGTATTCTCTTACAATATGTTTTATGGCATAAAAGGTGTGGCCATTCATATCAAATATAAAGTAGTGTTGTTTAACGTTATTTTTGTAGGTTGAATAGTATATTCC,AAAATGCACTGAGCGAAATTTAATTGAATCCCAAATATAGACATTTTTTTTGAATTTGTTGTAATTTATAATTTATATTTCCTTTCTTAATAAATAAATAAATAGTCAAGTTTATGTTTGAGTTTTATGATTTATATTTTAAGTTATTTCAACTGCAACACCAGCACCACGACCTACTCACAGCAAAAAA	right_inserts=TCTTACAATATGTTTTATGGCATAAAAGGTGTGGCCATTCATATCAAATATAAAGTAGTGTTGTTTAACGTTATTTTTGTAGGTTGAATAGTATATTCCAACAGAATTTTATTAGAATGCTTGCCAAATGTTTGATGTATAAAAATATATATA
Pros>2xGFP	X	rover	22848299	22848303	P43	total_left_count=5	total_right_count=4	nref=21	left_inserts=TGTATATACATATACTTACTTGAATTGAACATTTCCTACAAATTACAAGCCGTGGCTTAATTCAAGTATATATACTTACGTATTTTACTATTCGAGTCGAACAAATG	right_inserts=ATGTGCAAGATTGAATGTACAATTAGTGTAAGTATGTAAACGTAATATGAGAAGCATATTATGTTACTATATGTATGTATACATACATACTGTATGTATACTTTC
Pros>2xGFP	2R	rover	7623556	7623561	P45A	total_left_count=5	total_right_count=10	nref=44	left_inserts=CATTCAGTGCGATTAAGTTGGTAGAGGGGCCCTGCACTCCTGCCACACTAAACAAACTATATATAGTAACATAATATGCTTCTCATATTACGTTTACATAC	right_inserts=ATTAATATCAAATAATAATATCACAGTTTGTATAATAGTATCAATCATAAGCCTCACATCTTGTATTGCTTGTATTTACTTAAAACTAAAAAACAAAATAATCATTGAATCAC
Pros>2xGFP	2R	rover	9815134	9815140	P45A	total_left_count=4	total_right_count=9	nref=14	left_inserts=CATATATATAATCTTTAAATTTATTAGCATTACACTTGTATTACAATTTTATAACATCTATATACTTACGTATTTTACTATTCGAGTCGAACAAATGATCCGTCGTTTGACTAAGATCAACGCCTTTAAAGAA	right_inserts=GTAAAAATGTAAGCTGGTTTGATGTGTTTATGCATGTGCAAGATTGTATGTACAATTAGTGTAAGTATGTAAACGTAATATGAGAAGCATATTATGTTACTATATATGATATAATATTTACTCACAATATGCCCATTATTACGCGGATGAATTGCCATCAAGGAA
Pros>2xGFP	2R	rover	10227271	10227276	P45A	total_left_count=6	total_right_count=9	nref=37	left_inserts=TTTTAAATTTTTCGTTTTGTTTAACAATATTTATATAGTAACATAATATGCTTCTCATATTACGTTTACATACTTACACTAATTGTACATACAATCTTGCACATGCATAAACAC,CATACCGTTATTTTTCCGTTCTTTTTTTGTACACATATACTGATTAGACATTCCCGTTTATCGCGACTCACTTCGAGCCGATCAAAAACTCTGTACAGTCAGTCTTAAGC	right_inserts=ACACCAATAGAAGGAGTGGAAGCATAAGCTTCCCTTTTAAAGGGAGGGAAGTAACATAATATGCTTCTCATATTACGTTTACATACTTACACTAATTGTAC,TGCACATGCATAAACACATCAAACCAGCTTACATTTTTACTTACACTTAAGCGCATGATTTGTTGTGCATCCATACCGTTATTTTTCCGTTCTTTTTTTGTACACATATACTGATTAGACATTCCCGTTTATCGCGACTCACTT,CTTTAAAGGCGTTGATCTTAGTCAAACGACGGATCATTTGTTCGACTCGAATAGTAAAATACGTAAGTATATATCCTTGTGGCACACACACACACGCACACTCTTTCGTCACATTGCTCTTACACATACACGGAGATT…
Pros>2xGFP	2R	copia	17422117	17422122	P45A	total_left_count=12	total_right_count=13	nref=53	left_inserts=ATTTGTGTGTGTGTGTTTGTATTTGAGTGCTTTTTGTTGTTTCTGTTGTGTGTGTTATTTACCGCCTGTTGTAATTTATAATTTATATTTCCTTTCTTAATAAATAAATAAATAGTCAAGTTTATGTTTGAGTTTTATGATTTATATTTTAAGTTATTTCAACTGCAACACCAGCACCACGACCTACTCACAGCAAAAAACGTACAAGAAGGAAAGAAGGAATAAAAAGAGTGGTATTCTCTTACAATATGTTTTATGGCATAAAAGGTGTGGCCATTCATATCAAATATAAAGTAGTGTTGTTTAACGTTATTTTTGT	right_inserts=ATATAAAGTAGTGTTGTTTAACGTTATTTTTGTAGGTTGAATAGTATATTCCAACACCGCCATTCTAATTGTTTTGGTGCTGCGCTTGTTTGTCCAGTCTCCCGTTTCGCGACGTCTCTTTCTA,CTCTTTTTATTCCTTCTTTCCTTCTTGTACGTTTTTTGCTGTGAGTAGGTCGTGGTGCTGGTGTTGCAGTTGAAATAACTTAAAATATAAATCATAAAACTC
Pros>2xGFP	3L	copia	3542241	3542245	P45A	total_left_count=17	total_right_count=7	nref=41	left_inserts=GGCATGGACTGGGCCCATAACCTGTTGTAATTTATAATTTATATTTCCTTTCTTAATAAATAAATAAATAGTCAAGTTTATGTTTGAGTTTTATGATTTATATTTTAAGTTATTTCAACTGCAACACCAGCACCACGACCTACTCACAGCAAAAAACGTACAAGAAGGAAAGAAG,TATCTCTCCAATAAAGTAGTAGCAATCTAGATAAGCTCCGTGTTGGAATATACTATTCAACCTACAAAAATAACGTTAAACAACACTACTTTATATTTGATATGAATGGCCACACCTTTTATGCCATAAAACATATTGTAAGAGAATACCACTCTTTTTATTCCTTCTTTCCTTCTTGTACGTTTTTTGCTGTGAGTAGGTC	right_inserts=ACTCAAACATAAACTTGACTATTTATTTATTTATTAAGAAAGGAAATATAAATTATAAATTACAACACTCCGCATTATAAAAACCTAACCAATCCCTAAGTCGATGATTTGGTTACATCCTTTCTAATT,GATTTATATTTTAAGTTATTTCAACTGCAACACCAGCACCACGACCTACTCACAGCAAAAAACGTACAAGAAGGAAAGAAGGAATAAAAAGAGTGGTATTCTCTTACAATATGTTTTATGGCATAAAAGGTGTGGCCATTCATATCAAAT
Pros>2xGFP	3L	rover	7052351	7052356	P45A	total_left_count=21	total_right_count=16	nref=44	left_inserts=CACATATACTGATTAGACATTCCCGTTTATCGCGACTCACTTCGAGCCGATCAAAAACTCTGTACAGTCAGTCTTAAGCCGACAACGAAGAAATAAAGATCCAAACTAAAAAAATACCTCGTGTTGATTCTGAAACTTCTTTAAAGGCGTTGATCTTAGTCAAACGACGGATCATTTG,GTGTTGATGCCCGCAATCTTGGTGATGCAGTTGGATTTGCATCTTGTGATTCAATGATTATTTTGTTTTTTAGTTTTAAGTAAATACAAGCAATACAAGATGTGAGGCTTATGATTGATACTATTATAC,CTTACACTAATTGTACATACAATCTTGCACATGCATAAACACATCAAACCAGCTTACATTTTTACTTACACTTAAGC…	right_inserts=TTTTTCCGTTCTTTTTTTTGTACACATATACTGATTAGACATTCCCGTTTATCGCGACTCACTTCGAGCCGATCAAAAACTCTGTACAGTCAGTCTTAAGCCGACAACGAAGAAATAAAG,GTTTATGCATGTGCAAGATTGTATGTACAATTAGTGTAAGTATGTAAACGTAATATGAGAAGCATATTATGTTACTATATATCATGGATATATATTTGAGTTGTACTTTATGTTTAGGACACGGCACGAGCAAGCAGCAA
Pros>2xGFP	3L	copia	8775194	8775204	P45A	total_left_count=3	total_right_count=3	nref=62	left_inserts=GAAACCAAAAGGCAGCCTGCCCACTTGACTTTCGCATGTTGAGAACAAGTTGTTGGAATATACTATTCAACCTACAAAAATAACGTTAAACAACACTACTT	right_inserts=CATAAACTTGACTATTTATTTATTTATTAAGAAAGGAAATATAAATTATAAATTACAACACAAGTTGTTGCCGGTTTGCCGATTGTTGGTAGTTTGGTAAC
Pros>2xGFP	3L	copia	14962481	14962485	P45A	total_left_count=9	total_right_count=12	nref=64	left_inserts=TGGCATCTCCAGGTTCATTAGTAAATTACTGGGCTAAAAAGGCTGCTTAGGCATGATCATTGTTGGAATATACTATTCAACCTACAAAAATAACGTTAAACAACACTACTTTATATTTGATATGAATGGCCACACCTTTTATGCCATAAAACATATTGTAAGAGAAT	right_inserts=TGGCATAAAAGGTGTGGCCATTCATATCAAATATAAAGTAGTGTTGTTTAACGTTATTTTTGTAGGTTGAATAGTATATTCCAACACGCCCCCTCAAAAAT,ACTTAAAATATAAATCATAAAACTCAAACATAAACTTGACTATTTATTTATTTATTAAGAAAGGAAATATAAATTATAAATTACAACAATCATCATAAGCATACATACTCAAGGCATCAAAAAATGTTTTAAGACTCACTAGA
Pros>2xGFP	3L	copia	16893736	16893741	P45A	total_left_count=13	total_right_count=3	nref=42	left_inserts=AAAGTTGTCGCCGAGTTTGACTGTCTATCTGTGCGAGAGTGTGAGAGTTTGGTGTTGGAATATACTATTCAACCTACAAAAATAACGTTAAACAACACTACTTTATATTTGATATGAATGGCCACACCTTTTATGCCATAAAACATATTGTAAGAGAATACCACTCTTTTTATTCCTTCTTTCCTTCTTGTACGTTTTTTGCTGTGAGTAGGTC	right_inserts=CCATAAAACATATTGTAAGAGAATACCACTCTTTTTATTCCTTCTTTCCTTCTTGTACGTTTTTTGCTGTGAGTAGGTCGTGGTGCTGGTGTTGCAGTTGA
Pros>2xGFP	3L	copia	19257705	19257710	P45A	total_left_count=3	total_right_count=8	nref=21	left_inserts=GGGTTTATACTCTTATACAATTTACAATTCCATAATGTTTATATATATATTGTTGTAATTTATAATTTATATTTCCTTTCTTAATAAATAAATAAATAGTC	right_inserts=CTCTTACAATATGTTTTATGGCATAAAAGGTGTGGCCATTCATATCAAATATAAAGTAGTGTTGTTTAACGTTATTTTTGTAGGTTGAATAGTATATTCCAACATATATATATATATACGACTGAGAATGTGTTCTTAGGCAAGATAAAAC
Pros>2xGFP	3R	copia	4694377	4694382	P45A	total_left_count=11	total_right_count=10	nref=59	left_inserts=ACACCTTTTATGCCATAAAACATATTGTAAGAGAATACCACTCTTTTTATTCCTTCTTTCCTTCTTGTACGTTTTTTGCTGTGAGTAGGTC,CTCGGTTGTATTTATTGAATTTAGAAAAATGCATTTTTACCGCAGATACTTCAATCATCTTGTTGGAATATACTATTCAACCTACAAAAATAACGTTAAACAACACTACTTTATATTTGATATGAATGGCCACACCTTTTATGCCATAAAACATATTGTAAGAGAATACCACTC	right_inserts=AAATATAAATCATAAAACTCAAACATAAACTTGACTATTTATTTATTTATTAAGAAAGGAAATATAAATTATAAATTACAACACATCTTATGTAAATATACAATAAATGTCCCAGGGA,TTTTGTAGGTTGAATAGTATATTCCAACACGCCCCCTCAAAAATAACGTCTATAATTAAAAACATAACAATAATATTCATTAGTAACTATCAAATGTGGGT
Pros>2xGFP	3R	copia	5308232	5308237	P45A	total_left_count=1	total_right_count=4	nref=20	left_inserts=	right_inserts=ATAAAGTAGTGTTGTTTAACGTTATTTTTGTAGGTTGAATAGTATATTCCAACAATATATATATATAGTAAGTACATATATATGTATTCACTTATCAAATC
Pros>2xGFP	3R	rover	11540396	11540401	P45A	total_left_count=6	total_right_count=6	nref=10	left_inserts=TTTTGTACACATATACTGATTAGACATTCCCGTTTATCGCGACTCACTTCGAGCCGATCAAAAACTCTGTACAGTCAGTCTTAAGCCGACAACGAAGAAAT,GTGCGTTTCATTACTCCGAGATGGCCAAACGATTGAATAATAACAATAAACTTAATATATATATAGTAACATAATATGCTTCTCATATTACGTTTACATACTTACACTAATTGTACATACAATCTTGCACATGCATAAAC	right_inserts=CTTTAAAGGCGTTGATCTTAGTCAAACGACGGATCATTTGTTCGACTCGAATAGTAAAATACGTAAGTATATATATACATGTGCCACAATTTAGCCATAATACAGCGTTAAATATTAAATGAGCAATGAAT,ACTAAGATCAACGCCTTTAAAGAAGTTTCAGAATCAACACGAGGTATTTTTTTAGTTTGGATCTTTATTTCTTCGTTGTCGGCTTAAGACTGACTGTACAGAGTTTTTGATCGGCTCGAAGTGAGTCGCGATAAACGGGAATGTCTAATCAGTATATG
Pros>2xGFP	3R	copia	16794811	16794815	P45A	total_left_count=1	total_right_count=5	nref=21	left_inserts=	right_inserts=
Pros>2xGFP	3R	rover	23333258	23333262	P45A	total_left_count=8	total_right_count=4	nref=44	left_inserts=ATATAAAGCAGGCGATATAGCCCACTACAAACGCACAAATCCACACACACTCACACACACACATGTACATATATACTTACGTATTTTACTATTCGAGTCGAACAAATGATCCGTCGTTTGACTAAGATCAACGC	right_inserts=ATGTAAACGTAATATGAGAAGCATATTATGTTACTATATGTATGTATGTACCTCTGAATATGAATGAATGAAAAATTGTAGAAGCAGCACAACCGCAACAC
Pros>2xGFP	3R	copia	24611458	24611463	P45A	total_left_count=2	total_right_count=11	nref=51	left_inserts=GCGAAATGGAATTATCATCATCAAAAATGTAAATGTTGTAATTTATAATTTATATTTCCTTTCTTAATAAATAAATAAATAGTCAAGTTTATGTTTGAGTTTTATGATTTATATTTTAAG	right_inserts=TTCTCTTACAATATGTTTTATGGCATAAAAGGTGTGGCCATTCATATCAAATATAAAGTAGTGTTGTTTAACGTTATTTTTGTAGGTTGAATAGTATATTCCAACAGTAAATTTATGTTTGCATCGCAGCGATTTATTATCTCGCTCGCACTGAAT
Pros>2xGFP	3R	copia	26106679	26106684	P45A	total_left_count=11	total_right_count=3	nref=45	left_inserts=AAGTCAACTTATTATTTCGTTGCTTATCGGCTAAATTTGCTAAATTTAGAACTTAGAACTTGTTGGAATATACTATTCAACCTACAAAAATAACGTTAAACAACACTACTTTATATTTGATATGAATGGCCACACCTTTTATGCCATAAAACATATTGTAAGAGAATACCACTCTTTTTATTCCTTCTTTCCTTCTTGTACGTTTTTTGCTGTGAGTAGGTC	right_inserts=AATCATAAAACTCAAACATAAACTTGACTATTTATTTATTTATTAAGAAAGGAAATATAAATTATAAATTACAACAGAACTAATTTAATGTTAAATATGGTTTTAAGAATTTAATATGTTTGATTAAA
Pros>2xGFP	X	rover	10323058	10323064	P45A	total_left_count=20	total_right_count=22	nref=17	left_inserts=CCGTTATTTTTCCGTTCTTTTTTTGTACACATATACTGATTAGACATTCCCGTTTATCGCGACTCACTTCGAGCCGATCAAAAACTCTGTACAGTCAGTC,CAGAAGACGCGAAACGTGGCGGGGGGTGGAAGTGGAACTGTATGTGGGAGAAATATATGTATATAGTAACATAATATGCTTCTCATATTACGTTTACATACTTACACTAATTGTACATACAATCTTGCACATGCATAAACACATCAAACCAGCTTACATTTTTACTTACACTTAAGCGCATGATTTGTTGTGCATCCATACCG	right_inserts=GAAGGAGTGGAAGCATAAGCTTCCCTTTTAAAGGGAGGGAAGTAACATAATATGCTTCTCATATTACGTTTACATACTTACACTAATTGTACATACAATCT,TGCATAAACACATCAAACCAGCTTACATTTTTACTTACACTTAAGCGCATGATTTGTTGTGCATCCATACCGTTATTTTTCCGTTCTTTTTTTGTACACATATACTGATTAGACATTCCCGTTTATCGCGACTCACTTCGAGCCGATCAAAAACTCTGTACAGTCAGTCTTAAGCCGACAACGAAGAAATAAAGATCCAAACTAAAAAAATACCTCGTGTTGATTCTGAAACTTCTTTAAAGGCGTTGATCTTAGTCAAACGACGGATCATTTGTTCGACTCG…
Pros>2xGFP	X	copia	12583937	12583942	P45A	total_left_count=12	total_right_count=9	nref=15	left_inserts=CCGTAAAGCACTGCGCAGGACCACAAACTGCAAGCATGTATGTGTATGCATATCGTTGCATATATGTACATATGTGTTGGAATATACTATTCAACCTACAAAAATAACGTTAAACAACACTACTTTATATTTGATATGAATGGCCACACCTTTTATGCCATAAAACATATTGTAAGAGAATACCACTCTTTTTATTCCTTCTTTCCTTCTTGTACGTTTTTTGCTGTGAGTAGGTCGTGGTGCTGGTGTTGCAGTTGAAATAACTTAAAATATAAATCATAAAACTCAAACAT	right_inserts=TTTTTATTCCTTCTTTCCTTCTTGTACGTTTTTTGCTGTGAGTAGGTCGTGGTGCTGGTGTTGCAGTTGAAATAACTTAAAATATAAATCATAAAACTCAAACATAAACTTGACTATTTATTTATTTATTAAGAAAGGAAATATAAATTATAAATTACAACAATATGTATAGGCGAAAATGCTTGGGTGTTCGTATTCCTGGCGTTTGGCCTGAATCGATTTCCCGACCATGGTC
Pros>2xGFP	X	copia	12984638	12984642	P45A	total_left_count=3	total_right_count=10	nref=26	left_inserts=TCCAAATTACTTCCAAAAATCATGTCCAGCCAGCAAAAACCCATCAATGTTTATGTTGTAATTTATAATTTATATTTCCTTTCTTAATAAATAAATAAATAGTCAAGTTTATGTTTGAGTTTTATGATTTATATTTTAAG	right_inserts=ATGTTTTATGGCATAAAAGGTGTGGCCATTCATATCAAATATAAAGTAGTGTTGTTTAACGTTATTTTTGTAGGTTGAATAGTATATTCCAACAGTTTACGTGCCGCCGATCAGCAGTTTTCCCGAAGCCAGTTTCCTGGGTGGCTATGGACTGCAGGATCGCATTG
Pros>2xGFP	X	rover	15080895	15080901	P45A	total_left_count=15	total_right_count=12	nref=16	left_inserts=ATCCTACCGACTGCGCCACTTACGTATTTTACTATTCGAGTCGAACAAATGATCCGTCGTTTGACTAAGATCAACGCCTTTAAAGAAGTTTCAGAATCAACACGAGGTATTTTTTTAGTTTGGATCTTTATTTCTTCGTTGTCG,TAAACACATCAAACCAGCTTACATTTTTACTTACACTTAAGCGCATGATTTGTTGTGCATCCATACCGTTATTTTTCCGTTCTTTTTTTGTACACATATAC,AGACGCTGACAAACCAACGATCCTACAAGCATACGCACATGGATACTTGTATGTATATAGTAACATAATATGCTTCTCATATTACGTTTACATACTTACACTAATTGTACATACAATCTTGCACATGC	right_inserts=GATCTTAGTCAAACGACGGATCATTTGTTCGACTCGAATAGTAAAATACGTAAGTATATATGTATGTATATTTTAATGATTTCTGCGGTTTTCGTACACATGCTGATAGTGATAATAT,ATGTCTAATCAGTATATGTGTACAAAAAAAGAACGGAAAAATAACGGTATGGATGCACAACAAATCATGCGCTTAAGTGTAAGTAAAAATGTAAGCTGGTTTGATG
Pros>2xGFP	X	rover	15808862	15808869	P45A	total_left_count=16	total_right_count=15	nref=24	left_inserts=TGAATAGGGTCACTATCGCATCAACAATGTATTATCCTACCGACTGCGCCACTTACGTATTTTACTATTCGAGTCGAACAAATGATCCGTCGTTTGACTAAG,TGTCTAATCAGTATATGTGTACAAAAAAAGAACGGAAAAATAACGGTATGGATGCACAACAAATCATGCGCTTAAGTGTAAGTAAAAATGTAAGCTGGTTTGATGTGTTTATGCATGTGCAAGATTGTATGTACAATTAGTGTAAG,CATAACATTTGTTATTGAAAAATATCAAGAAAACTAAGCAAATGGTACATATATATAGTAACATAATATGCTTCTCATATTACGTTTACATACTTACACTAATTGTACATACAATCTTGCACATGCATAAACA	right_inserts=GTTGATCTTAGTCAAACGACGGATCATTTGTTCGACTCGAATAGTAAAATACGTAAGTATATATATTACAGCTGTAAGTCTGTTTCAATGGAAACTGATTGTTTTCGAATGGGAGAATGTGGCTTTGCC,CACATATACTGATTAGACATTCCCGTTTATCGCGACTCACTTCGAGCCGATCAAAAACTCTGTACAGTCAGTCTTAAGCCGACAACGAAGAAATAAAGATCCAAACTAAAAAAATACCTCGTGTTGATTCTGAAACTTCTTTAAAGGCGTTGATCTT
Pros>2xGFP	X	rover	19455130	19455135	P45A	total_left_count=4	total_right_count=16	nref=5	left_inserts=ATTTAATGCTATTATCAGTCAATTTATAGTTACATATGTATGTACATATATATAGTAACATAATATGCTTCTCATATTACGTTTACATACTTACACTAATTGTACATACAATCTTGCAC	right_inserts=ATCTTAGTCAAACGACGGATCATTTGTTCGACTCGAATAGTAAAATACGTAAGTATATACATATGTACATATTTACCCACCCACGCGTAATTGTCATAATGAGAGAACACTTGTCAATCGATTATGAT,CACATATACTGATTAGACATTCCCGTTTATCGCGACTCACTTCGAGCCGATCAAAAACTCTGTACAGTCAGTCTTAAGCCGACAACGAAGAAATAAAGATCCAAACTAAAAAAATACCTCGTGTTGATTCTGAAACTTCTTTAAAGGCGTTGATCTTAGTCAAACGACGGATCATTTGTTCGACTCGAAT,ATCATAAGCCTCACATCTTGTATTGCTTGTATTTACTTAAAACTAAAAAACAAAATAATCATTGA…
Pros>2xGFP	2R	rover	6621667	6621671	P45B	total_left_count=4	total_right_count=1	nref=11	left_inserts=AGGCAGTACACAGCCACAACATCAGAGATCTTGCTTCGATTGTAACTAATGTAATCAAAAGAATTATATACATATAGTAACATAATATGCTTCTCATATTACGTTTACATA	right_inserts=
Pros>2xGFP	3R	I-element	28625406	28625419	P45B	total_left_count=5	total_right_count=2	nref=26	left_inserts=AGTTTTTTATTTTCTCTTTGTGGTTGATATTTGTTTATCAAGATTTTGCTGATAAGAGTTTTGGGCTTACGCGAAGCGAGGCTTTAGACTGAGAGGCACGA,TCTCCTCGTCTTCGTAGTCGTCGTCTCGTCTGTCACTCAATTATTTACGCTGACACAGTACCACTTCAACCTCCGAAGAGATAAGTCGTGCCTCTCAGTCTAAA	right_inserts=ATCTAAGTTAGTCTAGTTTTGTAAACTATTCTATCTATCATAATAATAATAATAATAATTTACGCTGACACTTTGTGCGGCTGGGTTTGTTGCATGGGTAA
Pros>2xGFP	X	rover	2949046	2949047	P45B	total_left_count=2	total_right_count=4	nref=1	left_inserts=AGCTTATACTTGCCTGGTTGTTCCATTTTAGAAAAATGGATTCCCTATATATTTATATAGTAACATAATATGCTTCTCATATTACGTTTACATACTTACAC	right_inserts=TTTAAAGGCGTTGATCTTAGTCAAACGACGGATCATTTGTTCGACTCGAATAGTAAAATACGTAAGTATATATATATTGCAAGAGTAGGACCAGATTATTG
Pros>2xGFP	2L	rover	7450728	7450732	P47	total_left_count=18	total_right_count=37	nref=47	left_inserts=AAAGCCAGTATAAACACAAAAAGAATGTATAATATAGATTGCCACTGTACATACATATAGTAACATAATATGCTTCTCATATTACGTTTACATACTTACACTAATTGTACATACAATCTTGCACATGCATAAACACATCAAACCAGCTTACATTTTTACTTACACTTAAGCGCATGATTTGTTGTGCATCCATACCGTTATTTTTCCGTTCTTTTTTTGTACACATATAC	right_inserts=TGATCTTAGTCAAACGACGGATCATTTGTTCGACTCGAATAGTAAAATACGTAAGTATATATATTTGGTTTTCTGTCTGGCGACTATTTTTCATTCTTGTCGAGTTGATTTCATTTAATGACCTGTAATC,TGCATAAACACATCAAACCAGCTTACATTTTTACTTACACTTAAGCGCATGATTTGTTGTGCATCCATACCGTTATTTTTCCGTTCTTTTTTTGTACACATATACTGATTAGACATTCCCGTTTATCGCGACTCACTTCGAGCCGATCAAAAACTCTGTACAGTCAGTCTTAAGCCGACAACGAAGAAATAAAGATCCAAACTAAAAAAATACCTCGTGTTGATTCTGAAACTTCTTTAAAGGCGTTGATCTTA…
Pros>2xGFP	2L	rover	9718639	9718644	P47	total_left_count=7	total_right_count=11	nref=11	left_inserts=GTATATGGGTATATATATTTATATATATATATATATAGTAACATAATATGCTTCTCATATTACGTTTACATACTTACACTAATTGTACATACAATCTTGCA	right_inserts=GGCGTTGATCTTAGTCAAACGACGGATCATTTGTTCGACTCGAATAGTAAAATACGTAAGTATATATATATTTATATTTATAATATTCAATATGTACGAGTAATACGGAATTTGTTGTATAAAAT
Pros>2xGFP	2R	copia	7159682	7159712	P47	total_left_count=2	total_right_count=5	nref=48	left_inserts=GTCTTTGTTTTTGCGTTACTCCTTTTCATTCTGTTGGAATATACTATTCAACCTACAAAAATAACGTTAAACAACACTACTTTATATTTGATATGAATGGC	right_inserts=ACATTAAGAAAGGAAATATAAATTATAAATTACAACACGGTCTTTGTTTTTGCGTTACTCCTTTTCATTCAGATACATTTCATTAGACTTACCAACAGATC,GTCTTTGTTTTTGCGTTACTCCTTTTCATTCTGTTGGAATATACTATTCAACCTACAAAAATAACGTTAAACAACACTACTTTATATTTGATATGAATGGC
Pros>2xGFP	2R	rover	9867604	9867608	P47	total_left_count=21	total_right_count=13	nref=37	left_inserts=TGTACATACAATCTTGCACATGCATAAACACATCAAACCAGCTTACATTTTTACTTACACTTAAGCGCATGATTTGTTGTGCATCCATACCGTTATTTTTCCGTTCTTTTTTTGTACACATATACTGATTAGACATTCCCGTTTATCGCGACTCACTTCGAGCCGATCAAAAACTCTGTAC,AAGTTTTGACAATACAATTGCTGAAGCGGTTCAATCGCTTTACCTACAATATATATAGTAACATAATATGCTTCTCATATTACGTTTACATACTTACACTAATTGTACATACAATCTTGCACAT	right_inserts=GTATAATAGTATCAATCATAAGCCTCACATCTTGTATTGCTTGTATTTACTTAAAACTAAAAAACAAAATAATCATTGAATCACAAGATGCAAATCCAACTGCATCACCAAGATTCCGGGCATCAACACCAATAGAAGG,GAAATAAAGATCCAAACTAAAAAAATACCTCGTGTTGATTCTGAAACTTCTTTAAAGGCGTTGATCTTAGTCAAACGACGGATCATTTGTTCGACTCGAATAGTAAAATACGTAAGTATATGTATATACATACATATATACTCTAATATATTCTTGTT,TGTGATATTATTATTTGATATTAATTGTATAATGTCCTTATGTTCTATTGGTTTTATTTTTATTAGGCTTAAGGGTGTGTACAATG…
Pros>2xGFP	2R	rover	22143986	22143992	P47	total_left_count=10	total_right_count=9	nref=45	left_inserts=CACATATACTGATTAGACATTCCCGTTTATCGCGACTCACTTCGAGCCGATCAAAAACTCTGTACAGTCAGTCTTAAGCCGACAACGAAGAAATAAAGATCCAAA,GTGCACGTAGATTGAGTCACTCCTCCTCGCATTCGGCATTCCCATTTGTATATATATACTTACGTATTTTACTATTCGAGTCGAACAAATGATCCGTCGTTTGACTAAGATCAACGCCTTTAAA	right_inserts=CTTAAGTGTAAGTAAAAATGTAAGCTGGTTTGATGTGTTTATGCATGTGCAAGATTGTATGTACAATTAGTGTAAGTATGTAAACGTAATATGAGAAGCATATTATGTTACTATATACACTCATATTCGTAATTATTGTAATGAGCCATTTCTCTAGTTACTTTCCTCG
Pros>2xGFP	2R	rover	24307518	24307524	P47	total_left_count=14	total_right_count=9	nref=45	left_inserts=GAGCCGATCAAAAACTCTGTACAGTCAGTCTTAAGCCGACAACGAAGAAATAAAGATCCAAACTAAAAAAATACCTCGTGTTGATTCTGAAACTTCTTTAA,GGCTTCCCGGAATTTCGGCAATAGCAATGGTTTTATGGGGCAGCGCTCGTAGGTATATAGTAACATAATATGCTTCTCATATTACGTTTACATACTTACACTAATTGTACATACAATCTTGCACATGCATAAACACATCAAACCAGCTTACATTTTTACTTACACTTAAGCGCATGATTTGTTGTG	right_inserts=GTCTTAAGCCGACAACGAAGAAATAAAGATCCAAACTAAAAAAATACCTCGTGTTGATTCTGAAACTTCTTTAAAGGCGTTGATCTTAGTCAAACGACGGA,CACATATACTGATTAGACATTCCCGTTTATCGCGACTCACTTCGAGCCGATCAAAAACTCTGTACAGTCAGTCTTAAGCCGACAACGAAGAAATAAAGATC,AGTTTCAGAATCAACACGAGGTATTTTTTTAGTTTGGATCTTTAAAGGCGTTGATCTTAGTCAAACGACGGATCATTTGTTCGACTCGAATAGTAAAATACGTAAGTATATACATAAGTACTGAATGAGATATGATGGGAAGTTTGTCTGGTAA
Pros>2xGFP	2R	rover	25132669	25132674	P47	total_left_count=15	total_right_count=16	nref=25	left_inserts=ACGTATACGAGTACTTACACACACACAATCAGCTTTTTATATTATGTACACGGAAAATGTTTCATTTTACGATATATAGTAACATAATATGCTTCTCATATTACGTTTACATACTTACACTAATTGTACATACAATCTTGCAC	right_inserts=AAAGGCGTTGATCTTAGTCAAACGACGGATCATTTGTTCGACTCGAATAGTAAAATACGTAAGTATATATGTACCATGGCTTCCCTAGTAGATGGTAACTGAAAGGGTTGTCCCAGC,GTACAGTCAGTCTTAAGCCGACAACGAAGAAATAAAGATCCAAACTAAAAAAATACCTCGTGTTGATTCTGAAACTTCTTTAAAGGCGTTGATCTTAGTCA
Pros>2xGFP	3L	rover	8673981	8673986	P47	total_left_count=24	total_right_count=18	nref=37	left_inserts=GGGTTACTATCGCATCAACAATGTATTATCCTACCGACTGCGCCACTTACGTATTTTACTATTCGAGTCGAACAAATGATCCGTCGTTTGACTAAGATCAACGCCTTTAAAGAAGTTTCAGAATCAAC,ATAAAGTGACCACGAAGTGAAATAACTTAAAATTACAAAAAATTTTAAGAAGACGCCTTTGAATTCGCTGAGTAGTAAATCCACAAAAGGTTACTCAAACC,TAAACACATCAAACCAGCTTACATTTTTACTTACACTTAAGCGCATGATTTGTTGTGCATCCATACCGTTATTTTTCCGTTCTTTTTTTGTACACATATACTGATTAGACATTCCCGTTTATCGCGACTCACTTCGAGCCGATCAAAAACTCTGT…	right_inserts=CATATACTGATTAGACATTCCCGTTTATCGCGACTCACTTCGAGCCGATCAAAAACTCTGTACAGTGAGTCTTAAGCCGACAACGAAGAAATAAAGATCCAAACTAAAAAAATACCTCGTGTTGATTCTGAAACTTCTTTAAAGGCGTTGATCTTAGTCAAACGACGGATCATTTGTTCGACTCGAATAGTAAAATACGTAAGTATATATATATGTATCCATATTGTTGGGGCATGTGTTCTCGGCATAACAACCTTCCTTGGCGACCACAAAACGCAC
Pros>2xGFP	3L	copia	16154050	16154055	P47	total_left_count=8	total_right_count=5	nref=50	left_inserts=TAAACAATTTACGCATTATTCCGTGTTTTTCTATACTTTGCCTAAGTATGTGTTGGAATATACTATTCAACCTACAAAAATAACGTTAAACAACACTACTTTATATTTGATATGAATGGCCACACCT	right_inserts=ACATAAACTTGACTATTTATTTATTTATTAAGAAAGGAAATATAAATTATAAATTACAACAGTATGCAACCACACTCAACCTCCTGCACCTTGCGGCTCCTTTATGCTGGTTTCCCCCTGTC
Pros>2xGFP	3R	rover	16318873	16318878	P47	total_left_count=34	total_right_count=17	nref=12	left_inserts=AATCTTGGTGATGCAGTTGGATTTGCATCTTGTGATTCAATGATTATTTTGTTTTTTAGTTTTAAGTAAATACAAGCAATACAAGATGTGAGGCTTATGATTGATACTATTATACAAACTGTGAT,AATAGAAGGAGTGGAAGCATAAGCTTCCCTTTTAAAGGGAGGGAAGTAACATAATATGCTTCTCATATTACGTTTACATACTTACACTAATTGTACATACAATCTTGCACATGCATAAACACATCAAACCAGCTTACATTTTTACTTACACTTAAGCGCATGATTTGTTGTGCATCCATACCGTTATTTTTCCGTTCTTTTTTTGTACACATATACTGATTAGACATTCCCGTTTATCGCGACTCACTTCGAGCCGATCA…	right_inserts=TTAACAACGAATGTATCAAAAATATTATTAAAAGAACAAATCCAATATGTAACTTTGTCCCTATAACAGTCGAACAAATATTTAAGTCCGCTTTGGCCTGA,GCTTAAGACTGACTGTACAGAGTTTTTGATCGGCTCGAAGTGAGTCGCGATAAACGGGAATGTCTAATCAGTATATGTGTACAAAAAAAGAACGGAAAAA,GTTCCTAACCCACTCCGATCCGTTGGGATCTTTCGCATATATGTATGTATATTTATATAGTAACATAATATGCTTCTCATATTACGTTTACATACTTACACTAATTGTACATACAATCTTGCACATGCATAAACACATCAAACCAGCTTACATTTTTACTTACACTTAAGCGCATGATTTGT…
Pros>2xGFP	3R	rover	31914491	31914495	P47	total_left_count=27	total_right_count=44	nref=30	left_inserts=GTTATAGTTCTTTAGCTTAGGTTTTGTTGAATTTTCGCACTTATTTGTTCGTAATATTCCTGTTATTCACTTATTTGTAAGTTTTTAATTTAAGTTTGTTG,TACATTTTTACTTACACTTAAGCGCATGATTTGTTGTGCATCCATACCGTTATTTTTCCGTTCTTTTTTTGTACACATATACTGATTAGACATTCCCGTTTATCGCGACTCACTTCGAGCCGATCAAAAACTCTGTACAGTCAGTCTTAAGCCGACAACGAAGAAATAAAGATCCAAACTAAAAAAATACCTCGTGTTGATTCTGAAACTTCTTTAAAGG,GCGCAGTCGGTAGGATAATACATTGTTGATGCGATAGTAACCCTATTCAATTCTTCAATTATT…	right_inserts=ACACTTAAGCGCATGATTTGTTGTGCATCCATACCGTTATTTTTCCGTTCTTTTTTTGTACACATATACTGATTAGACATTCCCGTTTATCGCGACTCACTTCGAGCCGATCAAAAACTCTGTACAGTCAGTCTTAAGCCGACAACGAAGAAATAAAGATCCAAACTAAAAAAATACCTCGTGTTGATTCTGAAACTTCTTTAAAGGCGTTGATCTTAGTCAAACGACGGATCATTTGTTCGACTCGAATAGTAAAATACGTAAGTATATATGTATGTAAGCCCGAGAGAAGATTTTTCATATTTGGAGGCACATATTTCAACGCCACGAGA,AGTGGAAGCATAAGCTTCCCTTTTAAAGGGAGGGAAGTAACATAATATGCTT…
Pros>2xGFP	X	rover	3171101	3171107	P47	total_left_count=29	total_right_count=25	nref=9	left_inserts=CACATATACTGATTAGACATTCCCGTTTATCGCGACTCACTTCGAGCCGATCAAAAACTCTGTACAGTCAGTCTTAAGCCGACAACGAAGAAATAAAGATCCA,AATTGTACATACAATCTTGCACATGCATAAACACATCAAACCAGCTTACATTTTTACTTACACTTAAGCGCATGATTTGTTGTGCATCCATACCGTTATTTTTCCGTTCTTTTTTTGTACACATATACTGATTAGACATTCCCGTTTATCGCGAC,GTATAATAGTATCAATCATAAGCCTCACATCTTGTATTGCTTGTATTTACTTAAAACTAAAAAACAAAATAATCATTGAATCACAAGATGCAAATCCAACTGCATCACCAAGATT,GCTTGCCAAG…	right_inserts=CATTCCCGTTTATCGCGACTCACTTCGAGCCGATCAAAAACTCTGTACAGTCAGTCTTAAGCCGACAACGAAGAAATAAAGATCCAAACTAAAAAAATAC,GTGTTGATTCTGAAACTTCTTTAAAGGCGTTGATCTTAGTCAAACGACGGATCATTTGTTCGACTCGAATAGTAAAATACGTAAGTGGCGCAGTCGGTAGGATAATACATTGTTGATGCGATAG,CTAAGAGCGCAACACAACAAACTTAAATTAAAAACTTACAAATAAGTGAATAACAGGAATATTACGAACAAATAAGTGCGAAAATTCAACAAAACCTAAGC,GTTTATGCATGTGCAAGATTGTATGTACAATTAGTGTAAGTATGTAAACGTAATATG…
Pros>2xGFP	X	rover	7693418	7693422	P47	total_left_count=21	total_right_count=22	nref=6	left_inserts=CACTAATTGTACATACAATCTTGCACATGCATAAACACATCAAACCAGCTTACATTTTTACTTACACTTAAGCGCATGATTTGTTGTGCATCCATACCGTTATTTTTCCGTTCTTTTTTTGTACACATATACTGATTAGACATTCCC,ATCACAGTTTGTATAATAGTATCAATCATAAGCCTCACATCTTGTATTGCTTGTATTTACTTAAAACTAAAAAACAAAATAATCATTGAATCACAAGATGCAAATCC,TAAACGTAATATGAGAAGCATATTATGTTACTTCCCTCCCTTTAAAAGGGAAGCTTATGCTTCCACTCCTTCTATTGGTGTTGATGCCCGCAATCTTGGTG,GAATGAATCATCCAGATACATGATATAT…	right_inserts=GTGCAAGATTGTATGTACAATTAGTGTAAGTATGTAAACGTAATATGAGAAGCATATTATGTTACTATATGTATGTAGCAAAGTGTGCACAAATGCGGCACACGGATGCTTATGAGC
Pros>2xGFP	X	copia	16634428	16634433	P47	total_left_count=24	total_right_count=13	nref=4	left_inserts=CTTTAATTCACAATTTAATTGTTTATTAGGCATGGACTGGGCCCATAACCTGTTGTAATTTATAATTTATATTTCCTTTCTTAATAAATAAATAAATAGTCAAGTTTATGTTTGAGTTTTA,GGCCACACCTTTTATGCCATAAAACATATTGTAAGAGAATACCACTCTTTTTATTCCTTCTTTCCTTCTTGTACGTTTTTTGCTGTGAGTAGGTCGTGGTGCTGGTGTTGCAGTTGAAATAACTTAAAATATAAATCATAAAACTCAAACATAAACTTGACTATTTATT,ACATAAATCATGGAAAATAAAATCTTGCGAATGTAAATATATAGAAAATTAATTTTAACAATTAGGTATGTTGGAATATACTATTCAACCTACA…	right_inserts=TCCATTTGAAAGAGCGCTTTTCTCATGCTCTACTAACCTCGTATGCAAATACCTTGTTGTAATTTATAATTTATATTTCCTTTCTTAATAAATAAATAAAT,TTGTAAGAGAATACCACTCTTTTTATTCCTTCTTTCCTTCTTGTACGTTTTTTGCTGTGAGTAGGTCGTGGTGCTGGTGTTGCAGTTGAAATAACTTAAAATATAAATCATAAAACTCAAACATAAACTTGACTATTTATTTATTTATTAAGAAAGGAAATATAA
Pros>2xGFP	Y	rover	1445089	1445095	P47	total_left_count=8	total_right_count=22	nref=12	left_inserts=AATGTAAACTTAAACCCTTAAATGGATTGCAATTTGTTCTACACTCTTATGCAATTTCATATATATATAGTAACATAATATGCTTCTCATATTACGTTTACAT	right_inserts=TACAAGCAATACAAGATGTGAGGCTTATGATTGATACTATTATACAAACTGTGATATTATTATTTGATATTAATTGTATAATGTCCTTATGTTCTATTGGT,TCCATACCGTTATTTTTCCGTTCTTTTTTTGTACACATATACTGATTAGACATTCCCGTTTATCGCGACTCACTTCGAGCCGATCAAAAACTCTGTACAGT,TCTCATATTACGTTTACATACTTACACTAATTGTACATACAATCTTGCACATGCATAAACACATCAAACCAGCTTACATTTTTACTTACACTTAAGCGCATGATTTGTTGTGCATCCAT,ATAAAGATCCAAACTAAAAAAATACCTCGTGTTGATTCTGAAACTTCTTTAAAGGCGTTGA…
Pros>2xGFP	2L	rover	8324708	8324712	P49	total_left_count=10	total_right_count=21	nref=55	left_inserts=AGAGAAAAAAGTTTGCTCCTCGAAAAGAGAGAGCTCACAACACCCAAAGTATATCCACATACATATAGTAACATAATATGCTTCTCATATTACGTTTACATACTTACACTAATTGTACATACAATCTTGCACATGCATAAACACATCAAACCAGCTTACATTTTTACTTACACTTAAGCGCATGATTTGTTGTGCATCCATACCG	right_inserts=GCGTTGATCTTAGTCAAACGACGGATCATTTGTTCGACTCGAATAGTAAAATACGTAAGTATATATCTATTGAATGCAAATATTACTCAGCGGGGTGGACAAAAAGGCGCCACGTCGACCGGCTACTC,GATTAGACATTCCCGTTTATCGCGACTCACTTCGAGCCGATCAAAAACTCTGTACAGTCAGTCTTAAGCCGACAACGAAGAAATAAAGATCCAAACTAAAAAAATAC,TGCATAAACACATCAAACCAGCTTACATTTTTACTTACACTTAAGCGCATGATTTGTTGTGCATCCATACCGTTATTTTTCCGTTCTTTTTTTGTACACATATACTGATTAGACATTCCCGTTTATCGCGACTCACTTCGAGCCGATC…
Pros>2xGFP	2L	rover	21266107	21266112	P49	total_left_count=3	total_right_count=13	nref=14	left_inserts=ACAGGGACTTAATCGAACACTTAACTATCCCACCAAAAAATTTAACGAACATATATAGTAACATAATATGCTTCTCATATTACGTTTACATACTTACACTAATTGTACATACAATCTTGCAC	right_inserts=CTTTAAAGGCGTTGATCTTAGTCAAACGACGGATCATTTGTTCGACTCGAATAGTAAAATACGTAAGTATATATGGTAAAACCGACTAGCCCACTAGCCAAATTACAAAGATATAATACTATTCCCGTATATATACA
Pros>2xGFP	2R	rover	7250374	7250378	P49	total_left_count=13	total_right_count=11	nref=45	left_inserts=TGCATAAACACATCAAACCAGCTTACATTTTTACTTACACTTAAGCGCATGATTTGTTGTGCATCCATACCGTTATTTTTCCGTTCTTTTTTTGTACACATATACTGATTA,CAACACATATGTGCACATATGTACACAGAACCATACATAAATATACTTACGTATTTTACTATTCGAGTCGAACAAATGATCCGTCGTTTGACTAAGATCAACGCCTTTAAAGAAGTTTCAGAATCAACACGAGGTATTTTTTTAGTTTGGATCTTTATTTCTTCGTTGTCGGCTTAAGACTGACTGTACAGAGTTTTTGATCGGCTCGAAG	right_inserts=GTATATGTGTACAAAAAAAGAACGGAAAAATAACGGTATGGATGCACAACAAATCATGCGCTTAAGTGTAAGTAAAAATGTAAGCTGGTTTGATGTGTTTATGCATGTGCAAGATTGTATGTACAATTAGTGTAAGTATGTAAACGTAATATGAGAAGCATATTATGTTACTATATAGCCAATTTGTTTCTGTATAATTTTCGCTTTAAGCGTCGCGCAAATTTACT
Pros>2xGFP	2R	rover	10452971	10452976	P49	total_left_count=6	total_right_count=3	nref=3	left_inserts=AAATGAAGCGATTCAACTCCATCTACTAGCTTTCAGGACCTCAGATATATATGTATATATATAGTAACATAATATGCTTCTCATATTACGTTTACATACTTACACTAATTGTACATACAATCTTGCACATGCATAAACACATCAAACCAGCTTACATTTTTACTTACAC	right_inserts=TTGATCTTAGTCAAACGACGGATCATTTGTTCGACTCGAATAGTAAAATACGTAAGTATATATATATGTATATACATGCATATGTACATATGTACATATACCCACCTCGAACTTGCATTATATTTGCC
Pros>2xGFP	2R	rover	12010956	12010961	P49	total_left_count=10	total_right_count=18	nref=17	left_inserts=GTTTTTGATCGGCTCGAAGTGAGTCGCGATAAACGGGAATGTCTAATCAGTATATGTGTACAAAAAAAGAACGGAAAAATAACGGTATGGATGCACAACAAATCATGCGCTTAAGTGTAAGTAAAAATGTAAGCTGGTTTGATGTGTTTATGCATGTGCAAGATTGTATGTACAATTAGTGTAAGTATGT,AAACCCAACTTACCAACTGCAGTCAACTTGAACTTGTGTCTAGAGCACAGATACAACAGTCTATATAGTAACATAATATGCTTCTCATATTACGTTTACATACTTACAC	right_inserts=ATCTTGCACATGCATAAACACATCAAACCAGCTTACATTTTTACTTACACTTAAGCGCATGATTTGTTGTGCATCCATACCGTTATTTTTCCGTTCTTTTTTTGTACACATATACTGATTAGACATTCCCGTTTATCGCGACTCACTTCGAGCCGATCAAAAACTCTGTACAGTCAGTCTTAAGCCGACAACGAAGAAATAAAGATCCAAACTAAAAAAATACCTCGTGTTGATTCTGAAACTTCTTTAAAGGCGTTGATCTTAGTCAAACGACGGATCATTTGTTCGACTCGAATAGTAAAATACGTAAGTATATATATATGTGATGGGGGTGTTCGGGTGCCCGGGTGCCTGGGCGGTCGATTTAAGGGGTTGCTTTTCGTC
Pros>2xGFP	2R	I-element	14517525	14517536	P49	total_left_count=6	total_right_count=12	nref=26	left_inserts=TTTTATAGTCACTCCTATGGATTCCTACGAATAATCGAAATTATTATTATTATTATTATTATGATAGATAGAATAGTTTACAAAACTAGACTAACTTAGATAGTATAGCATTAGCTACGGGGCTTACAGC	right_inserts=GCCTAATTGGGATTGGTATGTTTTTGAAGTGATTTTGTAAATGTTTGGTGGGTCTGTCATGATTGTTGGTTAAGGGCTTGAGCCCGGATTAGCGGTATTGTTGTTTTTGTTGTTAAGTTTTTTATTTTCTCTTTGTGGTTGATATTTGTTTATCAAGATTTTGCTGATAAGAGTTTTGGGCTTACGCGAAGCGAGGCTTTAGACTGAGAGGCACGACTTATCTCTTCGGAGGTTGAAGTGGTACTGAATCGAAATTATGTTAATGATTTGAATAATTGGACTGATATCCATCAACTTGTTATATTGCGATTAAGTGG
Pros>2xGFP	2R	rover	15968371	15968376	P49	total_left_count=32	total_right_count=21	nref=54	left_inserts=GAAGGATATAATTCGTAAATGAGAACCGAAAAGAATTTTATCCGTCCGAGTCGTATATGTATATAGTAACATAATATGCTTCTCATATTACGTTTACATACTTACACTAATTGTACATACAATCTTGCACATGCATAAACACATCAAAC	right_inserts=CATATACTGATTAGACATTCCCGTTTATCGCGACTCACTTCGAGCCGATCAAAAACTCTGTACAGTCAGTCTTAAGCCGACAACGAAGAAATAAAGATCCAAACTAAAAAAATACCTCGTGTTGATTCTGAAACTTCTTTAAAGGCGTTGATCTTAGTCAAACGACGGATCATTTGTTCGACTCGAATAGTAAAATACGTAAGTATATGACTGTGATAATCAATATATATAGCCCGCAACGGTTCGATCGAGATTTTTTAGGACGTGAGAC
Pros>2xGFP	3L	rover	18997333	18997337	P49	total_left_count=11	total_right_count=7	nref=27	left_inserts=CATCAAACCAGCTTACATTTTTACTTACACTTAAGCGCATGATTTGTTGTGCATCCATACCGTTATTTTTCCGTTCTTTTTTTGTACACATATACTGATTAGACATTCCCGTTTATCGCGAC,CAGTCAGTCTTAAGCCGACAACGAAGAAATAAAGATCCAAACTAAAAAAATACCTCGTGTTGATTCTGAAACTTCTTTAAAGGCGTTGATCTTAGTCAAACGACGGATCATTTG,TCGTTAATGTTTACGAAAGCTTATTTTGGCTTTCCACTATAGTTATATACTTACGTATTTTACTATTCGAGTCGAACAAATGATCCGTCGTTTGACTAAGATCAACGCCTTTAAAGAA	right_inserts=GTTTATGCATGTGCAAGATTGTATGTACAATTAGTGTAAGTATGTAAACGTAATATGAGAAGCATATTATGTTACTATATGTATGTTTATGTGTGTGTACGTGTGCTATTAACACACCCCCTTCTAGGAAGTCGAGTCGC
Pros>2xGFP	3R	copia	15092713	15092717	P49	total_left_count=17	total_right_count=7	nref=44	left_inserts=GTGTAGAGGGTCGAGCCTTCCGAAACGGAGTGATTGAACGCTTTCAAGGATATTTGTCAACACAGCTGTTGGAATATACTATTCAACCTACAAAAATAACGTTAAACAACACTACTTTATATTTGATATGAATGGCCACACCTTTTATGCCATAAAACATATTGTAAGAGAATACCACTCTTTTTATTCCTTCTTTCCTTCTTGTACGTTTTTTGCTGTGAGTAGGTC	right_inserts=CCACTGGCTTTGTTTTTTTTGGCTTCCTTCTGCTTTCCGGCTGCTGTTGTTGTAATTTATAATTTATATTTCCTTTCTTAATAAATAAATAAATAGTCAAGTTTATGTTTGAGTTTTATGATTTATATTTTAAGTTATTTCAACTGCAACACCAGCACCACGACCTACTCACAGCAAAAAACGTACAAGAAGGAAAGAAGGAATAAAAAGAGTGGTATTCTCTTACAATATGTTTTATGGCATAAAAGGTGTGGCCATTCATATCAAATATAAAGT
Pros>2xGFP	X	rover	17439636	17439641	P49	total_left_count=8	total_right_count=7	nref=1	left_inserts=TTTTTCTGCCCCTTCTCCATTGAAATCCCAGCTCCTTGTGGAGCATATATAGATATATAGTAACATAATATGCTTCTCATATTACGTTTACATACTTACACTAATTGTACATACAATCTTGCACATGCATAAACACATCAAACCAGCTTACAT	right_inserts=CGGATCATTTGTTCGACTCGAATAGTAAAATACGTAAGTATATATATGATACTGATACTGACGAGTGTGCCAAGTTTTCAGAATTTTGTTTGACCAATTATGGAT,CGTTTATCGCGACTCACTTCGAGCCGATCAAAAACTCTGTACAGTCAGTCTTAAGCCGACAACGAAGAAATAAAGATCCAAACTAAAAAAATACCTCGTGTTGATTCTGAAACTTCTTTAAAGGCGTTG
Pros>2xGFP	X	rover	21243320	21243325	P49	total_left_count=12	total_right_count=4	nref=7	left_inserts=ATACAATCTTGCACATGCATAAACACATCAAACCAGCTTACATTTTTACTTACACTTAAGCGCATGATTTGTTGTGCATCCATACCGTTATTTTTCCGTTCTTTTTTTGTACACATATACTGATTAGACATTCCCGTTTATCGCGACTCACTTCGAGCCGATCAAAAACTCTGTACAGTCAGTCTTAAGCCGACAACGAAGAAATAAAGATCCA,CTGCAGTTGCGACTGTAGCGCTATATGTACATATATACTTACGTATTTTACTATTCGAGTCGAACAAATGATCCGTCGTTTGACTAAGATCAACGCCTTTAAAGAAGTTTCAGAATCAACACGAGGTATTTTTTTAGTTTGGATCTTTATTTC	right_inserts=GCAAGATTGTATGTACAATTAGTGTAAGTATGTAAACGTAATATGAGAAGCATATTATGTTACTATATATATGTGTAACTTGTATAAATATATATGTATGTAGAACAGGGTATGGGTTTGCTATATGCATTGGTA
Pros>2xGFP	2R	rover	22693652	22693659	P51	total_left_count=4	total_right_count=1	nref=14	left_inserts=GCTCCTCAACTCGTCTAAATGCTATGTATGTAAGTAGTAGTGTGGTGTGTCGTTTAGTATGTATATATATACTTACGTATTTTACTATTCGAGTCGAACAAATGATCCGTCGTTTGACTAAGATCAACGCCTTTAAA	right_inserts=TAACAAGGAATAATATACTTCATTGACCCAGTGAATATATATATATATATATAGTAACATAATATGCTTCTCATATTACGTTTACATACTTACACTAATTG
Pros>2xGFP	2R	rover	23978910	23978915	P51	total_left_count=11	total_right_count=10	nref=43	left_inserts=TAAACACATCAAACCAGCTTACATTTTTACTTACACTTAAGCGCATGATTTGTTGTGCATCCATACCGTTATTTTTCCGTTCTTTTTTTGTACACATATACTGATTAGACATTCCCGTTTATCGCGACTCACTTCGAGCCGATCAAAAACTCTGTACAG,GAAGCAATCACAATCGAAACCACACTCACACACACCAAACACACACACCCACACGGATACAGCAGAGCCATATATAGTAACATAATATGCTTCTCATATTACGTTTACATACTTACACTAATTGTACATACAATCT	right_inserts=TTCTGAAACTTCTTTAAAGGCGTTGATCTTAGTCAAACGACGGATCATTTGTTCGACTCGAATAGTAAAATACGTAAGTATATATGTATGTATGTGCAAGGCATATATGCATAATTACATACAGCGCAGTACATGGG
Pros>2xGFP	3L	rover	5204020	5204024	P51	total_left_count=14	total_right_count=10	nref=26	left_inserts=CCCTTTTAAAGGGAGGGAAGTAACATAATATGCTTCTCATATTACGTTTACATACTTACACTAATTGTACATACAATCTTGCACATGCATAAACACATCAAACCAGCTTACATTTTTACTTACACTTAAGCGCATGATTTGTTGTGCATCCATACCGTTATTTTTCCGTTCTTT,GTCTTAAGCCGACAACGAAGAAATAAAGATCCAAACTAAAAAAATACCTCGTGTTGATTCTGAAACTTCTTTAAAGGCGTTGATCTTAGTCAAACGACGGATCATTTGTTCGACTCGAATAGTAAAATACGTAAGTATATATATTTGGCAGCGTGTGCACGGCATAATGTGACCCCCCATGAACTCGAGTGATACGGTGAATT	right_inserts=TAATATGCTTCTCATATTACGTTTACATACTTACACTAATTGTACATACAATCTTGCACATGCATAAACACATCAAACCAGCTTACATTTTTACTTACACTTAAGCGCATGATTTGTTGTGCATCCATACCGTTATTTTTCCGTTCTTTTTTTGTACACATATAC
Pros>2xGFP	3L	diver	14346862	14346867	P51	total_left_count=2	total_right_count=14	nref=34	left_inserts=	right_inserts=TATATACACTATTTAACTTCATTTATTTTTTCATATACAAAAATCACGTCTGATCGCTATGACCGCAAAATTACAAGAGCGAAAGAAAGAATACAGTTCAGTTCAATTAGCATCGATATATAAAATGTTAATCCGCTGTTAAGACAGCTGAAGCACCGGGTGACTCCGCTCATAATCCGTACAGTTTGTATCATCCTCGGTTTCTGGGCAATATCAATCTCGGTCTCGGTTTGAGTCTCAGTTCCAT
Pros>2xGFP	3R	rover	5111084	5111089	P51	total_left_count=17	total_right_count=13	nref=36	left_inserts=TATACAAATGCTTTTCCCCACACATGAACATATATAGTAACATAATATGCTTCTCATATTACGTTTACATACTTACACTAATTGTACATACAATCTTGCAC,CTTGCACATGCATAAACACATCAAACCAGCTTACATTTTTACTTACACTTAAGCGCATGATTTGTTGTGCATCCATACCGTTATTTTTCCGTTCTTTTTTTGTACACATATACTGATTAGACATTCCCGTTTATCGCGACTCACTTCGAGCCGATCAAAAACTCTGTACAGTCAGTCTTAAGCCGACAACGAAGAAATAAAGATCCAAACTAAAAAAATACCTCGTGTTGATTCTGAAACTTCTTTAAAGGCGTTGATCTTAGTCAAACGACGGA,ACATTGGA…	right_inserts=CAACAAATCATGCGCTTAAGTGTAAGTAAAAATGTAAGCTGGTTTGATGTGTTTATGCATGTGCAAGATTGTATGTACAATTAGTGTAAGTATGTAAACGTAATATGAGAAGCATATTATGTTACTATATATACTCGTAGTAGCTACGTGCCTCGCCATAAATCAATAAATGAAATTTACACGCATATTT
Pros>2xGFP	3R	rover	7783788	7783793	P51	total_left_count=2	total_right_count=8	nref=22	left_inserts=	right_inserts=GTTTATGCATGTGCAAGATTGTATGTACAATTAGTGTAAGTATGTAAACGTAATATGAGAAGCATATTATGTTACTATATAATTTCGAATAATTTCAAAAATCGCTCCACCCTGTACCAGTCTTGGAATTGTG
Pros>2xGFP	3R	rover	24698360	24698367	P51	total_left_count=11	total_right_count=7	nref=39	left_inserts=CATTCCCGTTTATCGCGACTCACTTCGAGCCGATCAAAAACTCTGTACAGTCAGTCTTAAGCCGACAACGAAGAAATAAAGATCCAAACTAAAAAAATACCTCGTGTTGATTCTGAAACTTCTTTAAAGGCGTTGATCTTAGTCAAACGACGGATCATTTGTTCGACTCGAATAGTAAAATACGTAAGTATATATATAAACGGATATTAATACTGGATAGAGCGCCGCAAATCGCAAATAATTGGTT,TGAGAAGCATATTATGTTACTTCCCTCCCTTTAAAAGGGAAGCTTATGCTTCCACTCCTTCTATTGGTGTTGATGCCCGCAATCTTGGTGATGCAGTTGGA	right_inserts=AATTAGTGTAAGTATGTAAACGTAATATGAGAAGCATATTATGTTACTATATACTACCAAGCCAAAAGAATTATTTGTTGCTGCTAATCCCGAACCTAATCAAATCGATATAAAAGATAAAAGG
Pros>2xGFP	4	rover	274633	274638	P51	total_left_count=2	total_right_count=4	nref=7	left_inserts=	right_inserts=AAGGCGTTGATCTTAGTCAAACGACGGATCATTTGTTCGACTCGAATAGTAAAATACGTAAGTATATATGGTCTTGATCTTTTTAAAATATTAGTTGGATG
Pros>2xGFP	X	I-element	3442603	3442615	P51	total_left_count=8	total_right_count=11	nref=2	left_inserts=TATGAGTTTTTGTATGTTATCTGGATTGGGTTTGCTAAGAAGGTCTAGAGGGTTGGTGTTGTTAAATATATCTTGCTTGGTTTGTAGGAGGGATGGGCATGAGTTAAATA,GCAATAAATTAGAAATTTGAAATGTACTGCAAATTATTATTATTATTATTATGATAGATAGAATAGTTTACAAAACTAGACTAACTTAGATAGTATAGCATTAGCTACGGGGCTTACAGCTATATTTATTTACAA	right_inserts=GGTAATCGCATGGGTGTGAGGTGTTCGTGTTAATAGATTGGTACCATGGACTGCAGTTTATTATGTGTTCTTTCTGTTTTGTCGCAAGGTCAGCTTTAAGGTGTTTTTTTATATCTGTGGTAT,GTCGGCTTTAAGGTGTTTTTTTATATCTGTGGTATTTATGTTTGGGGTGAGGATAAGTGGCATACTGCTTGCTGATTTTGCAGCTATGTACTGCAAATACATATCAATTTATATTGAATACGCTCCTATTGGATTGTTTGTAAACA
Pros>2xGFP	X	Doc	15645453	15645465	P51	total_left_count=1	total_right_count=5	nref=16	left_inserts=	right_inserts=ATTACCAGAACAATATGGAATAATTATTTATTTTAGTAAATAATTACTATAGTCAATAATTGTTAGTTGTGCAAACTGCACTTTACACTTTGTGTTTAACTTTCACTATCTTAGGTGGACTCTTGATGGGCACAATGGGAATTGCTCCCCA
Pros>2xGFP	2L	rover	8324708	8324712	P11	total_left_count=2	total_right_count=2	nref=96	left_inserts=AGAGAGAGCTCACAACACCCAAAGTATATCCACATACATATACTTACGTATTTTACTATTCGAGTCGAACAAATGATCCGTCGTTTGACTAAGATCAACGC	right_inserts=
Pros>2xGFP	2L	rover	12010474	12010479	P11	total_left_count=14	total_right_count=34	nref=63	left_inserts=TCTTTAAAGGCGTTGATCTTAGTCAAACGACGGATCATTTGTTCGACTCGAATAGTAAAATACGTAAGTATATATATCTATGCGCACACACGCATCTACTTCCCATCCCCTTGGAGTACGAGTACCAGCAACTGCAAC,CATAATATGCTTCTCATATTACGTTTACATACTTACACTAATTGTACATACAATCTTGCACATGCATAAACACATCAAACCAGCTTACATTTTTACTTACACTTAAGCGCATGATTTGTTGTGCATCCATACCGT,CACATATACTGATTAGACATTCCCGTTTATCGCGACTCACTTCGAGCCGATCAAAAACTCTGTACAGTCAGTCTTAAGCCGACAACGAAGAAATAAAGATCCAAACTAAAA…	right_inserts=ACTTTGCGCCACTCGCTCGCACATCCGACTGGTCTATATGCCATATGTGTATCTGTGGCTATATAGTAACATAATATGCTTCTCATATTACGTTTACATACTTACACTAATTGTACATACAATCTTGCACATGCATAAACACATCAAACCAGCTTACATTTTTACTTACACTTAAGCGCATGATTTGTTGTGCATCCATACCGTTATTTTTCCGTTCTTTTTTTGTACACATATACTGATTAGACATTCCCGTTTATCGCGACTCACTTCGAGCCGATCAAAAACTCTGTACAGTCAGTCTTAAGCCGACAACGAAGAAATAAAGATCCAAACTAAAAAAATAC,AAATAAAGATCCAAACTAAAAAAATACCTCGTGTTGATTC…
Pros>2xGFP	3L	rover	19257820	19257825	P11	total_left_count=3	total_right_count=7	nref=59	left_inserts=	right_inserts=GTATATGTGTACAAAAAAAGAACGGAAAAATAACGGTATGGATGCACAACAAATCATGCGCTTAAGTGTAAGTAAAAATGTAAGCTGGTTTGATGTGTTTA,GTTTATGCATGTGCAAGATTGTATGTACAATTAGTGTAAGTATGTAATCGTAATATGAGAAGCATATTATGTTACTATATATATGTTCAAAGTGTGTTTCAATAGCTAGTTAACAAATCTCTTATTAAA
Pros>2xGFP	3R	rover	4461067	4461071	P11	total_left_count=8	total_right_count=4	nref=23	left_inserts=GGCGGCCTATCTATCGGTTAGTGGCTTTTATGGTCGGTAGAAGTATATATATGCATATAGTAACATAATATGCTTCTCATATTACGTTTACATACTTACACTAATTGTA	right_inserts=AAAGGCGTTGATCTTAGTCAAACGACGGATCATTTGTTCGACTCGAATAGTAAAATACGTAAGTATATATATGCATATGCATATATATATATATATAATGGGAGTCAGACAAAAGTGTATGCCCTTCTAT
Pros>2xGFP	3R	rover	7504693	7504698	P11	total_left_count=2	total_right_count=2	nref=64	left_inserts=TATAAATTGTTTATCGGTTTGTTGGTGTTTTGATATATACTTACGTATTTTACTATTCGAGTCGAACAAATGATCCGTCGTTTGACTAAGATCAACGCCTT	right_inserts=
Pros>2xGFP	X	rover	6167607	6167612	P11	total_left_count=2	total_right_count=7	nref=19	left_inserts=ATTCATATAGTTTTTTTTTTGGGTTCAGTTCATATACATATATAGTAACATAATATGCTTCTCATATTACGTTTACATACTTACACTAATTGTACATACAATCT	right_inserts=AAGTAAATACAAGCAATACAAGATGTGAGGCTTATGATTGATACTATTATACAAACTGTGATATTATTATTTGATATTAATTGTATAATGTCCTTATGTTC,TAAAAAAATACCTCGTGTTGATTCTGAAACTTCTTTAAAGGCGTTGATCTTAGTCAAACGACGGATCATTTGTTCGACTCGAATAGTAAAATACGTAAGTATATACATATATAACTTTCATATGTACGTTCATATCTCCCCACAGA
Pros>2xGFP	X	rover	7993112	7993116	P11	total_left_count=1	total_right_count=1	nref=4	left_inserts=	right_inserts=
Pros>2xGFP	2L	rover	13515970	13515976	P55	total_left_count=2	total_right_count=1	nref=12	left_inserts=CAACACAAAGACTTTCATGATAAGATAATAAGATGTTGCATAAATGTTATATTTTTTTTATCTATATACTTACGTATTTTACTATTCGAGTCGAACAAATG	right_inserts=
Pros>2xGFP	2L	rover	13887488	13887492	P53	total_left_count=20	total_right_count=20	nref=61	left_inserts=CTAATGATCCGTGAATTTCTGTGTCAATTTCAATTGCTTTCCTCTGGATTTCTGGGCGATGAAGTCATATATATACTTACGTATTTTACTATTCGAGTCGAACAAATGATCCGTCGTTTGACTAAGATCAACGCCTTTAAAGAAGTTTCAGAATCAACACGAGGTATTTTTTTAGTTTGGATCTTTATTTCTTCGTTGTCGGCTTAAGACTGACTGTACAGAGTTTTTGATCGGCTCGAAGTGAGTCGCGATAAACGGGAATGTCTAATCAGTATATGTGTACAAAAAAAAGAACGGAAAAATAACGGTATGGATGCACAACAAATC	right_inserts=CATACCGTTATTTTTCCGTTCTTTTTTTGTACACATATACTGATTAGACATTCCCGTTTATCGCGACTCACTTCGAGCCGATCAAAAACTCTGTACAGTCAGTCTTAAGC,TGTAAGCTGGTTTGATGTGTTTATGCATGTGCAAGATTGTATGTACAATTAGTGTAAGTATGTAAACGTAATATGAGAAGCATATTATGTTACTATATATATTGTTGTTTTTTCGCCGCCTCCCGCAATAATGTTCATACACGTGACACTGGGCGAAGAATGTATCTGAC
Pros>2xGFP	2L	copia	14222041	14222046	P53	total_left_count=1	total_right_count=1	nref=15	left_inserts=TCAATACGAGTCTTACCTAAGATTACTTAAATTCTTGTTGATTAGTGTTGGAATATACTATTCAACCTACAAAAATAACGTTAAACAACACTACTTTATAT	right_inserts=
Pros>2xGFP	2L	copia	18193081	18193086	P53	total_left_count=18	total_right_count=5	nref=13	left_inserts=CAATATGTTTTATGGCATAAAAGGTGTGGCCATTCATATCAAATATAAAGTAGTGTTGTTTAACGTTATTTTTGTAGGTTGAATAGTATATTCCAACAGTGTTATATTCTATATTTCAGTTCTGGGCGGCCTATGTCCCCTGCGAGGCTC,GATTTATATTTTAAGTTATTTCAACTGCAACACCAGCACCACGACCTACTCACAGCAAAAAACGTACAAGAAGGAAAGAAGGAATAAAAAGAGTGGTATTC	right_inserts=GTCGTGGTGCTGGTGTTGCAGTTGAAATAACTTAAAATATAAATCATAAAACTCAAACATAAACTTGACTATTTATTTATTTATTAAGAAAGGAAATATAAATTATAAATTACAACAAACACTTATTTTTTGCACTTAATTTATTAATTAATATTTCTTTCATGATGGTCGTTAGTAAATTACATA
Pros>2xGFP	2R	copia	18316891	18316895	P53	total_left_count=13	total_right_count=6	nref=39	left_inserts=TTTTCACGTCCGCAGGAGTCAGTTGTGTGCGAGATGCCCTGATTTGGTTGGAATATGTTGTAATTTATAATTTATATTTCCTTTCTTAATAAATAAATAAATAGTCAAGTTTATGTTTGAGTTTTATGATTTATATTTTAAGTTATTTCAACTGCAACACCAGCACCACGACCTACTCACAGCAAAAAACGTACAAGAAGGAAAGAAGGAATAAAAAGAGTGGTATTCTCTTACAATATGTTTTATGGCATAAAAGGTG	right_inserts=ACAATATGTTTTATGGCATAAAAGGTGTGGCCATTCATATCAAATATAAAGTAGTGTTGTTTAACGTTATTTTTGTAGGTTGAATAGTATATTCCAACAGAATAGTTTTATTTAACTGGTTTTTACAGACACC
Pros>2xGFP	3L	rover	9108532	9108537	P53	total_left_count=6	total_right_count=1	nref=7	left_inserts=CGGCCATGGCTAAGAGAGAGAGAAACACGTGCCAAGGCAAAATACCATTACCAAAGTTATATACTTACGTATTTTACTATTCGAGTCGAACAAATGATCCGTC	right_inserts=
Pros>2xGFP	3L	copia	11296155	11296161	P53	total_left_count=3	total_right_count=17	nref=32	left_inserts=GACCATGAGATGCTGGAAACCAACGAGTACACACACAAGCATCTAGGCAAAAGCCTATGTTGTAATTTATAATTTATATTTCCTTTCTTAATAAATAAATAA	right_inserts=ACCTTTTATGCCATAAAACATATTGTAAGAGAATACCACTCTTTTTATTCCTTCTTTCCTTCTTGTACGTTTTTTGCTGTGAGTAGGTCGTGGTGCTGGTGTTGCAGTTGAAATAACTTAAAATATAAATCATAAAACTCAAACATAAACTTGACTAT,ATTCTCTTACAATATGTTTTATGGCATAAAAGGTGTGGCCATTCATATCAAATATAAAGTAGTGTTGTTTAACGTTATTTTTGTAGGTTGAATAGTATATTCCAACAGCCTATTTTTAAACAGCGACACATGGCACAGTGTGGCGGCTGCAGCTTTCGTGTTGCAAG
Pros>2xGFP	3L	rover	22672936	22672940	P53	total_left_count=19	total_right_count=8	nref=22	left_inserts=CTTAAGCGCATGATTTGTTGTGCATCCATACCGTTATTTTTCCGTTCTTTTTTTGTACACATATACTGATTAGACATTCCCGTTTATCGCGACTCACTTCGAGCCGATCAAAAACTCTGTACAGTCAGTCTTAAGCCGACAACGAAGAAATAAAGATCCAAACTAAAAAAATACCTCGTGTTGATTCTGAAACTTCTTTAAAGGCGTTGATCTTAG,CGTGAATGGTGAGTTAGGAAGCCATGTTGACTGAACTCGAGGTACTACCTCTCTCATCGTGGTTAATATATATACTTACGTATTTTACTATTCGAGTCGAACAAATGATCCGTCGTTTGACTAAGATCAACGCCTTTAAAGAAGTTTCAGAA	right_inserts=GTTTATGCATGTGCAAGATTGTATGTACAATTAGTGTAAGTATGTAAACGTAATATGAGAAGCATATTATGTTACTATATGTATATATGTGAATTTCCTAATTTTGGGGTTACAAGCCAGTACCTGCGTGTCACGCGCTC
Pros>2xGFP	3R	rover	14844456	14844462	P53	total_left_count=5	total_right_count=37	nref=45	left_inserts=CTCAATCGTTTAGCTCGGTTGTGATTTTCCATACAAATTCGTATGCAAATTCAAAGGTATATATAGTAACATAATATGCTTCTCATATTACGTTTACATACTTACACTAATTG	right_inserts=CACTAATTGTACATACAATCTTGCACATGCATAAACACATCAAACCAGCTTACATTTTTACTTACACTTAAGCGCATGATTTGTTGTGCATCCATACCGTTATTTTTCCGTTCTTTTTTTGTACACATATACTGATTAGACATTCCCGTTTATCGCGACTCACTTCGAGCCGATCAAAAACTCTGTACAGTCAGTCTTAAGCCGACAACGAAGAAATAAAGATCCAAACTAAAAAAATACCTCGTGTTGATTCTGAAACTTCTTTAAAGGCGTTGATCTTAGTCAAACGACGGATCATTTGTTCGACTCGAATAGTAAAATACGTAAGTATATAGCCAATAGTCGGGGCAACAACGCGCTCGCAAGGGAAGCACTTGAGCCTTAC…
Pros>2xGFP	3R	copia	28328684	28328688	P53	total_left_count=5	total_right_count=8	nref=25	left_inserts=TTCCTTTCTTAATAAATAAATAAATAGTCAAGTTTATGTTTGAGTTTTATGATTTATATTTTAAGTTATTTCAACTGCAACACCAGCACCACGACCTACTCACAGCAAAAAACGTACAAG,TAGCAAATTGAAAAGTACGAACAGAATGCGAAAACCAGTCAATAATGCCGGCCGCAAGACATTATGTAAATGTTGTAATTTATAATTTATATTTCCTTTCTTAATAAATAAATAAATAGTCAAGTTTATGT	right_inserts=ATGTTTTATGGCATAAAAGGTGTGGCCATTCATATCAAATATAAAGTAGTGTTGTTTAACGTTATTTTTGTAGGTTGAATAGTATATTCCAACAGTAAAAATATTGTAAAAAAAAAAAACAATCGAAAATAAAACCAGAAAACGTGCTCAGCCA
Pros>2xGFP	X	copia	4586631	4586635	P53	total_left_count=12	total_right_count=10	nref=5	left_inserts=CCTTTTATGCCATAAAACATATTGTAAGAGAATACCACTCTTTTTATTCCTTCTTTCCTTCTTGTACGTTTTTTGCTGTGAGTAGGTCGTGGTGCTGGTGTTGCAGTTGAAA,GTGTTGGAATATACTATTCAACCTACAAAAATAACGTTAAACAACACTACTTTATATTTGATATGAATGGCCACACCTTTTATGCCATAAAACATATTGTAA,CACGTCCCAAGTAAATTTCTCTTAAATATCCAATTATACGTATCTAATGAACAACGCCAGTGAGCCTGTTGTAATTTATAATTTATATTTCCTTTCTTAATAAATAAATAAATAGTCAAGTTTATG	right_inserts=GGAAAGAAGGAATAAAAAGAGTGGTATTCTCTTACAATATGTTTTATGGCATAAAAGGTGTGGCCATTCATATCAAATATAAAGTAGTGTTGTTTAACGTTATTTTTGTAGGTTGAATAGTATATTCCAACAGAGCCAAAGTCGAACTGGGCCGAATTTCTATATTTAATAGCACAAACAAATTCCCCTCTTGTGATCGAAATATTTA,TTGCAGTTGAAATAACTTAAAATATAAATCATAAAACTCAAACATAAACTTGACTATTTATTTATTTATTAAGAAAGGAAATATAAATTATAAATTACAACAGG
Pros>2xGFP	X	rover	15665841	15665846	P53	total_left_count=1	total_right_count=1	nref=1	left_inserts=	right_inserts=
Pros>2xGFP	2L	rover	20003510	20003515	P55	total_left_count=5	total_right_count=5	nref=13	left_inserts=GTCATGAGTCCCGATGTATACCGCCAGTATACATATATATATAGTAACATAATATGCTTCTCATATTACGTTTACATACTTACACTAATTGTACATACAATCTTGCAC	right_inserts=ATCTTAGTCAAACGACGGATCATTTGTTCGACTCGAATAGTAAAATACGTAAGTATATATGTACAGATATATGGCTCTGGGCCGATTATTCCGATTTGCTTGACCGAAAGCGTAACGC,ACTCTGTACAGTCAGTCTTAAGCCGACAACGAAGAAATAAAGATCCAAACTAAAAAAATACCTCGTGTTGATTCTGAAACTTCTTTAAAGGCGTTGATCTTAGTCAAACGACGGATCATTTGTTCGA
Pros>2xGFP	2R	rover	21080718	21080723	P55	total_left_count=18	total_right_count=11	nref=14	left_inserts=TAAACACATCAAACCAGCTTACATTTTTACTTACACTTAAGCGCATGATTTGTTGTGCATCCATACCGTTATTTTTCCGTTCTTTTTTTGTACACATATAC,TAAAGCAGCGCTTTTGATTAGGAACGAGAGTGTATATAGTCCGCGTTCACATCTATATAGTAACATAATATGCTTCTCATATTACGTTTACATACTTACACTAATTGTACATACAATCTTGCACATGCATAAAC	right_inserts=TGATTTGTTGTGCATCCATACCGTTATTTTTCCGTTCTTTTTTTGTACACATATACTGATTAGACATTCCCGTTTATCGCGACTCACTTCGAGCCGATCAAAAACTCTGTACAGTCAGTCTTAAGCCGACAACGAAGAAATAAAGATCCAAACTAAAAAAATACCTCGTGTTGATTCTGAAACTTCTTTAAAGGCGTTGATCTTAGTCAAACGACGGATCATTTGTTCGACTCGAATAGTAAAATACGTAAGTATATACATATAGTAATCTGGTGCACAAAACAATACAGATAGTGAGCGAGTTATAAAAACTCGTAGTCAGCTCAGCAA
Pros>2xGFP	2R	rover	22078822	22078827	P55	total_left_count=8	total_right_count=13	nref=27	left_inserts=AATTAAATGACTACAGATACGAGAAGCGGGCATATCAGCGGCAAAGGGAGGGAGAAATATACATATATAGTAACATAATATGCTTCTCATATTACGTTTACATACTTACACTAATTGTACATACAATCTTGCAC	right_inserts=TTAGTCAAACGACGGATCATTTGTTCGACTCGAATAGTAAAATACGTAAGTATATACATATGTGGTTGGACCTTCGATGCAGGTCCGGAACCAACCTAGGCCGACGCCTTTAGCTTACGCATTAGGTTATAAC,CGTTTGACTAAGATCAACGCCTTTAAAGAAGTTTCAGAATCAACACGAGGTATTTTTTTAGTTTGGATCTTTATTTCTTCGTTGTCGGCTTAAGACTGACTGTACAGAGTTTTTGATCGGCTCGAAGTGAGTCGCGATAAACGGGGATGTCTAATC
Pros>2xGFP	3L	rover	8008898	8008903	P55	total_left_count=7	total_right_count=4	nref=6	left_inserts=AACACATCAAACCAGCTTACATTTTTACTTACACTTAAGCGCATGATTTGTTGTGCATCCATACCGTTATTTTTCCGTTCTTTTTTTGTACACATATACTGATTAGACA,TAATAATATTATGACGGGCTTTGTCATTAAGACACGATTTCACCGCGGGCATCTTGAAATATATATGTAGTAACATAATATGCTTCTCATATTACGTTTACATACTTACACTAATTGTACATACAATCTTGCACAT	right_inserts=GCGTTGATCTTAGTCAAACGACGGATCATTTGTTCGACTCGAATAGTAAAATACGTAAGTATGTATATATATCTAAGTTCTTACAATGTTTACATTTCCAGTTGGCACCAGGAACC
Pros>2xGFP	3L	copia	8703515	8703519	P55	total_left_count=4	total_right_count=25	nref=23	left_inserts=	right_inserts=TTTATTCCTTCTTTCCTTCTTGTACGTTTTTTGCTGTGAGTAGGTCGTGGTGCTGGTGTTGCAGTTGAAATAACTTAAAATATAAATCATAAAACTCAAACATAAACT,ACCTACTCACAGCAAAAAACGTACAAGAAGGAAAGAAGGAATAAAAAGAGTGGTATTCTCTTACAATATGTTTTATGGCATAAAAGGTGTGGCCATTCATATCAAATATAAAGTAGTGTTGTTTAACGTTATTTTTGTAGGTTGAATAGTATATTCCAACAATAGACGATAAAGGTTTGGGATTTCTGGCTTAGTAACGACGATTTGAAGAAATTTTTGTGGCGCTTTTTAAGT
Pros>2xGFP	3L	copia	13255033	13255037	P55	total_left_count=22	total_right_count=6	nref=52	left_inserts=TTGTAAGAGAATACCACTCTTTTATTCCTTCTTTCCTTCTTGTACGTTTTTTGCTGTGAGTAGGTCGTGGTGCTGGTGTTGCAGTTGAAATAACTTAAAATATAAATC,TGTGCCAAAGATCTTTTACTGCGATCTTTCGCCTTTCCTCTCCCAAGTCGATTATATCGATGTTGGAATATACTATTCAACCTACAAAAATAACGTTAAACAACACTACTTTATATTTGATATGAATGGCCACACCTTTTATGCCATAAAACATATTGTAAGAGAATACCACTCTTTTATTCCTTCTTTCCTTCT	right_inserts=AGTGAGTGTGTGTTGGTATGGGGTCACTTCTCGATTGTTGTAATTTATAATTTATATTTCCTTTCTTAATAAATAAATAAATAGTCAAGTTTATGTTTGAG,CTTCTTTCCTTCTTGTACGTTTTTTGCTGTGAGTAGGTCGTGGTGCTGGTGTTGCAGTTGAAATAACTTAAAATATAAATCATAAAACTCAAACATAAACTTGACTATTTATTT
Pros>2xGFP	3R	I-element	31682556	31682568	P55	total_left_count=9	total_right_count=28	nref=59	left_inserts=AACTCGTTTTGCGCATGCGCGCCTTTTTTGTGGGTTTCGATTGTTATTATTATTATTATTATGATAGATAGAATAGTTTACAAAACTAGACTAACTTAGATAGTATAGCATTAGC	right_inserts=TTGATAAACAAATATCAACCACAAAGAGAAAATAAAAAACTTAACAACAAAAACAACAATACCGCTAATCCGGGCTCAAGCCCTTAACCAACAATCATGACAGACCCACCAAACATTTACAAAATCACTTCAAAAACATACCAATCCCAATTAGGC,TTTATTTTCTCTTTGTGGTTGATATTTGTTTATCAAGATTTTGCTGATAAGAGTTTTGGGCTTACGCGAAGCGAGGCTTTAGACTGAGAGGCACGACTTATCTCTTCGGAGGTTGAAGTGGTACTGGGGTTTCGATTGTATTTTATTCGGTGTGTGGCTCTTTTTGTGTTATTTTAGCGGTTTTTGTTT
Pros>2xGFP	X	rover	1249552	1249556	P55	total_left_count=6	total_right_count=3	nref=0	left_inserts=GGAATGGACGGCACACAGGTTGCGGCTTTAGTCAAAGAGCCCGTATAGACATATATATATATACTTACGTATTTTACTATTCGAGTCGAACAAATGATCCGTCGTTTGACTAAGATCAACGCCTT	right_inserts=TGTACAATTAGTGTAAGTATGTAAACGTAATATGAGAAGCATATTATGTTACTATATGTATATATATATTGTATCTACGCATCTGTACAATGCTCAGGATTTTTC
Pros>2xGFP	X	rover	13749896	13749901	P55	total_left_count=9	total_right_count=7	nref=0	left_inserts=GTTGTGCATCCATACCGTTATTTTTCCGTTCTTTTTTTGTACACATATACTGATTAGACATTCCCGTTTATCGCGACTCACTTCGAGCCGATCAAAAACTCTGTACAGTCAGTCTTAAGCCGACAACGAAGAAATAAAGATCCAAACTAAAA,TTTGCTATTAAACCGAATGCCAAGGTCTTATTAACAATTAATCCACACCTTTAATTATGTATGTATACTTACGTATTTTACTATTCGAGTCGAACAAATGATCCGTCGTTTGACTAAGATCAACG	right_inserts=ATGCACAACAAATCATGCGCTTAAGTGTAAGTAAAAATGTAAGCTGGTTTGATGTGTTTATGCATGTGCAAGATTGTATGTACAATTAGTGTAAGTATGTAAACGTAATATGAGAAGCATATTATGTTACTGTATATATGTACATGTATGTAAGTACAAACAAAGCTGACGATCTGATCGATAGACCCG
Pros>2xGFP	X	rover	18294955	18294960	P55	total_left_count=14	total_right_count=4	nref=1	left_inserts=AATCTAAATACAAATTTAAACGGAAATCAGATAGCACTTGAAATTGTGGCCTAGGCCCTTCAGAACGATATATACTTACGTATTTTACTATTCGAGTCGAACAAATGATCCGTCGTTTGACTAAGATCAACGCCTTTAAAGAAGTTTCAGAATCAACACGAGGTATTTTTTTAGTTTGGATCTTTATTTCTTCGTTGTCGGCTTAAGACTGACTGTACAGA	right_inserts=GTTTATGCATGTGCAAGATTGTATGTACAATTAGTGTAAGTATGTAAACGTAATATGAGAAGCATATTATGTTACTATATATACATATGTATCTGTGGCGACAAGTCGGTAAATACGAATTA
Pros>2xGFP	X	rover	19249603	19249607	P55	total_left_count=15	total_right_count=3	nref=0	left_inserts=GTTTATCGCGACTCACTTCGAGCCGATCAAAAACTCTGTACAGTCAGTCTTAAGCCGACAACGAAGAAATAAAGATCCAAACTAAAAAAATACCTCGTGTTGATTCTGAAACTTCTTTAAAGGCGTTGATCTT,AAAGTTTAAGTTTTGTCTTTCGCTGAACTTTGCGATGCTATCTACATACATATACTTACGTATTTTACTATTCGAGTCGAACAAATGATCCGTCGTTTGACTAAGATCAA	right_inserts=
Pros>2xGFP	X	G-element	22598274	22598286	P55	total_left_count=2	total_right_count=1	nref=7	left_inserts=ATACCAATTAGCGTAGCCAGCAAATAACGTTTTAAACTTAATGAAAGTGATACACATTTTTCTTTCAAAACCCAATCCTCCTGTATCGCAGGCAGTTCAGT	right_inserts=
Pros>2xGFP	2L	rover	6671081	6671084	P57	total_left_count=14	total_right_count=4	nref=13	left_inserts=GATAAATAAAACATGAGAGATAGGGCATTTAGTCGAGCTTAATATATATAGTAACATAATATGCTTCTCATATTACGTTTACATACTTACACTAATTGTACATACAATCTTGCAC	right_inserts=ATGTGTACAAAAAAAGAACGGAAAAATAACGGTATGGATGCACAACAAATCATGCGCTTAAGTGTAAGTAAAAATGTAAGCTGGTTTGATGTGTTTATGCATGTGCAAGAT
Pros>2xGFP	3L	rover	10020134	10020138	P57	total_left_count=23	total_right_count=27	nref=59	left_inserts=TACATACTTACACTAATTGTACATACAATCTTGCACATGCATAAACACATCAAACCAGCTTACATTTTTACTTACACTTAAGCGCATGATTTGTTGTGCATCCATACCGTTATTTTTCCGTTCTTTTTTTGTACACATATACTGATTAGACATTCCCGTTTATCGCGACTCACTTCGAGC,TTGAGTACACTTTGGTAACATTTTCAGTTTGGGGCTAGCCTGTTCCGAACCAAACGTATGGCAAGACAAATGCTTTTGGCTGCTGCCGGGCTAAATTAATGTGCATATAGTAACATAATATGCTTCTCATATTACGTTTACATACTTACACTAATTGTACATACAATCTTGCACATGCA	right_inserts=CATATTACGTTTACATACTTACACTAATTGTACATACAATCTTGCACATGCATAAACACATCAAACCAGCTTACATTTTTACTTACACTTAAGCGCATGATTTGTTGTGCATCCATACCGTTATTTTTCCGTTCTTTTTTTGTACACATATACTGATTAGACATTCCCGTTTATCGCGACTCACTTCGAGCCGATCAAAAACTCTGTACAGTCAGTCTTAAGCCGACAACGAAGAAATAAAGATCCAAACTAAAAAAATACCTC,AAAAAATACCTCGTGTTGATTCTGAAACTTCTTTAAAGGCGTTGATCTTAGTCAAACGACGGATCATTTGTTCGACTCGAATAGTAAAATACGTAAGTATATAACTTACGCCTTTAGTCC…
Pros>2xGFP	3L	rover	16411948	16411952	P57	total_left_count=12	total_right_count=6	nref=28	left_inserts=TTTACATACTTACACTAATTGTACATACAATCTTGCACATGCATAAACACATCAAACCAGCTTACATTTTTACTTACACTTAAGCGCATGATTTGTTGTGCATCCATACCGTTATTTTTCCGTTCTTTTTTTGTACACATATACTGATTAGACA,AAAATAACCCACTTCCAGTGACTGGAAATTAAGATCAAGGAATAGATTTTATAAAAACTTATATACTTACGTATTTTACTATTCGAGTCGAACAAATGATCCGTCGTTTGACTAAGATCAACGCCTTTAAAGAAGTTTCAGAATCAACACGAGGT	right_inserts=CAGGTATGTAAACGTAATATGAGAAGCATATTATGTTACTATATGAGTAAAAATTTTAAAATTGTGGAGTCAACCTAAATTATAAGCAACTAATTTATAACACAAGTAAAG
Pros>2xGFP	3L	rover	18995182	18995187	P57	total_left_count=8	total_right_count=18	nref=56	left_inserts=CATCCATACCGTTATTTTTCCGTTCTTTTTTTGTACACATATACTGATTAGACATTCCCGTTTATCGCGACTCACTTCGAGCCGATCAAAAACTCTGTAC,CTTTGTTATTAACCAAGTTGGCAATTATTTCCCCGCCCATATGATAGCCCTGATAGATACATATAGTAACATAATATGCTTCTCATATTACGTTTACATACTTACACTAATTGTACATACAATCTTGCAC	right_inserts=GTTGATCTTAGTCAAACGACGGATCATTTGTTCGACTCGAATAGTAAAATACGTAAGTATATACATACATCGTTAAAAGCCCCCCTGCCCCCGTCGAATATAGATTTTCCTTTACCCACCACAA,ACATTCCCGTTTATCGCGACTCACTTCGAGCCGATCAAAAACTCTGTACAGTCAGTCTTAAGCCGACAACGAAGAAATAAAGATCCAAACTAAAAAAATACCTCGTGTTGATTCTGAAACTTCTTTAAAGGCGTTGATCTTAGTCAAACGACGGATCATTTGTTCGACTCGAATA,ATAACGGTATGGATGCACAACAAATCATGCGCTTAAGTGTAAGTAAAAATGTAAGCTGGTTTGATGTGTTTATGCATGTGCAAG…
Pros>2xGFP	3R	rover	11461827	11461833	P57	total_left_count=12	total_right_count=11	nref=31	left_inserts=ATAGTAAGTGATACATTAATTTTCTCTGCGTGCACATTCATTTAGATATATATACTTACGTATTTTACTATTCGAGTCGAACAAATGATCCGTCGTTTGACTAAGATCAACGCCTTTAAAGAAGTTTCAGAATCAACACGAGGTATTTTTTT%2AAGTTTGGATCTTTATTTCTTCGTTGTCGGCTTAAGACTGACTGTACAGAGTTTTTGATCGGCTCGAAGTG	right_inserts=GATGAATTGTTCGCACAGCCGAAGATTTCAATTGGGGGTGTTGGCATATACATATGTATATAGTAACATAATATGCTTCTCATATTACGTTTACATACTTACACTAATTGTACATACAATCTTGCACATGCATAAACACATCAAACCAGCTTACATTTTTACTTACACTTAAGCGCATGATTTGTTGTGCATCCATAC
Pros>2xGFP	3R	rover	19616423	19616428	P57	total_left_count=9	total_right_count=4	nref=7	left_inserts=GATTTGTTGTGCATCCATACCGTTATTTTTCCGTTCTTTTTTTGTACACATATACTGATTAGACATTCCCGTTTATCGCGACTCACTTCGAGCCGATCAAA,GTACAGTAAGTCTTAAGCCGACAACGAAGAAATAAAGATCCAAACTAAAAAAATACCTCGTGTTGATTCTGAAACTTCTTTAAAGGCGTTGATCTTAGTCAAACGACGGATCATTTGTTCGACTCGAATAGTAAAATACGTAAAATACGTAAGTATATATATATACCTACTCTAGTTGGTAGTCACCTTAGGGCTTAGATGTAC	right_inserts=ATGCATGTGCAAGATTGTATGTACAATTAGTGTAAGTATGTAAACGTAATATGAGAAGCATATTATGTTACTATATATACGTATATATAAAATTATAAGGGTACACTCTATACATA
Pros>2xGFP	3R	rover	21741066	21741070	P57	total_left_count=17	total_right_count=16	nref=37	left_inserts=TGTACACATATACTGATTAGACATTCCCGTTTATCGCGACTCACTTCGAGCCGATCAAAAACTCTGTACAGTCAGTCTTAAGCCGACAACGAAGAAATAAAGATCCAAACTAAAAAAATACCTCGTGTTGATTCTGAAACTTCTTTAAAGGCGTTGATCTTAGTCAAACGACGGATCATTTGTTCGACTCGAATAGTAAAATACGTAAGTATATGTACGTCTGATAGCGATAAAGTCCCAGAGCGTTGTCTACGCCAGCGAAGTAATTAAA	right_inserts=ATCAAACCAGCTTACATTTTTACTTACACTTAAGCGCATGATTTGTTGTGCATCCATACCGTTATTTTTCCGTTCTTTTTTTGTACACATATACTGATTAGACATTCCCGTTTATCGCGACTCACTTCGAGCCGATCAAAAACTCTGTACAGTCAGTCT,GCTTAAGTGTAAGTAAAAATGTAAGCTGGTTTGATGTGTTTATGCATGTGCAAGATTGTATGTACAATTAGTGTAAGTATGTAAACGTAATATGAGAAGCATATTATGTTACTATATATGTATGTATTCATATGGTAGATGTTCATCGCACCATA
Pros>2xGFP	X	rover	5393405	5393409	P57	total_left_count=4	total_right_count=5	nref=0	left_inserts=AAAAACTCCCATGGTTGTACATATATACATATACTTACGTATTTTACTATTCGAGTCGAACAAATGATCCGTCGTTTGACTAAGATCAACGCCTTTAAAGA	right_inserts=GTATGTAAACGTAATATGAGAAGCATATTATGTTACTATATATATTAACGGTTACGTACATAACTGTCAACATCTCGATATATCCAAATGCCAAAAATCAC
Pros>2xGFP	X	rover	20066188	20066193	P57	total_left_count=1	total_right_count=1	nref=3	left_inserts=ATAGTCAACCGCAGAGCGTTGGATGAACACGCCCGGTAAAATATATATATATAGTAACATAATATGCTTCTCATATTACGTTTACATACTTACACTAATTG	right_inserts=
Pros>2xGFP	2L	I-element	1447787	1447795	P59	total_left_count=2	total_right_count=9	nref=55	left_inserts=GCAATTGTTGCCACATCCACCCGTTTTCCCCCTTTTGTTGGCGATTATTATTATTATTATTATTATGATAGATAGAATAGTTTACAAAACTAGACTAACTT	right_inserts=GTTTTTTATTTTCTCTTTGTGGTTGATATTTGTTTATCAAGATTTTGCTGATAAGAGTTTTGGGCTTACGCGAAGCGAGGCTTTAGACTGAGAGGCACGACTTATCTCTTCGGAGGTTGAAGTGGTACTGAGTTGGCGATAATATTTGGATTAGTTCAAGTCAATTGCATCGGAGCAAAG
Pros>2xGFP	2L	rover	9226571	9226575	P59	total_left_count=17	total_right_count=9	nref=43	left_inserts=GTCTTAAGCCGACAACGAAGAAATAAAGATCCAAACTAAAAAAATACCTCGTGTTGATTCTGAAACTTCTTTAAAGGCGTTGATCTTAGTCAAACGACGGATCATTTGTTCGACTCGAATAGTAAAATACGTAAGTATATATACATATGTATTTTTTTTTTCGCCTATCCTGCGCTCAGTATT,CATAATATGCTTCTCATATTACGTTTACATACTTACACTAATTGTACATACAATCTTGCACATGCATAAACACATCAAACCAGCTTACATTTTTACTTACACTTAAGCGCATGATTTGTTGTGCATCCATACCGTTATTTTTCCGTTCTTTTTTTGTACACATATACTGAT	right_inserts=GTTTATGCATGTGCAAGATTGTATGTACAATTAGTGTAAGTATGTAAACGTAATATGAGAAGCATATTATGTTACTATATGTATATGTGGAAAAACGTGGAAAGGAAGAGAAAAATGGAATAAAATGCTTGCTGACTGGCAA
Pros>2xGFP	2L	rover	10894648	10894652	P59	total_left_count=16	total_right_count=11	nref=34	left_inserts=TGTATTCGTGCCATGGCATGTAATTCATCAGCCGGTGAGATGAATGAGTCGTATTCATATAGTAACATAATATGCTTCTCATATTACGTTTACATACTTACACTAATTGTACATACAATCTTGCACATGCATAAACACATCAAACCAGCTTACATTTTTACTTACACTTAAGCGCATGATTTGTTGTGCATCCATACCGTTATTTTTCCGTTCTTTTTTTGTACACATATACTGATTAGACATTCCCGTTTATCGCGACTC	right_inserts=CTTCTTTAAAGGCGTTGATCTTAGTCAAACGACGGATCATTTGTTCGACTCGAATAGTAAAATACGTAAGTATATATATATTCACATATCCAGTCGATGGGTATTACTATCTCTCTTTTTTTTTGTCGCCGGATTTTTAT
Pros>2xGFP	2L	copia	12508340	12508345	P59	total_left_count=8	total_right_count=2	nref=44	left_inserts=AGTCAAGTTTATGTTTGAGTTTTATGATTTATATTTTAAGTTATTTCAACTGCAACACCAGCACCACGACCTACTCACAGCAAAAAACGTACAAGAAGGAA,AATATACTATTCAACCTACAAAAATAACGTTAAACAACACTACTTTATATTTGATATGAATGGCCACACCTTTTATGCCATAAAACATATTGTAAGAGAAT	right_inserts=TTTATTAAGAAAGGAAATATAAATTATAAATTACAACATATTCCTATAAAAATGTGCTTTGATTGTTTTTATTACCCCATCGTTTGTTTGTTGACCGCACG
Pros>2xGFP	2L	rover	14654806	14654811	P59	total_left_count=2	total_right_count=9	nref=8	left_inserts=CCGCTTCCTTGCATGCAGTTTCCTTAAAGATATACCCTCTATAAATATATATATAGTAACATAATATGCTTCTCATATTACGTTTACATACTTACACTAAT	right_inserts=TGACTGTACAGAGTTTTTGATCGGCTCGAATAGTAAAATACGTAAGTATATATACTTTACTTTATATATAAAACAGGCCCATAACAAGGCGTCTTGCAACGCGAGAAAACTTGC,CAACGCCTTTAAAGAAGTTTCAGAATCAACACGAGGTATTTTTTTAGTTTGGATCTTTATTTCTTCGTTGTCGGCTTAAGACTGACTGTACAGAGTTTTTGATCGGCTCGAAGTGAGTCGCGATAAACGGGAATGTCTAATC
Pros>2xGFP	2L	copia	15314650	15314657	P59	total_left_count=9	total_right_count=15	nref=30	left_inserts=CCGATACTCAATCCCCATTGCAATGCCGCTGCCGATGTGTGTTTATGTTGGAATATACTATTCAACCTACAAAAATAACGTTAAACAACACTACTTTATATTTGATATGAATGGCCACACCTTTTATGCCATAAAACATATTGTAAGAGAATACCACTCTTTTTATTC	right_inserts=TTTTCTCGTTGCACGAGCATAAATCACGATGCGTGCCGCACTAAGGTGACAGCACTTTAGGGCACATAAACTGTTGTAATTTATAATTTATATTTCCTTTCTTAATAAATAAATAAATAGTCAAGTTTATGTTTGAGTTTTATGATTTATATTTTAAGTTATTTCAACTGCAACACCAGCACCACGACCTACTCACAGCAAAAAACGTACAAGAAGGAAAGAAGGAATAAAAAGAGTGGTATTCTCTTACAATATGTTTTATGGCATAAAAGGTGTGGCCATTCATATCAAATATAAAGTAGTGTTGTTTAACGTTATTTTTGTAGGTTGAATAGTATATTCC
Pros>2xGFP	2L	rover	21244819	21244832	P59	total_left_count=3	total_right_count=1	nref=4	left_inserts=CACTGTGCCATTTCAATCGATGATATAAATAAAAATATATATATATATATATACTTACGTATTTTACTATTCGAGTCGAACAAATGATCCGTCGTTTGACTAAGATCAACGCCTTTAAAGAAGTTTCAGAATCAACACGAGGTATTTTTTT	right_inserts=
Pros>2xGFP	2L	rover	21326161	21326166	P59	total_left_count=15	total_right_count=15	nref=45	left_inserts=ATTTTTCCGTTCTTTTTTTGTACACATATACTGATTAGACATTCCCGTTTATCGCGACTCACTTCGAGCCGATCAAAAACTCTGTACAGTCAGTCTTAAGCCGACAACGAAGAAATAAAGATCCAAACTAAAAAAATACCTCGTGTTGATTCTGAAAC,AATGTTTTCAAAAAGGACAAGACTTAAAATGAAAGGAACGAATTTCAGGAACTCATATTTATATAGTAACATAATATGCTTCTCATATTACGTTTACATACTTACACTAATTGTACATACAATCTTGCACATGCATAAACACATCAAACCAGCTTACATT	right_inserts=CACATATACTGATTAGACATTCCCGTTTATCGCGACTCACTTCGAGCCGATCAAAAACTCTGTACAGTCAGTCTTAAGCCGACAACGAAGAAATAAAGATCCAAACTAAAAAAATACCTCGTGTTGATTCTGAAACTTCTTTAAAGGCGTTGATCTTAGTCAAACGACGGATCATTTGTTCGACTCGAATAGTAAAATACGTAAGTATATAACCACTTCAGCGTTCATAAGTATCAGCACCCACTTGAAACGAGAAAACAAAGTAAGTATAAATA,CAACTGCATCACCAAGATTGCGGGCATCAACACCAATAGAAGGAGTGGAAGCATAAGCTTCCCTTTTAAAGGGAGGGAAGTAACATAATATGCTTCTCATA
Pros>2xGFP	2R	rover	4543210	4543214	P59	total_left_count=8	total_right_count=8	nref=19	left_inserts=AGCGTGATGAGTTGGCGTGAATACGTTACTATATATATATATAGTAACATAATATGCTTCTCATATTACGTTTACATACTTACACTAATTGTACATACAATCTTGC,TAAACACATCAAACCAGCTTACATTTTTACTTACACTTAAGCGCATGATTTGTTGTGCATCCATACCGTTATTTTTCCGTTCTTTTTTTGTACACATATACTGATTAGACATTCCCGTTT	right_inserts=GCGTTGATCTTAGTCAAACGACGGATCATTTGTTCGACTCGAATAGTAAAATACGTAAAAATACGTAAGTATATGTGTGTGTGTTGTTATAGATATGTAGTCAAGAGCTATAC
Pros>2xGFP	2R	rover	5668591	5668594	P59	total_left_count=16	total_right_count=22	nref=33	left_inserts=AATTTTGTAACTACGTGAAGTTCACAAAATCAATATACATATAGTAACATAATATGCTTCTCATATTACGTTTACATACTTACACTAATTGTACATACAATCTTGCACATGCATAAACACATCAAACCAGCTTACATTTTTACTTACACTTAAGCGCATGATTTGTTGTGCATCCATACCGTTATTTTTCCGTTCTTTTTTTGTACACATATACTGATTAGACATTCCCGTTTATCGCGACTCACTTCGAGCCGATCAAAAACTC	right_inserts=CATATACTGATTAGACATTCCCGTTTATCGCGACTCACTTCGAGCCGATCAAAAACTCTGTACAGTCAGTCTTAAGCCGACAACGAAGAAATAAAGATCCA,AAGAAATAAAGATCCAAACTAAAAAAATACCTCGTGTTGATTCTGAAACTTCTTTAAAGGCGTTGATCTTAGTCAAACGACGGATCATTTGTTCGACTCGAATAGTAAAATACGTAAGTATATGTATGTAGCTCGTGCCAACCGTATACGAAAAGTAGTCTTTGCGTAACCCGAC
Pros>2xGFP	2R	copia	13605013	13605019	P59	total_left_count=15	total_right_count=6	nref=61	left_inserts=CTTTACATCCGGCACTGTATCTTCGGCTGATTAAATGGTACATTAAGTAAGGGTATGTTGGAATATACTATTCAACCTACAAAAATAACGTTAAACAACACTACTTTATATTTGATATGAATGGCCACACCTTTTATGCCATAAAACATATTGTAAGAGAATACCACTCTTTTTATT	right_inserts=CTTGACTATTTATTTATTTATTAAGAAAGGAAATATAAATTATAAATTACAACAGGGTATTATAAGAAGTTATACGTACGTGTTTGCAAATGGTCATACTTACGTGTCACAACC,ATATTATTGTTATGTTTTTAATTATAGACGTTATTTTTGAGGGGGCGTGTTGGAATATACTATTCAACCTACAAAAATAACGTTAAACAACACTACTTTATATTTGATATGAATGGCCACACCTTTTATGCCATA,TTTATATTTTAAGTTATTTCAACTGCAACACCAGCACCACGACCTACTCACAGCAAAAAACGTACAAGAAGGAAAGAAGGAATAAAAAGAGTGGTATTCTC
Pros>2xGFP	2R	I-element	14518812	14518823	P59	total_left_count=18	total_right_count=5	nref=44	left_inserts=GATTCTTCTTACCTTACTGCTATTTATAAATCACGGTCAGTACCACTTCAACCTCCGAAGAGATAAGTCGTGCCTCTCAGTCTAAAGCCTCGCTTCGCGTA,AGTCGAACCTTGGGGGTCAGGGCGGTAGCGCTGCTGGGCGATGGCTCAGTCATGCGAAGATTTTTCCAGATTTAAATTCCGCCTGGAAAACACACACAAAA,ATTGGGATTGGTATGTTTTTGAAGTGATTTTGTAAATGTTTGGTGGGTCTGTCATGATTGTTGGTTAAGGGCTTGAGCCCGGATTAGCGGTATTGTTGTTTTTGTTGTTAAGTTTT,GTAAGCCCAAAACTCTTATCAGCAAAATCTTGATAAACAAATATCAACCACAAAGAGAAAATAAA…	right_inserts=GCTGTAAGCCCCGTAGCTAATGCTATACTATCTAAGTTAGTCTAGTTTTGTAAACTATTCTATCTATCATAATAATAATAATAATAATAAATCACGGTTTTGCCGTTTCAAGGGAATCGAAATATTACTTATAATGCAAGACAC
Pros>2xGFP	2R	copia	15529558	15529564	P59	total_left_count=12	total_right_count=12	nref=55	left_inserts=ACTAGCGTGGTAATAAATTTGTCAAAATTACAAAGTTATTTGTAATTAAATGAGCATCTGTGTTGGAATATACTATTCAACCTACAAAAATAACGTTAAACAACACTACTTTATATTTGATATGAATGGCCACACCTTTTATGCCATAAAACATATTGT	right_inserts=CTCTTTTTATTCCTTCTTTCCTTCTTGTACGTTTTTTGCTGTGAGTAGGTCGTGGTGCTGGTGTTGCAGTTGAAATAACTTAAAATATAAATCATAAAACTCAAACATAAACTTGACTATTTATTTATTTATTAAGAAAGGAAATATAAATTATAAATTACAACAATCTGTGATCGCAGAATTCATCACTTTAAGGTCCCATAGCTACTAAGACTAGTTTGTGTTTCATTTGCAAATAC
Pros>2xGFP	2R	rover	21423895	21423900	P59	total_left_count=11	total_right_count=15	nref=40	left_inserts=TTTCATTGCGTTCGCTTGAGTTTTCTTTGGGGATCTCGATGCCAGCAGATAGATATATAGTAACATAATATGCTTCTCATATTACGTTTACATACTTACACTAATTG,TGCTTCTCATATTACGTTTACATACTTACACTAATTGTACATACAATCTTGCACATGCATAAACACATCAAACCAGCTTACATTTTTACTTACACTTAAGCGCATGATTTGTTGTGCATCCATACCGTTATTTTTCCGTTCTTTTTTTGTACACATATACTGAT	right_inserts=CATATACTGATTAGACATTCCCGTTTATCGCGACTCACTTCGAGCCGATCAAAAACTCTGTACAGTCAGTCTTAAGCCGACAACGAAGAAATAAAGATCCAAACTAAAAAAATACCTCGTGTTGATTCTGAAACTTCTTTAAAGGCGTTGATCTTAGTCAAACGACGGATCATTTGTTCGACTCGAATAGTAAAATACGTAAGTATATATCCATTTGAAATTTGATTTTTATTTGACATGTCGACAGCTGCGTTTGCCTTCGCCTTTTGGA,CATCAAACCAGCTTACATTTTTACTTACACTTAAGCGCATGATTTGTTGTGCATCCATACCGTTATTTTTCCGTTCTTTTTTTGTACACATATACTGATTAGACATTCCCGT
Pros>2xGFP	3L	rover	107329	107333	P59	total_left_count=13	total_right_count=9	nref=15	left_inserts=GTACAGTCAGTCTTAAGCCGACAACGAAGAAATAAAGATCCAAACTAAAAAAATACCTCGTGTTGATTCTGAAACTTCTTTAAAGGCGTTGATCTTAGTCA,AAACTTAAATTAAAAACTTACAAATAAGTGAATAACAGGAATATTACGAACAAATAAGTGCGAAAATTCAACAAAACCTAAGCTAAAGAACTATAACTAAGTGAATAACAAACATTATAAG,GAGTCGCGATAAACGGGAATGTCTAATCAGTATATGTGTACAAAAAAAGAACGGAAAAATAACGGTATGGATGCACAACAAATCATGCGCTTAAGTGTAAGTAAAAATGTAAGCTGGTTT,AAACATGAAAAATAGCGTCGTTTAAAATATTTGAATGACCT…	right_inserts=GTCTTAAGCCGACAACGAAGAAATAAAGATCCAAACTAAAAAAATACCTCGTGTTGATTCTGAAACTTCTTTAAAGGCGTTGATCTTAGTCAAACGACGGATCATTTGTTCGACTCGAATAGTAAAATACGTAAGTATATATATATATGTAAAATAATAATGCGGAAGGCAAGAGTCACATATGTAAGTATGAG
Pros>2xGFP	3L	rover	886198	886201	P59	total_left_count=1	total_right_count=10	nref=26	left_inserts=GAAATCTTTCTTTCTTTCTTTTCCCCAAATATATGCCCATATATATATAGTAACATAATATGCTTCTCATATTACGTTTACATACTTACACTAATTGTACA	right_inserts=AAAGGCGTTGATCTTAGTCAAACGACGGATCATTTGTTCGACTCGAATAGTAAAATACGTAAGTATATATATTGTGTATGTGGCCTGATCAAGTGCAATTTGAG,CCCGTTTATCGCGACTCACTTCGAGCCGATCAAAAACTCTGTACAGTCAGTCTTAAGCCGACAACGAAGAAATAAAGATCCAAACTAAAAAAATACCTCGTGT,TACACTAATTGTACATACAATCTTGCACATGCATAAACACATCAAACCAGCTTACATTTTTACTTACACTTAAGCGCATGATTTGTTGTGCATCCATACCGTT
Pros>2xGFP	3L	rover	3253616	3253619	P59	total_left_count=7	total_right_count=11	nref=55	left_inserts=CACATATACTGATTAGACATTCCCGTTTATCGCGACTCACTTCGAGCCGATCAAAAACTCTGTACAGTCAGTCTTAAGCCGACAACGAAGAAATAAAGATCCAAACTAAAAAAATACCTCGTGTTGATTCTGAAACTTCTTTAAAGGCGTTGATCTTAGTCAAACGACGGATCATTTGTTCGACTCGAATAGTAAAATACGTAAGTATATACATTTTGCGCTTGTTGTTTTTCTACATTTGCCATGT,CGAATCTGCAACCTGACCCAACTACATGGCAAATGTAGAAAAACAACAAGCGCAAAATGTATATAGTAACATAATATGCTTCTCATATTACGTTTACATAC	right_inserts=GTGCAAGATTGTATGTACAATTAGTGTAAGTATGTAAACGTAATATGAGAAGCATATTATGTTACTATATATATAAAAAAAACATACACAAAGCCCAAAACAAACTTGGCTGTAAAATCGACAA
Pros>2xGFP	3L	rover	7836401	7836406	P59	total_left_count=7	total_right_count=12	nref=11	left_inserts=TTTCCGTTCTTTTTTTGTACACATATACTGATTAGACATTCCCGTTTATCGCGACTCACTTCGAGCCGATCAAAAACTCTGTACAGTCAGTCTTAAGCCGA,GTATAGATGAATCTGTTAAATATAAAATTTGATTGTTTTATCATTTTTTATGTATATACTTACGTATTTTACTATTCGAGTCGAACAAATGATCCGTCGTTTGAC	right_inserts=GTATGTAAACGTAATATGAGAAGCATATTATGTTACTATATATTTTGTGACTCCACAGATATCAACTCTTCAAGGTCTCAAACACGCCACACTCGATAATCCA,TAAACACATCAAACCAGCTTACATTTTTACTTACACTTAAGCGCATGATTTGTTGTGCATCCATACCGTTATTTTTCCGTTCTTTTTTTGTACACATATAC
Pros>2xGFP	3L	copia	11355070	11355075	P59	total_left_count=3	total_right_count=7	nref=24	left_inserts=	right_inserts=TTCATATCAAATATAAAGTAGTGTTGTTTAACGTTATTTTTGTAGGTTGAATAGTATATTCCAACACATTCCCACCAATTCAAAATTCCACAATTTAAATGTGTCTCTTTATTTTATAA
Pros>2xGFP	3L	copia	14783184	14783188	P59	total_left_count=14	total_right_count=10	nref=58	left_inserts=AAAAAAGGGAGAAACCATAGAAACACGGCAATTTCCACCAACTGATAACGATTTTGTTGTAATTTATAATTTATATTTCCTTTCTTAATAAATAAATAAATAGTCAAGTTTATGTTTGAGTTTTATGATTTATATTTTAAGTTATTTCAACTGCAACACCAGCACCACGACCTACTCACAGCAAAAAACGTACAAGAAGGAAAG	right_inserts=GTATTCTCTTACAATATGTTTTATGGCATAAAAGGTGTGGCCATTCATATCAAATATAAAGTAGTGTTGTTTAACGTTATTTTTGTAGGTTGAATAGTATATTCCAACAGATTTGTTTTTAAGGGCTCTGTCAGTAAGGCATGAATTGCATTTCGAAGAGGGAAATTG
Pros>2xGFP	3L	hobo	15553799	15553827	P59	total_left_count=1	total_right_count=2	nref=38	left_inserts=	right_inserts=TGAGTAACCACATTTCTGGCTTCTCCTTTTAATGCTGACTTTAGATAATTAAATTTGAGAGAAGGACTGACAGATGGACGGAAAGACGGACATGGCTAGAT
Pros>2xGFP	3L	rover	17561517	17561522	P59	total_left_count=8	total_right_count=3	nref=9	left_inserts=CATATACTGATTAGACATTCCCGTTTATCGCGACTCACTTCGAGCCGATCAAAAACTCTGTACAGTCAGTCTTAAGCCGACAACGAAGAAATAAAGATCCAAACTAAAAAAATACCTCGTGTTGATTCTGAAACTTCTTTAAAGGCGTTGATCTTAGTCAAACGACGGA,GTGTATGTATAGGGTACAGGACACAGGGTGTGAATATATATTTATATATATATGTATATATACTTACGTATTTTACTATTCGAGTCGAACAAATGATCCGTCGTTTG	right_inserts=GCGTAGGTTACACACATAGCTGATAGTCCCAATACGCGTACATATACTTATATATATATAGTAACATAATATGCTTCTCATATTACGTTTACATACTTACACTAATTGTACATACAATCTTGCACATGCATAAAC
Pros>2xGFP	3L	rover	20660717	20660721	P59	total_left_count=12	total_right_count=15	nref=25	left_inserts=ATGCATAAACACATCAAACCAGCTTACATTTTTACTTACACTTAAGCGCATGATTTGTTGTGCATCCATACCGTTATTTTTCCGTTCTTTTTTTGTACACAT,AATTAGACCTTTATCCATTTCAATCTATTATATGCCTCTTTCGATTAGTTCCACCTAACATATATATACTTACGTATTTTACTATTCGAGTCGAACAAATGATCCGTCGTTTGACTAAGATCAACGCCTTTAAAGAAGTTTCAGAATCAACACGAGGTATTTTTTTAGTTTGGATCTTTATTTC	right_inserts=ATTCCCGTTTATCGCGACTCACTTCGAGCCGATCAAAAACTCTGTACAGTCAGTCTTAAGCCGACAACGAAGAAATAAAGATCCAAACTAAAAAAATACCT,GATTGTATGTACAATTAGTGTAAGTATGTAAACGTAATATGAGAAGCATATTATGTTACTATATGTCTTTCTATATCTTTCTCAGCTGGTTGTGAACTGGTTGCATCGGAATCCCAGTCACGCTCCCATCTCTGG,AACACATCAAACCAGCTTACATTTTTACTTACACTTAAGCGCATGATTTGTTGTGCATCCATACCGTTATTTTTCCGTTCTTTTTTTGTACACATATACTG
Pros>2xGFP	3R	rover	7504693	7504702	P59	total_left_count=27	total_right_count=64	nref=16	left_inserts=TGAAGGCAGCTCGTCAACTCGCTTAGGCATAAACACCAAAACAATTTTTATAAAAGCGTTTTTTAAATATATATATATAGTAACATAATATGCTTCTCATATTACGTTTACATACTTACACTAATTGTACATACAATCTTGCACATGCATAAACACATCAAACCAGCTTACATTTTTACTTACACTTAAGCGCATGATTTGTTGTGCATCCATACCGTTATTTTTCCGTTCTTTTTTTGTACACATATACTGATTAGACATTCCCGTTTATCGCGACTCACTTC,TTCCCGTTTATCGCGACTCACTTCGAGCCGATCAAAAACTCTGTACAGTCAGTCTTAAGCCGACAACGAAGAAATAAAGATCCAAACTAAAAAAATACCTC…	right_inserts=TCCAAACTAAAAAAATACCTCGTGTTGATTCTGAAACTTCTTTAAAGGCGTTGATCTTAGTCAAACGACGGATCATTTGTTCGACTCGAATAGTAAAATAC,CGGAAAAATAACGGTATGGATGCACAACAAATCATGCGCTTAGGCATAAACACCAAAACAATTTTTATAAAAGCGTTTTTTAAATATATATATATAGTAACATAATATGCTTCTCATATTACGTTTACATACTTACACTAATTGTACATACAATCTTGCACATGCATAAACACATCAAACCAGCTTACATTTTTACTTACACTTAAGCGCATGATTTGTTGTGCATCCATACCGTTATTTTTCCGTTCTTTTTTTGTACACATATACTGATTAGACATTCC
Pros>2xGFP	3R	rover	8105163	8105168	P59	total_left_count=9	total_right_count=15	nref=24	left_inserts=TTGTATTATGATCATAGGTCAAAGTATGTAATAGCTTATTTTAACTTCATTTGTCAACAATTGTGGCTATTATATAGTAACATAATATGCTTCTCATATTACGTTTACATACTTACACTAATTGTACATACAATCTTGCACATGCATAAACACATCAAACCAGCTTACATTTTTACTTACACTTAAGCGCATGATTTG	right_inserts=CACTTAAGCGCATGATTTGTTGTGCATCCATACCGTTATTTTTCCGTTCTTTTTTTGTACACATATACTGATTAGACATTCCCGTTTATCGCGACTCACTTCGAGCCGATCAAAAACTCTGTACAGTCAGTCTTAAGCCGACAACGAAGAAATAAAGATCCAAACTAAAAAAATACCTCGTGTTGATTCTGAAACTTCTTTAAAGGCGTTGATCTTAGTCAAACGACGGATCATTTGTTCGACTCGA,CATTTGTTCGACTCGAATAGTAAAATACGTAAGTATATATACTTTAATTTCAAATTCAACCGCAAAGTCTTCAGTGTTGGTGAATTTGGTGAGCGTAGAGTAAAG
Pros>2xGFP	3R	rover	9036638	9036642	P59	total_left_count=13	total_right_count=5	nref=16	left_inserts=TGCATAAACACATCAAACCAGCTTACATTTTTACTTACACTTAAGCGCATGATTTGTTGTGCATCCATACCGTTATTTTTCCGTTCTTTTTTTGTACACATATACTGATTAGACATTCCCGTTTATCGCGACTCACTTCGAGCCGATCAAAAACTCTGTACAGTCAGTCTTAAGCCGACAACGAAGAAATAAAGATCCA,ATCACATACCATAAGACCTAATAAAATGTGAAGATAAAAATACGAGTTACACAAATTTCCATACATACATATACTTACGTATTTTACTATTCGAGTCGAACAAATGATCCG	right_inserts=ACTCGATCGTAATGGAGGTAGTTATGATAAGAGACCTATGGATATGATATATAGTAACATAATATGCTTCTCATATTACGTTTACATACTTACACTAATTG,CATGATTTGTTGTGCATCCATACCGTTATTTTTCCGTTCTTTTTTTGTACACATATACTGATTAGACATTCCCGTTTATCGCGACTCACTTCGAGCCGATCAAAAAC
Pros>2xGFP	3R	rover	14738220	14738225	P59	total_left_count=15	total_right_count=8	nref=27	left_inserts=CTTTAAAGGCGTTGATCTTAGTCAAACGACGGATCATTTGTTCGACTCGAATAGTAAAATACGTAAGTATATATTCTTTTTTTTTGCCGGTTTACCTTACACCTCATTCTCTCT,CACATATACTGATTAGACATTCCCGTTTATCGCGACTCACTTCGAGCCGATCAAAAACTCTGTACAGTCAGTCTTAAGCCGACAACGAAGAAATAAAGATCCAAACTAAAAAAATACCTCGTGTTGATTCTGAAACTTCTTTAAAGGCGTTGATCTT,ATACAATCTTGCACATGCATAAACACATCAAACCAGCTTACATTTTTACTTACACTTAAGCGCATGATTTGTTGTGCATCCATACCGTTATTTTTCCGTTCTTTTTTTGTACA…	right_inserts=CCACTGAGTCGCGCTACTCTTTCGCAGCTCATCTTCATTATTCTTTTTATATATATAGTAACATAATATGCTTCTCATATTACGTTTACATACTTACACTAATTGTACATACAATCTTGCACATGCATAAACACATCAAACCAGCTTACATTTTTACTTAC
Pros>2xGFP	3R	rover	28807593	28807598	P59	total_left_count=13	total_right_count=11	nref=32	left_inserts=ATACAATCTTGCACATGCATAAACACATCAAACCAGCTTACATTTTTACTTACACTTAAGCGCATGATTTGTTGTGCATCCATACCGTTATTTTTCCGTTC,AGATTAGAACTACGATCAGATTGAGTACGTATATACTTACGTATTTTACTATTCGAGTCGAACAAATGATCCGTCGTTTGACTAAGATCAACGCCTTTAAAGA	right_inserts=ACCGAGCACTGTATGTTTTGATAGTAGTAATAAACCTCCACGTTTCTAATATATATAGTAACATAATATGCTTCTCATATTACGTTTACATACTTACACTAATTGTACATACAATCTTGCAC,ATTCCCGTTTATCGCGACTCACTTCGAGCCGATCAAAAACTCTGTACAGTCAGTCTTAAGCCGACAACGAAGAAATAAAGATCCAAACTAAAAAAATACCTCGTGTTGATTCTGAAAC
Pros>2xGFP	3R	rover	29002601	29002605	P59	total_left_count=17	total_right_count=7	nref=36	left_inserts=CACATATACTGATTAGACATTCCCGTTTATCGCGACTCACTTCGAGCCGATCAAAAACTCTGTACAGTCAGTCTTAAGCCGACAACGAAGAAATAAAGATCCAAACTAAAAAAATACCTCGTGTTGATTCTGAAACTTCTTTAAAGGCGTTGATCTTAGTCAAACGACGGATCATTTGTTCGACTCGAATAGTAAAATACGTAAGTATATATATGTACGTATGCATGGATAGCTACCGCAGACGCAGCGAGAACACGACTGCCGT,CTTCTCATATTACGTTTACATACTTACACTAATTGTACATACAATCTTGCACATGCATAAACACATCAAACCAGCTTACATTTTTACTTACACTTAAGCGCATGATTTGTTGTGCATCCA…	right_inserts=TGTAAACGTAATATGAGAAGCATATTATGTTACTATATGTACATATGTACGCTATTATTATTCGAGTTCGTTGATACGATAACGCTAATGGATATGGATAT
Pros>2xGFP	3R	I-element	31067557	31067569	P59	total_left_count=13	total_right_count=7	nref=48	left_inserts=ATAAGAAAAAAACATCAACAATAGACCGAACAATCAAACTTAGCCTAGAACTTAATCTACCCTACAAACCAATAAAACTCCATAAAAACAAACCACCATGGACCCTCCCCAATCTAATAGACACATCACTTAGAATCCATAAGAAAGAACAAACATCTCCAGACCAATACAGAAAATTATACGAACACACAAAGAATAACCTCAAAAC,ATATTATATTGCTGTTTGATTTGGTTAAATTAATTTCGCATGATCCTCTCCAAAAACACACCAATACATAAGTTCTTAAAGCCTAAAAAAGCTAATAAGAAAAAAA	right_inserts=AAATATAGCTGTAAGCCCCGTAGCTAATGCTATACTATCTAAGTTAGTCTAGTTTTGTAAACTATTCTATCTATCATAATAATAATAATAATAATTTCGCATGAATCACTTGAAAACTGTTACTTAAGAGC
Pros>2xGFP	X	rover	1238001	1238006	P59	total_left_count=10	total_right_count=11	nref=17	left_inserts=AAAACTCTGTACAGTCAGTCTTAAGCCGACAACGAAGAAATAAAGATCCAAACTAAAAAAATACCTCGTGTTGATTCTGAAACTTCTTTAAAGGCGTTGATCTTAGTCAAACGACGGATCATTTGTTCGACTCGAATAGTAAAATACGTAAGTATATATGTATGCACCTTTTAATCACAGTGC	right_inserts=GTATGTACAATTAGTGTAAGTATGTAAACGTAATATGAGAAGCATATTATGTTACTATATAGCATGGATTTGCGTAGCTTACCGCTCTGGCTTCTGCAACGATGTCGGCGAATT,GACTGACTGTACAGAGTTTTTGATCGGCTCGAAGTGAGTCGCGATAAACGGGAATGTCTAATCAGTATATGTGTACAAAAAAAGAACGGAAAAATAACGGTATGGA
Pros>2xGFP	X	rover	4145276	4145281	P59	total_left_count=2	total_right_count=13	nref=11	left_inserts=	right_inserts=AGGCGTTGATCTTAGTCAAACGACGGATCATTTGTTCGACTCGAATAGTAAAATACGTAAGTATATATATTGGATGTCCGGCCAAAGGCAAAGCCAAAGCCAAAATAACGGAAAGTTGTGT
Pros>2xGFP	X	rover	5239094	5239099	P59	total_left_count=3	total_right_count=4	nref=4	left_inserts=CCACTCCCAACTTCCCTTTTACCACAATCTAAATATATATAGTAACATAATATGCTTCTCATATTACGTTTACATACTTACACTAATTGTACATACAATCT,TAAACACATCAAACCAGCTTACATTTTTACTTACACTTAAGCGCATGATTTGTTGTGCATCCATACCGTTATTTTTCCGTTCTTTTTTTGTACACATATACTGATTAGACATTCCCGTTTATCGCGACTCACTTCGAGCCGATCAAAAACTCTGTACAGTC	right_inserts=TCTTTAAAGGCGTTGATCTTAGTCAAACGACGGATCATTTGTTCGACTCGAATAGTAAAATACGTAAGTATATATATATATACATTTATATGCATACATATATATAATC
Pros>2xGFP	X	rover	12155568	12155573	P59	total_left_count=19	total_right_count=5	nref=10	left_inserts=ACGTTTACATACTTACACTAATTGTACATACAATCTTGCACATGCATAAACACATCAAACCAGCTTACATTTTTACTTACACTTAAGCGCATGATTTGTTGTGCATCCATACCGTTATTTTTCCGTTCTTTTTTTGTACACATATACTGATTAGACATTCCCG,GAATGGGCCAAGTCCCCAATGTAATCAGCGAAAATGCGAAACGACTGGCAGCTGGTCAAAATATCAAAATATATAGTAACATAATATGCTTCTCATATTACGTTTACATACTTACACTAATTGTACATACAATCT	right_inserts=CCCGTTTATCGCGACTCACTTCGAGCCGATCAAAAACTCTGTACAGTCAGTCTTAAGCCGACAACGAAGAAATAAAGATCCAAACTAAAAAAATACCTCGTGTTGATTCTGAAACTTCTTTAAAGGCGTTGATCTTAGTCAAACGACGGATCATTTGTTCGACTCGAATAGTAAAATACGTAAGTATATATATGTATATATATCAGCGTACAAATTCGCGTTATGT
Pros>2xGFP	X	copia	22835722	22835727	P59	total_left_count=6	total_right_count=7	nref=9	left_inserts=TACAAAAATAACGTTAAACAACACTACTTTATATTTGATATGAATGGCCACACCTTTTATGCCATAAAACATATTGTAAGAGAATACCACTCTTTTTATTCCTTCTTTCCTTCTTGTACGT,TGGTTCCGATAATCAAAATACTTGTTCATAAGATTCCTCTGGGATATATTAATCTCCTTATGTTGGAATATACTATTCAACCTACAAAAATAACGTTAAACAACAC	right_inserts=AACTTGACTATTTATTTATTTATTAAGAAAGGAAATATAAATTATAAATTACAACACCTTATATTTCTCAAAAATCATTTTGACTTGCCGAGAACGGTCTGCGGAATC
Pros>2xGFP	2L	rover	6080246	6080250	P61	total_left_count=8	total_right_count=13	nref=30	left_inserts=ATTTTTCCGTTCTTTTTTTGTACACATATACTGATTAGACATTCCCGTTTATCGCGACTCACTTCGAGCCGATCAAAAACTCTGTACAGTCAGTCTTAAGC,AAAGTCATTACTGTAGTTCTATTCTCTGTATATTATTTAGCCACATTTACCAAGACGTACATATATAGTAACATAATATGCTTCTCATATTACGTTTACATACTTACACTAATTG	right_inserts=GATTAGACATTCCCGTTTATCGCGACTCACTTCGAGCCGATCAAAAACTCTGTACAGTCAGTCTTAAGCCGACAACGAAGAAATAAAGATCCAAACTAAAA,ACATACTTACACTAATTGTACATACAATCTTGCACATGCATAAACACATCAAACCAGCTTACATTTTTACTTACACTTAAGCGCATGATTTGTTGTGCATCCATACCGTTATTTTTCCGTTCTTTTTTTGTACACATAT,GATCCAAACTAAAAAAATACCTCGTGTTGATTCTGAAACTTCTTTAAAGGCGTTGATCTTAGTCAAACGACGGATCATTTGTTCGACTCGAATAGTAAAATACGTAAGTATATGTATATGCAAATCGGATTGTTGGACCCTTG…
Pros>2xGFP	2L	copia	12455401	12455405	P61	total_left_count=12	total_right_count=3	nref=8	left_inserts=CTATTAGAACATTTTTGTTTTACCTTTTTTGTTAGTGTTGATTAGTATTGCTTAATTTCATTGATTCCCACTGTTGGAATATACTATTCAACCTACAAAAATAACGTTAAACAACACTACTTTATATTTGATATGAATGGCCACACC	right_inserts=AACTTGACTATTTATTTATTTATTAAGAAAGGAAATATAAATTATAAATTACAACACCCACAGAAAAATTATATATGTGCAATAGTTATACCTTGAAAATT
Pros>2xGFP	2L	copia	19362170	19362174	P61	total_left_count=11	total_right_count=15	nref=18	left_inserts=GTTCCAAGAAATATTCAAAAATATTCTCCACCAAGGGAGATTGTTGTAATTTATAATTTATATTTCCTTTCTTAATAAATAAATAAATAGTCAAGTTTATGTTTGAGTTTTATGATTTATATTTTAAGTTATTTCAACTGCAACACCAGCAC	right_inserts=GTGGTATTCTCTTACAATATGTTTTATGGCATAAAAGGTGTGGCCATTCATATCAAATATAAAGTAGTGTTGTTTAACGTTATTTTTGTAGGTTGAATAGTATATTCCAACAGAGATAAATTGAATGAATGCAGCATGTAGATTTTCAGACTTTGTTGTTGCCTTTATATTTTGG,CCTTTTATGCCATAAAACATATTGTAAGAGAATACCACTCTTTTTATTCCTTCTTTCCTTCTTGTACGGTTTTTTGCTGTGAGTAGGTCGTGGTGCTGGTG
Pros>2xGFP	2R	I-element	6988297	6988310	P61	total_left_count=19	total_right_count=12	nref=43	left_inserts=CACAAAGAGAAAATAAAAAACTTAACAACAAAAACAACAATACCGCTAATCCGGGCTCAAGCCCTTAACCAACAATCATGACAGACCCACCAAACATTTACAAAATCACTTCAAAAACATACCAATCCCAATTAGGCGAACCTAAATTTATAATT,GCAGATAAGCAGCAGCCAGGTGGGTCTCATTCTCAACATTTGTGGTTAATTAGCCGTGGCAGTGGAGTACCACTTCAACCTCCGAAGAGATAAGTCGTGCCTCTCAGTCTAAAGCCTCGCTTCGCGTAAGCCCAAAACTCTTATCAGCAAAATCTTGATAAACAAATATCAACCACAAAGAGAAAATAAAAAACTTAACAAC	right_inserts=CCGTAGCTAATGCTATACTATCTAAGTTAGTCTAGTTTTGTAAACTATTCTATCTATCATAATAATAATAATAATAATAGCCGTGGCAGTGTCTTAGAATTTACAACTTAGAACAAACAAGTTAGATTTACATCTTCGAAAT
Pros>2xGFP	2R	copia	25060490	25060495	P61	total_left_count=14	total_right_count=23	nref=34	left_inserts=CAACACTACTTTATATTTGATATGAATGGCCACACCTTTTATGCCATAAAACATATTGTAAGAGAATACCACTCTTTTTATTCCTTCTTTCCTTCTTGTACGTTTTTTGCTGTGAGTAGGTCGTGGTGCTGGTGTTGCAGTTGAAATAAC,CTTGCCATTTGAATGCTCAATAGATTCCGATTCATCATTCGCACTGACGCACTGTTGTAATTTATAATTTATATTTCCTTTCTTAATAAATAAATAAATAGTCAAGTTTATGTTTGAGTTTTATGATTTATATTTTAAGTTATTTCAACTGCAACACCAGCACCACGACCT	right_inserts=GACCTACTCACAGCAAAAAACGTACAAGAAGGAAAGAAGGAATAAAAAGAGTGGTATTCTCTTACAATATGTTTTATGGCATAAAAGGTGTGGCCATTCATATCAAATATAAAGTAGTGTTGTTTAACGTTATTTTTGTAGGTTGAATAGTATATTCCAACACGCACAATCCATATCGGAATCTGCATCTAAGGCAGTGTCGGCATCGAAGACTTTGCCAATCGCACAGTAGCAGTTT
Pros>2xGFP	3L	I-element	3345312	3345325	P61	total_left_count=3	total_right_count=9	nref=20	left_inserts=ATGTCTGCAGTGCACAAGGCTTTGAGATTATTATTATTATTATTATGATAGATAGAATAGTTTACAAAACTAGACTAACTTAGATAGTATAGCATTAGCTA	right_inserts=GATTAGCGGTATTGTTGTTTTTGTTGTTAAGTTTTTTATTTTCTCTTTGTGGTTGATATTTGTTTATCAAGATTTTGCTGATAAGAGTTTTGGGCTTACGCGAAGCGAGGCTTTAGACTGAGAGGCACGACTTATCTCTTCGGAGGTTGAAGTGGTACTGGCTTTGAGATTATATTTTACCTATCTCTATATTTTAGGGATTAAAATAAAATCTC,AATTGGGATTGGTATGTTTTTGAAGTGATTTTGTAAATGTTTGGTGGGTCTGTCATGATTGTTGGTTAAGGGCTTGAGCCCGGATTAGCGGTATTGTTGTT
Pros>2xGFP	3L	rover	9969781	9969785	P61	total_left_count=5	total_right_count=10	nref=11	left_inserts=TTATATAGCACGAATGTTGATTACTTCTTTGTCTGCCACATTAACCGGGAAATGAAAATATAATATAGTAACATAATATGCTTCTCATATTACGTTTACATACTTACACTAATTG	right_inserts=CATCAAACCAGCTTACATTTTTACTTACACTTAAGCGCATGATTTGTTGTGCATCCATACCGTTATTTTTCCGTTTTTTTTTTGTACACATATACTGATTAGACATTCCC,CATATACTGATTAGACATTCCCGTTTATCGCGACTCACTTCGAGCCGATCAAAAACTCTGTACAGTCAGTCTTAAGCCGACAACGAAGAAATAAAGATCCAAACTAAAA
Pros>2xGFP	3L	rover	12217847	12217851	P61	total_left_count=7	total_right_count=13	nref=6	left_inserts=GAAACACAATTTGAGTTTGGCCCACACATCCCCAGGCTGCCTACATGCAAAAAAATAATAAATATAGTAACATAATATGCTTCTCATATTACGTTTACATACTTACACTAATTGTACATACAATCTT	right_inserts=TCTTTAAAGGCGTTGATCTTAGTCAAACGACGGATCATTTGTTCGACTCGAATAGTAAAATACGTAAGTATATATATATTTGAGATACAACTATCTATGAGTGCAATCAAATTTTGTGTTCA,GATTAGACATTCCCGTTTATCGCGACTCACTTCGAGCCGATCAAAAACTCTGTACAGTCAGTCTTAAGCCGACAACGAAGAAATAAAGATCCAAACTAAAAAAATACCTCGTGTTGATTCTGAAACTTCTTTAAAGGCGTTG
Pros>2xGFP	3R	copia	10283904	10283909	P61	total_left_count=7	total_right_count=1	nref=8	left_inserts=AATCAACGGAATTGTGAAAAGCTATAGATGAGAATTTCCAGAAATGAAATTCTACTTTATTAGTGTTGTAATTTATAATTTATATTTCCTTTCTTAATAAATAAATAAATAGTCAAGTTTATGTTTGAGTTTTATGA	right_inserts=
Pros>2xGFP	3R	F-element	11852533	11852564	P61	total_left_count=1	total_right_count=3	nref=30	left_inserts=	right_inserts=TGCAATTACAGAAACACTAATAGCACGATCTGCGCAACCAGCACCGTAACTCAAACGTCGAGCATGAAGGCTCTACCCGCGATATGGGTACCAACCACAGC
Pros>2xGFP	3R	rover	13824075	13824079	P61	total_left_count=14	total_right_count=12	nref=17	left_inserts=CTTACACTAATTGTACATACAATCTTGCACATGCATAAACACATCAAACCAGCTTACATTTTTACTTACACTTAAGCGCATGATTTGTTGTGCATCCATACCGTT,ACTTTGAATAATTTAAGTAAGTGTTCGGCACACTTTCCCAAAGTTCTGGTTTTGCCCCTCCGAATATATATACTTACGTATTTTACTATTCGAGTCGAACAAATGATCCGTCGTTTGACTAAGATCAACGCCTTTAAAGAA	right_inserts=CTTAAGTGTAAGTAAAAATGTAAGCTGGTTTGATGTGTTTATGCATGTGCAAGATTGTATGTACAATTAGTGTAAGTATGTAAACGTAATATGAGAAGCATATTATGTTACTATATTTATACACTCAAACAGCTCGAAAAAAAAAAAACAATACCCAAACCCAACCCAGT,GGTATTTTTTTAGTTTGGATCTTTATTTCTTCGTTGTCGGCTTAAGACTGACTGTACAGAGTTTTTGATCGGCTCGAAGTGAGTCGCGATAAACGGGAATG
Pros>2xGFP	3R	1360	18447146	18447189	P61	total_left_count=1	total_right_count=1	nref=17	left_inserts=	right_inserts=
Pros>2xGFP	3R	copia	25439058	25439062	P61	total_left_count=5	total_right_count=3	nref=20	left_inserts=AGATACAGTTACGCAGATTCACGGGCTTTGCCCAACGAATTTACAGAGTGCTAATGAAAACTGTTGGAATATACTATTCAACCTACAAAAATAACGTTAAACAACACTACTTTATAT	right_inserts=CAGTGTAATATTCCTTGGATGAAATTCGAATTTAGCTTTCAGATTGGTTTTTGTTGTAATTTATAATTTATATTTCCTTTCTTAATAAATAAATAAATAGTCAAGTTTATGTTTGAGTTTTATGATTTATATTTTAAG
Pros>2xGFP	X	rover	3477192	3477196	P61	total_left_count=2	total_right_count=1	nref=8	left_inserts=	right_inserts=
Pros>2xGFP	X	rover	11921249	11921254	P61	total_left_count=5	total_right_count=5	nref=1	left_inserts=CAAACAAATTAAAAGTATAATCGGCAAGTATTCGTTAATATATGTGTATATACTTACGTATTTTACTATTCGAGTCGAACAAATGATCCGTCGTTTGACTAAGATCAACGCCTTTAAAGAAGTTTCAGAATCAACACGAGGTATTTTTTTAGTTTGGATCTTTATTTCTTCGTTGTCGGCTTAAGAC	right_inserts=GTGCAAGATTGTATGTACAATTAGTGTAAGTATGTAAACGTAATATGAGAAGCATATTATGTTACTATATATATATTGTAATTTTGTCAAGTGCATCTTTTATGGAGCTAACAATCTGCACTCT
Pros>2xGFP	2L	copia	13807320	13807324	P63	total_left_count=8	total_right_count=8	nref=34	left_inserts=TTGTAAGAGAATACCACTCTTTTTATTCCTTCTTTCCTTCTTGTACGTTTTTTGCTGTGAGTAGGTCGTGGTGCTGGTGTTGCAGTTGAAATAACTTAAAATATAAATCATAAAACTCAAACATAAACTTGACTATTTATTTATTTA,AGTGCAGCATTTCCTTGTTTTCGTTTACTTTCTTCTACTTTTTTTTTATTAATGTTGTAATTTATAATTTATATTTCCTTTCTTAATAAATAAATAAATAGTCAAGTTTATGTTTGAGTTTTATTGAATTTTCAAAAAATCATAAGAC	right_inserts=AAAGAGTGGTATTCTCTTACAATATGTTTTATGGCATAAAAGGTGTGGCCATTCATATCAAATATAAAGTAGTGTTGTTTAACGTTATTTTTGTAGGTTGAATAGTATATTCCAACAATTAAAGTCTGCCAATTGTTATCACAGGCACTGTGAAATGCCGCCAGGTGATCTT
Pros>2xGFP	2L	rover	20004479	20004485	P63	total_left_count=42	total_right_count=24	nref=45	left_inserts=CTCAGCAACTCGACATCAACTTTGCCTCGTTGTATCTGTATCTTCTGTGGGTCTGCAAGTACATACGTATGTACTTACGTATTTTACTATTCGAGTCGAACAAATGATCCGTCGTTTGACTAAGATCAACGCCTTTAAAGAAGTTTCAGAATCAACACGAGGTATTTTTTTAGTTTGGATCTTTATTTCTTCGTTGTCGGCTTAAGACTGACTGTACAGAGTTTTTGATCGGCTCGAAGTGAGTCGCGATAAACGGGAATGTCTAATCAGTATATGTGTACAAAAAAAGAACGGAAAAATAACGGTATGGATGCACAACAAAT	right_inserts=GTGTTTATGCATGTGCAAGATTGTATGTACAATTAGTGTAAGTATGTAAACGTAATATGAGAAGCATATTATGTTACTATGTACATATGTATCTACTCATTGCACGGCTCGTAAAAAGCTCATTAAACAAAACGCTGTTGACAGT
Pros>2xGFP	2R	copia	7090593	7090598	P63	total_left_count=26	total_right_count=8	nref=34	left_inserts=AGGTGAATTCATTTTGTTCATCAAGAAACCTCATAAACACAAGGGGTTACCTAATTTGCGTGTTGGAATATACTATTCAACCTACAAAAATAACGTTAAACAACACTACTTTATATTTGATATGAATGGCCACACCTTTTATGCCATAAAACATATTGTAAGAGAATACCACTCTTTTTATTCCTTCTTTCCTTCTTGTACGTTTTTTGCTGTGAGTAGGTCGTGGTGCTGGTG	right_inserts=TATTTATTAAGAAAGGAAATATAAATTATAAATTACAACATTGCGTTTCATTGTTAACCCTTTTTTTTAGTAAATAGATATGCAATAATTCAGGCTTACATAGGTACTGTAT,AAAAAACGTACAAGAAGGAAAGAAGGAATAAAAAGAGTGGTATTCTCTTACAATATGTTTTATGGCATAAAAGGTGTGGCCATTCATATCAAATATAAAGTAGTGTTGTTTAACGTTATTTTTGTAGGTTGAATAGTATATTCCAACACGCC
Pros>2xGFP	2R	I-element	8977185	8977196	P63	total_left_count=11	total_right_count=42	nref=49	left_inserts=TTTCGTCTCTTCTTCGCGTCTACTACTTCTAATAAAATAATAATAATTCGTTTGTGGCTTTATTATTATTATTATTATTATTATGATAGATAGAATAGTTTACAAAACTAGACTAACTTAGAT	right_inserts=ATTATTATTATTATGATAGATAGAATAGTTTACAAAACTAGACTAACTTAGATAGTATAGCATTAGCTACGGGGCTTACAGCTATATTTATTTACAATGTTATTATATCTTAATTTAGTTAATATCTAATTTGGTAACTAATTGCTGGCTTGTTATGTACAAATGCCTGTTTTGTTTTTAGATTTTGTGGTATAATTTAGTTTTTTTGAGGAAAAGTATGAGTTTTTGTATGTTATCTGGATTGGGTATTGTGGCTTTATATTTGCAGACATTTCGCCTTTTTACGATTAGACACTCAAGAGCTCTTAAGTATTCT
Pros>2xGFP	2R	roo	16132941	16132969	P63	total_left_count=1	total_right_count=1	nref=138	left_inserts=	right_inserts=
Pros>2xGFP	2R	copia	16831145	16831149	P63	total_left_count=14	total_right_count=11	nref=74	left_inserts=ATCACTCACACGCGGTCACACGCACATTTCAATAAACTAATGGAGCCTGGCTTTGTTTTTGTTTTATTTCTGTTGGAATATACTATTCAACCTACAAAAATAACGTTAAACAACACTACTTTATATTTGATATGAATGGCCACACCTTTTATGCCATAAAACATATTGTAAGAGAATACCACTCTTTTTATTCCTTCTTTCCTTCTTGTACGTTTTTTGCTGTGAGTAGGTC	right_inserts=TTGTAAGAGAATACCACTCTTTTTATTCCTTCTTTCCTTCTTGTACGTTTTTTGCTGTGAGTAGGTCGTGGTGCTGGTGTTGCAGTTGAAATAACTTAAAATATAAATCATAAAACTCAAACATAAACTTGACTATTTATTTATTTATTAAGAAAGGAAATATAAATTATAAATTACAACAATTTCCAACCCACTTGAGCACACAGCACACACAGAGAGAAAAATCAATACTCGTTATGGGATTAAATTTAC
Pros>2xGFP	2R	I-element	20128500	20128511	P63	total_left_count=8	total_right_count=40	nref=51	left_inserts=GTGTATCTTCTACTATTTGGATTTATTGTCATCATTATTATTATTATTATTATGATAGATAGAATAGTTTACAAAACTAGACTAACTTAGATAGTATAGCATTAGCTACGGGGCTTACAGCTATAT	right_inserts=CTTTTAATAATTATAAATTTAGGTTCGCCTAATTGGGATTGGTATGTTTTTGAAGTGATTTTGTAAATGTTTGGTGGGTCTGTCATGATTGTTGGTTAAGGGCTTGAGCCCGGATTAGCGGTATTGTTGTTTTTGTTGTTAAGTTTTTTATTTTCTCTTTGTGGTTGATATTTGTTTATCAAGATTTTGCTGATAAGAGTTTTGGGCTTACGCGAAGCGAGGCTTTAGACTGAGAGGCACGACTTATCTCTTCGGAGGTTGAAGTGGTACTGATATTGTCATCATATAATGTTGGAAAGTTAAAGGGAAAAGCCGCCTTGTTGTCCCAAGT
Pros>2xGFP	3L	I-element	92212	92226	P63	total_left_count=12	total_right_count=40	nref=39	left_inserts=GTAAATAAATATAGCTGTAAGCCCCGTAGCTAATGCTATACTATCTAAGTTAGTCTAGTTTTGTAAACTATTCTATCTATCATAATAATAATAATAATAACAAACGCGGCATGACAAATGTGCGATAGCGTTAAATAATT	right_inserts=ATTATAAATTTAGGTTCGCCTAATTGGGATTGGTATGTTTTTGAAGTGATTTTGTAAATGTTTGGTGGGTCTGTCATGATTGTTGGTTAAGGGCTTGAGCCCGGATTAGCGGTATTGTTGTTTTTGTTGTTAAGTTTTTTATTTTCTCTTTGTGGTTGATATTTGTTTATCAAGATTTTGCTGATAAGAGTTTTGGGCTTACGCGAAGCGAGGCTTTAGACTGAGAGGCACGACTTATCTCTTCGGAGGTTGAAGTGGTACTGCATGCCGCGTTTGTTCTTTTACGTGACTTTGCCTTTTGATACAATTTTTGTTGTGGCCTGCATGTTTT
Pros>2xGFP	3L	I-element	817142	817154	P63	total_left_count=4	total_right_count=53	nref=38	left_inserts=	right_inserts=ATAATTATAAATTTAGGTTCGCCTAATTGGGATTGGTATGTTTTTGAAGTGATTTTGTAAATGTTTGGTGGGTCTGTCATGATTGTTGGTTAAGGGCTTGAGCCCGGATTAGCGGTATTGTTGTTTTTGTTGTTAAGTTTTTTATTTTCTCTTTGTGGTTGATATTTGTTTATCAAGATTTTGCTGATAAGAGTTTTGGGCTTACGCGAAGCGAGGCTTTAGACTGAGAGGCACGACTTATCTCTTCGGAGGTTGAAGTGGTACTGAGTATGTAATTAAACTTATTAAAACACGTGCATCGAAAACGCGACCGTCAGAGAAATGCGCAC
Pros>2xGFP	3L	X-element	8701989	8702024	P63	total_left_count=1	total_right_count=1	nref=77	left_inserts=	right_inserts=
Pros>2xGFP	3L	rover	12410280	12410284	P63	total_left_count=44	total_right_count=17	nref=50	left_inserts=CCGTTATTTTTCCGTTCTTTTTTTGTACACATATACTGATTAGACATTCCCGTTTATCGCGACTCACTTCGAGCCGATCAAAAACTCTGTACAGTCAGTCTTAAGCCGACAACGAAGAAATAAAGATCCAAACTAAAAAAATACCTCGTGTTGATTCTGAAACTTCTTTAAAGGCGTTGATCTTAGTCAAACGACGGATCATTTGTTCGACTCGAATAGTAAAATACGTAAGTATATATGTATTTGCTTTGTCGTTAGCATGTTGCGAAAAATTTTGTACGCCAATTGCGCGCTGTA,GTAACATAATATGCTTCTCATATTACGTTTACATACTTACACTAATTGTACATACAATCTTGCACATGCATAAACACATCAAACCAGC…	right_inserts=GTATATGTGTACAAAAAAAGAACGGAAAAATAACGGTATGGATGCACAACAAATCATGCGCTTAAGTGTAAGTAAAAATGTAAGCTGGTTTGATGTGTTTATGCATGTGCAAGATTGTATGTACAATTAGTGTAAGTATGTAAACGTAATATGAGAAGCATATTATGTTACTATATGTATGTATGTGCACGGGTCTTATCGCCGCGAAAGTGCGTTCAATCAATCATGGTTTGGCT
Pros>2xGFP	3L	Stalker4	13260054	13260086	P63	total_left_count=1	total_right_count=1	nref=43	left_inserts=	right_inserts=
Pros>2xGFP	3L	rover	17058890	17058897	P63	total_left_count=2	total_right_count=7	nref=1	left_inserts=	right_inserts=ACAAATCATGCGCTTAAGTGTAAGTAAAAATGTAAGCTGGTTTGATGTGTTTATGCATGTGCAAGATTGTATGTACAATTAGTGTAAGTATGTAAACGTAATATGAGAAGCATATTATGTTACTATATATATATATATTTGTTTGTCTTGGTTTTCGGTTCATCTCGTTTTTTTGTTGCTCTAGAG
Pros>2xGFP	3R	copia	5301491	5301496	P63	total_left_count=24	total_right_count=9	nref=46	left_inserts=AAACTTATTTGGGGTTTCCTCCTACAAAACTCCTTTGATCAAGCCAGAAACCCCAACAACTGCTTTTGATATAGTGATAGTGGACACAGTTGGTCCACTAC,GTTTATGTTTGAGTTTTATGATTTATATTTTAAGTTATTTCAACTGCAACACCAGCACCACGACCTACTCACAGCAAAAAACGTACAAGAAGGAAAGAAGGAATAAAAAGAGTGGTATTCTCTTACAATATGTTTTATGGCATAAAAGGTGTGGC,ATTTATTTTGTTTTTGTCTGCTACTTCAATCGATATGCCAACAACATATTGAAGTTTCTCACTGTTGGAATATACTATTCAACCTACAAAAATAACGTTAAACAACACTACTTTATATTTGATATGAA…	right_inserts=ACTTTATATTTGATATGAATGGCCACACCTTTTATGCCATAAAACATATTGTAAGAGAATACCACTCTTTTTATTCCTTCTTTCCTTCTTGTACGTTTTTTGCTGTGAGTAGGTCGTGGTGCTGGTGT,AAAACTCAAACATAAACTTGACTATTTATTTATTTATTAAGAAAGGAAATATAAATTATAAATTACAACACTCACTAGCTAAATCAAGGGTACTCTACTATATATCAT
Pros>2xGFP	3R	copia	11852417	11852422	P63	total_left_count=7	total_right_count=15	nref=21	left_inserts=GAGACAGATTAAATAGGGTTCCCTCGAGTTTTTGTTATTTATAATGTTCTTACTTGTTGTAATTTATAATTTATATTTCCTTTCTTAATAAATAAATAAATAGTCAAGTTTATGTTTGAGTTTTATG	right_inserts=ATGTTTTATGGCATAAAAGGTGTGGCCATTCATATCAAATATAAAGTAGTGTTGTTTAACGTTATTTTTGTAGGTTGAATAGTATATTCCAACATTACTTTTCCTCTGTTATTTTAAAAACATTTTTCAAAGAACTGACCTATTTTAGGTCTTCTTAACTAGGAC
Pros>2xGFP	X	copia	3294364	3294368	P63	total_left_count=23	total_right_count=10	nref=2	left_inserts=TTGATTGCGCATTTGACTTGATTGCAGAAACCAGAAAATGGCTTAATTTATTAAGCTGGCTGTTGGAATATACTATTCAACCTACAAAAATAACGTTAAACAACACTACTTTATATTTGATATGAATGGCCACACCTTTTATGCCATAAAACATATTGTAAGAGAATACCACTCTTTTTATTCC	right_inserts=GTGCTGGTGTTGCAGTTGAAATAACTTAAAATATAAATCATAAAACTCAAACATAAACTTGACTATTTATTTATTTATTAAGAAAGGAAATATAAATTATAAATTACAACACTGGCAAAGTATGACACCGAATTTATGGCTGCATAAATCACACATGTGTACTTACATG
Pros>2xGFP	X	rover	5151981	5151982	P63	total_left_count=5	total_right_count=5	nref=1	left_inserts=GATGACACAGAAGTTTCACATTGGGCGGCATATCATATATCCGTATACAGACATATATATATATATACTTACGTATTTTACTATTCGAGTCGAACAAATGATCCGTCGTTTGACTAAGATCAACGCCTTTAAAG	right_inserts=
Pros>2xGFP	X	copia	16103852	16103856	P63	total_left_count=25	total_right_count=16	nref=2	left_inserts=CATCCCTAATTCCGCATGGAGTCTCGTTCCAAATAGATTTTGGATTTTGTGTTCCCAAAATGAATCTGTTGGAATATACTATTCAACCTACAAAAATAACGTTAAACAACACTACTTTATATTTGATATGAATGGCCACACCTTTTATGCCATAAAACATATTGTAAGAGAATACCACTCTTTTTATTCCTTCTTTCCTTCTTGTACGTTTTTTGCTGTGAGTAGGTCGTGGTGCTGGTG	right_inserts=TGACTATTTATTTATTTATTAAGAAAGGAAATATAAATTATAAATTACAACAGAATCAGTGTCCGTTCCGATTTGGGAAGAGCCCGTATTGAAGGCAACTGTGAAAGACATTAAACTGCAGCC,ATGATTTATATTTTAAGTTATTTCAACTGCAACACCAGCACCACGACCTACTCACAGCAAAAAACGTACAAGAAGGAAAGAAGGAATAAAAAGAGTGGTATTCTCTTACAATATGTTTTATGGCATAAAAGGTGTGGCCATTCATATCAAATATAAAGTAG
Pros>2xGFP	X	rover	19568808	19568812	P63	total_left_count=22	total_right_count=10	nref=3	left_inserts=TACTTACACTAATTGTACATACAATCTTGCACATGCATAAACACATCAAACCAGCTTACATTTTTACTTACACTTAAGCGCATGATTTGTTGTGCATCCATACCGTTATTTTTCCGTTCTTTTTTTGTACACATATACTGATTAGACATTCCCGTTTATCGCGAC,ATACATACGTGTGCAAGACAAATATTTTCAAAATAAAAAGTTTAGTCAATGTTATGCCGCCACATACATATACTTACGTATTTTACTATTCGAGTCGAACAAATGATCCGTCGTTTGACTAAGATCAACGCCTTTAAAGAAGTTTCAGAATCAACACGAGGTATTTTTTTAGTTTGGATCTTTATTTCTTCGTTGTCGGCTTAAGACTGACTGTACAGAG…	right_inserts=GTTTATGCATGTGCAAGATTGTATGTACAATTAGTGTAAGTATGTAAACGTAATATGAGAAGCATATTATGTTACTATATATATATTCCCCAGCGCCATATACAGATTACAAACCGCATATTTAACCG
Pros>2xGFP	2L	rover	15021537	15021541	P65	total_left_count=5	total_right_count=5	nref=28	left_inserts=GCTGGCTTTAATAAGAATAAACATTTATTGAAGTTTTTGAACTTTCTTATAATTTTCATAGGTAACTAATATAGTAACATAATATGCTTCTCATATTACGTTTACATACTTACACTAATTGTA	right_inserts=AAAAAAAGAACGGAAAAATAACGGTATGGATGCACAACAAATCATGCGCTTAAGTGTAAGTAAAAATGTAAGCTGGTTTGATGTGTTTATGCATGTGCAAGATTGTATGTAC
Pros>2xGFP	2R	rover	7628587	7628591	P65	total_left_count=7	total_right_count=15	nref=24	left_inserts=TTGACACTTATCTGCGACTTTTTCGTCGCATACCGAGATATATATATAGTAACATAATATGCTTCTCATATTACGTTTACATACTTACACTAATTGTACATACAATCTTGCACATGCATAAACAC,TAAACACATCAAACCAGCTTACATTTTTACTTACACTTAAGCGCATGATTTGTTGTGCATCCATACCGTTATTTTTCCGTTCTTTTTTTGTACACATATAC	right_inserts=AAGTAACATAATATGCTTCTCATATTACGTTTACATACTTACACTAATTGTACATACAATCTTGCACATGCATAAACACATCAAACCAGCTTACATTTTTACTTACACTTAAGCGCATGATTTGTTGTGCATCCATACCGTTATTTTTCCGTTCTTTTTTTGTACACATATACTGATTA,CAAAAACTCTGTACAGTCTGTCTTAAGCCGACAACGAAGAAATAAAGATCCAAACTAAAAAAATACCTCGTGTTGATTCTGAAACTTCTTTAAAGGCGTTGATCTTAGTCAAACGACGGATCATTTGTTCGACTCGAATAGTAAAATACGTAAGTATATTTATATATCTCTGGACGCGAGCGGAACTCTTATCAAATCAACGGTC…
Pros>2xGFP	2R	rover	9536119	9536124	P65	total_left_count=15	total_right_count=12	nref=36	left_inserts=TTCTGAAACTTCTTTAAAGGCGTTGATCTTAGTCAAACGACGGATCATTTGTTCGACTCGAATAGTAAAATACGTAAGTATATATTTGTTTGGTGCCATGGATAAGTCACCTTGCTC,CATATACTGATTAGACATTCCCGTTTATCGCGACTCACTTCGAGCCGATCAAAAACTCTGTACAGTTAGTCTTAAGCCGACAACGAAGAAATAAAGATCCAAACTAAAAAAATACCTCGTGTTGATTCTGAAACTTCTTTAAAGGCGTTG,CATAATATGCTTCTCATATTACGTTTACATACTTACACTAATTGTACATACAATCTTGCACATGCATAAACACATCAAACCAGCTTACATTTTTACTTACACTTAAGCGCATGATTT…	right_inserts=GTGCAAGATTGTATGTACAATTAGTGTAAGTATGTAAACGTAATATGAGAAGCATATTATGTTACTATATAACCATTAATCGCATTTATCCCGGCCAGATGTCCAACCAGGAGCAGGCAAAACAACTCCAAA,AAACCAGCTTACATTTTTACTTACACTTAAGCGCATGATTTGTTGTGCATCCATACCGTTATTTTTCCGTTCTTTTTTTGTACACATATACTGATTAGACA
Pros>2xGFP	2R	rover	19192204	19192209	P65	total_left_count=5	total_right_count=20	nref=9	left_inserts=	right_inserts=GTCTTAAGCCGACAACGAAGAAATAAAGATCCAAACTAAAAAAATACCTCGTGTTGATTCTGAAACTTCTTTAAAGGCGTTGATCTTAGTCAAACGACGGATCATTTGTTCGACTCGAATAGTAAAATACGTAAGTATATAACCCTGCCTTAATTGCATTGCGTATGCCACACGAGGCGTATGCGCAACTTTAATGCGCCCCG,CATATACTGATTAGACATTCCCGTTTATCGCGACTCACTTCGAGCCGATCAAAAACTCTGTACAGTCAGTCTTAAGCCGACAACGAAGAAATAAAGATCCA,TTGTATAATAGTATCAATCATAAGCCTCACATCTTGTATTGCTTGTATTTACTTAAAACTAAAAAACAAAATAATCATT…
Pros>2xGFP	3R	rover	14758186	14758191	P65	total_left_count=15	total_right_count=15	nref=23	left_inserts=AACACATCAAACCAGCTTACATTTTTACTTACACTTAAGCGCATGATTTGTTGTGCATCCATACCGTTATTTTTCCGTTCTTTTTTTGTACACATATACTGATTAGACATTCCCGTTTATCGCGACTC,CCACCTTGCGCCCAGTTAGTCATTCGGCACACACAGACATGTGTTGGTATAGGTATATAAATATAGTAACATAATATGCTTCTCATATTACGTTTACATACTTACACTAATTGTACATACAATCTTGCACATGCATAAACACATCAAACC	right_inserts=GTGTTGATTCTGAAACTTCTTTAAAGGCGTTGATCTTAGTCAAACGACGGATCATTTGTTCGACTCGAATAGTAAAATACGTAAGTATATAGCCACAAGCCCCGATATGGCCGGTATACAGTTAACCAATTGTTAACCCAAATGTGCTGC
Pros>2xGFP	3R	rover	26871491	26871495	P65	total_left_count=4	total_right_count=15	nref=32	left_inserts=TTCCAGGAATATCCGAGAGTGGGATGCTGCTGCAGTGCATTCCACATGTTGCACACATATATATAGTAACATAATATGCTTCTCATATTACGTTTACATACTTACACTAATTGTACATACAATCTTGCAC	right_inserts=ACTTCTTTAAAGGCGTTGATCTTAGTCAAACGACGGATCATTTGTTCGACTCGAATAGTAAAATACGTAAGTATATCTATGTATACAATGCAATATATACTTCCACATGTGTTTGTTTAATTATGCCGACGAAACTAGAAAC,TATTACGTTTACATACTTACACTAATTGTACATACAATCTTGCACATGCATAAACACATCAAACCAGCTTACATTTTTACTTACACTTAAGCGCATGATTTGTTGTGCATCCATACCGTTATTTTTCCGTTCTTTTT,CTTCGAGCCGATCAAAAACTCTGTACAGTCAGTCTTAAGCCGACAACGAAGAAATAAAGATCCAAACTAAAAAAATACCTCGTGTTGATTCTGAAACTTCT
Pros>2xGFP	3R	rover	31087989	31087993	P65	total_left_count=19	total_right_count=12	nref=33	left_inserts=TTGCACATGCATAAACACATCAAACCAGCTTACATTTTTACTTACACTTAAGCGCATGATTTGTTGTGCATCCATACCGTTATTTTTCCGTTCTTTTTTTGTACACATATACTGATTA,ATACACAATGTACTGCTAGCAGTGATGGAATATATCTAGCCATTCGCATCATATACATATACTTACGTATTTTACTATTCGAGTCGAACAAATGATCCGTCGTTTGACTAAGATCAACGCCTTTAAAGAAGTTTCAGAATCAACACGAGGTATTTTTTTAGTTTGGATCTTTATTTCTTCGTTGTCGGCTTAAGACTGACTGTACAGAGTTTTTGATCGGCTCGAAGTGAGTCGCGATAAACGGGAATGTCTAATCAGTATATGTG	right_inserts=TGTATGTACAATTAGTGTAAGTATGTAAACGTAATATGAGAAGCATATTATGTTACTATATATCATATTTCGTAGGTATTTCCAACATTATCTTAACCTTTTGAGATGCGTTTAT,TCAGTCTTAAGCCGACAACGAAGAAATAAAGATCCAAACTAAAAAAATACCTCGTGTTGATTCTGAAACTTCTTTAAAGGCGTTGATCTTAGTCAAACGACGGATCATTTGTTC
Pros>2xGFP	X	rover	6370605	6370610	P65	total_left_count=4	total_right_count=20	nref=13	left_inserts=TAATTGTTGACCCGGAAACGCACGCGTATATATATATAGTAACATAATATGCTTCTCATATTACGTTTACATACTTACACTAATTGTACATACAATCTTGC	right_inserts=ACTTCTTTAAAGGCGTTGATCTTAGTCAAACGACGGATCATTTGTTCGACTCGAATAGTAAAATACGTAAGTATATACAAATAGAGAAGTATCCAAAACACTGTGAGCATGGCCAGGTGC,TGATTTGTTGTGCATCCATACCGTTATTTTTCCGTTCTTTTTTTGTACACATATACTGATTAGACATTCCCGTTTATCGCGACTCACTTCGAGCCGATCAAAAACTCTGTACAGTCAGTCTTAAGCCGACAACGAAGAAATAAAGATCCAAACTAAAAAAATACCTCGTGTTGATTCTGAAACTTCTTTAAAGGCGTTGATCTTAGTCAAACGACGGA
Pros>2xGFP	X	I-element	6859243	6859255	P65	total_left_count=12	total_right_count=10	nref=13	left_inserts=CTAGAAAATCCCCGGTGATTTCATTAATCGCCCTACCCATTTTTTATTATTATTATTATTATGATAGATAGAATAGTTTACAAAACTAGACTAACTTAGATAGTATAGCATTAGCTACGGGGCTTACAGCTATCCCTACCCATTTTAAATTTTATATTCGTACTCTAATATTAGTGT	right_inserts=GAATAGTTTACAAAACTAGACTAACTTAGATAGTATAGCATTAGCTACGGGGCTTACAGCTATCCCTACCCATTTTAAATTTTATATTCGTACTCTAATATTAGTGTTACATATTTTATTGGATTTGACTG
Pros>2xGFP	2L	rover	5023537	5023543	P15	total_left_count=10	total_right_count=24	nref=68	left_inserts=CATATGCATATGTACATGCCATATAGTGTCTAAATATATGTATATAGTAACATAATATGCTTCTCATATTACGTTTACATACTTACACTAATTGTACATACAATCTTGCAC,TAAACACATCAAACCAGCTTACATTTTTACTTACACTTAAGCGCATGATTTGTTGTGCATCCATACCGTTATTTTTCCGTTCTTTTTTTGTACACATATACTGATTAGACATTCCCGTTTATCGCGACTCACTTCGAGCCGATCAAAAACTCTGTACAGTCAGTCTTAAGC	right_inserts=TAAAGGCGTTGATCTTAGTCAAACGACGGATCATTTGTTCGACTCGAATAGTAAAATACGTAAGTATATATGTATAGAATTTCAAATGCTCAGATGAATATCAATTTCATGAGCCCGTACGGACTGATAAGG,CTCATATTACGTTTACATACTTACACTAATTGTACATACAATCTTGCACATGCATAAACACATCAAACCAGCTTACATTTTTACTTACACTTAAGCGCATGATTTGTTGTGCATCCATACCGTTATTTTTCCGTTCTTTTTTTGTACACAT,CACATATACTGATTAGACATTCCCGTTTATCGCGACTCACTTCGAGCCGATCAAAAACTCTGTACAGTCAGTCTTAAGCCGACAACGAAGAAATAAAGAT…
Pros>2xGFP	2L	rover	5601856	5601859	P15	total_left_count=6	total_right_count=4	nref=35	left_inserts=CATGTACATGTGATGCTTACAAATATTCGTTAATATTGGTATTTGATAAATATATAGTAACATAATATGCTTCTCATATTACGTTTACATACTTACACTAA	right_inserts=GATCATTTGTTCGACTCGAATAGTAAAATACGTAAGTATATATATATATATATATTTGTGTGTGTGTGTACATGATAGCGATTTAAACATAACTGATATACTTTGTAT
Pros>2xGFP	2L	rover	5894097	5894102	P15	total_left_count=15	total_right_count=21	nref=34	left_inserts=CTTACACTAATTGTACATACAATCTTGCACATGCATAAACACATCAAACCAGCTTACATTTTTACTTACACTTAAGCGCATGATTTGTTGTGCATCCATAC,CAAAATATATAAATATTCGTTGAATATATATTTTAGTCCTGTAGAATTCTAGATATTAAGATATATAGTAACATAATATGCTTCTCATATTACGTTTACATACTTACACTAATTGTACATACAATCTTGCAC	right_inserts=CACATATACTGATTAGACATTCCCGTTTATCGCGACTCACTTCGAGCCGATCAAAAACTCTGTACAGTCAGTCTTAAGCCGACAACGAAGAAATAAAGATCCAAACTAAAAAAATACCTCGTGTTGATTCTGAAACTTCTTTAAAGGCGTTGATCTTAGTCAAACGACGGATCATTTGTTCGACTCGAATAGTAAAATACGTAAGTATATACATTTTTCTGGCCTCCGGACGGATATCTTCGGTTTTTTTTTTTAAGATTTTTCTTGGCATCG
Pros>2xGFP	2L	rover	8039994	8040005	P15	total_left_count=13	total_right_count=3	nref=17	left_inserts=CATAATATGCTTCTCATATTACGTTTACATACTTACACTAATTGTACATACAATCTTGCACATGCATAAACACATCAAACCAGCTTACATTTTTACTTACA,GTCTTAAGCCGACAACAAAGAAATAAAGATCCAAACTAAAAAAATACCTCGTGTTGATTCTGAAACTTCTTTAAAGGCGTTGATCTTAGTCAAACGACGGATCATTTGTTCGACTCGAATAGTA,GGCATCAACACCAATAGAAGGAGTGGAAGCATAAGCTTCCCTTTTAAAGGGAGGGAAGTAACATAATATGCTTCTCATATTACGTTTACATACTTACACTA,CTAAAATAGTTGTGGACGACCATCGGGGGCAGCCACTCACATATACATATATATATA…	right_inserts=AGTTAAAATTAGAAATCAATAGTTTTATGTATATATATATACATATATATATATATATAGTAACATAATATGCTTCTCATATTACGTTTACATACTTACAC
Pros>2xGFP	2L	rover	14672733	14672738	P15	total_left_count=7	total_right_count=12	nref=74	left_inserts=GGCGTTGCATGAATGTTTTGAATTTACTTTTTATCTTTTTCATTTCGGTTGGATATATAGTAACATAATATGCTTCTCATATTACGTTTACATACTTACACTAATTGTACATACAATCTTGCACATGCATAAACAC	right_inserts=CTTTAAAGGCGTTGATCTTAGTCAAACGACGGATCATTTGTTCGACTCGAATAGTAAAATACGTAAGTATATATATTCGGACATACATTTTCCCCACTTTTATATG,CACATATACTGATTAGACATTCCCGTTTATCGCGACTCACTTCGAGCCGATCAAAAACTCTGTACAGGCAGTCTTAAGCCGACAACGAAGAAATAAAGATCCAAACTAAAAAAATACCTCGTGTTGATTCTGAAACTTCTTTAAAGGCGTTGATCTTAGT
Pros>2xGFP	2L	copia	18618375	18618379	P15	total_left_count=20	total_right_count=28	nref=58	left_inserts=CCATTTTTCACTCAAATTCTGAGAAGGAAATAATTTCACAAGAATGTGAAAAAAAAGCTATTTCACAAGAATGTGAAAAAATGCTATTTCACAATTTATTT,CACCAGCACCACGACCTACTCACAGCAAAAACGTACAAGAAGGAAAGAAGGAATAAAAAGAGTGGTATTCTCTTACAATATGTTTTATGGCATAAAAGGTGTGGCCATTCATATCAAATATAAAGTAGTGTTGTTTAACGTTATTTTTGTAGGTTGAATAGTATATTCCAACAGCAGCAATCAAAAACCGCAAACATGTTAACCGTTAATGCCCCCAGACACCTATAAGAGTGCTCAGTCCTTTTC	right_inserts=AAGAAAGGAAATATAAATTATAAATTACAACAGCTGCCAAGTCCTTTTATCAGCCCATAAAACGAGGGTCTCCCAACGCCTGTTACCGCCCACTTTTGGGG,TATAATTTATATTTCCTTTCTTAATAAATAAATAAATAGTCAAGTTTATGTTTGAGTTTTATGATTTATATTTTAAGTTATTTCAACTGCAACACCAGCACCACGACCTACTCACAGCAAAAACGTACAAGAAGGAAAGAAGGAATAAAAAGAGTGGTATTCTCTTACAATATGTTTTATGGCATAAAAGGTGTGGCCATTCATATCAAATATAAAGTAGTGTTGTTTAACGTTATTTTTGTAGGTTGAATAGTAT
Pros>2xGFP	2L	rover	21090940	21090947	P15	total_left_count=10	total_right_count=5	nref=11	left_inserts=CACATATACTGATTAGACATTCCCGTTTATCGCGACTCACTTCGAGCCGATCAAAAACTCTGTACAGTCAGTCTTAAGCCGACAACGAAGAAATAAAGATCCAAACTAAAAAAATACCTCGTGTTGATTCTGAAACTTCTTTAAAGGCGTTGATCTTAGTC,TACTTACACTTAAGCGCATGATTTGTTGTGCATCCATACCGTTATTTTTCCGTTCTTTTTTTTGTACACATATACTGATTAGACATTCCCGTTTATCGCGACTCAC,GGTGAACACTATTCAAGATACTGTGACTAAAAAATATATGTATATATATATATATATATATATATATATATATATACTTACGTATTTTACTATTCGAGTCGAACAAATGATCCGTCG…	right_inserts=TCTTTAAAGGCGTTGATCTTAGTCAAACGACGGATCATTTGTTCGACTCGAATAGTAAAATACGTAAGTATATATATATATACGTTCTTTTTACAAATAAAAATGAAAGTGAATTTTCATGTTCAACTAAAC,GTATCAATCATAAGCCTCACATCTTGTATTGCTTGTATTTACTTAAAACTAAAAAACAAAATAATCATTGAATCACAAGATGCAAATCCAACTGCATCACCAAGATTGCGGGCATC
Pros>2xGFP	2L	rover	21244815	21244830	P15	total_left_count=13	total_right_count=14	nref=31	left_inserts=TCGCGACTCACTTCGAGCCGATCAAAAACTCTGTACAGTCAGTCTTAAGCCGACAACGAAGAAATAAAGATCCAAACTAAAAAAATACCTCGTGTTGATTCTGAAACTTCTTTAAAGGCGTTGATCTTAGTCAAACGACGGATCATTTGTTCGACTCGAATAGTAAAATACGTAAGTGGCGCAGTCGGTAGGATAATACATTGTTGATGCG,ATCTCTCACTGTGCCATTTCAATCGATGATATAAATAAAAATATATATATATATATAGTAACATAATATGCTTCTCATATTACGTTTACATACTTACACTAATTGTACATACAATCTTGCACATGCATAAAC	right_inserts=TACTTACACTAATTGTACATACAATCTTGCACATGCATAAACACATCAAACCAGCTTACATTTTTACTTACACTTAAGCGCATGATTTGTTGTGCATCCATACCGTT,ACGAAAAACAAGCTAAACCCCGAGATAAACCTTACCCCATTGTACACACCCTTAAGCCTAATAAAAATAAAACCAATAGAACATAAGGACATTATACAATTAATATCAAATAATAATATCACAGTTTGTATAATAGTATCAATCATAAG,CACATATACTGATTAGACATTCCCGTTTATCGCGACTCACTTCGAGCCGATCAAAAACTCTGTACAGTCAGTCTTAAGCCGACAACGAAGAAATAAAGATCCAAACTAAAAAAATACCTCGTGTTGA…
Pros>2xGFP	2L	rover	21380269	21380273	P15	total_left_count=13	total_right_count=27	nref=63	left_inserts=CTGGCGGATTAACGGCATAAATATTTAAATAGATATATAGTAACATAATATGCTTCTCATATTACGTTTACATACTTACACTAATTGTACATACAATCTTGCACATGCATAAACACATCAAACCAGCTTACATTTTTACTTACACTTAAGCGCATGATTTGTTGTGCATCCATACCGTTATTTTTCCGTTCTTTTTTTGTACACATATACTGATTAGACATTCCCGTTTATCGCGACTCACTTCGAGCC	right_inserts=TTAGTCAAACGACGGATCATTTGTTCGACTCGAATAGTAAAATACGTAAGTATATGTATTTCGCATACATATATACCGTTATATCTGGAGCTACTATGTACTAGTAGAGGGG,CACATATACTGATTAGACATTCCCGTTTATCGCGACTCACTTCGAGCCGATCAAAAACTCTGTACAGTCAGTCTTAAGCCGACAACGAAGAAATAAAGATCCAAACTAAAAAAATACCTCGTGTTGATTCTGAAACTTCTTTAAAGGCGTTGATCTTAGTCAAACGACGGATCATTTGTTCGACTCGAATA,ACATAATATGCTTCTCATATTACGTTTACATACTTACACTAATTGTACATACAATCTTGCACATGCATAAACACATCAAA…
Pros>2xGFP	2R	rover	8443645	8443650	P15	total_left_count=4	total_right_count=5	nref=37	left_inserts=CAATTAATATCAAATAATAATATCACAGTTTGTATAATAGTATCAATCATAAGCCTCACATCTTGTATTGCTTGTATTTACTTAAAACTAAAAAACAAAATAATCATTGAATCACAAGATGCAAATCCAACT,CTCCTAGTGCGATTAGTCACTAGGTGGAATGCCGTCCAAAGTAATTTATTTGCTTTAGCAAATATAAATATAACATATATACTTACGTATTTTACTATTCGAGTCGAACAAATGATCCGTCGTTTGACTAAGATCAACGCC	right_inserts=GTGCAAGATTGTATGTACAATTAGTGTAAGTATGTAAACGTAATATGAGAAGCATATTATGTTACTATATATATATAATGTAATTATACATAACAGCGTTTTCTTGAAAAATATATAGCATT
Pros>2xGFP	2R	rover	9214468	9214472	P15	total_left_count=29	total_right_count=17	nref=90	left_inserts=GGAGTGGAAGCATAAGCTTCCCTTTTAAAGGGAGGGAAGTAACATAATATGCTTCTCATATTACGTTTACATACTTACACTAATTGTACATACAATCTTGCACATGCATAAACACATCAAACCAGCTTACATTTTTACTTACACTTAAGCGC,ATCATATTCAATATTTTGTTTGTTCTCCGCAAACACGCCAGTCGACTGAGCCCATACTTCATACATATACTTACGTATTTTACTATTCGAGTCGAACAAATGATCCGTCGTTTGACTAAGATCAACGCCTTTAAAGAAGTTTCAGAATCAACACGAGGTATTTTTTTAGTTTGGATCTTTATTTCTTCGTTGTCGGCTTAAGACTAACTGTACAGAGTTTTTGATCGGCTCGA…	right_inserts=CCGATCAAAAACTCTGTACAGTTAGTCTTAAGCCGACAACGAAGAAATAAAGATCCAAACTAAAAAAATACCTCGTGTTGATTCTGAAACTTCTTTAAAGG,CAATTGCCGGAGCAATCGGTAACCAAGTCTATAAAGACTATAGCCTACATATATATAGTAACATAATATGCTTCTCATATTACGTTTACATACTTACACTAATTGTACATACAATCTTGCACATGCATAAACACATCAAACCAGCTTACATTTTTAC,CATAAACACATCAAACCAGCTTACATTTTTACTTACACTTAAGCGCATGATTTGTTGTGCATCCATACCGTTATTTTTCCGTTCTTTTTTTGTACACATATACTGATTAGACA
Pros>2xGFP	2R	rover	12587981	12587985	P15	total_left_count=16	total_right_count=15	nref=78	left_inserts=CACATATACTGATTAGACATTCCCGTTTATCGCGACTCACTTCGAGCCGATCAAAAACTCTGTACAGTCAGTCTTAAGCCGACAACGAAGAAATAAAGATCCAAACTAAAAAAATACCTCGTGTTGATTCTGAAACTTCTTTAAAGGCGT,GTGTAGAGAAATATGTACAATATATTCACATACATATACTTACGTATTTTACTATTCGAGTCGAACAAATGATCCGTCGTTTGACTAAGATCAACGCCTTTAAAGAAG	right_inserts=GTTTATGCATGTGCAAGATTGTATGTACAATTAGTGTAAGTATGTAAACGTAATATGAGAAGCATATTATGTTACTATATATACTATTTCAGCATGAAGAAGCAACGGCAAACGTTTTGTGTAAATTC
Pros>2xGFP	2R	rover	12600930	12600935	P15	total_left_count=24	total_right_count=15	nref=135	left_inserts=GTTATTCTGGTAACCGTTATTTTGGTAACCGTTATTTTGGTAACCGTTATGGTAGTTGCCTCTAATACTATTGTTATTAAAGCCTCTACCGCGGTTACTAC,TTGAATCACAAGATGCAAATCCAACTGCATCACCAAGATTGCGGGCATCAACACCAATAGAAGGAGTGGAAGCATAAGCTTCCCTTTTAAAGGGAGGGAAGTAACATAATATGCTTCTCATATTACGTTTACATACTTACACTAATTGTACATACA,TACTTACACTAATTGTACATACAATCTTGCACATGCATAAACACATCAAACCAGCTTACATTTTTACTTACACTTAAGCGCATGATTTGTTGTGCATCCATACCGTTATTTTTCCGTTCTTTTTTTG…	right_inserts=GTGTAAGTAAAAATGTAAGCTGGTTTGATGTGTTTATGCATGTGCAAGATTGTATGTACAATTAGTGTAAGTATGTAAACGTAATATGAGAAGCATATTATGTTACTATATACCTTTCGAGACGTGATCACCGAAATCGTTGAAAAATTCTCGACGTTACATAACCAGATAGTAATGCACACAC,TAAACACATCAAACCAGCTTACATTTTTACTTACACTTAAGCGCATGATTTGTTGTGCATCCATACCGTTATTTTTCCGTTCTTTTTTTGTACACATATACTGATTAGACATTCCCGTTTATCGCGACTCACTTCGAGCCGATCAAAAACTCTGTACAGT
Pros>2xGFP	2R	rover	18400566	18400572	P15	total_left_count=16	total_right_count=26	nref=74	left_inserts=ATGTGACCAAAAGCGCTCTGTATTGTAAAGCTTTAAAACGTGAAGTGTATATAGTAACATAATATGCTTCTCATATTACGTTTACATACTTACACTAATTGTACATACAATCTTGCACATGCATAAACACATCAAACCAGCTTACATTTTTACTTACACTTAAGCGCATGATTTGTTGTGCATCCAC	right_inserts=GCATCTTGTGATTCAATGATTATTTTGTTTTTTAGTTTTAAGTAAATACAAGCAATACAAGATGTGAGGCTTATGATTGATACTATTATACAAACTGTGAT,CATCAAACCAGCTTACATTTTTACTTACACTTAAGCGCATGATTTGTTGTGCATCCATACCGTTATTTTTCCGTTCTTTTTTTGTACACATATACTGATTAGACATTCCCGTTTATCGCGACTCACTTCGAGCCGATCAAAAACTCTGTACAGTCAGTCTTAAGCCGACAACGAAGAAATAAAGATCCAAACTAAAAAAATACCTCGTGTTGATTCTGAAACTTCTTTAAAGGCGTTGATCTTAGTCAAACGACGGATCATTTGTTCGACTCGAATAGTAAAA…
Pros>2xGFP	2R	rover	23587700	23587709	P15	total_left_count=21	total_right_count=13	nref=30	left_inserts=TTTAAAGGCGTTGATCTTAGTCAAACGACGGATCATTTGTTCGACTCGAATAGTAAAATACGTAAGTGGCGCAGTCGGTAGGATAATACATTGTTGATGCGATAGTAACCCTATTCAA,AACACATCAAACCAGCTTACATTTTTACTTACACTTAAGCGCATGATTTGTTGTGCATCCATACCGTTATTTTTCCGTTCTTTTTTTGTACACATATACTGATTAGACATTCCCGTTTATCGCGACTCACTTCGAGCCGATCAAAAACTCTGTACAGTCAGTCTTAAGC,GGGTTCCCATTCAGTGAGTGAGTGAGTGCGAGCGGGGGCGGTGTGGGCAGAGGATGTTATATATATAGTAACATAATATGCTTCTCATATTACGTTT…	right_inserts=TACCTCGTGTTGATTCTGAAACTTCTTTAAAGGCGTTGATCTTAGTCAAACGACGGATCATTTGTTCGACTCGAATAGTAAAATACGTAAGTATATATATATATATATATTTTAATACGAGTCCCCGATGCGATCGCACGATCGTCGCCACGCAGGTA,CATATTACGTTTACATACTTACACTAATTGTACATACAATCTTGCACATGCATAAACACATCAAACCAGCTTACATTTTTACTTACACTTAAGCGCATGATTTGTTGTGCATCCATACCGTTATTTTTCCGTTCTTTTTTTGTACACAT,ATGCAAATCCAACTGCATCACCAAGATTGCGGGCATCAACACCAATAGAAGGAGTGGAAGCATAAGCTTCCCTTTT…
Pros>2xGFP	3L	rover	2488011	2488016	P15	total_left_count=18	total_right_count=17	nref=68	left_inserts=CACATATACTGATTAGACATTCCCGTTTATCGCGACTCACTTCGAGCCGATCAAAAACTCTGTACAGTCAGTCTTAAGCCGACAACGAAGAAATAAAGATCCAAACTAAAAAAATACCTCGTGTTGATTCTGAAACTTCTTTAAAGGCGTTGATCTTAGTCAAACGACGGATCATTTGTTCGACTCGAATAGTAAAATACGTAAGTATATATATACAGATACAGATACAAACGGGGAAAAC	right_inserts=AGGCATTCTTGCAGCTTGTAGATACATCGGCCAGATACAGATACAGCAGCAGATATATATAGTAACATAATATGCTTCTCATATTACGTTTACATACTTACACTAATTGTACATACAATCTTGCACATGCATAAACACATCAAACCAGCTTACATTTTTAC,AACACATCAAACCAGCTTACATTTTTACTTACACTTAAGCGCATGATTTGTTGTGCATCCATACCGTTATTTTTCCGTTCTTTTTTTGTACACATATACTGATTAGACATTCCCGTTTATCGCGACTCACTTCGAGCCGATCAAAAACTCTGTAC
Pros>2xGFP	3L	copia	3247014	3247018	P15	total_left_count=14	total_right_count=15	nref=67	left_inserts=GTAAGAGAATACCACTCTTTTTATTCCTTCTTTCCTTCTTGTACGTTTTTTGCTGTGAGTAGGTCGTGGTGCTGGTGTTGCAGTTGAAATAACTTAAAATATAAATCATAAAACTCA,AGGAAAGAAGGAATAAAAAGAGTGGTATTCTCTTACAATATGTTTTATGGCATAAAAGGTGTGGCCATTCATATCAAATATAAAGTAGTGTTGTTTAACGTTATTTTTGTAGGTTGAATAGTATATTCCAACACGCCCCC,CTTTTTTGCTATATCTATCCTTAAGCTTTAAAATTCGAATAGTAATAGGATTTTGTTGTAATTTATAATTTATATTTCCTTTCTTAATAAATAAATAAATAGTCAAGTTTATGTTTGAGTTTTATGA…	right_inserts=ACGACCTACTCACAGCAAAAAACGTACAAGAAGGAAAGAAGGAATAAAAAGAGTGGTATTCTCTTACAATATGTTTTATGGCATAAAAGGTGTGGCCATTCATATCAAATATAAAGTAGTGTTGTTTAACGTTATTTTTGTAGGTTGAATAGTATATTCCAACAGATTTAACTCTATAGTAGTAGTATCTTATCATATTATCAGCACGATTTTTCCCAAAGTGCCATTG
Pros>2xGFP	3L	rover	8675848	8675853	P15	total_left_count=8	total_right_count=21	nref=36	left_inserts=GTCCCGCTACGCTCCGCAACATCCAGACGCAGTAAAGCAAATACTTATATATATATATAGTAACATAATATGCTTCTCATATTACGTTTACATACTTACACTAATTGTACATACAATCTTGCACATGCATAAACACATCAAACCAGCTTACATTTTTACTTACACTTAAGCGCATGATTTGTTGTGCATCCATACCGTTATTTTTCCGTTCTTTTTTTGTACACATATAC	right_inserts=CACATATACTGATTAGACATTCCCGTTTATCGCGACTCACTTCGAGCCGATCAAAAACTCTGTACAGTCAGTCTTAAGCCGACAACGAAGAAATAAAGATCCAAAC,AGTCAGTCTTAAGCCGACAACGAAGAAATAAAGATCCAAACTAAAAAAATACCTCGTGTTGATTCTGAAACTTCTTTAAAGGCGTTGATCTTAGTCAAACGACGGATCATTTGTTCGACTCGAATAGTAAAATACGTAAGTATATACATACATATATATAGCGCAACCATCCGAAAGCCGAACGATCG
Pros>2xGFP	3L	rover	9312863	9312868	P15	total_left_count=31	total_right_count=27	nref=80	left_inserts=GCTCTGTGTAACCATACGATATTTTCTAGGCCAAAACTATGGCAGTCATAAAATATATATACTTACGTATTTTACTATTCGAGTCGAACAAATGATCCGTCGTTTGACTAAGATCAACGCCTTTAAAGAAGTTTCAGAATCAACACGAGGTATTTTTTTAGTTTGGATCTTTATTTCTTCGTTGTCGGCTTAAGACTGACTGTACAGAGTTTTTGATCGGCTCGAAGTGAGTCGCGATAAACGGGAATGTCTAATCAGTATATGTGTACAAAAAAAGAACGGAAAAATAACGGTATGGATGCACAACAAATCATGCGCTTAAGTGTAAGTAAAAATGTAAGCTGGTTTGATGTGTTTATGCATGTGCAAGATTGTATGTACAATTA…	right_inserts=AAACTCTGTACAGTCAGTCTTAAGCCGACAACGAAGAAATAAAGATCCAAACTAAAAAAATACCTCGTGTTGATTCTGAAACTTCTTTAAAGGCGTTGATCTTAGTCAAACGACGGATCATTTGTTCGACTCGAATAGTAAAATACGTAAGTGGCGCAGTCGGTAGGATAATAC,AATAAATGCTAACTGATATTAATGGTAAACTTACATTTTACACTTAGCTTGGGTAGTATCATAGTTATATAGTAACATAATATGCTTCTCATATTACGTTTACATACTTACACTAATTGTACATACAATCTTGCACATGCATAAACAC,ATTTTTCCGTTCTTTTTTTGTACACATATACTGATTAGACATTCCCGTTTATCGCGACTCA…
Pros>2xGFP	3L	rover	10393097	10393101	P15	total_left_count=13	total_right_count=15	nref=25	left_inserts=CACATATACTGATTAGACATTCCCGTTAATCGCGACTCACTTCGAGCCGATCAAAAACTCTGTACAGTCAGTCTTAAGCCGACAACGAAGAAATAAAGATCCAAAC,CACAACAAATCATGCGCTTAAGTGTAAGTAAAAATGTAAGCTGGTTTGATGTGTTTATGCATGTGCAAGATTGTATGTACAATTAGTGTAAGTATGTAAACGTAATATGAGAAGCATATTATGTTACTTCCCTCCCTTTAAA,GTACAGTCAGTCTTAAGCCGACAACGAAGAAATAAAGATCCAAACTAAAAAAATACCTCGTGTTGATTCTGAAACTTCTTTAAAGGCGTTGATCTTAGTCAAACGACGGATCATTTG,ACCTTACACCATTGTACA…	right_inserts=TAAACACATCAAACCAGCTTACATTTTTACTTACACTTAAGCGCATGATTTGTTGTGCATCCATACCGTTATTTTTCCGTTCTTTTTTTGTACACATATACTGATTAGACATTCCCGTTTATCGCGACTCACTTCGAGCCGATCAAAAACTCTGTACAGTCAG,AAGTGTAAGTAAAAATGTAAGCTGGTTTGATGTGTTTATGCATGTGCAAGATTGTATGTACAATTAGTGTAAGTATGTAAACGTAATATGAGAAGCATATTATGTTACTATATATATATTTATATTTTCACATTCTTAACTCTAATTTTATTATTTTTAATAGAATAAAATTAAATTTCT
Pros>2xGFP	3L	rover	12178764	12178770	P15	total_left_count=11	total_right_count=24	nref=51	left_inserts=ACGTTTACATACTTACACTAATTGTACATACAATCTTGCACATGCATAAACACATCAAACCAGCTTACATTTTTACTTACACTTAAGCGCATGATTTGTTGTGCATCCATACCGTTATTTTTCCGTTCTTTTTTTGTACACATATACTGATTAGACATTCCCGTTTATCGCGACTCACTTCGAGCCGATCAAAAACTCTGTAC,CATTCACATATTCGTACATATATATATATACATATGTATATAGTAACATAATATGCTTCTCATATTACGTTTACATACTTACACTAATTGTACATACAATC	right_inserts=GATTTGTTGTGCATCCATACCGTTATTTTTCCGTTCTTTTTTTGTACACATATACTGATTAGACATTCCCGTTTATCGCGACTCACTTCGAGCCGATCAAAAACTCTGTACAGTCAGTCTTAAGCCGACAACGAAGAAATAAAGATCCAAACTAAAAAAATACCTCGTGTTGATTCTGAAACTTCTTTAAAGGCGTTGATCTTAGTCAAACGACGGATCATTTGTTCGACTCGAATAGTAAAATACGTAAGTATATATGTTTGAACAATACTCTGAGCTGTCGATCATCCGGA,ACATAATATGCTTCTCATATTACGTTTACATACTTACACTAATTGTACATACAATCTTGCACATGCATAAACACATCAAACCAGCTTACAT…
Pros>2xGFP	3L	rover	13213991	13213996	P15	total_left_count=23	total_right_count=17	nref=87	left_inserts=CCTTTAGAAATAGTCGAACCAATGGAAGATGAAAAAATCGGAAATTTGGATAGGTGGAGACTTATCCAAAAAATGAAGAAAGATTTCTGGGTTAAGTGGAA,CATAATATGCTTCTCATATTACGTTTACATACTTACACTAATTGTACATACAATCTTGCACATGCATAAACACATCAAACCAGCTTACATTTTTACTTACACTTAAGCGCATGATTTGTTGTGCATCCATACCGTTATTTTTCCGTTCTTTTTTTGTACACATATACTGATTAGACATTCCCGTTTATCGCGACTCACTTCGAGCCGATCAAAAACTCTGTACAGTCAGTCTTAAGCCGACAACGAAGAAATAAAGATCCAAACTAAAAAAATACCTCGTGTTG…	right_inserts=GTATTTTACTATTCGAGTCGAACAAATGATCCGTCGTTTGACTAAGATCAACGCCTTTAAAGAAGTTTCAGAATCAACACGAGGTATTTTTTTAGTTTGGA,ATTGTATGTACAATTAGTGTAAGTATGTAAACGTAATATGAGAAGCATATTATGTTACTATATATATATTTTTGTTGCTTGTAATGCTAACTTTTCTCTCATATCATCGCTTATCTAATTGCTGTTCTATAAAT,TAAACACATCAAACCAGCTTACATTTTTACTTACACTTAAGCGCATGATTTGTTGTGCATCCATACCGTTATTTTTCCGTTCTTTTTTTGTACACATATACTG
Pros>2xGFP	3L	rover	16157316	16157321	P15	total_left_count=12	total_right_count=14	nref=54	left_inserts=GTATATAATATGTTGTACAAATGTATGTATATATACTTACGTATTTTACTATTCGAGTCGAACAAATGATCCGTCGTTTGACTAAGATCAACGCCTTTAAAGAAGT	right_inserts=CAATCGCCCCATGGCGTCATAGTTCAGTTAATACCTACCGGCCATATATATAGTAACATAATATGCTTCTCATATTACGTTTACATACTTACACTAATTGTACATACAATCTTGCACATGCATAAACACATCAAACCAGCTTACATTTTTACTTACACTTAAGC
Pros>2xGFP	3L	rover	20522454	20522459	P15	total_left_count=6	total_right_count=2	nref=18	left_inserts=TTCTCTTATTAACAAGTACAATAATTCCATTTTGTCTTTTTAATAAATATATAGTAACATAATATGCTTCTCATATTACGTTTACATACTTACACTAATTGTACATACAATCTTGC	right_inserts=
Pros>2xGFP	3L	rover	23721858	23721863	P15	total_left_count=36	total_right_count=22	nref=94	left_inserts=GTACATACAATCTTGCACATGCATAAACACATCAAACCAGCTTACATTTTTACTTACACTTAAGCGCATGATTTGTTGTGCATCCATACCGTTATTTTTCCGTTCTTTTTTTGTACACATATACTGATTAGACATTCCCGTTTATCGCGACTCACTTCGAGCCGATCAAAAACTCTGTACAGTCAGTCTTAAGCCGACAACGAAGAAATAAAGATCCAAACTAAAAAAATACCTCGTGTTGATTCTGAAACTTCTTTAAAGGCGTTGATCTTAGTCAAACGACGGATCATTTGTTCGACTCGAATAGTAAAATACGTAAGTATATAAATTAATTGCTTCAATTGCAAATTAACCTGGGGCGAAGCCGAGAGGAATGCTTTCAACAC…	right_inserts=GGTTTGATGTGTTTATGCATGTGCAAGATTGTATGTACAATTAGTGTAAGTATGTAAACGTAATATGAGAAGCATATTATGTTACTATATATCTGCTTGGCAGATCTGTAGGGTGAATGCGCTGGAGCCTCCTTCTCTCCCTCAGTCCCATTAC
Pros>2xGFP	3R	rover	5227437	5227442	P15	total_left_count=22	total_right_count=21	nref=58	left_inserts=TTATTTCACTTCGTGGTCACTTTATGGGATTGAGTACCATTGGTTAACTCTTTTCCACTTAGCACGACGCGACTGCGTTAGTTCTTTTGTGGATAATAATTGAAGAATTGAATAGGGTTACTATCGCATCAACAATGTATTATCCTACCGACTGCGCCACTTACGTATTT,AACACATCAAACCAGCTTACATTTTTACTTACACTTAAGCGCATGATTTGTTGTGCATCCATACCGTTATTTTTCCGTTCTTTTTTTGTACACATATACTGATTAGACATTCCCGTTTATCGCGACTCACTTC,TAATTGCAAATCAGAGGGAACTTTCTGGTACACACATCTCTGCCTGCACTAAACTATGATATATAGTAACATAATATGCTT…	right_inserts=CTTTTAAAGGGAGGGAAGTAACATAATATGCTTCTCATATTACGTTTACATACTTACACTAATTGTACATACAATCTTGCACATGCATAAACACATCAAACCAGCTTACATTTTTACTTACACTTAAGCGCATGATTTGTTGTGCATCCATACCGTTATTTTTCCGTTCTTTTTTTGTACACATATACTGATTAGACATTCCCGTTTATCGCGACTCACTTCGAGCCGATCAAAAACTCTGTACAGTCAGTCTTAAGCCGACAACGAAGAAATAAAGATCCAAACTAAAAAAATACCTCGTGTTGATTCTGAAACTTCTTTAAAGGCGTTGATCTTAGTCAAACGACGGATCATTTGTTCGACTCGAATAGTAAAATACGTAAGT…
Pros>2xGFP	3R	rover	8655212	8655217	P15	total_left_count=6	total_right_count=16	nref=11	left_inserts=ATATATATATATAAGAATACATATATATATATATAGTAACATAATATGCTTCTCATATTACGTTTACATACTTACACTAATTGTACATACAATCTTGCACATGCATAAACACATCAAACCAGCTTACATTTTTACTTACACTTAAGCGCATGATTTGTTG	right_inserts=TTATTTTTCCGTTCTTTTTTTTGTACACATATACTGATTAGACATTCCCGTTTATCGCGACTCACTTCGAGCCGATCAAAAACTCTGTACAGTCAGTCTTAAGCCGACAACGAAGAAATAAAGATCCAAACTAAAAAAATACCTCGTGTTGATTCTGAAACTTCTTTAAAGGCGTTGATCTTAGTCAAACGACGGATCATTTGTTCGACTCGAATAGTAAAATACGTAAGTATATATATATATGTATATTAAGAGTTCCAAGAAAAATGATGTGTGAGAATTGTAACT,ATTGTACATACAATCTTGCACATGCATAAACACATCAAACCAGCTTACATTTTTACTTACACTTAAGCGCATGATTTGTTGTGCATCCATACCGTT…
Pros>2xGFP	3R	rover	13764389	13764392	P15	total_left_count=11	total_right_count=9	nref=54	left_inserts=ATATGCTTCTCATATTACGTTTACATACTTACACTAATTGTACATACAATCTTGCACATGCATAAACACATCAAACCAGCTTACATTTTTACTTACACTTAAGCGCATGATTTGTTGTGCATCCATACCGTTATTTTTCCGTTCTTTTTTTGTACACATATATTGATTA,AGTTAAGCGAAGTCAAAGTATATATATATACTTACGTATTTTACTATTCGAGTCGAACAAATGATCCGTCGTTTGACTAAGATCAACGCCTTTAAAGAAGT	right_inserts=CAATTAGTGTAAGTATGTAAACGTAATATGAGAAGCATATTATGTTACTATATATACATATACATATAGATACTGACAGATATGTAGAATGTCGGCTTATAATTGCTACTGCAC,TACATACTTACACTAATTGTACATACAATCTTGCACATGCATAAACACATCAAACCAGCTTACATTTTTACTTACACTTAAGCGCATGATTTGTTGTGCATCCATACCGTTATTTTTCCGTTCTTTTTTTGTACACATATACTGATTAGACATTCCCGTTTATCGCGACTCACTTCGAGCCGATCAAAAACTCTGTACAGTCAGTCTTAAGCCGACAACGAAGAAATAAAGATCCAAACTAAAAAAATACCTCGTGT
Pros>2xGFP	3R	rover	14005432	14005438	P15	total_left_count=35	total_right_count=24	nref=81	left_inserts=GATCATTTGTTCGACTCGAATAGTAAAATACGTAAGTATATATATATGTATATACATCGAATAAACCAACAAGATGGGGCAGATTCAGCCCCTACATCCCATAATTT,TTTTTTTTTTTTTTTTTTTTTTTTTTTTTTTTTTTTTTTTTTTTTTTTTTTTTGATTGTTTTAACGAACTCAGGTTGTTTTGGCCATGAACCCATCATAAG,TCTCAGTGTATCTGTATCTCTGTGTCGGCGGTGCGTGTATTTGCTTAGTAATTATAGACGTTAGAAGTCGCATATATAGTAACATAATATGCTTCTCATATTACGTTTACATACTTACACTAATTGTACATACAATCTTGCACATGCATAAACACATCAAACCAGCTTACATTTTT…	right_inserts=TGCATAAACACATCAAACCAGCTTACATTTTTACTTACACTTAAGCGCATGATTTGTTGTGCATCCATACCGTTATTTTTCCGTTCTTTTTTTGTACACATATACTGATTAGACATTCCCGTTTATCGCGACTCACTT,GCATAAGCTTCCCTTTTAAAGGGAGGGAAGTAACATAATATGCTTCTCATATTACGTTTACATACTTACACTAATTGTACATACAATCTTGCACATGCATAAACACATCAAACCAGCTTACATTTTTACTTACAC,CATATACTGATTAGACATTCCCGTTTATCGCGACTCACTTCGAGCCGATCAAAAACTCTGTACAGTCAGTCTTAAGCCGACAACGAAGAAATAAAGATCCAAACTAAAAA…
Pros>2xGFP	3R	rover	14363685	14363690	P15	total_left_count=25	total_right_count=24	nref=88	left_inserts=CGACAACAAAGTCATATGCATGTAAGTATGTATATGTGCTGTGCAAATTTATTTATATAGTAACATAATATGCTTCTCATATTACGTTTACATACTTACACTAATTGTACATACAATCTTGCACATGCAT,GTATGGATGCACAACAAATCATGCGCTTAAGTGTAAGTAAAAATGTAAGCTGGTTTGATGTGTTTATGCATGTGCAAGATTGTATGTACAATTAGTGTAAGTATGTA	right_inserts=TCCATACCGTTATTTTTCCGTTCTTTTTTTGTACACATATACTGATTAGACATTCCCGTTTATCGCGACTCACTTCGAGCCGATCAAAAACTCTGTACAGTTAGTCTTAAGCCGACAACGAAGAAATAAAGATCCAAACTAAAAAAATACCTCGTGTTGATTCTGAAACTTCTTTAAAGGCGTTGATCTTAGTCAAACGACGGATCATTTGTTCGACTCGAATAGTAAAATACGTAAGTATATAAATGCATCGATGTTCGTGTGTGTGTGGATTTTTCGAAAGCAATTGAGCATATGAG,CACTAATTGTACATACAATCTTGCACATGCATAAACACATCAAACCAGCTTACATTTTTACTTACACTTAAGCGCATGATTTGTT…
Pros>2xGFP	3R	copia	14479552	14479557	P15	total_left_count=26	total_right_count=14	nref=72	left_inserts=TTTGTTTAATTAAAAACCAGAAGCGAGATTTTTAAGGAAGATGTTTGTTGGAATATACTATTCAACCTACAAAAATAACGTTAAACAACACTACTTTATATTTGATATGAATGGCCACACCTTTTATGCCATAAAACATATTGTAAGAGAATACCACTCTTTTTATTCCTTC,AACTTAAAATATAAATCATAAAACTCAAACATAAACTTGACTATTTATTTATTTATTAAGAAAGGAAATATAAATTATAAATTACAACAGGTTATGGGCCC	right_inserts=AACTCAAACATAAACTTGACTATTTATTTATTTATTAAGAAAGGAAATATAAATTATAAATTACAACAATGTTTTAGGATGGGAGATGTCTTGTTTATTTTGTTTATGTTTTGAATTTCATATCTAAATAAATGAAATAA,CCTTTTATGCCATAAAACATATTGTAAGAGAATACCACTCTTTTTATTCCTTCTTTCCTTCTTGTACGTTTTTTGCTGTGAGTAGGTCGTGGTGCTGGTGTTGCAGTTGAAATAACTTAAAATATAAATCATAAAACTCAAACATAAACT,GAATATTATTGTTATGTTTTTAATTATAGACGTTATTTTTGAGGGGGCGTGTTGGAATATACTATTCAACCTACAAAAATAACGTTAAACAAC…
Pros>2xGFP	3R	rover	20550661	20550667	P15	total_left_count=22	total_right_count=25	nref=50	left_inserts=TTTAAAGGGAGGGAAGTAACATAATATGCTTCTCATATTACGTTTACATACTTACACTAATTGTACATACAATCTTGCACATGCATAAACACATCAAACCA,CACATATACTGATTAGACATTCCCGTTTATCGCGACTCACTTCGAGCCGATCAAAAACTCTGTACAGTCAGTCTTAAGCCGACAACGAAGAAATAAAGATCCAAAC,CACATGCATAAACACATCAAACCAGCTTACATTTTTACTTACACTTAAGCGCATGATTTGTTGTGCATCCATACCGTTATTTTTCCGTTCTTTTTTTGTACACATATACTGATTAGACATTCCCGTTTATCGCGACT,GCTTGTATTTACTTAAAACTAAAAAACAAAATAATCATT…	right_inserts=GTGTTTGTGTACCAAAGGTAAATAGAAATAGGAGAAAAAGAGCAACAAATTTACGAGTGGTGGGGGGTACGTATATAGTAACATAATATGCTTCTCATATTACGTTTACATACTTACACTAATTGTACATACAATCTTGCACATGCATAAACACATCAAACCAGCTTACATTTTTACTTACACTTAAGCGCATGATTTGTTGTGCATCCATACCGTTATTTTTCCGTTCTTTTTTTGTACACATATACTGATTAGACATTCCCGTTTATCGCGACTCACTTCGAGCCGATCAAAAACTCTGTACAGTCAGTCTTAAGCCGACAACGAAGAAATAAAGATCCAAACTAAAAAAATACC
Pros>2xGFP	3R	rover	23787519	23787523	P15	total_left_count=29	total_right_count=37	nref=77	left_inserts=AACACATCAAACCAGCTTACATTTTTACTTACACTTAAGCGCATGATTTGTTGTGCATCCATACCGTTATTTTTCCGTTCTTTTTTTGTACACATATACTGATTAGACATTCCCGTTTATCGCGACTCACTTCGAGCCGATCAAAAACTCTGTAC,GAACGAAAAGGGGAATTTCTAACTGATAATCTTTCTACAACAATATCAAAACACAACCAGAAAAGAATATGTTATATAGTAACATAATATGCTTCTCATATTACGTTTACATACTTACACTAATTGTACATACAATCTTGCACATGCATAAAC	right_inserts=ACATAATATGCTTCTCATATTACGTTTACATACTTACACTAATTGTACATACAATCTTGCACATGCATAAACACATCAAACCAGCTTACATTTTTACTTACACTTAAGCGCATGATTTGTTGTGCATCCATACCGTTAT,TCCATACCGTTATTTTTCCGTTCTTTTTTTGTACACATATACTGATTAGACATTCCCGTTTATCGCGACTCACTTCGAGCCGATCAAAAACTCTGTACAGTCAGTCTTAAGCCGACAACGAAGAAATAAAGATCCAAACTAAAAAAATACCTCGTGTTGATTCTGAAACTTCTTTAAAGGCGTTGATCTTAGTCAAACGACGGATCATTTGTTCGACTCGAATAGTAAAATACGTAAGTATATTT…
Pros>2xGFP	3R	rover	24600618	24600623	P15	total_left_count=19	total_right_count=16	nref=60	left_inserts=CAAACCAGCTTACATTTTTACTTACACTTAAGCGCATGATTTGTTGTGCATCCATACCGTTATTTTTCCGTTCTTTTTTTGTACACATATACTGATTAGACATTCCCGTTTATCGCGACTCACTTCGAGC,GCCAAGCGTTAACCGAAATCCTAATTAATTTGTTATGGCCTGGCGTATAAAAATCAGGCGTAAATGTATATATATAGTAACATAATATGCTTCTCATATTACGTTTACATACTTACACTAATTGTACATACAATCTTGCACATGCATAAACACATCAAACCAGCTTACATTTTTACTTACACTTAAG	right_inserts=AAGTGAGTCGCGATAAACGGGAATGTCTAATCAGTATATGTGTACAAAAAAAGAACGGAAAAATAACGGTATGGATGCACAACAAATCATGCGCTTAAGTGTAAGTAAAAATGTAAGCTGGTTTGATGTGTTTATGCATGTGCAAGATTGTATGTACAATTAGTGTAAGTA,CACTTCGAGCCGATCAAAAACTCTGTACAGTCAGTCTTAAGCCGACAACGAAGAAATAAAGATCCAAACTAAAAAAATACCTCGTGTTGATTCTGAAACTTCTTTAAAGGCGTTG,GAGAAGCATATTATGTTACTTCCCTCCCTTTAAAAGGGAAGCTTATGCTTCCACTCCTTCTATTGGTGTTGATGCCCGCAATCTTGGTGATGCAGTT…
Pros>2xGFP	3R	rover	26327900	26327905	P15	total_left_count=12	total_right_count=11	nref=75	left_inserts=CATGATTTGTTGTGCATCCATACCGTTATTTTTCCGTTCTTTTTTTGTACACATATACTGATTAGACATTCCCGTTTATCGCGACTCACTTCGAGCCGATCAAAAACTCTGTACAGTCAGTCTTAAGCCGACAACGAAGAAATAAAGATCCAAACTAAAAAAATACCTCGTGTTGATTCTGAAACTTC,CATAAATATTTATCAGTCTGCAAAGAGTTGTCCCATCGCTTTGCTTATATGTATATACTTACGTATTTTACTATTCGAGTCGAACAAATGATCCGTCGTTTGACTAAGATCAACGCCTTTAAAGAAGTTTCAGAATCAACACGAGGTATTTTTTT	right_inserts=ATTGTATGTACAATTAGTGTAAGTATGTAAACGTAATATGAGAAGCATATTATGTTACTATATATATGTGTATGCAAATGACAGTGCGGCGATCTGGGGCCTGTC,TTGATCTTAGTCAAACGACGGATCATTTGTTCGACTCGAATAGTAAAATACGTAAGTGGCGCAGTCGGTAGGATAATACATTGTTGATGCGATAGTAACCCTATTC
Pros>2xGFP	X	rover	3151113	3151118	P15	total_left_count=18	total_right_count=6	nref=18	left_inserts=CTTACACTAATTGTACATACAATCTTGCACATGCATAAACACATCAAACCAGCTTACATTTTTACTTACACTTAAGCGCATGATTTGTTGTGCATCCATACCGTTATTTTTCCGTTCTTTTTTTGTACACATATACTGATTAGACATTCCCGTTTATCGCGACTCACTTCGAGCCGATCAAAAACTCTGTACAGTCAGTCTTAAGCCGACAACGAAGAAATAAAGATCCAAACTAAAAAAATACCTCGTGTTGATTCTGAAACTTCTTTAAAGGCGTTGATCTTAGTCAAACGACGGATCATTTGTTCGACTCGAATAGTAAAATACGTAAGTATATACATAACATACGTATATAAGAAAAATGGC	right_inserts=ATGCATGTGCAAGATTGTATGTACAATTAGTGTAAGTATGTAAACGTAATATGAGAAGCATATTATGTTACTATATATATATCTCTTCATATATGTATAGGTGTACATCCTTCGGATGTTCGGCTAAAAAC
Pros>2xGFP	X	rover	3171299	3171299	P15	total_left_count=19	total_right_count=13	nref=10	left_inserts=AACTTAAATTTTATTTAATGCTTGTTGTACAGTGCGCGCCGATCGCATATATATATAGTAACATAATATGCTTCTCATATTACGTTTACATACTTACACTAATTGTATGTACAATTAGTGTAAGTA	right_inserts=GGGTTACTATCGCATCAACAATGTATTATCCTACCGACTGCGCCACTTACGTATTTTACTATTCGAGTCGAACAAATGATCCAATATCAATATATATAGATATTGATATAGATATATGTATATCTACTCATAGATATACCAGTTAAGAGCT
Pros>2xGFP	X	rover	6499552	6499557	P15	total_left_count=18	total_right_count=6	nref=4	left_inserts=TGCATAAACACATCAAACCAGCTTACATTTTTACTTACACTTAAGCGCATGATTTGTTGTGCATCCATACCGTTATTTTTCCGTTCTTTTTTTGTACACAT,GGTTGTTTAAATACTGAGAATCGCTGGCCGCAGAGATTGTAGGTTTATATATGTGTACATATATATACTTACGTATTTTACTATTCGAGTCGAACAAATGATCCGTCGTTTGACTAAGATCAACGCCTTTAAAGAAGTTTCAGAATCAACACGAGGTATTTTTTTAGTTTGGATCTTTATTTCTTCGTTGTCGGCTTAAGACTGACTGTACAGAGTTTTTGATCGGCTCGAAGTGAGTCGCGATAAACGGGAATGTCTAATCAGTATATGTGTAC	right_inserts=TACAATTAGTGTAAGTATGTAAACGTAATATGAGAAGCATATTATGTTACTATATAGATATATAATATATTTTTTTCTGAGCTTTACATTTCACTCTGTTCTCACT,GTATATGTGTACAAAAAAAGAACGGAAAAATAACGGTATGGATGCACAACAAATCATGCGCTTAAGTGTAAGTAAAAATGTAAGCTGGTTTGATGTGTTTATGCATGTGCAAGATTGTATGTACAATTAGTGTAAG,ATTTTTCCGTTCTTTTTTTGTACACATATACTGATTAGACATTCCCGTTTATCGCGACTCACTTCGAGCCGATCAAAAACTCTGTACAGTCAGTCTTAAGCCGACAACGAAGAATTAAAGATCCAAACTAAAAAAATACCT…
Pros>2xGFP	X	rover	10433068	10433073	P15	total_left_count=8	total_right_count=2	nref=22	left_inserts=CATAAACACATCAAACCAGCTTACATTTTTACTTACACTTAAGCGCATGATTTGTTGTGCATCCATACCGTTATTTTTCCGTTCTTTTTTTGTACACATATACTGATTAGACATTCCCGTTTATCGCGACTCACTTCGAGCCGATCAAAAACTCTGTACAGTCAGTCTTAAGCCGACAACGAAGAAATAAAGATCCAAACTAAAAAAAT,ATATATGGGTTTTGGGGAATATATATTTTTTTTTTACATATATACTTACGTATTTTACTATTCGAGTCGAACAAATGATCCGTCGTTTGACTAAGATCAACGCCTTTAAAGA	right_inserts=
Pros>2xGFP	X	rover	12031870	12031875	P15	total_left_count=10	total_right_count=16	nref=8	left_inserts=ATTTCACTTCGTGGTCACTTTATGGGATTGAGTACCATTGGTTAACTCTTTTCCACTTAGCACGACGCGACTGCGTTAGTTCTTTTGTGGATAATAATTGA,GTTAACAGTTAACAGAGGCCTAGATTAGATTATCGGATTTTACTCAGATATATATAAACTCGTATATATAGTAACATAATATGCTTCTCATATTACGTTTACATACTTACACTAATTGTACATACAATCTTGTACATGCATAAAC,TTACTATTCGAGTCGAACAAATGATCCGTCGTTTGACTAAGATCAACGCCTTTAAAGAAGTTTCAGAATCAACACGAGGTATTTTTTTAGTTTGGATCTTTATTTCTTCGTTGTCGGCTTAAGACTGACTGTACAGAG…	right_inserts=GTCAAACGACGGATCATTTGTTCGACTCGAATAGTAAAATACGTAAGTATATAAACATATATGTGAATATATATTTATAAATATGCACTTAATTGTGCCGCTGGTTTATGC,ATCATAAGCCTCACATCTTGTATTGCTTGTATTTACTTAAAACTAAAAAACAAAATAATCATTGAATCACAAGATGCAAATCCAACTGCATCACCAAGATTGCGGGCA,NATCCATACCGTTATTTTTCCGTTCTTTTTTTGTACACATATACTGATTAGACATTCCCGTTTATCGCGACTCACTTCGAGCCGATCAAAAACTCTGTACAGTCAGTCTTAAGCCGACAACGAAGAAATAAAGATCCAAACTAAAAAAATACCTCGTGTTGATT…
Pros>2xGFP	X	rover	19400442	19400447	P15	total_left_count=33	total_right_count=17	nref=12	left_inserts=GTATAATAGTATCAATCATAAGCCTCACATCTTGTATTGCTTGTATTTACTTAAAACTAAAAAACAAAATAATCATTGAATCACAAGATGCAAATCCAACTGCATCACCAAGATTGCGGGCATCAACACCAATAGAAGGAGTGGAAGCATAAGCTTC,CTTTTAAAGGGAGGGAAGTAACATAATATGCTTCTCATATTACGTTTACATACTTACACTAATTGTACATACAATCTTGCACATGCATAAACACATCAAACCAGCTTACATTTTTACTTACACTTAAGCGCATGATTTGTTGTGCATCCATACCGTTATTTTTCCGTTCTTTTTTTGTACACAT,AGAAGTTTCAGAATCAACACGAGGTATTTTTTTAGTTTGGATC…	right_inserts=ACTTGTTTAGTACTCTGCAATATTTAGCATTACATACACACATATATAATCTATATATATATATATAGTAACATAATATGCTTCTCATATTACGTTTACATACTTACACTAATTGTACATACAATCTTGCACATGCATAAACACATCAAACCAGCTTACATTTTTACTTACACTTAAGCGCATGATTTGTTGTGCATCCATACCGTTATTTTTCCGTTCTTTTTTGTACACATATACTGATTAGAC,TAACCCTATTCAATTCTTCAATTATTATCCACAAAAGAACTAACGCAGTCGCGTCGTGCTAAGTGGAAAAGAGTTAACCAATGGTACTCAATCCCATAAAGTGACCACGAAGTGAAA,CACATATACTGATTAGACAT…
Delta>nlsGFP	2R	blood	7492485	7492488	D7	total_left_count=3	total_right_count=3	nref=103	left_inserts=TTTGGCGGTGCCGAGAGAGAATTGTGGAAAGAGCGGACGGAGCTGGTTGCGACGGCACAGGCAAAGGCGAAGGCGGAGCTGCGGGATCGGGAAGGAGGAGAGAGGCTTGAGCTGTAGTATGTGCATATATCGAGGGTACACTGTACCTATA	right_inserts=AGAAGAAATAAAAAGGTGGCCTGACGGCTGCACCCAACTGCAAGGAAAACACGTGTTCTCAATTGGTGGCATATATTGGTTTATTACAGAGCAACAGGCTTTGCCACGAACAGAAGACCCAAGAAGAGGAAGAAGAAGCAGGAGACGAAGAAGAAGAAGAAGCAGGCGCAGG
Delta>nlsGFP	2R	GATE	7883783	7883806	D7	total_left_count=2	total_right_count=1	nref=52	left_inserts=TAATTTGAATAAAGTAGCTGCAATCTTGTGTCAGTTTATCGCAAATTAGAGCGACAACGGACAGGGGTGCAGATAAAAACAGCAGCTCCAACCGTCACGATGCTTGGCGTCCGTCGCGACCAAGTCCGAACCCTATGGGACAAGGTTGAGA	right_inserts=
Delta>nlsGFP	2R	mdg1	10529562	10529584	D7	total_left_count=3	total_right_count=5	nref=43	left_inserts=GAAAAATATATATACAATGTAAATTTAAGGTGTACACTTAGAAATAATTCGGAAGAGTAGAGACTGGAGGTTACACTATAGCTTACCCTGGAAGTCCATCCGACTCTTTTTTGTTTTTTTTTTTTTTTTTTTATTTTTTTTTTAATAAAGTGCGCTGGTATATATTT	right_inserts=ACAAGCGCTCTGTCTAAAAAAAAAAAAAAAAAAAAAAAAAAAAACAAAAAAGAGTCGGATGGACTTCCAGGGTAAGCTATAGTGTAACCTCCAGTCTCTACTCTTCCGAATTATTTCTAAGTGTACACCTTAAATTTACATTGTATATATA,ACTATAGCTTCACCCTGTATTCCATCCGACTCTTTTTTTTTTTTTTTTTTTTTTTTTTCTTTTTTTTTGAAGAAAGAGCGCTTGTAGATATTTTTTTTATATAACACATTACCTGGAATCGCTGTAAAATGATTTTGGTTTCTATGAGGTATGAATGT
Delta>nlsGFP	2R	Tabor	18952594	18952617	D7	total_left_count=2	total_right_count=2	nref=80	left_inserts=	right_inserts=
Delta>nlsGFP	2R	HMS-Beagle	20459725	20459750	D7	total_left_count=4	total_right_count=4	nref=82	left_inserts=ATTTACAGGTGAGTACCGAGCGCTTTTCAATCAATTCCGCACCCGAATGCAGCTGGTAGGTGGACCCGGAATTCAAAGAAGGCCGACAAGTTTGAGTGACACGGTTCTTCACTTTTTTTTTTTTTTTTTTTTTTTTTTTTTGTTGGGGGGGGTGTTAATTGTTTAAGC	right_inserts=AAAATAAGGCCGAAAAGTTTGTTTTCCCCGGTTATTAAATTTTTTTTTTTTTTTTTTTTTTTTTTTGTTGGAGGCGCTCTTAAATCTTTAAGCCGCCGTGTCAAATGCAGAACCACAGGCCGCAGCCCCACCTGACCGCAAACATTTCAACCACACACACTCAGAC,GCTTAAACAATTAACACCCCCCCCAACAAAAAAAAAAAAAAAAAAAAAAAAAAAAAGTGAAGAACCGTGTCACTCAAACTTGTCGGCCTTCTTTGAATTCCGGGTCCACCTACCAGCTGCATTCGGGTGCGGAATTGATTGAAAAGCGCTCGGTACTCACC
Delta>nlsGFP	2R	copia	21139893	21139900	D7	total_left_count=4	total_right_count=6	nref=56	left_inserts=ATTGCAATTTAACGGCGAGCTGCTTCGACTTTCCCATGCCAGACGCGTAGTTATAATTATTTTTGTTGTAATTTATAATTTATATTTCCTTTCTTAATAAATAAATAAATAGTCAAGTTTATGTTTGAGTTTTATGATTTATATTTTAAGTTATTTCAACTGCAACACCAGCACCACGAC	right_inserts=ATGTTTTATGGCATAAAAGGTGTGGCCATTCATATCAAATATAAAGTAGTGTTGTTTAACGTTATTTTTGTAGGTTGAATAGTATATTCCAACAATTTTTGTGTGCATTTCATGGCGAGGTTTATCTTAAATTTTCGTCACTTAAAGCCATTTTTTGCAGTCTTCAAGTGCGCTTAAGAAAACCAGCTCGGTTTACTTG
Delta>nlsGFP	2R	Stalker4	23141102	23141151	D7	total_left_count=1	total_right_count=1	nref=110	left_inserts=CCTGGCCGGCACTTTAAACGAAAATCGATACAGAGCCACGACATTTTGCCAGCTCATTATGGGCCACAAATGAACCGCACTGGCACACACACATACACACTGCCAGCCAGATCACAAGTTATTTGGAAAATAGACATTAATGTTGTAAATG	right_inserts=GAGTGGGCTGTTATACTCAGATACAGACGGCTCGACGATTTTGTCGCTTATTATGGGCCACAAATGAACCGCACTGGCACACACACATACACACTGCCATTCACATTCACAATCGCAAACAAACGGTCGGAAATGAAACGGACATTCTCAT
Delta>nlsGFP	3L	opus	15227866	15227891	D7	total_left_count=6	total_right_count=7	nref=74	left_inserts=GACTGATAGGAGCAACAACAATGCCCGTCGATTGTTAATCAGTTAGATATAAAACAAAATAAAAGAAGAAGAATCTCTTCTCCTACAACTCCCAAACAAAAAAAAAAAAAAAAAAAAAAAAAAAAAAAATACAAAAAGAAAGAACGCGGAAGAAA	right_inserts=GACTGATAGGAGCAACAACAATGCCCGTCGATTGTTAATCAGTTAGATATAAAACAAAATAAAAGAAGAAGAATCTCTTCTCCTACAACTCCCAAACAAAAAAAAAAAAAAAAAAAAAAAAAAAAATAACAACAAAATCTCAGCGCG,CTCTTCTCCTAAAACGCCAAAAAAAAAAAAAAAAAAAAAACAAAAAAAAAAGAACATCGAAATCTCATCGCGTATCTACGACATGTTAATGATGTTTCCACTCCTCACAAAAAGAAAAGAAACAACAAGAAAAACGTTTGCTTTTCAGACCCAGAG
Delta>nlsGFP	3L	copia	19896041	19896046	D7	total_left_count=5	total_right_count=3	nref=51	left_inserts=TGGTTTGATTGGCTTCTCTGCGACTCTTGCTGTTGTTGTTATTTTTGTTGTTGCTGCTGCTTGATCTTTTTCCTTTTCGCTTTTTCGCTAAAAATCATCTGTGTTTGTACAGTTATTTTTTCAATTCTTCTTTCATCTGACTCTGCATAGG,TTATTATATTTTTTAGTTGCGCATAGATACATAAGTACGATTTGGCGTATCGCAGTGTGCACAGACGCAGGTATGCTTGTACACTTAAATCTTTCTGTTGGAATATACTATTCAACCTACAAAAATAACGTTAAACAACACTACTTTATATTTGTTATGAATGGCCACACCTTTTATGCCATAAAACATATTGTAAGAGAATACCACTCTTTTT	right_inserts=AACATAAACTTGACTATTTATTTATTTATTAAGAAAGGAAATATAAATTATAAATTACAACACTTTCTTTGCACACGCACACTAATTTTCAGCACTTTAAATATTGTTTGATTTTAATGCCTTTTAACCACTTTTTGTGCTGCTTTTGTAT
Delta>nlsGFP	3L	diver	23261708	23261733	D7	total_left_count=1	total_right_count=2	nref=60	left_inserts=	right_inserts=
Delta>nlsGFP	3L	opus	24602361	24602392	D7	total_left_count=1	total_right_count=1	nref=33	left_inserts=	right_inserts=
Delta>nlsGFP	3R	baggins	3006580	3006615	D7	total_left_count=1	total_right_count=1	nref=45	left_inserts=	right_inserts=
Delta>nlsGFP	3R	gypsy4	4175202	4175237	D7	total_left_count=1	total_right_count=1	nref=93	left_inserts=	right_inserts=
Delta>nlsGFP	3R	copia	17712129	17712134	D7	total_left_count=1	total_right_count=2	nref=26	left_inserts=	right_inserts=
Delta>nlsGFP	3R	copia	21840182	21840186	D7	total_left_count=2	total_right_count=4	nref=93	left_inserts=	right_inserts=TCAATCAATTTAGGTCATATTCAATCAAGGTATTCCAAAAAAGGTTCCGCCACGAAATGCAATGGAATTTTCTATCTTCGGAATGTGTTGGAATATACTATTCAACCTACAAAAATAACGTTAAACAACACTACTTTATATTTGATATGAA
Delta>nlsGFP	3R	Tabor	26090445	26090476	D7	total_left_count=2	total_right_count=1	nref=18	left_inserts=ATTTGTGGCATAATTAATAAGTTTCACAAATATTTAACATAAACAAGATGCCAGTGGTGCAGGCGATAATATTATAATGCCATCAGCCTTTCGTAATGCATGGTCGAAAAGCAAAAAAAAAAAAAAAAAATATATATATATATATATAATG	right_inserts=
Delta>nlsGFP	3R	invader4	30528541	30528559	D7	total_left_count=1	total_right_count=1	nref=79	left_inserts=	right_inserts=
Delta>nlsGFP	4	R1A1-element	629946	629960	D7	total_left_count=1	total_right_count=1	nref=24	left_inserts=CTCCGCAAGCGATGGTGACGGAGGAGGAGATGTGTGTAAGCACGAATCTATTGAAATGAGTAAAGAATTGGGCCACACAACCAGCTTGCAGTCCAGCTCACCTACAACTACGGAGTTTGTGTACATTTCGACAATAAATTTTAATAAGTAT	right_inserts=
Delta>nlsGFP	X	opus	2898246	2898262	D7	total_left_count=1	total_right_count=2	nref=44	left_inserts=	right_inserts=
Delta>nlsGFP	X	roo	7587820	7587824	D7	total_left_count=6	total_right_count=3	nref=24	left_inserts=CTGTGTTTGTCTTTTTGGTTGGTTTTTGTCTTTTCTCCCTGGGCATCATCACCCGGGCTAATGTCAACTTCCGTGGAGTGAAACCAAAACGAACAAAAGGGAGTGGGTATTGTAAAATCCCAAATAAGAAGACTTTACTCGTTGAGTTTTTGTAAGAAACTGATTTTATTTGGAAATATCTTCGGTTTAAATAGGTGACATGAGAATCTCATCTTAAAGTAAATGGCCTACGCAGAGGCCTAAGTAAATAG	right_inserts=GATATGAACGGAGCCCAAAATTGTAAGTCTTTAAATATATTCGTGTTCATGTGTGAACAGGTATCGAAAAGCTTATCGGAGCCAGAGGCTGAAGTTCAGAAGTGGTTAGTAATTACTTTATTTATTTACAAGTTATTTGTATATATTACAA
Delta>nlsGFP	X	jockey	19247074	19247085	D7	total_left_count=1	total_right_count=1	nref=48	left_inserts=	right_inserts=
Delta>nlsGFP	Y	mdg1	50331	50347	D7	total_left_count=2	total_right_count=10	nref=29	left_inserts=ACTGAATACTTAACACTAATTACCAGAAAACAATAAAAAAAAATAAAAACTCAACAAAAAACCCAAATCAAAAAAAAAAAAAAAAAAAAAAAAAAAACAAACGTAAAAATCCACACCAAGAAGGAAGGAAGAGCTGAAAGCAACCACCCGCCACAGCTAAATAC	right_inserts=ACTGAATACTTAACACTAATTACCAGAAAACAATAAAAAAAAATAAAAACTCAACAAAAAACCCAAATCAAAAAAAAAAAAAAAAAAAAAAAAAAAACAAACGTAAAAATCCACACCAAGAAGGAAGGAAGAGCTGAAAGCAACCACCCGCCACAGCTAAATAC
Delta>nlsGFP	2L	297	11174969	11174974	D5	total_left_count=1	total_right_count=1	nref=31	left_inserts=	right_inserts=
Delta>nlsGFP	2L	297	11209241	11209246	D5	total_left_count=1	total_right_count=5	nref=44	left_inserts=	right_inserts=CAAAGAATAAAGTCGTGAAACTATTTCTCCTAAAAACTATTTTTTATTTCTTGGCGTTGTCCTTAGTCAACTGACGGGACATTAGTTCGACTCATAAATAAAACAACAATTTTACTATATACCCATTGAGTTTGGGTATGGAACTTTCCTCCGCCCAACCAATTTCATACCTCGCTCCAATGGAAGCGCTTGACGTGCTGTCGTGTATCTATTAGATACATTAGCTGCCGCATGC
Delta>nlsGFP	2L	INE-1	22241999	22242044	D5	total_left_count=1	total_right_count=1	nref=87	left_inserts=	right_inserts=
Delta>nlsGFP	2L	Porto1	22567924	22567951	D5	total_left_count=1	total_right_count=1	nref=55	left_inserts=	right_inserts=CGGAATCCTTCGATTCATAAAGCATACAATAACGCCAATACTCTAAGCTCGTACAGACCAAGTACCTGTCCTCTCAAATGTATTTTTAAAAGTCCTATTTAATAGAATGGTGCCTATCCTATTTCATCATAAATTTTTATACCTCTTCACC
Delta>nlsGFP	2R	copia	6168158	6168163	D5	total_left_count=1	total_right_count=1	nref=48	left_inserts=TAAATTAATGACGGATGTTTTCGAGAAAAACCCGTCCTTTGATGTTAATTAAAAAAAAAAAAAACACGATTAAAAACAATGAAAAAATAAAACTAAAAAAACCTATGTTGGAATATACTATTCAACCTACAAAAATAACGTTAAACAACAC	right_inserts=
Delta>nlsGFP	2R	opus	12783011	12783034	D5	total_left_count=5	total_right_count=7	nref=117	left_inserts=GTTCCTAGCCCTGCCCATTGGCAACTTTTGTAGTAATGCCAAACCAACCGAATTTCCCTTTTCGCCTGGCAATTTTTCGCTTGGCTGCCGTACCAGCTTTTTCCGTCCAAAAAAAAAAAAAAAAAAAAAAAAAAAAAATTACTTAAATAAAACGAAAAATTAA	right_inserts=TTAATTTTTCGTTTTATTTAAGTAATTTTTTTTTTTTTTTTTTTTTTTTTTTTTTGGACGGAAAAAGCTGGTACGGCAGCCAAGCGAAAAATTGCCAGGCGAAAAGGGAAATTCGGTTGGTTTGGCATTACTACAAAAGTTGCCAATGGGCAGGGCTAGGAAC
Delta>nlsGFP	2R	blood	15764850	15764853	D5	total_left_count=1	total_right_count=2	nref=40	left_inserts=	right_inserts=CACTTGAGACATTTATTTATGCAATGCAACTAAGTGTTGCTGTGTACTTATAGGTACAGTGTACCCTCGATATATGCACATACTACAGGGTAAACAGAACACAAAAAGCGTAAATGTTAGATTGGTGGCAGGCAATTAGTAGGGCTGGCTG
Delta>nlsGFP	2R	Doc	16826956	16826968	D5	total_left_count=9	total_right_count=6	nref=53	left_inserts=TCTTACATTAGGAGTAAATATCAAAGTAAACCCATTACTCCGATTGAGATGAAGTGCCTCCTGGTGACGATAGCCTGTTTGATCACGTGCTCCAGTGTGGGTGCCCTCGTGCACTATATTTTTTTTTTTTTTTTTTTTTTTAA%2ATTTTTATTATTTATTGAATCTTCCCTTTGTGTTAAGAGACTAACAATAAGTGTTCAAATCTTAATCTAACTTAATTAACT	right_inserts=ATGTAGCAAGTACTGTAAATTGTATATTGGGTGCACTTCGTTTTTCTTTAGTGCCTGGAGCTCTGGTTCGAGTTCTATTTTGAATAGTGGCTGCGGAACTTTTCGTGCACTATATGAAACTGGAAAAAGGAAGTACGTGCCAGAAATTATCTATTCAAATCGATACAGAAAACTGAAATTAATTTCAGAGAACGGATGCAAATCGCCCAA
Delta>nlsGFP	2R	297	17274399	17274403	D5	total_left_count=1	total_right_count=1	nref=36	left_inserts=GTATGTGCCGTCATCGATGATTGTGTCACTTGGTGATTTTTGAAATTTATTTATACTAAGTAACCGTTTCTCATGCATTTCTCTTTAATATACATATAGTAAAATTGTTGTTTTATTTATGAGTCGAACTAATGTCCCGTCAGTTGACTAA	right_inserts=
Delta>nlsGFP	2R	297	20316111	20316115	D5	total_left_count=1	total_right_count=3	nref=32	left_inserts=	right_inserts=GTATTTGGGTGGTCCAAACCAGCCACTTCCATTATTTCAAAGAAATCAGTAATGCACTCTAGTAATTTTCCATAACGTATCCCAGCTGCGCAGCATTCGTTTATCTTTGGCAGCGCAGCCGTTCTTGTAAACATCCTAAAGCCTGACCTAA
Delta>nlsGFP	3L	297	12093322	12093327	D5	total_left_count=1	total_right_count=1	nref=33	left_inserts=	right_inserts=
Delta>nlsGFP	3R	Tabor	9101071	9101098	D5	total_left_count=9	total_right_count=11	nref=64	left_inserts=AACCTGTCCTAACACTTAATTCCGATCCCAACCCGCCAAATTCCACGCCTAAAAGTCGAAGAAGCAGTAGAATCAAAGAGGTATGCGCTCCGCACCAACCGCTTAAAAAAAAAAAAAAAAAAAAAAAAAAAAAAATGGTTGTAAAATATTTAAAAATCATACCCAGGCGGGCAAACGAGCCTTGAAAACACCCAAAGAAAAGGACTCGCAAAGGAAATTGTGTAAGATTTTGGTTTAAATATGCACAAC	right_inserts=GTCCTAACACTTAATTCCGATCCCAACCCGCCAAATTCCACGCCTAAAAGTCGAAGAAGCAGTAGAATCAAAGAGGTATGCGCTCCGCACCAACCGCTTAAAAAAAAAAAAAAAAAAAAAAAAAAAAAAATGGTTGTAAAATATTTAAAAATCATACCCAGGCGGGCAAACGAGCCTTGAAAACACCCAAAGAAAAGGACTCGCAAAGGAAATTGTGTAAGATTTTGGTTTAAATATGCACAAC
Delta>nlsGFP	3R	Doc	29256440	29256443	D5	total_left_count=3	total_right_count=10	nref=115	left_inserts=CCAATAATCGATAATTTGAAGCTCATACTTTTTGCCCACGCCGAAGCTCCACTGTAGCCCCTCGTTTGTGTGCAATCGCGGCAAATTTTTTTTTTTTTTTTTTTTTTTTTTAATTTTTATTATTTATTGAATCTTCCCTTTGTGTTAAGAGACTAACAATAAGTGTTCAAATCTTATTCTAACTTATTTTACTTTCCCTTTTTGTTAGTTTTTTTTTTTCATTAATGC	right_inserts=AAGCTTGGCGATTGCGTTGAACAACAGGCAGATGTGAAGAATAGCACACTTTGGGAGTTCAATGAGCATTCTTGGAGTTATTAGGTCGTAGCCAGGCGATTTTCTTGGGTTCAGTTGCTCAAAGTTAAAGCAAAAATCGAGTTACATATGCGCCGATGCCCTGCGGGAGTCATTCTGGAGGATCCGAGGGGTTCACTAAGGAGGGTTGGGGGTTTGCGAACACCCATGGGC
Delta>nlsGFP	X	copia	3135641	3135647	D5	total_left_count=5	total_right_count=2	nref=0	left_inserts=	right_inserts=
Delta>nlsGFP	X	mdg1	4441300	4441325	D5	total_left_count=2	total_right_count=3	nref=46	left_inserts=	right_inserts=GGGGCTCTTAATAAACAAACACAAAAAATAAAAAAAAAAAAAAAAAAAAAAAAAAAAAAAAAACGGCAGCAGTTGTAAGTTTCTGTTTGTTCTTCGTCGTGTTTCGTGCGACCGCAAAAATATGCGTATGGCCATCGTCCCTTTTTTGGCCTTATGAC
Delta>nlsGFP	X	opus	5211440	5211460	D5	total_left_count=2	total_right_count=4	nref=49	left_inserts=	right_inserts=
Delta>nlsGFP	X	mdg1	5394259	5394290	D5	total_left_count=1	total_right_count=2	nref=11	left_inserts=	right_inserts=
Delta>nlsGFP	X	jockey	5435174	5435187	D5	total_left_count=1	total_right_count=1	nref=23	left_inserts=	right_inserts=AGACACATTGTAAAATAAAATAATTTAAGCAGATCAAATTAAGTTGCCGCATGGGTAACAGTGCGTTGATCAAATAATAAAAACATCATCGTAATCAGCTCTTGTCCGGCAACGCAGCCTTTACGGTTCTCGGTTCTCGTTTCTGGTTCTC
Delta>nlsGFP	X	opus	12677176	12677199	D5	total_left_count=2	total_right_count=4	nref=33	left_inserts=	right_inserts=GTGTATCATCGGAGTGTCTCTGCGTCTATGTGTGTGTGTGTGTGTGTCTGTTAACTGGTTGCATAACATGTTACAGCATCGCACGAAAATGAACAGGCCAAGTCGGACGTTGCGTTCCCAAAAAAAAAAAAAAAAAAAAAAAAAATGTAAAAAAGAAACAAAAACCAAACATATGAACACAAGAAACCAGGTGGCG
Delta>nlsGFP	2L	297	2734465	2734470	D3	total_left_count=3	total_right_count=1	nref=52	left_inserts=GCAAAGAGCAGAATTACATGGAGCAGTGTAAATGATTTCTGAAACTGATGTTGTCATGAAGGTTGTCTTACAATATTATATAGTAAAATTGTTGTTTTATTTATGAGTCGAACTAATGTCCCGTCAGTTGACTAAGGACAACGCCAAGAAA	right_inserts=
Delta>nlsGFP	2L	I-element	15481783	15481796	D3	total_left_count=3	total_right_count=3	nref=31	left_inserts=TATTCACTAATGATTATAGTGATTTCCGCTTGGAAACGCTTCCGAAAAGGAGAGCCACCATTTTGTGCTTAACCGAATTATACTTTCTTCTACATATATATAAAAATAATAAAACATATCCAGTACCACTTCAACCTCCGAAGAGATAAGTCGTGCCTCTCAGTCTAAAGC	right_inserts=TAATAACATTGTAAATAAATATAGCTGTAAGCCCCGTAGCTAATGCTATACTATCTAAGTTAGTCTAGTTTTGTAAACTATTCTATCTATCATAATAAATAAATAAATAAAACATATCCCAATAAATTCATTTTGTTATTATTTTGATTAAGTTAATTACATATAGTTGAGTTAGGGAAAAATGGAATTATCAGACTAAGAAG
Delta>nlsGFP	2R	HMS-Beagle2	6268726	6268751	D3	total_left_count=1	total_right_count=1	nref=43	left_inserts=	right_inserts=
Delta>nlsGFP	2R	297	13979531	13979536	D3	total_left_count=7	total_right_count=4	nref=35	left_inserts=GAATAATCGCAATTAAGTTACTTATTTGACGCGAACAAAACGCAAAGACGCAGACACACACACACGTTGAAATATTATATAGTGACGTATTTGGGTGGTCCAAACCAGCCACTTCCATTATTTCAAAGAAATCAGTAATGCACTCTAGTAATT	right_inserts=GTTCAAATACTGAGGCTTCTCCTCAATCCAATTTGCATTTGATTTTCAGTCTTAAGCTGAGATCCAAAGAATAAAGTCGTGAAACTATTTCTCCTAAAAACTATTTTTTATTTCTTGGCGTTGTCCTTAGTCAACTGACGGGACATTAGTTCGACTCATAAATAAAACAACAATTTTACTATATATGATATAGTATGTACTATTCAGCTGACGATCGAAATGCACGGCGTAACGTTCAGGTAACAAATGAAGAGAGTGATGCGCGAGCGTTGGGTTTTATATGCACGGGTTACCC
Delta>nlsGFP	2R	Tabor	19031033	19031058	D3	total_left_count=1	total_right_count=1	nref=69	left_inserts=	right_inserts=
Delta>nlsGFP	2R	297	19420179	19420184	D3	total_left_count=1	total_right_count=3	nref=80	left_inserts=	right_inserts=GTTATGGAAAATTACTAGAGTGCATTACTGATTTCTTTGAAATAATGGAAGTGGCTGGTTTGGACCACCCAAATACGTCACTATATATGCAATGAAAGAGAGGAGAGAGAATACAATTCAATTGAAGTTCAAGCGCAGCGCAGATGAAATG
Delta>nlsGFP	2R	copia	20125213	20125217	D3	total_left_count=2	total_right_count=6	nref=77	left_inserts=AGAAATTGATTTGTAATGCAACCGATATTATTGCTGTTGGAATATACTATTCAACCTACAAAAATAACGTTAAACAACACTACTTTATATTTGATATGAATGGCCACACCTTTTATGCCATAAAACATATTGTAAGAGAATACCACTCTTT	right_inserts=GGAATATACTATTCAACCTACAAAAATAACGTTAAACAACACTACTTTATATTTGATATGAATGGCCACACCTTTTATGCCATAAAACATATTGTAAGAGAATACCACTCTTTTTATTCCTTCTTTCCTTCTTGTACGTTTTTTGCTATGAGTAGGTCGTGGTGCTGGTGTTGCAGTTGAAATAACTTAAAATATAAATCATAAAACTCAAACATAAACTTGACTATTTATTTATTTATTAAGAAAGGAAATATAAATTATAAATTACAACAATTGCGTTTTATTGCGATTGCATTGGCACAAAATTCTCAGGCATTGGCAATTGCTACGGATTTGCATTTACTTGCCTGCATTAATATCGTCGGCCA
Delta>nlsGFP	2R	HMS-Beagle	20459725	20459750	D3	total_left_count=4	total_right_count=3	nref=84	left_inserts=TTACAGGTGAGTACCGAGCGCTTTTCAATCAATTCCGCACCCGAATGCAGCTGGTAGGTGGACCCGGAATTCAAAGAAGGCCGACAAGTTTGAGTGACACGGTTCTTCACTTTTTTTTTTTTTTTTTTTTTTTTTTTTTTGGTGGCGCGAT,ATTTTTTTTGAAACGGTTATTAAATTTTTTTTTTTTTTTTTTTTTTTTTTTGTTGGAGGCGCTCTTAAATCTTTAAGCCGCCGTGTCAAATGCAGAACCACAGGCCGCAGCCCCACCTGACCGCAAACATTTCAACCACACACACTCAGAC	right_inserts=ATTTTTTTTGAAACGGTTATTAAATTTTTTTTTTTTTTTTTTTTTTTTTTTGTTGGAGGCGCTCTTAAATCTTTAAGCCGCCGTGTCAAATGCAGAACCACAGGCCGCAGCCCCACCTGACCGCAAACATTTCAACCACACACACTCAGAC
Delta>nlsGFP	2R	copia	25000927	25000932	D3	total_left_count=2	total_right_count=8	nref=86	left_inserts=TCTCCACACTTCATTTTATGGAAATTTTTTCACAGTTTTTTTGTCATTAATAAATTTAATGCTCAGAAGGCGAATTAAGAGTGTTGTAATTTATAATTTATATTTCCTTTCTTAATGTATAAATAAATAGTCAAGTTTATGTTTGAGTTTT	right_inserts=AGAGTGGTATTCTCTTACAATATGTTTTATGGCATAAAAGGTGTGGCCATTCATATCAAATATAAAGTAGTGTTGTTTAACGTTATTTTTGTAGGTTGAATAGTATATTCCAACAAAGAGTTTCTCAAATTATTACGCTGCGAATAAGGGGTATGCGAAATATGTGTCATTGATAGCCAATG
Delta>nlsGFP	3L	copia	5704139	5704144	D3	total_left_count=2	total_right_count=1	nref=54	left_inserts=	right_inserts=CATAAAAGGTGTGGCCATTCATATCAAATATAAAGTAGTGTTGTTTAACGTTATTTTTGTAGGTTGAATAGTATATTCCAACATATATATATAGAGAATGGGGGAGGGGGGCTTGTGATGGGGTGTTCCTGGGCTGTGGCCAAACCTGCTC
Delta>nlsGFP	3L	roo	13498629	13498634	D3	total_left_count=6	total_right_count=6	nref=47	left_inserts=AATGTACTCTAATTGTTATGGGCAAAGTTTCTAAAATACTTGGATTTATTTTAACATCTAACATTATCAATTGAAAAGTCTATTATTTGCTAAATTTGTTGTTTATAGGAATTGTTCACACATGAACACGAATATATTTAAAGACTTACAATTTTGGGCTCCGTTCATATCTTATGTAAATGAATCGAGAGCGATAAATTATATTTAGGATTTTGTTATCTAAGGCGACATGGGTGCATTGCTCAAAAACATGTAATTTAAGTGCACACTACATG	right_inserts=GCGTAGGCCATTTACTTTAAGATGCGATTCTCATGTCACCTATTTAAACCGAAGATATTTCCAAATAAAATCAGTTTCTTACAAAAACTCAACGAGTAAAGTCTTCTTATTTGGGATTTTACAGGAATATTAGGGAAGTAATGCTTTCCTTGTAATTGCTATCCACAAAACATTGAAATGAAGGCAGATAAATTTACTATTTATATGCATCTCTATAAAAA
Delta>nlsGFP	3L	opus	15227866	15227891	D3	total_left_count=2	total_right_count=7	nref=90	left_inserts=CCTTGACTGACTGATAGGAGCAACAACAATGCCCGTCGATTGTTAATCAGTTAGATATAAAACAAAATAAAAGAAGAAGAATCTCTTCTCCTACAACTCCCAAACAAAAAAAAAAAAAAAAAAAAAAAAAAAAAAAAAAAGAAATATCATAGCGAATAA	right_inserts=TTATTCGCTATGATATTTCTTTTTATTTTTTTTTTTGTTTTTTTTTTTTTTTTTGTTTGGGAGTTGTAGGAGAAGAGATTCTTCTTCTTTTATTTTGTTTTATATCTAACTGATTAACAATCGACGGGCATTGTTGTTGCTCCTATCAGTCAGTCAAGG
Delta>nlsGFP	3L	copia	18189265	18189269	D3	total_left_count=3	total_right_count=3	nref=46	left_inserts=AGATGTACTTATGTAAATACTTTATTCATTATTTTCCATTATTATTTAATTTTAAATATTTCTTTAGTCCAAATTTCTTTGAAATGTGTTGGAATATACTATTCAACCTACAAAAATAACGTTAAACAACACTACTTTATATTTGATATGAATGGCCACACCTTTTATGCCATAAAACATATTGTAAGAGAA	right_inserts=TAAAATATAAATCATAAAACTCAAACATAAACTTGACTATTTATTTATTTATTAAGAAAGGAAATATAAATTATAAATTACAACAAAATGCAATCAAGTTTTAATTTTTCGGGGTAGAACCGAAAATTCTTATGAATATAGTGAATCTATGTAGTTGAGAATTGCAAATTTTTTTGTTA
Delta>nlsGFP	3L	mdg1	23034817	23034839	D3	total_left_count=4	total_right_count=4	nref=78	left_inserts=	right_inserts=
Delta>nlsGFP	3R	S-element	3749666	3749677	D3	total_left_count=2	total_right_count=2	nref=58	left_inserts=	right_inserts=
Delta>nlsGFP	3R	copia	5080025	5080030	D3	total_left_count=2	total_right_count=3	nref=51	left_inserts=AATTTCGTATTTGGATTGTAGAGTCGTCAGCACGCAGGGGGAAGTGGAGAGAGCGGGTCAATTAAGTGCCATTAATTTGCCTTTTTAATTAATATTGTTGGAATATACTATTCAACCTACAAAAATAACGTTAAACAACACTACTTTATATTTGATATGAATGGCCACACCTTTTATGCCATAAAACATATTG	right_inserts=ACTCAAACATAAACTTGACTATTTATTTATACATTAAGAAAGGAAATATAAATTATAAATTACAACAAATATTTTATTTTTTAATTTATTTAAAGCCGCTGCTCAAATCCCGCCGTCTATTTCACTCCGCGCTGCGCATTCATTCATGCATATGAATAATGCTAATTAGTTACAGCTACCGCCTGAC
Delta>nlsGFP	3R	copia	9919653	9919658	D3	total_left_count=7	total_right_count=3	nref=107	left_inserts=CAAAGTTACAATCACCGGGGTTCCTGCTGTTGCCATTTGTTGGAATATACTATTCAACCTACAAAAATAACGTTAAACAACACTACTTTATATTTGATATGAATGGCCACACCTTTTATGCCATAAAACATATTGTAAGAGAATACCACTC	right_inserts=AAACTTGACTATTTATTTATTTATTAAGAAAGGAAATATAAATTATAAATTACAACACCATTTAAATGCAACATTATGTTGCCACTTTTTATTGAACAGTTAAACACAGCGTTTTAACCCACTTATTTTCTGCTCTCTTTCGTTGCAGGTGCGTATTGCCAA
Delta>nlsGFP	3R	roo	20060921	20060925	D3	total_left_count=1	total_right_count=3	nref=71	left_inserts=GGGAACATGGTTTCGTTCTCGAAACATCATCTTGATGTTGTTTACATTGAGCTTTGTGTGCTCGCTAGCAATGATACTAAATTAAATATAAGTGTTCACACATGAACACGAATATATTTAAAGACTTACAATTTTGGGCTCCGTTCATATC	right_inserts=ATTCTCATGTCACCTATTTAAACCGAAGATATTTCCAAATAAAATCAGTTTCTTACAAAAACTCAACGAGTAAAGTCTTCTTATTTGGGATTTTACAATAAGCCTACTTAAGTTTTTGTACTTTAACATTGCAATTATCTCAGTTATACTT
Delta>nlsGFP	3R	roo	20892129	20892136	D3	total_left_count=9	total_right_count=13	nref=47	left_inserts=CATGTATATACATATGTACATATCTGCGTGGGAGGCTTTGCTGGGGAGCATATGCGGACGTGCAATGATTACATACGATTGTACAGACATATTCACCAACTGTTCACACATGAACACGAATATATTTAAAGACTTACAATTTTGGGCTCCGTTCATATCTTATGTAAATGAATCGAGAGCGATAAATTATATTTAGGATTTTGTTATCTAAGGC	right_inserts=CACTACATGAGTCAGTCACTTGAGATCGTTCCCCGCCTCCTAAAATAGTCCCTTAGTGGGAGACCACAGATAAGGTCCTCGCCGCTCAAGATAGGCAGATGTGCCCGAGCGTGGGACCTCGATAAGGCGGGGACTATTTACTTAGGCCTCTGCGTAGGCCATTTACTTTAAGATGCGATTCTCATGTCACCTATTTAAACCGAAGATATTTCCAAATAAAATCAGTTTCTTACAAAAACTCAACGAGTAAAGTCTTCTTATTTGGGATTTTACACCAACTATGCTTATGTACATACTGGTTTGTTTGTGTTTGAGCGATATTCGGGATATGTAAGCAACGACATTAAATGCGGAAATAAACATAAAATTCAGCAAATTGCAAGTT…
Delta>nlsGFP	3R	297	21601987	21601991	D3	total_left_count=1	total_right_count=3	nref=66	left_inserts=	right_inserts=GTCCTTAGTCAACTGACGGGACATTAGTTCGACTCATAAATAAAACAACAATTTTACTATATATGTAAGAAGCTATATGGCCACAGTGCCATAGGAACGTTTCGAAAATAAATCAATCACGAATGACACCTTCTCGTAAACCGCCTTCTTATTTACGATTGCAATTCCTC
Delta>nlsGFP	X	copia	1184124	1184130	D3	total_left_count=1	total_right_count=1	nref=40	left_inserts=	right_inserts=
Delta>nlsGFP	X	Tabor	4914962	4914984	D3	total_left_count=8	total_right_count=3	nref=32	left_inserts=ATATATACATTATATTATATAAACATGAGATCGGGTTGAGAAATCTGTAAAACTTAAATCGAATTAAAATTTTATTGTAATGCAAAGGCGCAGCGAAACGGAAAATATAATGTTGAAAAAACAAAAAAAAAAAAAAAAAAAAAGAAAGCAAAAAAAAATTAACAAAA	right_inserts=AATATAAGTTTGAAAAAAAAAAAAAAAAAAAAAAAAAACAGAAAGCAAATACAAATTACCTACAATTGATAGTAATTACGCATAGAGAAAAGTAACGAAAACAAGAAGTGAAAAAACAATTCGATTAAATTCGGTATGTTTTATGTTAGGC
Delta>nlsGFP	X	Tabor	10317207	10317226	D3	total_left_count=5	total_right_count=6	nref=33	left_inserts=CAGCAGGGTCTAGAATAAAATATACATATAAATAAGAGCTAAAACTAAATCCAAAAATTCGCGCAGCAGGCAAGAAAAATTCTTCACACGCGCGAAAATATCGCAGCAGCAGTAAATGAAAAAAAAAAAAAAAAAAAAAAAAAATATAAAAAAATGGT	right_inserts=ACCATTTTTTTATATTTTTTTTTTTTTTTTTTTTTTTTTTCATTTACTGCTGCTGCGATATTTTCGCGCGTGTGAAGAATTTTTCTTGCCTGCTGCGCGAATTTTTGGATTTAGTTTTAGCTCTTATTTATATGTATATTTTATTCTAGACCCTGCTG
Delta>nlsGFP	Y	Tc3	501595	501612	D3	total_left_count=1	total_right_count=1	nref=14	left_inserts=	right_inserts=
Delta>nlsGFP	2L	Stalker2	13127100	13127123	D1	total_left_count=1	total_right_count=2	nref=101	left_inserts=	right_inserts=GAATAATTAACTTCATGTTCGTTCAGAGTTCTGCTAGCATAGCATATAGGTTTATGCTCTTGCGATAATACCGCGCCTATAGCAAAATTGAAACAAAAACTAGCGCTCATCGCTTGAAATACTAGTCTTTAAGTAAACCAAAAGCCAGAGG
Delta>nlsGFP	2L	F-element	14892264	14892302	D1	total_left_count=1	total_right_count=1	nref=63	left_inserts=	right_inserts=GTATATTGGCGGAGGCTTTGTTTTCTTCGGTTCGATATCAACGGATCCCAGCGGCACGTCCAATGTTTTATGGGTTCAGGTTGGGGTGTCCACAGTGCTATCTTCTTACTGCCTCACTGCTCCGCTGCCCGATGCTGCGTGACACGCAAAT
Delta>nlsGFP	2L	blood	15100994	15100997	D1	total_left_count=4	total_right_count=2	nref=62	left_inserts=ATTGAGTTACATTTACGATCGGCGGATCGTTCGGGATGCCCCAACGCGGCGGCTGCGTTGATTGATCAAACGGTGACAATATGGCACTTACGGGTGCAATCAAAACGAGGATGGTGTAATAAACCAATATATGCCACCAATTGAGAACACGTGTTTTTCTTGCAGTTGGGTGCAGCCGTCAGGCC	right_inserts=AAAATAATGATCGGATTCGGATCGAGATCGAGTATTGCGGGCGCATCCCATCAATCCAATCCATTGTAGTATGTGCATATATCGAGGGTACACTGTACCTATAAGTACACAGCAACACTTAGTTGCATTGCATAAATAAATGTCTCAAGTGAGCGTGATATAAGATCACCCATTTATGCTTTAAGCTAAGTCAGCATCCCCACGCTGGCCGCTGGCCATATATGCGCATAAGCTCTCTCTCTCTCTC
Delta>nlsGFP	2L	jockey	18084425	18084436	D1	total_left_count=1	total_right_count=1	nref=112	left_inserts=GGATTCGAAGTCTTTTGCCCCTGGCTCCCAACTCTTTTATCTACAATCGCTCGATTACGATGATGTTTTTATTATTTGATCAACGCACTGTTACCCATGCGGCAACTTAATTTGATCTGCTTAAATTATTTTATTTTACAATGTGTCTTGG	right_inserts=
Delta>nlsGFP	2L	Max-element	22695346	22695380	D1	total_left_count=1	total_right_count=1	nref=69	left_inserts=	right_inserts=
Delta>nlsGFP	2R	1360	501695	501743	D1	total_left_count=3	total_right_count=1	nref=53	left_inserts=CCTCACTCACTGGTCGCATATTACCACGACCTTCAGCAATTCGATGTCCCGGCTTTAAACAGAAGTGGCATACAAATGGCAACATGAATTGGGAACTAAACCTAGATTTTTTTGGCTTCCAATTAAAGTCTAAGAACTTCTGAGGTGAAGGGCATATTTTGTCAAATTTACAATGCATGAG	right_inserts=
Delta>nlsGFP	2R	Stalker4	1413942	1413954	D1	total_left_count=2	total_right_count=2	nref=44	left_inserts=	right_inserts=
Delta>nlsGFP	2R	Tc1-2	5260933	5260964	D1	total_left_count=2	total_right_count=2	nref=31	left_inserts=TACGAAAGACATTAGAATAACAAGATGCGTAACCGAAATGTATGCAATTTAAATAATTTGGCTAAATACGTATGGCACCTCTAAATTAAAAAAAAAAATAATTTTTCCTAAATCAATGATATGTTTATATTACATAATTTAACTACGATAGTCTACCTATTTACT	right_inserts=
Delta>nlsGFP	2R	roo	6026458	6026466	D1	total_left_count=1	total_right_count=1	nref=31	left_inserts=	right_inserts=
Delta>nlsGFP	2R	1360	7490079	7490081	D1	total_left_count=1	total_right_count=1	nref=46	left_inserts=	right_inserts=
Delta>nlsGFP	2R	roo	9002707	9002711	D1	total_left_count=2	total_right_count=1	nref=92	left_inserts=TACTGAGTAAATGGCTTTAATTAAGCCCGAATGCTAAATCAGTATCGGGAATCTGTAATCAAGAACGGAAGCTGTTCACACATGAACACGAATATATTTAAAGACTTACAATTTTGGGCTCCGTTCATATCTTATGTAAATGAATCGAGAGCGATAAATTATATTTAGGATTTTGTTATCTAAGGCGACATGGGTGCATTGCTCAAAAACATGTAATTTAAG	right_inserts=
Delta>nlsGFP	2R	pogo	12247012	12247014	D1	total_left_count=1	total_right_count=1	nref=51	left_inserts=	right_inserts=
Delta>nlsGFP	2R	copia	19786950	19786954	D1	total_left_count=1	total_right_count=2	nref=76	left_inserts=GTTAACATGCGACTAAGTCCTTTTATATCCGGGAGCATTCGCTTAGGCTTACGGCTCAGCCTCAGTTTTCATCTATCCAGCTCCAGCCTCAGCCACGGCTACATATCTTGGGTCTTAGACTGTTGTAATTTATAATTTATATTTCCTTTCT	right_inserts=ATATAAAGTAGTGTTGTTTAACGTTATTTTTGTAGGTTGAATAGTATATTCCAACATAGACCATCATCAATTGCTGTCCCCATGGTGTAGTTAGGCCCGTGGCCCGAAACTCCAAAACCCTGGTCCCGGCTTATATAGGCCAGCAGCAGAA
[truncated: 19 more rows]
