# Supplementary material for: Unraveling the features of somatic transposition in the Drosophila intestine
Source: EMBO J. 2021 Feb 26;40(9):e106388. doi: 10.15252/embj.2020106388 (PMC8090852; doi:10.15252/embj.2020106388)
Supplement: Supplementary file 5 — Table EV3 [file EMBJ-40-e106388-s015.xlsx]

## Sheet: Table EV3
Table EV3
All putative somatic TE insertions (with a TSD) identified in the head samples with the Illumina short-read sequencing.
Total_left/right_count - count of reads supporting an insertion on the left/right side; Reference count - count of reads opposing an insertion; Left/Right insert - assambled contig on the left/right breakoint of the insertion
Genotype	Chromosome	TE type	Start	End	Sample ID	Total left count	Total right count	Reference count	Left inserts	Right inserts
Pros>2xGFP	3L	3S18	15697626	15697635	P2	total_left_count=1	total_right_count=1	nref=81	left_inserts=TTAGGTGTATAATTTATTAATAATTAGTTTGTGGCCCTTTCAACGATTCATTGCCCGCCGAGCGAAGCCTACTGACCTGTATTCGGACAACGGAACTACATTTCATGGAGGCAAGCAAACTTTCG	right_inserts=ATATTTTGGTTGGATACTCTGATGCTTCTAAGGGATATCGCCTGTTCAATCCTATCAGGAAGAATATCTGTGTTTGTGGCCTACTTAAGTCTAGTAACAATATGCATCTTTGCGTTTCCATAAGT
Pros>2xGFP	2R	Bari1	5966475	5966496	P4	total_left_count=3	total_right_count=2	nref=50	left_inserts=CATATGTATGTTTATGGCTGAACAAAGTACATACATACAGAGGTGGTCAAAAGTATTTTCACAACGCACAATATTTGCAAACTTCAACTTCTTTTTGTTATATTTCTTCTTGTTGTTGTCCGATT	right_inserts=GAAACAGTCCGAGTACGAGACTACATCTCACTCCCACTTCGATGCAAAAAATGCCTCCGCTTCGGTCATCCAACACCGGCTGAACAAAGTACATACATATATCATTTTTGGACCAGTTCGCTGAG
Pros>2xGFP	2R	F-element	22727358	22727398	P4	total_left_count=1	total_right_count=2	nref=46	left_inserts=	right_inserts=ACCACAAGATCCTGTAGAATTTCGACCAAGAGAGATAACGAAAGTCATTAAAGAGCAACTGAAAACTGGAAAATCACTTTTTGCCTGCGGTTACGTGACTCGCCGCAAGAGCCCGTTAGATGGCC
Pros>2xGFP	3L	GATE	5092712	5092712	P4	total_left_count=1	total_right_count=1	nref=62	left_inserts=	right_inserts=CCATGCGCTCTGCAATTTAATTTAATGAATTTTGCGTGACGGGTCGACGATGTGGGGGCGAGTTAGCATATTTAGAAAAACAGGTGAGTGATCTGATGATAAATCTGCTAGTGCTTCGGCGGTGA
Pros>2xGFP	3L	1360	25188185	25188196	P4	total_left_count=2	total_right_count=1	nref=49	left_inserts=ATGGATGAAAATTTGATTTTTAAAAGCATTCCTAACTAGGGATGAGGTTATGGCTTGAACTATCGTCGCTATGTTAAGTGGATGCTGAGTTTATCTGACCACCCAAATACGTCACTCCCCTTCCC	right_inserts=
Pros>2xGFP	3R	Tirant	9449189	9449192	P4	total_left_count=1	total_right_count=1	nref=68	left_inserts=	right_inserts=CCGTCTTCCCGGTTGAGTGTCCGATGATTTGTTTAGAGGCGTGGGGGTTTAGGGGGTGGGGTGGTAACTCGCGCGCACGTGAGTCTCCTTTTGGTTATGATTTTGTGCTCCCGATTTGTTACTCC
Pros>2xGFP	2L	R1A1-element	13018633	13018678	P6	total_left_count=1	total_right_count=1	nref=46	left_inserts=	right_inserts=
Pros>2xGFP	2L	Stalker	16307547	16307551	P6	total_left_count=1	total_right_count=1	nref=59	left_inserts=	right_inserts=
Pros>2xGFP	2L	invader2	16669907	16669921	P6	total_left_count=1	total_right_count=1	nref=79	left_inserts=	right_inserts=
Pros>2xGFP	2L	1731	22156398	22156424	P6	total_left_count=1	total_right_count=2	nref=64	left_inserts=	right_inserts=AAAATACAATTGGCAAACAAGTTAGTAGTTCTACAATTCGTCGCAGGCTAAAAGAAGCTGATTTTAAGACATACGTTGTTCGCAAAACGATTGAGATCTTCGCAGAACTTTCACTAGCTGAGTAA
Pros>2xGFP	2R	Max-element	6849969	6849985	P6	total_left_count=2	total_right_count=1	nref=57	left_inserts=TTCTCGTTTAAAATTTAAAAACCCTCAAAGTAATTGCCGTAATTATGCAAATTTGTTTTTCGAATAAAATATCTATAATTGAATAGCCCCTCGTATCATCTTCCTCATCACGCGGTAGTTAAGCC	right_inserts=
Pros>2xGFP	2R	1360	12620230	12620243	P6	total_left_count=1	total_right_count=1	nref=67	left_inserts=	right_inserts=
Pros>2xGFP	2R	Dm88	20048037	20048082	P6	total_left_count=1	total_right_count=2	nref=56	left_inserts=	right_inserts=TGCAAGACAGGAAGAAGATGAGGGAGGAAACTCTACACGACTATTTGTTACAAATGAAGAAAATAGCAGACTAATATGAAATGTGTGTATATAACTGAGATGTTCATTTTACAAATGGCATTTAA
Pros>2xGFP	3L	R1A1-element	1954217	1954246	P6	total_left_count=1	total_right_count=1	nref=47	left_inserts=	right_inserts=
Pros>2xGFP	4	NOF	259637	259681	P6	total_left_count=1	total_right_count=1	nref=70	left_inserts=	right_inserts=
Pros>2xGFP	2L	Tirant	2423029	2423032	P10	total_left_count=1	total_right_count=1	nref=148	left_inserts=CTTCGCTTTATTTTTAGACATACTGAAAAACTAAAACGCGACGCGCGAGTTAAGTCCGTGATCGAGGGTGGAGCCTTTTGTGAAGATATGATGTGTAAATG	right_inserts=
Pros>2xGFP	X	flea	7009492	7009531	P10	total_left_count=3	total_right_count=1	nref=74	left_inserts=GTCTACATCCGCACCTGGAACTTGCCCGCCTTGGTCAGGTATTTGACGCCCTTGAATGGCAAATCAATTCCTATTAAAAAATGGTTTGAAATTTTTGAGAA	right_inserts=
Pros>2xGFP	2L	F-element	19572628	19572638	P12	total_left_count=1	total_right_count=1	nref=320	left_inserts=	right_inserts=
Pros>2xGFP	2R	roo	9858771	9858774	P12	total_left_count=1	total_right_count=1	nref=216	left_inserts=	right_inserts=GAGCCTGTACGATGCTAACATGAGAGTATCTGCAGAAAAGTCACGCTTCTTTCCTGCTGTATTTAAAAATTAAAGCGCATTAGCATCGGAATAAAGTGAAG
Pros>2xGFP	3L	Cr1a	23437519	23437539	P14	total_left_count=1	total_right_count=2	nref=106	left_inserts=	right_inserts=CCCTGAAGCTCGACTGTTGCCCTTTATTTGTCGCATGTTTGACCGTGGTGTATTCTTTTGATGCAGTGGATGTCGATTAGGTTGGTTTGTGCTCGAGCACT
Pros>2xGFP	3R	gypsy2	19803885	19803906	P14	total_left_count=9	total_right_count=1	nref=73	left_inserts=CTTTGTTTGGACCTCACCCCCGATTTGAAGTCCACTACTGTGCCACGCCGTCTTTTGTAGTTTTTTTTTTTTTTTTTTTTTTTTTTTGGGGGTTTTTTTTATTT	right_inserts=
Pros>2xGFP	2L	Stalker4	14678808	14678832	P18	total_left_count=6	total_right_count=3	nref=55	left_inserts=ATATATATATATATATATATATATATATATATATATATATACTGCATAGTAGTAAAAGAGACTAAGTAACCTAAAACTACATATGAAT	right_inserts=
Pros>2xGFP	2R	TART-A	5618609	5618624	P18	total_left_count=8	total_right_count=19	nref=176	left_inserts=CAGTTAACTCACACCACCAACCGTTACCAAATTTAAACTTAACTGCAACAAAATGGGCGAGCCACACTCGGCCATCCTGACTCTAACACGACCTCGTGTTC,CCTATCGGCAGGCTGTTTTTCATTGGCTTCTGTGGTATTCGCAGTACTCCCGCATTTGTCAACAAATAAAGGGTCTGGACAATTTTAATGTCTGGATTTCC,GGGTCTGGACAATTTTAATGTCTGGATTTCCAATAAAATTTTCCACTAGCGCACAGTTGAAAAACTGTGCGCTAGTGGAAAATTTTATTGGAAATCCAGAC	right_inserts=GTTCTTAACTCGACACGCATTGCCAACACATTTTGGAGACCCACTCCAGTCCACACACATCAATACAAATGCACACCGCATTTTTCTGTACGCTTCCGTTATTCCTGCAGACATCTACTTCCCCCCGCTCCTACCCGCGAC,CCTATCGGCAGGCTGTTTTTCATTGGCTTCTGTGGTATTCGCAGTACTCCCGCATTTGTCAACAAATAAAGGGTCTGGACAATTTTAATGTCTGGATTTCC,CTAACAAAAGATGGACTGGCCGGGTTGAAAAACTGTGCGCTAGTGGACCACTAGCGCACAGTTTTTCAACCCGGCCAGTCCATCTTTTGTTAGCCTACAAC,ATCACTGACTGACTCAATTACGCGTAGTTCTTAACTCGA…
Pros>2xGFP	3L	TART-A	13106274	13106287	P18	total_left_count=2	total_right_count=2	nref=30	left_inserts=	right_inserts=GGTCCCTTGTCATTTTCAAGTACCTCTGCCTGCTTCTTTTTTTTTTTTTTGGCCCCACCCGTTTCAGGGAATCCAAGTGTTTCGTTTTGATCGATCAAGAT
Pros>2xGFP	3R	R1A1-element	5716326	5716330	P18	total_left_count=6	total_right_count=6	nref=171	left_inserts=TTGTGGTTGAAAAGCAATCAAATTACTATTGGGCCTTGAGACGTGCGCCTACGGTGAGGTTTGCTGGAGCGAACCTTCCGTATGTGCGTAGCTGTCGGTAC	right_inserts=CCATTTTTGAGGGAAGTATCCAAGCTTGGCGATTGCGTTGAACAACAGGCAGATGTGAAGAATAGCACACTTTGGGACTACAACTACGGCTACTACTACAG
Pros>2xGFP	2L	Rt1b	22635134	22635148	P22	total_left_count=3	total_right_count=1	nref=19	left_inserts=GCTCCCGAAAAGGTCGACGAAGTGGGGGGCACTGCCCCCCACTGCGCTGTCCATCAACTGAAGGATGGCCTAAGGTTACCTAGGCGAAGCACCAGCCTTAGAAAGGGGGTTCCCGCGTAGGCCACGGATTCCCCCTGGCTTTTACGGATGG	right_inserts=
Pros>2xGFP	3L	G4	25952158	25952169	P22	total_left_count=2	total_right_count=1	nref=27	left_inserts=	right_inserts=
Pros>2xGFP	2L	flea	3308624	3308640	P24	total_left_count=1	total_right_count=2	nref=28	left_inserts=	right_inserts=GGCAACAGTCGATGCGTTTTCAAAGTTTGTCTGAGCAATGTGTTGAAATTACCTTTGCGAGCTGTTCTTTTTTGCGGCAGAAAAGTGTTGCCACGTGTGTGTTTGCATATAATAACAGTGTCACCCCGCCGTGTTTGCTTATCGTAATAGT
Pros>2xGFP	2R	3S18	7321362	7321411	P24	total_left_count=1	total_right_count=1	nref=40	left_inserts=	right_inserts=
Pros>2xGFP	2R	opus	13576432	13576446	P24	total_left_count=2	total_right_count=1	nref=16	left_inserts=CTTGAAAACTGAGCGCACAACCAGACAAACACTTAGTTACACACACACACACATGTACATGCACACAATGGTCCCCAGGCTTCGTGTTTCAATAAACGTTAACCCGCTACTCGCCGCCGAACACCCAGATGGTACACAAGAAATTTTGAAT	right_inserts=
Pros>2xGFP	3L	1731	12829133	12829155	P24	total_left_count=1	total_right_count=1	nref=24	left_inserts=	right_inserts=
Pros>2xGFP	2L	17.6	20637494	20637543	P26	total_left_count=7	total_right_count=8	nref=134	left_inserts=CCACTTTTGCAAAGGCGTTCACCAAGTGCATGACCAAAGACGTCTTCCCAACCTGTTGAAAGAACCAAAAACTGCTGCTCCGCACAAAACCAGGGAAGCCACCCGAGGAGCCTTCATGGTCCGATGGAAATGGCAAGCTCCTGGTGTGCAAGCTCCAAACTGGTGTTCGTTGGTGTGGAGAGGGCTATCTCAGACGCAGGAGACCTCTCACGGTTCCAGTTTGGTTTCAGGAAAGCGCGGTCCCACGGTGGATACTGTCAAAAGAGTGGTTGTAGT,GACATTTGCGTGTGCGTCCTGGAATATCTCTTAGCACCACCCTAGCGTTACAAATCGTTTCACTACAAGGTAACAATGTTATCAAGTGCCAGGTGCCTGTAAAATTGAG…	right_inserts=AAACGATTTGTAACGCTAGGGTGGTGCTAAGAATATCTCTTAGCACCACCCTAGCGTTACAAATCGTTTCACTACAAGGTGGTGGTCAAGAGGGCATCCACGAGGACTCCCACGCCCCTCGACCCTGTGAAGCTCCGCAGTGTATTGGAGCATCTGTTTTAGTTGATGGACGGGTTATGTCCCGCTGACCCAGCCAAAGATGGCCACGTCGAAGCAG,CATCTACGGATCGAGCGAATCTTTTTGTCCGTTGTCAGTGTCGTGCATGGCCTTTTTCTTAATTGTCGTAGCACGCAATTACAATATATCAGCAGATTGAAATTGGGCTGAGATTTCAGGACAAGATGAGATTCCCCACATAACCGACAAGGAGCAACTGGACATTT…
Pros>2xGFP	2R	INE-1	4707189	4707189	P26	total_left_count=1	total_right_count=1	nref=49	left_inserts=	right_inserts=
Pros>2xGFP	2R	opus	18353679	18353682	P26	total_left_count=1	total_right_count=1	nref=15	left_inserts=	right_inserts=
Pros>2xGFP	3R	micropia	9510637	9510641	P26	total_left_count=1	total_right_count=1	nref=6	left_inserts=	right_inserts=
Pros>2xGFP	2R	micropia	24547224	24547228	P28	total_left_count=2	total_right_count=1	nref=76	left_inserts=	right_inserts=
Pros>2xGFP	3L	Idefix	11975729	11975756	P30	total_left_count=2	total_right_count=1	nref=71	left_inserts=GTCCAAGTGATCTGTACTGGAACTCGGTAAACCAGACTTGCGACAAGACCTGTGCCCCGCCCTCGAACAATCCCTTGTTCTATCATTTCTTTAATTTGTTT	right_inserts=
Pros>2xGFP	3R	3S18	4717090	4717105	P30	total_left_count=1	total_right_count=1	nref=89	left_inserts=GGCCAAAAGGGACGACCAATCTCTATCATATCTCGCGCATTAAAAGACTGCGTGGTTATTAACCACGCAGTCTTTTAATGCGCGAGATATGATAGAGATTG	right_inserts=
Pros>2xGFP	3R	opus	15416632	15416645	P30	total_left_count=1	total_right_count=1	nref=60	left_inserts=	right_inserts=CTTTCCTTGCGCCGGTGGAAAAACTAACTTATAATAATAAAAATATAATAATAATAATAATATTATAATAATAATATAATAATAATAA
Pros>2xGFP	3R	1360	16269663	16269698	P30	total_left_count=1	total_right_count=1	nref=75	left_inserts=	right_inserts=
Pros>2xGFP	3R	Tirant	15310552	15310585	P34	total_left_count=2	total_right_count=2	nref=14	left_inserts=TTTTATTACAAAAAGTTAAATGAGTGATCCAAATGTAATGAGTCAATGAACAAGATTTCATGACTGCTAGGAACGTTACCAATCCGAGCAGAGTGTAGAGT	right_inserts=TTTTATTACAAAAAGTTAAATGAGTGATCCAAATGTAATGAGTCAATGAACAAGATTTCATGACTGCTAGGAACGTTACCAATCCGAGCAGAGTGTAGAGT
Pros>2xGFP	4	roo	1160968	1160972	P34	total_left_count=3	total_right_count=3	nref=116	left_inserts=	right_inserts=ACATTAAACCTTGAAATGCGTGGTCACCCTGAAAAAGAGGGTATAGCACAAAACAACGCTTTAAAAGTCTGTTGGTAAGTCTTAGGGTCCTTTGACAAATA
Pros>2xGFP	Y	Stalker3	3631688	3631688	P34	total_left_count=8	total_right_count=4	nref=59	left_inserts=TTTATTCGTGTTTAGCATAAATCATTTTTGTGTAGCCGGCAAAATGCAGCAGGCAGCGCGAACATCACTTGCAGTACAGTTAGCACCGTTTAAAGTCACTCGCACCTACATGGACACACACAACACAGAGACAGACTCGAGACCGAGTCACGGTCGCCATGTAATAGGTTCAAGGTTATACGGTATTTAGGTAGTTGATATAATAGACTTGGCTCTGCTC	right_inserts=GCCCGGTACTCAGCTATTGTGAGTGGGCGCGGTTCATCAGCGGGGTTTAATTCCAATGTTTCTCTCAGCGTTGGCTGGTCCCCCTGTACCTCGGGTTGCGCCTCGGTCAATTGTGGCTCGTCTGCCATCAATTGCCGCTTGTGTCTGTGTGTTTTGTGTGTTTTTGTGCGTTTGGTGCTGATCGTTTTGCTGTCTGCTCATCAGTTGCTACACGTGGTCTGCTACACAATCTGGTTTGATGCACAGTTATCTTGTTTTACTCAAACGTATTTTATTCGTATTTAGTATAAATCATTTTTGTGTAGACGGCAAAATGCAGCAGGCAGCGCGAACATCACTTGCAGCACAGTTAGCACCGTTTAAAGTCACTCGCACATACACGGAC…
Pros>2xGFP	3L	Doc	6085585	6085597	P40	total_left_count=1	total_right_count=1	nref=36	left_inserts=	right_inserts=
Pros>2xGFP	3L	Doc	5885126	5885136	P44	total_left_count=1	total_right_count=1	nref=156	left_inserts=	right_inserts=GTTTATTGCTGGGCTGGGAGGTCGTTGCGGTGCAGCCGGCTTTGACTGCATACTCGGATTAGTTTTCTTGCGCTAAACGGCAAACGCTCTGCTCCGATCCG
Pros>2xGFP	2L	Idefix	10578557	10578589	P48	total_left_count=7	total_right_count=1	nref=69	left_inserts=	right_inserts=
Pros>2xGFP	2L	baggins	14675648	14675669	P48	total_left_count=1	total_right_count=1	nref=83	left_inserts=	right_inserts=
Pros>2xGFP	3L	17.6	676654	676698	P48	total_left_count=2	total_right_count=1	nref=104	left_inserts=ACATTGTTTGTGTGGCTGTTGCTGCTGCAGATTGTTGCCGTTGATGTTTTTGCTGCAGATTGCTGCTTCAATTTTTTCAGGGTTTGGTTTTATTCCATCTG	right_inserts=
Pros>2xGFP	3R	Q-element	22737755	22737779	P48	total_left_count=2	total_right_count=3	nref=116	left_inserts=CAATTCTCCGTGGAGTCCGGATCGAAGAGCATCAGAAACTTTTAAATGGCACGAAGTGTCCTTGTACTGGAGGCATTCCATCGGGACCTGGCGAATAGACCGGTTTAACACGC	right_inserts=TATGAATTAGTATTTGGAAGATTACCAAGACAGTTCATAGATTTTAACAGGATAGACAGAATAGGGATCGAAGAGCATCAGAAACTTTTGCAAACGCAGTA
Pros>2xGFP	3R	accord2	27357346	27357383	P48	total_left_count=4	total_right_count=1	nref=42	left_inserts=	right_inserts=
Pros>2xGFP	2L	R1A1-element	19531860	19531877	P52	total_left_count=1	total_right_count=1	nref=107	left_inserts=	right_inserts=AACTCTGGTTGCCGCCAAAACACGGGTGGCCCCGATCAAGCCCGTATCAATTCCACGGTCACAGCTCGGGCGATGCGGCAACACCGCCGGCGGATAAGGCG
Pros>2xGFP	2R	flea	5359353	5359381	P52	total_left_count=1	total_right_count=1	nref=27	left_inserts=	right_inserts=
Pros>2xGFP	2R	Stalker	14133559	14133601	P52	total_left_count=1	total_right_count=1	nref=62	left_inserts=	right_inserts=AACTACGTCTTTCCTCTTCTTTGCGCTCGGCCGAGCTTCTCTCGCCGGCGCCTGTCATTTAAGAAGCGGAAATAATAAAGTTTTTTCCCGCTGCGTCGTTT
Pros>2xGFP	2R	F-element	19981134	19981173	P52	total_left_count=1	total_right_count=1	nref=62	left_inserts=	right_inserts=
Pros>2xGFP	3L	opus	1972230	1972259	P52	total_left_count=2	total_right_count=1	nref=106	left_inserts=TTTTCCACAATGCTGAGCTCAGAGAATCATTTTCAGGCCCCACTTTCCCTGGTCGTTCTGTGAGAGGACAGCTCCGATGGCCCAGTTAGAAGCGTCCGTGGTTAGATGGAAAGGTTTAGTGAAACATGGGAACGCCAGTATTTCAGAAGAACAG	right_inserts=TTTCTGGGGAAAGTGGGGCCTGAAAATGATTCTCTGTAAAAGATCGTCTATTCCAACCCTACAAGCTAAAAGGTGGCCTGTTGTATAGTATGGTCAATGG
Pros>2xGFP	3L	Xanthias	3734170	3734206	P52	total_left_count=1	total_right_count=3	nref=69	left_inserts=	right_inserts=GTATATGCCAAAAGAGCATAAATGCCGAAATAAATGGCTAAAAAACAAAAAATCTGACTGGCAATCAAGACACAATCAATCAAATCAAATGGGAAATAAAA
Pros>2xGFP	3L	I-element	6641425	6641427	P52	total_left_count=1	total_right_count=2	nref=73	left_inserts=	right_inserts=
Pros>2xGFP	2L	McClintock	8681476	8681493	P56	total_left_count=1	total_right_count=1	nref=92	left_inserts=	right_inserts=GACTCGGCATGTGGCTGGCTAGCTGGGGACAATGTTGCAGTGCGACTTTTGTGTAATGTCAGCTCTGTCCCTCAGCATCGTCCTGATCCTCTTCATCCTCC
Pros>2xGFP	3R	412	1137748	1137780	P56	total_left_count=1	total_right_count=1	nref=48	left_inserts=	right_inserts=CTGTGACCGGCTTGGCAGCTTTAGGGCGTTAGAGGACTAACAAAATTGTGAAAAAATATCCACACATTTTTCAAAAGTGGGGGCGTGTCAATTTTGTGCGG
Pros>2xGFP	3R	Rt1b	24039430	24039443	P56	total_left_count=1	total_right_count=1	nref=78	left_inserts=	right_inserts=
Pros>2xGFP	2R	F-element	4007703	4007712	P58	total_left_count=1	total_right_count=2	nref=119	left_inserts=	right_inserts=GCAGAGGTCCCAGTACGCTACCCTGCGGAACTCCAGCTCTCATAACGCAGGGTAGCGTACTGGGACCTCTGCTCTACTCAGTATTTACTGCAGATCTGCCC
Pros>2xGFP	3L	gypsy6	62940	62942	P58	total_left_count=1	total_right_count=1	nref=81	left_inserts=	right_inserts=TTCTCTTTCTGTACCTGGGTGAGGCTAAGCTGTGGTGGGAGCTGGTTAGGGATATTAGTGAGGCATAGGTCCAATGTTGATGCTTTTGCTTTATGGTTATG
Pros>2xGFP	3R	opus	8702289	8702316	P58	total_left_count=1	total_right_count=1	nref=69	left_inserts=GGAAATAAGCGCCAAATATTCTACCCCCCACTCCAAAAACGAGCATTCCCCCGTCAGCAGGCGACTCGGGGCCTGTCTAGGAACATGTTTGTGTATGTGTG	right_inserts=
Pros>2xGFP	2R	transib4	16195740	16195741	P60	total_left_count=1	total_right_count=1	nref=104	left_inserts=CAAATAGATTACATCCAAAATCCTTGAGAAGCAGTGTAAAAAAAATTAGCAAATAAGCTGGCTGTAGAACAAGGGCATTCAACACCACTTCTCGTACATGC	right_inserts=
Pros>2xGFP	3L	gypsy4	24082447	24082493	P62	total_left_count=5	total_right_count=5	nref=70	left_inserts=	right_inserts=CTACTTTCTTGTCGTTTTCCGAAACAATTTTTAATTCCGTTGGTCGTCTTAATGTTAGACAACATTTATCTATAGTTAGACCGCTGAATGACATTCTAAAG,TTAAAATTAGACAGGGTGGATACCACATTTGGTATTGGATATTTTTCGTCAACTGTCTTTGAGTTTAATTTTCGAAAATCTATTACCAACCAAACAAAATTCGCCACACCCTTGGGGTATGGATAAAGTTTTGAGTCGGTTGTCTTCGGTA
Pros>2xGFP	2L	gtwin	15969583	15969592	P64	total_left_count=1	total_right_count=1	nref=68	left_inserts=	right_inserts=
Pros>2xGFP	2L	HeT-A	16921203	16921238	P64	total_left_count=2	total_right_count=1	nref=23	left_inserts=GAGACAGATTTTAACGCTCCTTAACTGGCAAATGAAAAGAAATTTATGCCTATTTTCTACACTGGCCTTCAAATTTGTTTTTTAACATTTCTAGATATTGC	right_inserts=
Pros>2xGFP	2L	accord	21208814	21208820	P64	total_left_count=2	total_right_count=1	nref=97	left_inserts=ATCGATGTTGGAATTTTTCGTTCGCCTCCAAAACTCAAACAGACAAGTAGAGGGCCGTCGCCGTGACAATCCAACGGACAGAGGACGCCCATACCCAAAAA	right_inserts=
Pros>2xGFP	2R	R2-element	15689973	15690009	P64	total_left_count=1	total_right_count=1	nref=105	left_inserts=	right_inserts=GGCAATGATTGTTGAGTGCTTCTGTCCGCACTTCGTGCCTCAAGATATGACTTTGATGGCAGAGATGCGATCATAAACTCAAATCCGTGGATGGCCTACAT
Pros>2xGFP	3L	Circe	25422404	25422440	P64	total_left_count=1	total_right_count=2	nref=99	left_inserts=	right_inserts=GAGTCAGAATCACTACACTTTCGGCGAGTGTTTCTCAAACACCATGCGAAACGACAGAGAGAAAGTGCTAGTGCCAAAATGGACAGGATGCGAAATTTTTC
Pros>2xGFP	3R	Stalker4	17226824	17226847	P64	total_left_count=2	total_right_count=1	nref=28	left_inserts=GTTTTTGTTAGAACGACTGAAACTTTTTGGTTAGATATAACAACACATCTTTCGATTGGCATAATAACTTTATTTCCTCGTTTTAGTAAACAAGTAGATTC	right_inserts=
Pros>2xGFP	3R	Tirant	20607563	20607609	P64	total_left_count=1	total_right_count=1	nref=67	left_inserts=	right_inserts=
Pros>2xGFP	2R	HMS-Beagle	15690690	15690734	P66	total_left_count=1	total_right_count=1	nref=95	left_inserts=	right_inserts=
Pros>2xGFP	3L	297	21043833	21043837	P66	total_left_count=1	total_right_count=1	nref=135	left_inserts=	right_inserts=AAAACTGTGCTGGGATTTGCTCCCTTTTGGCATAGTGAACTAGCAAAGGTTATCAAAGAGCAACTGAACCCAAGAAAATCGCCTGGCTACGACCTAATAAC
Pros>2xGFP	3R	GATE	5925513	5925557	P66	total_left_count=1	total_right_count=1	nref=53	left_inserts=	right_inserts=GCCCACAAAAAAAGTGCGGAAAAAAGTCAAAAATGCCAAGGCTTTGCACCCGCTTTTTGTGGATCACACATACTTTGCACGAATTTACCACTGCTTTCATC
Pros>2xGFP	3R	accord2	17114337	17114360	P66	total_left_count=1	total_right_count=1	nref=54	left_inserts=	right_inserts=
Pros>2xGFP	X	3S18	6466782	6466826	P66	total_left_count=1	total_right_count=2	nref=32	left_inserts=	right_inserts=CACAAAAGAAGTCATACAATCGTTAAATGACTACTTCAGAGCATACAGTAGGCCTAAGTGTATCCCTTTTGCCTAGGAAAAGTTGGTTTCATACGCGTTTG
Pros>2xGFP	2R	McClintock	19670202	19670202	P46	total_left_count=2	total_right_count=1	nref=68	left_inserts=TGCGACAGATGTAACTTTTTTGCACCTTTGGTGTAGGTAAATTCAAAACCGTAGTAATGCATAGCTCTGTTTCTATTAGTAATTTTGTAATGGTCAGGGTC	right_inserts=
Pros>2xGFP	3L	Quasimodo	24150795	24150816	P46	total_left_count=2	total_right_count=1	nref=80	left_inserts=	right_inserts=
Pros>2xGFP	3L	gypsy4	25187254	25187254	P46	total_left_count=1	total_right_count=1	nref=61	left_inserts=	right_inserts=
Pros>2xGFP	X	invader1	18663340	18663350	P46	total_left_count=1	total_right_count=1	nref=57	left_inserts=TACGACTGCAGCATCAGGGGCAACGACAGCAAAACACATTTGACGTAATATCTGCAAAGTGCTACAAATAATATTGCTACCAAGACCCCTTAAAATAACTA	right_inserts=
Pros>2xGFP	2R	McClintock	19670202	19670202	P46	total_left_count=2	total_right_count=1	nref=68	left_inserts=TGCGACAGATGTAACTTTTTTGCACCTTTGGTGTAGGTAAATTCAAAACCGTAGTAATGCATAGCTCTGTTTCTATTAGTAATTTTGTAATGGTCAGGGTC	right_inserts=
Pros>2xGFP	3L	Quasimodo	24150795	24150816	P46	total_left_count=2	total_right_count=1	nref=80	left_inserts=	right_inserts=
Pros>2xGFP	3L	gypsy4	25187254	25187254	P46	total_left_count=1	total_right_count=1	nref=61	left_inserts=	right_inserts=
Pros>2xGFP	X	invader1	18663340	18663350	P46	total_left_count=1	total_right_count=1	nref=57	left_inserts=TACGACTGCAGCATCAGGGGCAACGACAGCAAAACACATTTGACGTAATATCTGCAAAGTGCTACAAATAATATTGCTACCAAGACCCCTTAAAATAACTA	right_inserts=
Delta>nlsGFP	2L	G-element	20150427	20150427	D8	total_left_count=1	total_right_count=1	left_mate_count=0	insert_reference_name=G-element	right_inserts=ACGCTCACCCATACCATTAAAACTCCGTTATCCACAAGGAGCTTGGAATGCCATGGGTAGCAGAGTAGATCGCTCGCTGAAGCGGGAGATCTACTCTGCTACCCATGGCATTCCAAGCTCCTTGTGGATAACGGAGTTTTAATGGTATGGG
Delta>nlsGFP	3L	opus	5093405	5093423	D8	total_left_count=4	total_right_count=1	left_mate_count=0	insert_reference_name=opus	right_inserts=
Delta>nlsGFP	X	Tabor	11691612	11691632	D8	total_left_count=1	total_right_count=2	left_mate_count=0	insert_reference_name=Tabor	right_inserts=
Delta>nlsGFP	2R	gypsy12	716801	716811	D6	total_left_count=1	total_right_count=1	left_mate_count=0	insert_reference_name=gypsy12	right_inserts=
Delta>nlsGFP	3L	1360	23589667	23589674	D6	total_left_count=1	total_right_count=1	left_mate_count=0	insert_reference_name=1360	right_inserts=
Delta>nlsGFP	2R	hopper	4844085	4844104	D4	total_left_count=10	total_right_count=4	left_mate_count=8	insert_reference_name=hopper	right_inserts=CAGATAGATTTAGGAAATTTGGCCATGACACTAGGAAATGGGAAGAGGATTGCTATCAAAAAAAAAAAAAAAAAAAAAAAAAAATGGTAATAAAAAAAAAAAAAGGAAAATACAAAGACACAAACAAAAAAAATAACAACACAAAAAATGAAAAGGCAGCAAAACAAACACAAACGAAAAA,TCTACGCATTTCTGGGAAAATAAACCCTTTAATAATTGGTTGAACATATTTTTTTTGTAATTTTGGCAATGAAAATTGTAATTGGTATTTGGTTTGTATAAAAAAAAAAAAAAAAAAAAAACTGAATCGGGTAATTAATAATTATCCAGGTCTCTTCGCAGACCCAAACCAAAAACTGACCTTCACAACAAATGTAAAGGCAG…
Delta>nlsGFP	3L	1360	22002577	22002604	D4	total_left_count=1	total_right_count=1	left_mate_count=1	insert_reference_name=1360	right_inserts=
Delta>nlsGFP	2L	ZAM	18370633	18370656	D2	total_left_count=3	total_right_count=3	left_mate_count=2	insert_reference_name=ZAM	right_inserts=CTTTTTTTATTTTTTTCTTTTTTTTTTTTTTTTTTTTTTTTTTTGTGCGCCACAGCAGCTGACACTTTTCCTGCTATTTGGCCCCAGGTAACAGAGAAGAGAAAAACTTTTTCCCTGCCATTGTTGTGGCTGTTAAATCCAACCCGTAAGT
Delta>nlsGFP	2R	BS	1023101	1023125	D2	total_left_count=13	total_right_count=14	left_mate_count=5	insert_reference_name=BS	right_inserts=GATAACCAAAGAGCATACCAATACTCTCCCAAATATGCACACCAAGCGCTCTCCGACACACGCAAACGGTCACCACACACAGTTTGACATGTCAGAATTTTTTTTTTTTTTTTTTTTTTTTTTTTTTTT%2AAATTTTAAATTTTTATGATTTTGGGTGTATGGATGTTGCC,CGACACACCCAAACGTTCACCACACAAAGTTTTACATTAAATAATTTTTTTTTTTTTTTTTTTTTTTTTTTTGATTAATTTTCCATTTTTATGAGTTAGGGTGTATGGATGATCCCGGTGCCTTATCAGCGATTGGTGTACACATATACGGTCGCCTGTGAAGCAATTTGTACTTGATTTTGTTTGTTTCATTTGTTTTATTTGCACTTGCA…
Delta>nlsGFP	2R	Tabor	10256463	10256510	D2	total_left_count=1	total_right_count=17	left_mate_count=0	insert_reference_name=Tabor	right_inserts=TCCCGTCCCAGTCCAAAAAAAAAAAAAAAAAAAAAAAACCAAAAAATTAAAAAAAAGGCTGCCAAAACCCAAACCACGAAATCCAGCGAACCACACCCGTCAGCACCAAAAACACCAGGCTCTTATAAAAAAAACCCAGCCCACGCGACCC
Delta>nlsGFP	2R	Tabor	10539272	10539294	D2	total_left_count=5	total_right_count=7	left_mate_count=4	insert_reference_name=Tabor	right_inserts=AAAATTTAAAAAAAAAAAAAAAAAAAAAAAAAAAAAAAACGTCAACCACAAAAACTTGTTTTCTCGAAAAGCTATTTAAAGTGAATGTTAAGGGCTTGTTATGCGCGAATGTATCTGTATCTGTAAATGTATCTCGGAGTATTGTAT
Delta>nlsGFP	3R	Tabor	14623091	14623134	D2	total_left_count=2	total_right_count=3	left_mate_count=1	insert_reference_name=Tabor	right_inserts=
Delta>nlsGFP	4	297	535987	535995	D2	total_left_count=1	total_right_count=1	left_mate_count=1	insert_reference_name=297	right_inserts=
Delta>nlsGFP	X	Tabor	7840686	7840712	D2	total_left_count=2	total_right_count=2	left_mate_count=0	insert_reference_name=Tabor	right_inserts=
Delta>nlsGFP	X	Tabor	8524757	8524782	D2	total_left_count=1	total_right_count=1	left_mate_count=0	insert_reference_name=Tabor	right_inserts=
