# Supplementary material for: Unraveling the features of somatic transposition in the Drosophila intestine
Source: EMBO J. 2021 Feb 26;40(9):e106388. doi: 10.15252/embj.2020106388 (PMC8090852; doi:10.15252/embj.2020106388)
Supplement: Supplementary file 6 — Table EV4 [file EMBJ-40-e106388-s018.xlsx]

## Sheet: Table EV4
Table EV4
All singleton tissue-specific insertions (with TSD) identified with ONT sequencing
Chromosome	Start	End	TE_start	TE_end	TE_length	read_length	TY type	Insert orientation	Sample	TSD_start	TSD_end	% full length TE
3R	11656649	11656655	0	7148	6552	7158	17.6	+	Heads_D25_P2	11656654	11656650	0.9985213066272348
2L	4280224	4280226	2	7460	7458	7499	roo	-	Heads_D25_P2	4280227	4280188	0.9969203695556532
2L	8080254	8080257	0	17736	7809	17759	roo	-	Guts_D25_P2	8080256	8080255	0.9983501979762428
2R	3149400	3149406	0	19025	8736	19026	roo	+	Heads_D25_P2	3149405	3149401	1.0
2R	18038845	18038850	4	13685	4566	13688	roo	-	Heads_D25_P2	18038849	18038846	0.998900131984162
3L	9018443	9018445	27	8979	8952	8981	roo	-	Guts_D25_P1	9018471	9018444	0.9979102507699076
3L	20119483	20119489	5	29344	8640	29350	roo	-	Guts_D25_P2	20119488	20119484	0.9994500659920809
X	3094802	3094811	3	7055	7052	7057	roo	+	Guts_D25_P2	3094840	3094810	0.9974703035635724
X	12916524	12916531	4	10835	7895	10836	roo	+	Heads_D25_P1	12916530	12916525	0.9993400791904972
X	22948129	22948133	1	8754	8753	25427	roo	-	Heads_D25_P1	22948132	22948130	0.9996700395952486
2L	290922	290928	0	8772	7311	21109	Stalker2	+	Heads_D25_P2	290927	290923	1.0
2L	12463033	12463035	4	7450	7446	7452	Stalker2	+	Heads_D25_P1	12463038	12463034	1.0
2L	20935402	20935404	3	7395	7392	7397	Stalker2	+	Heads_D25_P2	20935406	20935403	1.0
2R	9852638	9852644	0	13108	7466	13110	Stalker2	-	Heads_D25_P1	9852643	9852639	1.0
2R	15877111	15877113	3	7439	7436	7443	Stalker2	+	Heads_D25_P1	15877115	15877110	1.0
X	6028161	6028163	5	7378	7373	7380	Stalker2	-	Heads_D25_P1	6028167	6028162	0.9988269030239834
2L	8164496	8164503	0	6552	5068	7740	copia	-	Guts_D25_P2	8164502	8164497	1.0
2L	19140928	19140934	0	27786	4954	27787	copia	-	Guts_D25_P2	19140933	19140929	1.0
2R	22062300	22062306	0	21088	5105	21090	copia	+	Guts_D25_P2	22062305	22062301	1.0
3L	1013185	1013201	0	6058	4997	10280	copia	+	Guts_D25_P1	1013200	1013186	1.0
3L	17507272	17507284	0	19295	4829	19296	copia	-	Guts_D25_P2	17507283	17507273	1.0
3R	15092800	15092803	0	7743	5115	35841	copia	+	Guts_D25_P2	15092802	15092801	1.0
3R	17681513	17681518	2	6797	5033	11696	copia	-	Guts_D25_P1	17681517	17681514	0.9978611705230409
3R	21613156	21613166	0	10944	5118	10945	copia	-	Guts_D25_P1	21613165	21613157	1.0
2R	6885702	6885704	5	7339	7334	7341	springer	+	Guts_D25_P1	6885708	6885703	0.9990723562152134
2R	14216278	14216280	2	7482	7480	7484	springer	+	Guts_D25_P2	14216281	14216279	0.999337397296581
2R	15560942	15560947	0	15628	6933	15629	springer	-	Guts_D25_P1	15560946	15560943	0.9994699178372648
3L	7882499	7882502	18	8886	7344	13656	springer	+	Guts_D25_P2	7882501	7882500	0.9980121918897428
3L	21205456	21205458	0	7425	7425	7440	springer	-	Guts_D25_P2	21205457	21205444	0.9980121918897428
3L	21510357	21510362	0	10370	7437	19305	springer	-	Guts_D25_P2	21510361	21510358	0.9996024383779486
3R	4396068	4396073	0	8972	7291	32413	springer	+	Guts_D25_P1	4396072	4396069	0.9996024383779486
3R	5572554	5572556	3	7347	7344	7349	springer	-	Guts_D25_P2	5572558	5572555	0.9994699178372648
3R	12210511	12210516	0	8674	7394	41327	springer	-	Guts_D25_P2	12210515	12210512	0.9996024383779486
3R	13795232	13795238	7	8534	7341	21799	springer	+	Guts_D25_P1	13795237	13795233	0.9982772329711104
3R	27149107	27149111	0	12680	7409	15159	springer	-	Guts_D25_P1	27149110	27149108	0.999337397296581
X	5893213	5893215	4	7336	7332	7338	springer	+	Guts_D25_P2	5893218	5893214	0.999337397296581
X	14948453	14948456	0	15743	7139	15744	springer	-	Guts_D25_P1	14948455	14948454	0.9988073151338458
X	19070335	19070338	4	16050	6970	16051	springer	-	Guts_D25_P2	19070337	19070336	0.9989398356745296
X	20659301	20659303	0	7260	7260	7265	springer	-	Guts_D25_P1	20659302	20659299	0.9994699178372648
X	21038878	21038880	4	7338	7334	7340	springer	-	Guts_D25_P1	21038883	21038879	0.999337397296581
2L	1118019	1118035	6	32730	7353	32731	rover	-	Guts_D25_P2	1118034	1118020	1.0
2L	1721546	1721553	0	10137	7282	20930	rover	-	Guts_D25_P2	1721552	1721547	1.0
2L	4366016	4366024	0	9733	7367	13177	rover	-	Guts_D25_P2	4366023	4366017	1.0
2L	5007164	5007166	3	7202	7199	7206	rover	+	Guts_D25_P1	5007168	5007163	0.99931675321126
2L	6258819	6258821	2	7419	7417	7423	rover	+	Guts_D25_P2	6258822	6258818	1.0
2L	6750648	6750655	0	23783	7442	23789	rover	+	Guts_D25_P2	6750654	6750649	1.0
2L	7079480	7079486	0	18870	7272	18877	rover	-	Guts_D25_P2	7079485	7079481	0.9980869089915276
2L	7137201	7137206	0	7983	7165	24764	rover	+	Guts_D25_P1	7137205	7137202	0.9986335064225198
2L	7326108	7326115	0	12153	7267	12154	rover	-	Guts_D25_P1	7326114	7326109	1.0
2L	7336172	7336174	7	7409	7402	7418	rover	-	Guts_D25_P2	7336180	7336166	1.0
2L	7868071	7868076	0	6911	4792	30146	rover	+	Guts_D25_P2	7868075	7868072	1.0
2L	8579473	8579475	5	7336	7331	7339	rover	+	Guts_D25_P2	8579479	8579473	0.9995900519267561
2L	8704320	8704327	0	9016	7368	9017	rover	+	Guts_D25_P2	8704326	8704321	1.0
2L	9123290	9123297	0	8076	7380	11141	rover	-	Guts_D25_P1	9123296	9123291	1.0
2L	9548177	9548188	2	12760	7304	12761	rover	+	Guts_D25_P1	9548187	9548178	1.0
2L	9688442	9688444	5	7329	7324	7331	rover	-	Guts_D25_P1	9688448	9688443	0.9998633506422521
2L	9804302	9804304	10	7258	7248	7262	rover	+	Guts_D25_P2	9804313	9804301	0.998906805138016
2L	10553923	10553929	0	11367	7353	11368	rover	+	Guts_D25_P2	10553928	10553924	0.9998633506422521
2L	13468356	13468363	0	16863	7318	17476	rover	-	Guts_D25_P1	13468362	13468357	1.0
2L	13515970	13515979	0	7573	7314	16163	rover	+	Guts_D25_P2	13515978	13515971	1.0
2L	14390330	14390335	2	7773	7340	20806	rover	+	Guts_D25_P2	14390334	14390331	0.9995900519267561
2L	14499254	14499256	5	7166	7161	7174	rover	-	Guts_D25_P1	14499260	14499249	0.9990434544957638
2L	18549138	18549145	0	12046	7307	12047	rover	+	Guts_D25_P1	18549144	18549139	1.0
2L	19642346	19642348	7	7179	7172	7181	rover	-	Guts_D25_P1	19642354	19642347	0.998906805138016
2L	20721884	20721890	3	12104	7202	12105	rover	-	Guts_D25_P2	20721889	20721885	0.99931675321126
2L	21337834	21337840	0	10365	7380	10366	rover	+	Guts_D25_P2	21337839	21337835	1.0
2L	22176461	22176463	12	7428	7416	7433	rover	+	Guts_D25_P2	22176474	22176459	0.9987701557802678
2R	6168005	6168011	0	7364	7359	7366	rover	-	Guts_D25_P2	6168011	6168006	0.9998633506422521
2R	6788319	6788326	0	7446	7336	24197	rover	-	Guts_D25_P2	6788325	6788320	1.0
2R	9228049	9228052	3	10749	7056	10750	rover	-	Guts_D25_P1	9228051	9228050	0.999726701284504
2R	9628909	9628917	0	9730	7266	22411	rover	+	Guts_D25_P1	9628916	9628910	1.0
2R	10191751	10191753	12	7230	7218	7232	rover	-	Guts_D25_P1	10191764	10191752	0.9984968570647718
2R	10981607	10981609	4	7324	7320	7329	rover	-	Guts_D25_P2	10981612	10981605	0.9995900519267561
2R	11187820	11187822	5	7227	7222	7229	rover	+	Guts_D25_P1	11187826	11187821	0.9998633506422521
2R	11427616	11427623	0	7755	7340	11576	rover	-	Guts_D25_P2	11427622	11427617	1.0
2R	11718636	11718642	0	10691	7411	10692	rover	-	Guts_D25_P2	11718641	11718637	1.0
2R	12716006	12716009	0	13458	7377	13459	rover	-	Guts_D25_P2	12716008	12716007	1.0
2R	12947176	12947186	0	56580	7184	56581	rover	-	Guts_D25_P2	12947185	12947177	1.0
2R	13189997	13190006	0	9313	7365	15848	rover	+	Guts_D25_P1	13190005	13189998	1.0
2R	13276591	13276596	0	9683	7394	17703	rover	-	Guts_D25_P2	13276595	13276592	1.0
2R	14772972	14772979	0	10798	7310	18211	rover	-	Guts_D25_P1	14772978	14772973	1.0
2R	17710556	17710561	0	22301	7448	22313	rover	-	Guts_D25_P2	17710560	17710557	0.9980869089915276
2R	18548637	18548639	1	7322	7321	7324	rover	-	Guts_D25_P1	18548639	18548638	0.9998633506422521
2R	20089843	20089849	3	22075	7360	22078	rover	+	Guts_D25_P2	20089848	20089844	0.99931675321126
2R	20805578	20805582	1	18942	7358	18943	rover	+	Guts_D25_P2	20805581	20805579	1.0
2R	21132686	21132688	5	7380	7375	7391	rover	-	Guts_D25_P2	21132692	21132678	0.9983602077070238
2R	21351058	21351065	0	7939	7303	8507	rover	+	Guts_D25_P2	21351064	21351059	1.0
2R	21541806	21541808	8	7261	7253	7263	rover	+	Guts_D25_P1	21541815	21541807	0.9983602077070238
2R	21653564	21653566	4	7233	7229	7237	rover	-	Guts_D25_P2	21653569	21653563	1.0
2R	22596674	22596677	0	10226	7255	16355	rover	+	Guts_D25_P1	22596676	22596675	1.0
2R	24917204	24917210	0	25532	7275	25533	rover	+	Guts_D25_P1	24917209	24917205	1.0
3L	546152	546157	0	10357	7279	10358	rover	-	Heads_D25_P1	546156	546153	1.0
3L	559965	559980	0	9224	7270	9225	rover	-	Guts_D25_P1	559979	559966	1.0
3L	1032591	1032598	0	9107	7325	16914	rover	+	Guts_D25_P2	1032597	1032592	0.99931675321126
3L	2485821	2485823	8	7347	7339	7364	rover	-	Guts_D25_P2	2485830	2485807	0.9983602077070238
3L	3589519	3589535	3	8592	7129	28701	rover	-	Guts_D25_P1	3589534	3589520	0.999726701284504
3L	4349822	4349827	0	7660	7401	14442	rover	+	Guts_D25_P2	4349826	4349823	1.0
3L	4414735	4414739	1	26308	7344	26314	rover	-	Guts_D25_P2	4414738	4414736	0.9990434544957638
3L	6949392	6949400	1	9566	7301	17302	rover	-	Guts_D25_P2	6949399	6949393	0.999453402569008
3L	7781235	7781240	0	10212	7314	20292	rover	-	Guts_D25_P1	7781239	7781236	0.998906805138016
3L	7906258	7906260	9	7324	7315	7332	rover	+	Guts_D25_P1	7906268	7906253	1.0
3L	8855171	8855178	0	8758	7178	8763	rover	+	Guts_D25_P1	8855177	8855172	0.999180103853512
3L	9100901	9100907	5	7369	7364	7373	rover	-	Guts_D25_P2	9100911	9100904	0.999726701284504
3L	10364942	10364956	0	16172	7336	16173	rover	-	Guts_D25_P2	10364955	10364943	1.0
3L	10591078	10591097	0	19036	7343	19055	rover	-	Guts_D25_P1	10591096	10591079	1.0
3L	10759723	10759725	0	7262	7262	7292	rover	+	Guts_D25_P1	10759724	10759696	0.9978136102760315
3L	11275251	11275253	1	7383	7382	7385	rover	-	Guts_D25_P1	11275253	11275252	0.9998633506422521
3L	11345492	11345495	0	18326	7246	18327	rover	-	Guts_D25_P1	11345494	11345493	1.0
3L	11596097	11596103	0	15934	7383	15935	rover	-	Guts_D25_P2	11596102	11596098	1.0
3L	11789090	11789102	0	11204	7329	11205	rover	+	Guts_D25_P1	11789101	11789091	1.0
3L	12406650	12406656	0	18670	7166	18671	rover	+	Guts_D25_P1	12406655	12406651	1.0
3L	13234395	13234400	0	7875	6884	32203	rover	+	Guts_D25_P2	13234399	13234396	1.0
3L	16873178	16873180	25	7417	7392	7425	rover	+	Guts_D25_P2	16873204	16873173	0.9954905711943154
3L	18997336	18997338	5	7323	7318	7328	rover	+	Guts_D25_P2	18997342	18997334	0.998906805138016
3L	19040471	19040473	12	7315	7303	7317	rover	-	Guts_D25_P1	19040484	19040472	0.999726701284504
3L	21175067	21175069	6	7229	7223	7244	rover	-	Guts_D25_P2	21175074	21175055	0.9959005192675594
3L	21260145	21260147	3	7309	7306	7314	rover	+	Guts_D25_P2	21260149	21260143	0.9995900519267561
3R	5113879	5113887	5	9599	7364	24299	rover	-	Guts_D25_P2	5113886	5113880	0.9995900519267561
3R	5557743	5557746	0	12343	7330	12344	rover	-	Guts_D25_P2	5557745	5557744	1.0
3R	5857992	5857997	0	7811	7379	20888	rover	+	Guts_D25_P2	5857996	5857993	0.99931675321126
3R	7938702	7938709	11	8474	7350	9170	rover	+	Guts_D25_P1	7938708	7938703	0.9982235583492758
3R	8812501	8812503	6	7026	7020	7028	rover	+	Guts_D25_P1	8812508	8812502	0.999726701284504
3R	8873509	8873514	0	7865	7363	24180	rover	-	Guts_D25_P2	8873513	8873510	1.0
3R	9994174	9994176	3	7395	7392	7397	rover	+	Guts_D25_P2	9994178	9994175	0.9998633506422521
3R	10528869	10528874	2	20668	7252	20669	rover	-	Guts_D25_P1	10528873	10528870	0.999726701284504
3R	10590943	10590945	5	7182	7177	7184	rover	-	Guts_D25_P2	10590949	10590944	0.9998633506422521
3R	17702998	17703010	0	10845	7459	10855	rover	-	Guts_D25_P2	17703009	17702999	0.9982235583492758
3R	17850895	17850902	0	10465	7372	10471	rover	+	Guts_D25_P2	17850901	17850896	0.999453402569008
3R	18178685	18178693	10	8673	7321	16192	rover	+	Guts_D25_P2	18178692	18178686	0.9972670128450396
3R	18901136	18901152	0	7638	7224	9176	rover	-	Guts_D25_P1	18901151	18901137	1.0
3R	20312816	20312818	8	7083	7075	7085	rover	-	Guts_D25_P2	20312825	20312817	0.9995900519267561
3R	20652098	20652105	5	11070	7322	23048	rover	+	Guts_D25_P2	20652104	20652099	0.999726701284504
3R	23426429	23426431	0	7245	7245	7257	rover	-	Guts_D25_P2	23426430	23426420	0.9971303634872916
3R	23579340	23579347	0	9820	7408	11559	rover	+	Guts_D25_P2	23579346	23579341	1.0
3R	23665309	23665314	3	10583	7384	32853	rover	-	Guts_D25_P2	23665313	23665310	0.9963104673408036
3R	23917126	23917133	2	26314	7469	26315	rover	+	Guts_D25_P2	23917132	23917127	1.0
3R	24117516	24117523	0	10620	7335	10622	rover	-	Guts_D25_P1	24117522	24117517	1.0
3R	25463534	25463536	3	7252	7249	7254	rover	-	Guts_D25_P1	25463538	25463535	0.9998633506422521
3R	26599412	26599419	0	8848	7388	21259	rover	-	Guts_D25_P2	26599418	26599413	1.0
3R	26652529	26652531	2	7242	7240	7244	rover	-	Guts_D25_P2	26652532	26652530	0.9984968570647718
3R	27280742	27280744	5	7039	7034	7053	rover	-	Guts_D25_P2	27280748	27280731	0.9971303634872916
3R	29331585	29331592	0	20340	7378	20343	rover	+	Guts_D25_P2	29331591	29331586	0.999453402569008
3R	30877400	30877405	0	21836	7321	21837	rover	+	Guts_D25_P2	30877404	30877401	1.0
X	670527	670542	0	7746	7315	11694	rover	+	Heads_D25_P1	670541	670528	0.999726701284504
X	1170080	1170082	4	7327	7323	7329	rover	+	Guts_D25_P2	1170085	1170081	1.0
X	2289534	2289536	0	7323	7323	7327	rover	-	Guts_D25_P1	2289535	2289533	0.999726701284504
X	2855369	2855376	0	9425	7327	14573	rover	-	Guts_D25_P2	2855375	2855370	1.0
X	3386756	3386758	3	7308	7305	7314	rover	-	Guts_D25_P2	3386760	3386753	0.998906805138016
X	3475465	3475467	5	7289	7284	7291	rover	-	Guts_D25_P1	3475471	3475466	0.9998633506422521
X	3701497	3701499	1	7269	7268	7271	rover	+	Guts_D25_P1	3701499	3701498	0.9998633506422521
X	4484369	4484371	6	7308	7302	7322	rover	-	Guts_D25_P2	4484376	4484358	0.9986335064225198
X	4597460	4597467	0	12710	7302	14034	rover	-	Guts_D25_P1	4597466	4597461	0.9998633506422521
X	5093605	5093613	0	7342	7117	47833	rover	+	Guts_D25_P1	5093612	5093606	1.0
X	5992660	5992662	8	7454	7446	7456	rover	+	Guts_D25_P2	5992669	5992661	0.999726701284504
X	6167606	6167614	0	11039	7317	24805	rover	-	Guts_D25_P1	6167613	6167607	1.0
X	6875181	6875183	4	7386	7382	7388	rover	-	Guts_D25_P2	6875186	6875182	0.9998633506422521
X	7314320	7314329	0	16184	7380	16185	rover	-	Guts_D25_P2	7314328	7314321	1.0
X	7589992	7589998	3	21073	7364	21075	rover	+	Guts_D25_P2	7589997	7589993	0.99931675321126
X	8886529	8886534	0	9829	7389	26101	rover	+	Guts_D25_P2	8886533	8886530	1.0
X	9182110	9182126	0	9002	7271	9419	rover	+	Guts_D25_P1	9182125	9182111	0.999180103853512
X	9474659	9474664	0	20182	7333	20183	rover	-	Guts_D25_P2	9474663	9474660	1.0
X	9588847	9588849	3	7317	7314	7319	rover	-	Guts_D25_P1	9588851	9588848	0.9998633506422521
X	9729359	9729361	3	7435	7432	7437	rover	+	Guts_D25_P2	9729363	9729360	0.9998633506422521
X	9967373	9967380	0	11493	7351	11496	rover	-	Guts_D25_P2	9967379	9967374	0.999180103853512
X	10485410	10485417	0	11042	7281	11043	rover	-	Guts_D25_P1	10485416	10485411	1.0
X	10674569	10674575	0	18367	7245	18368	rover	-	Guts_D25_P1	10674574	10674570	1.0
X	10739912	10739926	0	10813	7308	13041	rover	-	Guts_D25_P1	10739925	10739913	0.998906805138016
X	10776570	10776572	5	7315	7310	7317	rover	-	Guts_D25_P1	10776576	10776571	0.9998633506422521
X	11358566	11358586	3	14178	7107	14179	rover	-	Guts_D25_P1	11358585	11358567	0.9995900519267561
X	11517346	11517357	0	24881	7313	24882	rover	-	Guts_D25_P2	11517356	11517347	0.9998633506422521
X	11765142	11765144	3	7187	7184	7189	rover	-	Guts_D25_P2	11765146	11765143	0.999453402569008
X	11963407	11963427	0	12849	7255	12850	rover	+	Guts_D25_P1	11963426	11963408	1.0
X	12086796	12086822	0	43396	7247	43399	rover	+	Guts_D25_P1	12086821	12086808	0.9995900519267561
X	12709611	12709617	0	7560	7259	13272	rover	-	Guts_D25_P1	12709616	12709612	0.999453402569008
X	13531387	13531394	0	38098	7165	38104	rover	+	Guts_D25_P1	13531393	13531388	0.9987701557802678
X	13965405	13965415	5	10013	7354	15476	rover	-	Guts_D25_P2	13965414	13965406	0.9986335064225198
X	14448121	14448128	0	11003	7258	28276	rover	-	Guts_D25_P1	14448127	14448122	0.999180103853512
X	15071603	15071605	0	7198	7198	7205	rover	-	Guts_D25_P1	15071604	15071599	0.9984968570647718
X	15632343	15632345	6	7305	7299	7307	rover	-	Guts_D25_P2	15632350	15632344	0.999726701284504
X	16956479	16956489	0	8067	7337	8131	rover	+	Guts_D25_P2	16956488	16956480	0.9995900519267561
X	17614441	17614443	7	7457	7450	7467	rover	+	Guts_D25_P2	17614449	17614434	0.9986335064225198
X	18094445	18094453	0	13018	7317	13019	rover	+	Guts_D25_P2	18094452	18094446	1.0
X	18153987	18153990	0	10201	7381	10202	rover	-	Guts_D25_P2	18153989	18153988	1.0
X	18834546	18834548	8	7346	7338	7348	rover	-	Guts_D25_P2	18834555	18834547	0.999180103853512
X	18950574	18950576	16	7279	7263	7282	rover	-	Guts_D25_P2	18950591	18950574	0.9986335064225198
X	19297317	19297324	0	12688	7211	12689	rover	+	Guts_D25_P1	19297323	19297318	1.0
X	19304942	19304952	0	20418	7337	20431	rover	-	Guts_D25_P2	19304951	19304943	0.999726701284504
X	19313249	19313251	5	7176	7171	7185	rover	-	Guts_D25_P2	19313255	19313243	0.999180103853512
X	19375202	19375209	0	8290	7253	21972	rover	-	Guts_D25_P1	19375208	19375203	1.0
X	19714017	19714024	0	10524	7453	10531	rover	-	Guts_D25_P2	19714023	19714018	0.999180103853512
X	21292648	21292655	1	9397	7314	34710	rover	-	Guts_D25_P1	21292654	21292649	0.9995900519267561
X	21330150	21330152	5	7395	7390	7397	rover	+	Guts_D25_P2	21330156	21330151	0.9998633506422521
X	21561161	21561163	6	7392	7386	7394	rover	+	Guts_D25_P2	21561168	21561162	0.9998633506422521
X	22870547	22870549	0	7409	7409	7427	rover	+	Guts_D25_P2	22870548	22870532	0.9982235583492758
3R	3959011	3959019	37	7457	6989	20182	Stalker	-	Heads_D25_P2	3959018	3959012	0.9986218302094818
X	23415851	23415857	38	9910	5217	15666	Stalker	-	Heads_D25_P2	23415856	23415852	0.9990352811466372
2L	6884153	6884165	2	15297	2079	15301	jockey	-	Heads_D25_P2	6884164	6884154	0.996812749003984
X	4690045	4690070	13	1741	1697	11666	S-element	+	Heads_D25_P2	4690069	4690046	0.9994239631336406
X	5616587	5616593	0	10078	1693	10079	S-element	-	Guts_D25_P2	5616592	5616589	1.0
2R	8324731	8324740	0	17241	2930	41864	hobo	-	Guts_D25_P2	8324739	8324732	1.0
3R	7875139	7875150	0	7055	973	19319	hobo	-	Guts_D25_P1	7875149	7875140	0.9993240959783709
3R	11333594	11333605	1	11132	918	11133	hobo	-	Guts_D25_P2	11333607	11333595	0.9993240959783709
3R	19528975	19528983	1	1925	906	7166	hobo	-	Guts_D25_P2	19528983	19528976	0.9989861439675566
X	7384235	7384238	8	11947	882	11948	hobo	-	Heads_D25_P2	7384244	7384238	1.0
X	12821073	12821086	0	1962	897	12018	hobo	+	Guts_D25_P2	12821086	12821081	1.0
X	14260601	14260613	10	5859	1629	17820	hobo	+	Heads_D25_P1	14260612	14260602	0.9972963839134844
2L	3649323	3649327	1	2183	1663	36029	Bari1	+	Heads_D25_P2	3649326	3649324	0.9982638888888888
3L	1563513	1563518	0	24818	1688	24819	Bari1	+	Guts_D25_P1	1563517	1563514	1.0
2R	1717690	1717710	0	8045	4664	11445	Doc	-	Guts_D25_P2	1717709	1717699	0.9987301587301588
3L	8580132	8580146	0	7172	5996	9749	diver	+	Guts_D25_P2	8580145	8580133	1.0
2R	6885359	6885363	0	7015	4883	9056	flea	+	Heads_D25_P2	6885362	6885360	0.9980135081446166
X	16563753	16563758	0	17939	4924	17940	flea	-	Heads_D25_P1	16563757	16563754	1.0
X	23281167	23281172	0	17077	1960	17078	gypsy2	+	Heads_D25_P1	23281171	23281168	1.0
X	13377303	13377307	10	13761	5252	13771	I-element	+	Guts_D25_P2	13377306	13377304	0.9972072239806368
X	14502626	14502632	0	7395	5437	8393	micropia	+	Guts_D25_P2	14502631	14502627	1.0
}
