# Supplementary material for: Unraveling the features of somatic transposition in the Drosophila intestine
Source: EMBO J. 2021 Feb 26;40(9):e106388. doi: 10.15252/embj.2020106388 (PMC8090852; doi:10.15252/embj.2020106388)
Supplement: Supplementary file 7 — Table EV5 [file EMBJ-40-e106388-s012.xlsx]

## Sheet: Table EV5
Table EV5
List of genes with somatic insertions recovered from the Pros>2xGFP clonal gut samples (Illumina sequencing)
Genic regions +/- 500 bp were considered.
FlyBase Gene ID	Gene Symbol	No of insertions	TE family
FBgn0000008	a	1	rover
FBgn0052062	A2bp1	2	rover
FBgn0004852	Ac76E	1	rover
FBgn0002855	Acp26Aa	1	rover
FBgn0087035	AGO2	1	rover
FBgn0087035	AGO2	1	hobo
FBgn0261238	Alh	1	rover
FBgn0015577	alpha-Est9	3	rover
FBgn0259170	alpha-Man-Ia	1	rover
FBgn0031068	Alr	1	rover
FBgn0027356	Amph	1	rover
FBgn0032536	Ance-3	1	F-element
FBgn0260941	app	2	rover
FBgn0015903	apt	2	rover
FBgn0032337	AstCC	1	blood
FBgn0028550	Atf3	1	rover
FBgn0052672	Atg8a	1	rover
FBgn0023407	B4	2	rover
FBgn0034724	babos	1	copia
FBgn0263231	bel	1	rover
FBgn0250788	beta-Spec	1	rover
FBgn0003888	betaTub60D	1	rover
FBgn0026562	BM-40-SPARC	1	rover
FBgn0036449	bmm	2	copia
FBgn0011206	bol	1	rover
FBgn0283451	br	1	copia
FBgn0259246	brp	2	rover
FBgn0266756	btsz	1	rover
FBgn0259176	bun	2	copia
FBgn0259176	bun	1	rover
FBgn0000244	by	1	rover
FBgn0264386	Ca-alpha1T	1	rover
FBgn0027844	CAH1	1	copia
FBgn0027843	CAH2	1	rover
FBgn0037100	CapaR	1	rover
FBgn0023095	caps	1	rover
FBgn0023095	caps	1	copia
FBgn0023095	caps	1	Stalker4
FBgn0000257	car	1	rover
FBgn0011241	cbx	1	rover
FBgn0011241	cbx	1	I-element
FBgn0052499	Cda4	1	G-element
FBgn0032821	CdGAPr	1	rover
FBgn0004876	cdi	1	rover
FBgn0004876	cdi	1	I-element
FBgn0028509	CenG1A	2	rover
FBgn0039590	CG10011	1	I-element
FBgn0034731	CG10384	1	rover
FBgn0033021	CG10417	1	rover
FBgn0035649	CG10483	1	blood
FBgn0029663	CG10804	1	rover
FBgn0035300	CG1139	1	rover
FBgn0026876	CG11403	1	rover
FBgn0037563	CG11672	1	rover
FBgn0037386	CG1208	1	rover
FBgn0038220	CG12207	1	rover
FBgn0029657	CG12535	2	rover
FBgn0029657	CG12535	2	I-element
FBgn0030202	CG12640	1	rover
FBgn0035321	CG1275	1	rover
FBgn0035321	CG1275	1	roo
FBgn0033497	CG12912	2	rover
FBgn0040877	CG12994	1	rover
FBgn0030798	CG13003	1	rover
FBgn0030797	CG13004	2	rover
FBgn0040801	CG13053	1	rover
FBgn0032609	CG13280	1	rover
FBgn0025633	CG13366	1	I-element
FBgn0039209	CG13624	1	rover
FBgn0039290	CG13654	1	rover
FBgn0035237	CG13917	1	copia
FBgn0032914	CG14397	1	rover
FBgn0029915	CG14434	1	I-element
FBgn0029895	CG14441	1	copia
FBgn0037174	CG14457	1	rover
FBgn0040361	CG14627	1	I-element
FBgn0030406	CG1463	1	rover
FBgn0030234	CG15211	1	rover
FBgn0029746	CG15465	4	rover
FBgn0034159	CG15615	1	rover
FBgn0030246	CG1582	1	rover
FBgn0035309	CG15879	1	rover
FBgn0033090	CG15909	1	copia
FBgn0030478	CG1640	1	rover
FBgn0033446	CG1648	1	rover
FBgn0029941	CG1677	1	rover
FBgn0038881	CG16791	1	rover
FBgn0031816	CG16947	1	rover
FBgn0033122	CG17002	1	I-element
FBgn0046225	CG17230	2	rover
FBgn0259979	CG17337	1	rover
FBgn0033936	CG17386	1	rover
FBgn0031197	CG17601	1	rover
FBgn0038421	CG17931	1	rover
FBgn0036837	CG18135	2	rover
FBgn0036725	CG18265	1	rover
FBgn0042102	CG18745	1	rover
FBgn0042102	CG18745	1	copia
FBgn0042104	CG18747	1	rover
FBgn0042105	CG18748	1	copia
FBgn0050118	CG30118	1	rover
FBgn0050344	CG30344	1	rover
FBgn0050345	CG30345	1	rover
FBgn0050463	CG30463	2	rover
FBgn0050497	CG30497	4	rover
FBgn0051324	CG31324	1	copia
FBgn0051522	CG31522	2	rover
FBgn0051560	CG31560	1	copia
FBgn0051612	CG31612	1	rover
FBgn0051949	CG31949	1	rover
FBgn0052103	CG32103	2	rover
FBgn0052264	CG32264	1	rover
FBgn0052305	CG32305	1	rover
FBgn0052369	CG32369	1	rover
FBgn0052521	CG32521	2	rover
FBgn0052572	CG32572	1	rover
FBgn0052643	CG32643	1	copia
FBgn0052647	CG32647	1	rover
FBgn0052647	CG32647	1	297
FBgn0052683	CG32683	1	rover
FBgn0052698	CG32698	1	rover
FBgn0052772	CG32772	1	rover
FBgn0052815	CG32815	1	rover
FBgn0052816	CG32816	2	copia
FBgn0052816	CG32816	1	rover
FBgn0052984	CG32984	1	1731
FBgn0053177	CG33177	1	rover
FBgn0053919	CG33919	1	rover
FBgn0053970	CG33970	1	rover
FBgn0083949	CG34113	1	rover
FBgn0085265	CG34236	1	rover
FBgn0085265	CG34236	1	copia
FBgn0085339	CG34310	1	rover
FBgn0085376	CG34347	2	rover
FBgn0085382	CG34353	1	FB
FBgn0085391	CG34362	1	rover
FBgn0085391	CG34362	1	ZAM
FBgn0085412	CG34383	3	rover
FBgn0085446	CG34417	1	rover
FBgn0085478	CG34449	1	rover
FBgn0029648	CG3603	1	rover
FBgn0040346	CG3704	1	rover
FBgn0030418	CG4004	1	rover
FBgn0259221	CG42321	1	I-element
FBgn0259242	CG42340	1	rover
FBgn0259677	CG42346	1	rover
FBgn0259677	CG42346	1	copia
FBgn0259699	CG42353	1	copia
FBgn0259700	CG42354	1	copia
FBgn0259735	CG42389	1	roo
FBgn0259917	CG42446	1	rover
FBgn0259992	CG42489	1	rover
FBgn0261570	CG42684	1	rover
FBgn0261801	CG42747	1	rover
FBgn0261804	CG42750	1	copia
FBgn0262617	CG43143	1	springer
FBgn0262617	CG43143	1	copia
FBgn0262988	CG43296	1	rover
FBgn0263077	CG43340	2	rover
FBgn0263072	CG43347	1	jockey
FBgn0263072	CG43347	1	diver
FBgn0263346	CG43427	1	copia
FBgn0263776	CG43693	2	rover
FBgn0264090	CG43759	1	rover
FBgn0264339	CG43795	1	rover
FBgn0264443	CG43861	3	rover
FBgn0265002	CG44153	1	rover
FBgn0266354	CG45002	1	rover
FBgn0266526	CG45093	4	rover
FBgn0266696	CG45186	1	rover
FBgn0038740	CG4562	1	rover
FBgn0031306	CG4577	1	rover
FBgn0267964	CG46244	2	rover
FBgn0037010	CG4825	1	rover
FBgn0037007	CG5059	1	rover
FBgn0037009	CG5104	1	rover
FBgn0036576	CG5151	2	copia
FBgn0036576	CG5151	1	rover
FBgn0031907	CG5171	1	copia
FBgn0030838	CG5445	1	rover
FBgn0027539	CG5807	1	gypsy3
FBgn0038515	CG5823	1	rover
FBgn0038897	CG5849	1	rover
FBgn0038679	CG6040	1	rover
FBgn0036152	CG6175	1	copia
FBgn0038720	CG6231	1	rover
FBgn0036731	CG6333	1	rover
FBgn0037956	CG6959	1	copia
FBgn0037956	CG6959	1	F-element
FBgn0038286	CG6966	1	copia
FBgn0039228	CG6980	1	gypsy3
FBgn0035896	CG6983	1	copia
FBgn0035888	CG7120	1	rover
FBgn0031976	CG7367	1	rover
FBgn0036741	CG7510	1	rover
FBgn0038652	CG7720	2	rover
FBgn0036698	CG7724	2	rover
FBgn0032021	CG7781	2	rover
FBgn0037548	CG7900	1	rover
FBgn0031011	CG8034	1	rover
FBgn0030663	CG8117	1	Doc
FBgn0033359	CG8213	1	rover
FBgn0033359	CG8213	1	I-element
FBgn0033031	CG8245	1	rover
FBgn0032938	CG8671	1	rover
FBgn0032913	CG9259	1	rover
FBgn0030332	CG9360	1	rover
FBgn0030574	CG9413	1	rover
FBgn0033092	CG9422	1	copia
FBgn0036451	CG9425	1	rover
FBgn0029939	CG9650	1	rover
FBgn0036663	CG9674	1	rover
FBgn0030763	CG9782	1	rover
FBgn0037234	CG9795	1	rover
FBgn0261289	CheB98a	1	rover
FBgn0029504	CHES-1-like	2	rover
FBgn0086758	chinmo	2	rover
FBgn0027598	cindr	1	I-element
FBgn0044323	Cka	1	rover
FBgn0263257	Cngl	1	rover
FBgn0259173	corn	1	rover
FBgn0265935	coro	1	rover
FBgn0032437	CR17024	1	copia
FBgn0052773	CR32773	2	copia
FBgn0052773	CR32773	1	rover
FBgn0261586	CR42696	1	rover
FBgn0262353	CR43051	1	copia
FBgn0262991	CR43299	1	rover
FBgn0263039	CR43334	1	rover
FBgn0263039	CR43334	1	opus
FBgn0263617	CR43626	1	rover
FBgn0263659	CR43650	1	copia
FBgn0264506	CR43905	1	copia
FBgn0264678	CR43963	1	copia
FBgn0264705	CR43974	1	rover
FBgn0264865	CR44056	1	rover
FBgn0264882	CR44073	1	FB
FBgn0265050	CR44165	1	copia
FBgn0265153	CR44222	1	rover
FBgn0265457	CR44357	2	rover
FBgn0265644	CR44451	1	rover
FBgn0265684	CR44491	1	rover
FBgn0265872	CR44661	1	rover
FBgn0265873	CR44662	1	rover
FBgn0265999	CR44773	1	rover
FBgn0266045	CR44810	1	copia
FBgn0266051	CR44816	1	rover
FBgn0266094	CR44831	2	rover
FBgn0266350	CR44999	3	rover
FBgn0266350	CR44999	2	I-element
FBgn0266631	CR45138	1	I-element
FBgn0266654	CR45161	1	rover
FBgn0266677	CR45167	1	blood
FBgn0266702	CR45192	1	rover
FBgn0266751	CR45224	1	rover
FBgn0267153	CR45593	1	copia
FBgn0267165	CR45605	1	rover
FBgn0267166	CR45606	1	rover
FBgn0267262	CR45698	1	Quasimodo
FBgn0267570	CR45910	1	rover
FBgn0267597	CR45935	1	rover
FBgn0267601	CR45939	1	copia
FBgn0267635	CR45973	1	rover
FBgn0267759	CR46090	1	rover
FBgn0267759	CR46090	1	copia
FBgn0267982	CR46249	1	copia
FBgn0023023	CRMP	1	rover
FBgn0000392	cup	1	rover
FBgn0086901	cv-c	1	rover
FBgn0086901	cv-c	1	copia
FBgn0030367	Cyp311a1	1	rover
FBgn0033524	Cyp49a1	1	rover
FBgn0086907	Cyt-c-d	1	copia
FBgn0000409	Cyt-c-p	2	copia
FBgn0052843	Dh31-R	1	rover
FBgn0031725	DIP-eta	1	rover
FBgn0000479	dnc	2	rover
FBgn0000479	dnc	1	copia
FBgn0024245	dnt	1	copia
FBgn0053512	dpr4	1	rover
FBgn0040823	dpr6	1	rover
FBgn0052666	Drak	2	rover
FBgn0033188	Drat	1	rover
FBgn0026404	Dronc	1	rover
FBgn0016930	Dyrk2	2	copia
FBgn0039411	dysf	1	rover
FBgn0035153	ebd1	1	flea
FBgn0262579	Ect4	1	rover
FBgn0011217	eff	1	rover
FBgn0001404	egh	1	copia
FBgn0005640	Eip63E	1	copia
FBgn0000567	Eip74EF	3	rover
FBgn0000567	Eip74EF	1	copia
FBgn0000568	Eip75B	2	copia
FBgn0000568	Eip75B	1	rover
FBgn0004865	Eip78C	2	rover
FBgn0011589	Elk	1	rover
FBgn0036974	eRF1	1	rover
FBgn0263934	esn	1	copia
FBgn0263934	esn	1	blood
FBgn0262740	Evi5	1	rover
FBgn0000633	fas	2	rover
FBgn0000635	Fas2	1	rover
FBgn0014163	fax	1	rover
FBgn0015222	Fer1HCH	1	copia
FBgn0266084	Fhos	2	rover
FBgn0266084	Fhos	1	copia
FBgn0024238	Fim	1	rover
FBgn0005633	fln	1	rover
FBgn0000719	fog	1	rover
FBgn0000719	fog	1	copia
FBgn0011592	fra	1	copia
FBgn0004652	fru	1	copia
FBgn0004652	fru	1	1360
FBgn0001078	ftz-f1	1	copia
FBgn0004509	Fur1	1	copia
FBgn0001085	fz	1	diver
FBgn0260446	GABA-B-R1	1	rover
FBgn0033153	Gadd45	2	rover
FBgn0001122	Galphao	1	rover
FBgn0261703	gce	1	rover
FBgn0250823	gish	1	copia
FBgn0067102	GlcT-1	2	rover
FBgn0267336	Glut4EF	2	rover
FBgn0267336	Glut4EF	1	copia
FBgn0027287	Gmap	1	I-element
FBgn0063498	GstE2	1	rover
FBgn0063497	GstE3	1	rover
FBgn0026238	gus	1	rover
FBgn0038295	Gyc88E	1	diver
FBgn0001168	h	1	rover
FBgn0010113	hdc	1	copia
FBgn0011224	heph	1	rover
FBgn0011224	heph	1	Doc
FBgn0035142	hipk	1	rover
FBgn0035142	hipk	1	copia
FBgn0004828	His3.3B	1	rover
FBgn0263220	Hk	1	rover
FBgn0004914	Hnf4	1	rover
FBgn0263395	hppy	1	rover
FBgn0263395	hppy	1	gypsy12
FBgn0261239	Hr39	2	rover
FBgn0000448	Hr46	2	rover
FBgn0031005	Hs3st-B	1	rover
FBgn0001224	Hsp23	1	rover
FBgn0013467	igl	1	rover
FBgn0259683	Ir40a	1	rover
FBgn0086655	jing	2	copia
FBgn0086655	jing	1	rover
FBgn0051363	Jupiter	1	blood
FBgn0263929	jvl	1	rover
FBgn0027596	Kank	4	rover
FBgn0040208	Kat60	1	rover
FBgn0033494	KCNQ	1	rover
FBgn0031016	kek5	2	rover
FBgn0039862	kek6	2	rover
FBgn0019968	Khc-73	1	copia
FBgn0028369	kirre	2	rover
FBgn0266557	kis	1	rover
FBgn0001316	klar	1	rover
FBgn0032683	kon	1	copia
FBgn0004167	kst	1	I-element
FBgn0259984	kuz	1	I-element
FBgn0026713	l(1)G0007	1	rover
FBgn0040153	l(1)G0469	1	rover
FBgn0022029	l(2)k01209	1	copia
FBgn0010877	l(3)05822	1	rover
FBgn0000464	Lar	2	rover
FBgn0261618	larp	1	copia
FBgn0040092	lectin-46Cb	1	rover
FBgn0041111	lilli	1	rover
FBgn0041203	LIMK1	1	copia
FBgn0261565	Lmpt	3	copia
FBgn0261565	Lmpt	1	rover
FBgn0266129	lov	1	rover
FBgn0032633	Lrch	2	rover
FBgn0053087	LRP1	1	rover
FBgn0002577	m	1	rover
FBgn0267033	mamo	1	rover
FBgn0029870	Marf	1	rover
FBgn0015513	mbc	1	rover
FBgn0025743	mbt	2	rover
FBgn0034389	Mctp	1	rover
FBgn0004797	mdy	1	rover
FBgn0032694	MESR3	1	rover
FBgn0032694	MESR3	1	copia
FBgn0039561	mfrn	1	rover
FBgn0039561	mfrn	1	Tabor
FBgn0264695	Mhc	1	rover
FBgn0262440	mir-280	1	rover
FBgn0262432	mir-8	1	copia
FBgn0263490	mld	2	rover
FBgn0263490	mld	2	copia
FBgn0014863	Mlp84B	1	rover
FBgn0011661	Moe	1	rover
FBgn0260660	Mp	1	rover
FBgn0262741	MRE23	1	rover
FBgn0263316	Mrp4	1	rover
FBgn0011666	msi	1	rover
FBgn0013576	mtd	2	copia
FBgn0262737	mub	2	rover
FBgn0025390	Mur2B	1	copia
FBgn0267431	Myo81F	1	Transpac
FBgn0004647	N	3	rover
FBgn0086778	nAChRalpha7	1	rover
FBgn0028704	Nckx30C	1	rover
FBgn0026630	nes	2	rover
FBgn0026630	nes	1	copia
FBgn0265416	Neto	1	rover
FBgn0002932	neur	1	rover
FBgn0042696	NfI	1	rover
FBgn0040297	Nhe2	1	rover
FBgn0053554	Nipped-A	1	Rt1b
FBgn0024321	NK7.1	1	rover
FBgn0011817	nmo	1	rover
FBgn0032946	nrv3	2	rover
FBgn0038975	Nrx-1	1	rover
FBgn0022774	Oat	1	rover
FBgn0022774	Oat	1	roo
FBgn0038063	Octbeta2R	1	rover
FBgn0037153	olf413	1	412
FBgn0026391	Or33b	1	rover
FBgn0026390	Or33c	1	rover
FBgn0017561	Ork1	1	rover
FBgn0261885	osa	1	copia
FBgn0003016	osp	4	rover
FBgn0004839	otk	1	rover
FBgn0035101	p130CAS	1	rover
FBgn0035101	p130CAS	1	diver
FBgn0035101	p130CAS	1	I-element
FBgn0264255	para	1	rover
FBgn0052528	parvin	1	rover
FBgn0016693	Past1	1	rover
FBgn0041789	Pax	1	rover
FBgn0033988	pcs	1	copia
FBgn0030520	Pdcd4	1	rover
FBgn0264815	Pde1c	1	rover
FBgn0038237	Pde6	1	17.6
FBgn0027601	pdgy	2	rover
FBgn0016694	Pdp1	1	rover
FBgn0003090	pk	1	copia
FBgn0003090	pk	1	S-element
FBgn0000273	Pka-C1	1	rover
FBgn0033075	Pld	1	rover
FBgn0025741	PlexA	1	rover
FBgn0003118	pnt	3	rover
FBgn0003118	pnt	1	diver
FBgn0003118	pnt	1	copia
FBgn0011826	Pp2B-14D	1	rover
FBgn0003139	PpV	1	rover
FBgn0036770	Prestin	1	rover
FBgn0026189	prominin-like	1	rover
FBgn0243512	puc	3	rover
FBgn0003165	pum	1	rover
FBgn0262614	pyd	1	rover
FBgn0262699	rap	3	rover
FBgn0260943	Rbp6	2	rover
FBgn0264493	rdx	1	rover
FBgn0266098	rg	4	rover
FBgn0261258	rgn	1	copia
FBgn0003250	Rh4	1	rover
FBgn0030808	RhoGAP15B	1	rover
FBgn0038853	RhoGAP93B	1	rover
FBgn0005631	robo1	1	rover
FBgn0026181	Rok	1	copia
FBgn0039152	Rootletin	1	rover
FBgn0003301	rut	1	rover
FBgn0011286	RyR	1	Transpac
FBgn0003310	S	1	rover
FBgn0025697	santa-maria	1	rover
FBgn0016754	sba	1	rover
FBgn0010575	sbb	1	copia
FBgn0004170	sc	1	copia
FBgn0030357	Sclp	1	rover
FBgn0263289	scrib	2	rover
FBgn0028993	scro	2	rover
FBgn0003345	sd	3	rover
FBgn0010415	Sdc	1	rover
FBgn0010415	Sdc	1	diver
FBgn0052654	Sec16	1	rover
FBgn0011259	Sema-1a	1	rover
FBgn0259923	2004-09-01	1	copia
FBgn0003371	sgg	1	rover
FBgn0052423	shep	1	rover
FBgn0052423	shep	1	Max-element
FBgn0003396	shn	2	copia
FBgn0085408	Shroom	1	rover
FBgn0010762	simj	1	X-element
FBgn0010762	simj	1	Dm88
FBgn0022764	Sin3A	1	rover
FBgn0003410	sina	1	rover
FBgn0026179	siz	1	rover
FBgn0029761	SK	1	rover
FBgn0030300	Sk1	1	rover
FBgn0051163	SKIP	1	rover
FBgn0003429	slo	1	rover
FBgn0265523	Smr	1	copia
FBgn0085450	Snoo	2	rover
FBgn0263458	snoRNA:CG43051-a	1	copia
FBgn0036934	sNPF-R	1	rover
FBgn0003463	sog	2	rover
FBgn0024288	Sox100B	1	I-element
FBgn0005612	Sox14	2	rover
FBgn0035710	SP1173	1	rover
FBgn0034371	SP2637	1	rover
FBgn0086676	spin	1	roo
FBgn0086676	spin	1	copia
FBgn0028990	Spn27A	1	rover
FBgn0003495	spz	1	rover
FBgn0016917	Stat92E	1	rover
FBgn0265045	Strn-Mlck	1	rover
FBgn0040271	Sulf1	1	rover
FBgn0034709	Swim	1	rover
FBgn0034709	Swim	1	copia
FBgn0038826	Syp	1	rover
FBgn0261090	Sytbeta	1	rover
FBgn0041092	tai	1	rover
FBgn0086674	Tango13	1	rover
FBgn0266579	tau	1	rover
FBgn0267001	Ten-a	1	rover
FBgn0033652	ths	1	copia
FBgn0037310	Tim17b1	1	copia
FBgn0003721	Tm1	1	rover
FBgn0004117	Tm2	1	rover
FBgn0028541	TM9SF4	1	rover
FBgn0032586	Tpr2	1	rover
FBgn0003748	Treh	1	rover
FBgn0051721	Trim9	3	rover
FBgn0024277	trio	1	rover
FBgn0052127	tRNA:CR32127	1	rover
FBgn0052493	tRNA:CR32493	1	rover
FBgn0028912	tRNA:P:35Ba	2	rover
FBgn0028911	tRNA:P:35Bb	2	rover
FBgn0028910	tRNA:P:35Bc	2	rover
FBgn0020653	Trxr-1	1	flea
FBgn0032943	Tsp39D	1	rover
FBgn0033127	Tsp42Ef	1	rover
FBgn0032895	twit	1	rover
FBgn0035601	Uev1A	1	copia
FBgn0004395	unk	1	rover
FBgn0263352	Unr	1	rover
FBgn0003963	ush	1	rover
FBgn0052479	Usp10	1	rover
FBgn0050421	Usp15-31	1	rover
FBgn0003975	vg	1	rover
FBgn0028670	Vha100-2	1	rover
FBgn0016075	vkg	2	rover
FBgn0261930	vnd	1	I-element
FBgn0037299	Vps37B	1	rover
FBgn0016076	vri	1	copia
FBgn0039620	wat	1	rover
FBgn0005642	wdn	1	rover
FBgn0051665	wry	1	FB
FBgn0004028	wupA	1	rover
FBgn0052685	ZAP3	1	rover
FBgn0265434	zip	1	I-element
