# Supplementary material for: Unraveling the features of somatic transposition in the Drosophila intestine
Source: EMBO J. 2021 Feb 26;40(9):e106388. doi: 10.15252/embj.2020106388 (PMC8090852; doi:10.15252/embj.2020106388)
Supplement: Supplementary file 8 — Table EV6 [file EMBJ-40-e106388-s016.xlsx]

## Sheet: Table EV6
Table EV6
List of genes with singleton insertions recovered from pooled Pros>2xGFP normal midguts (Nanopore ONT sequencing)
Genic regions +/- 500 bp were considered.
Fly Base Gene ID	Gene Symbol	No of insertions
FBgn0016926	Pino	1
FBgn0031359	Rim2	1
FBgn0026319	Traf4	1
FBgn0053113	Rtnl1	1
FBgn0053531	Ddr	1
FBgn0031855	CG11221	1
FBgn0031888	Pvf2	1
FBgn0265822	CR44611	1
FBgn0085407	Pvf3	1
FBgn0031902	Wnt6	1
FBgn0045038	Proc	1
FBgn0267488	Mcr	1
FBgn0264953	Piezo	1
FBgn0011259	Sema-1a	1
FBgn0004914	Hnf4	1
FBgn0266327	CR44992	1
FBgn0032129	jp	1
FBgn0000273	Pka-C1	1
FBgn0032151	nAChRalpha6	1
FBgn0051721	Trim9	1
FBgn0263354	CG42784	1
FBgn0023407	B4	1
FBgn0004858	elB	1
FBgn0085370	Pde11	1
FBgn0010300	brat	1
FBgn0000464	Lar	1
FBgn0267964	CG46244	1
FBgn0266314	CR44979	1
FBgn0266844	CR45306	1
FBgn0023091	dimm	1
FBgn0032981	CG3635	1
FBgn0087011	CG41520	1
FBgn0000546	EcR	1
FBgn0085421	Epac	1
FBgn0033115	Spn42De	1
FBgn0010114	hig	1
FBgn0033438	Mmp2	1
FBgn0033494	KCNQ	1
FBgn0040765	luna	1
FBgn0003396	shn	1
FBgn0015872	Drip	1
FBgn0033649	pyr	1
FBgn0261545	CG42663	1
FBgn0033802	CG17724	1
FBgn0053182	Kdm4B	1
FBgn0028991	seq	1
FBgn0052843	Dh31-R	1
FBgn0033912	RpS23	1
FBgn0262407	mir-308	1
FBgn0015602	BEAF-32	1
FBgn0001319	kn	1
FBgn0034031	CG12963	1
FBgn0028494	CG6424	1
FBgn0085419	Rgk2	1
FBgn0034590	Magi	1
FBgn0034624	CG17974	1
FBgn0003731	Egfr	1
FBgn0034644	CG10082	1
FBgn0265192	Snp	1
FBgn0034739	CG3927	1
FBgn0266867	CR45328	1
FBgn0085434	NaCP60E	1
FBgn0035142	hipk	1
FBgn0024277	trio	1
FBgn0024277	trio	1
FBgn0035235	CG7879	1
FBgn0266696	CG45186	1
FBgn0005640	Eip63E	1
FBgn0035533	Cip4	1
FBgn0035542	DOR	1
FBgn0035719	tow	1
FBgn0035720	CG10077	1
FBgn0052369	CG32369	1
FBgn0052365	CG32365	1
FBgn0003041	pbl	1
FBgn0262508	CG43078	1
FBgn0263930	dally	1
FBgn0035956	Doc2	1
FBgn0011206	bol	1
FBgn0267668	CR46006	1
FBgn0266076	mir-276a	1
FBgn0052062	A2bp1	1
FBgn0015278	Pi3K68D	1
FBgn0052103	CG32103	1
FBgn0023095	caps	1
FBgn0261565	Lmpt	1
FBgn0036732	Oatp74D	1
FBgn0036837	CG18135	1
FBgn0002945	nkd	1
FBgn0021760	chb	1
FBgn0270926	AsnS	1
FBgn0037057	CG10512	1
FBgn0004865	Eip78C	1
FBgn0037092	M6	1
FBgn0267661	CR45999	1
FBgn0037242	CG9855	1
FBgn0037338	Snm1	1
FBgn0037339	Pi4KIIalpha	1
FBgn0023023	CRMP	1
FBgn0028436	ECSIT	1
FBgn0037391	CG2017	1
FBgn0267808	CR46133	1
FBgn0037525	CG17816	1
FBgn0000504	dsx	1
FBgn0037635	CG9837	1
FBgn0262614	pyd	1
FBgn0267336	Glut4EF	1
FBgn0001235	hth	2
FBgn0004595	pros	1
FBgn0037996	CG4830	1
FBgn0038286	CG6966	1
FBgn0038535	alt	1
FBgn0261885	osa	1
FBgn0261649	tinc	1
FBgn0042693	PP2A-B'	1
FBgn0003248	Rh2	1
FBgn0260003	Dys	1
FBgn0261550	CG42668	1
FBgn0028422	GluRIID	1
FBgn0038818	Nep4	1
FBgn0013984	InR	1
FBgn0039078	CG4374	1
FBgn0263777	CG43694	1
FBgn0039089	beat-IV	1
FBgn0051145	CG31145	1
FBgn0016754	sba	1
FBgn0039152	Rootletin	1
FBgn0004509	Fur1	1
FBgn0263289	scrib	1
FBgn0250908	beat-VII	1
FBgn0039492	CG6051	1
FBgn0039507	mrt	1
FBgn0039808	CG12071	1
FBgn0023526	CG2865	1
FBgn0028369	kirre	2
FBgn0266350	CR44999	2
FBgn0262656	Myc	1
FBgn0023215	Mnt	1
FBgn0266549	CR45102	1
FBgn0052773	CR32773	2
FBgn0000179	bi	1
FBgn0029746	CG15465	1
FBgn0266098	rg	1
FBgn0250904	CG34434	1
FBgn0029778	RhoGAP5A	1
FBgn0267228	CR45668	1
FBgn0029831	CG5966	1
FBgn0264386	Ca-alpha1T	1
FBgn0263993	CG43736	1
FBgn0265457	CR44357	1
FBgn0029941	CG1677	1
FBgn0029943	Atg5	1
FBgn0011661	Moe	1
FBgn0026206	mei-P26	1
FBgn0261260	mgl	1
FBgn0001186	Hex-A	1
FBgn0020378	Sp1	1
FBgn0030164	CG1889	1
FBgn0263216	CG43386	1
FBgn0052687	CG32687	1
FBgn0052677	X11Lbeta	1
FBgn0052676	CG32676	1
FBgn0030234	CG15211	1
FBgn0000499	dsh	1
FBgn0052666	Drak	1
FBgn0002577	m	1
FBgn0263111	cac	1
FBgn0267001	Ten-a	1
FBgn0264675	CR43960	1
FBgn0030374	CG15734	1
FBgn0052657	CR32657	1
FBgn0265523	Smr	1
FBgn0259171	Pde9	1
FBgn0030478	CG1640	1
FBgn0267033	mamo	1
FBgn0052600	dpr8	1
FBgn0027601	pdgy	1
FBgn0030608	Lsd-2	1
FBgn0003463	sog	1
FBgn0030808	RhoGAP15B	1
FBgn0030809	Ubr1	1
FBgn0030893	RhoGAP16F	1
FBgn0030964	Pvf1	1
FBgn0264090	CG43759	1
FBgn0031011	CG8034	1
FBgn0031012	CG8051	1
FBgn0259834	out	1
FBgn0031016	kek5	1
FBgn0266183	CR44889	1
FBgn0031126	Cyp6v1	1
FBgn0031145	Ntf-2	1
FBgn0031169	CG1494	1
FBgn0031170	CG1718	1
FBgn0015558	tty	1
FBgn0259677	CG42346	1
FBgn0263665	CR43656	1
