# Supplementary material for: Unraveling the features of somatic transposition in the Drosophila intestine
Source: EMBO J. 2021 Feb 26;40(9):e106388. doi: 10.15252/embj.2020106388 (PMC8090852; doi:10.15252/embj.2020106388)
Supplement: Supplementary file 9 — Table EV7 [file EMBJ-40-e106388-s007.xlsx]

## Sheet: Table EV7
Table EV7
All germline TE insertions identified in the Pros>2xGFP samples (Illumina sequencing)
												Coverage at insertion site in each sample:
Chromosome	Start	End	TY type	Genotype	No of samples with an insertion	Germline private	Samples with an insertion	Reads (mate, split) supporting an insertin in each sample	Reads opposing an insertin in each sample	Variant allele frequncy of the insertion in each sample	Median coverage at insertion site	P1	P3	P5	P7	P9	P11	P13	P15	P17	P19	P21	P23	P25	P27	P29	P31	P33	P35	P37	P39	P41	P43	P47	P49	P51	P53	P55	P57	P59	P61	P63	P65	P45A	P45B	P2	P4	P6	P8
Y	3625759	3625762	gtwin	homozygous	8	FALSE	['P22', 'P60', 'P8', 'P51', 'P18', 'P7', 'P43', 'P50', 'P22', 'P8']	[(0, 6), (13, 15), (2, 29), (10, 3), (76, 35), (14, 60), (19, 13), (22, 16), (2, 0), (21, 30)]	[1, 7, 0, 0, 0, 1, 0, 1, 7, 3]	[0.8571428571428571, 0.8, 1.0, 1.0, 1.0, 0.9866666666666667, 1.0, 0.9743589743589743, 0.2222222222222222, 0.9444444444444444]	58.0	74	58	123	55	216	83	113	94	86	123	21	17	54	46	51	67	74	44	74	18	56	76	59	49	33	54	28	43	44	49	37	41	58	27	139	115	70	71
Y	3625759	3625762	HeT-A	homozygous	13	FALSE	['P37', 'P15', 'P17', 'P9', 'P19', 'P56', 'P10', 'P38', 'P42', 'P14', 'P6', 'P2', 'P5']	[(12, 20), (32, 19), (39, 22), (25, 73), (33, 29), (28, 20), (59, 37), (27, 33), (29, 25), (46, 25), (25, 20), (26, 35), (22, 19)]	[7, 16, 2, 1, 3, 0, 3, 2, 16, 2, 3, 0, 1]	[0.8205128205128205, 0.7611940298507462, 0.9682539682539683, 0.98989898989899, 0.9538461538461539, 1.0, 0.9696969696969697, 0.967741935483871, 0.7714285714285715, 0.9726027397260274, 0.9375, 1.0, 0.9761904761904762]	58.0	74	58	123	55	216	83	113	94	86	123	21	17	54	46	51	67	74	44	74	18	56	76	59	49	33	54	28	43	44	49	37	41	58	27	139	115	70	71
Y	3619774	3619779	rover	homozygous	57	FALSE	['P60', 'P31', 'P10', 'P46A', 'P49', 'P53', 'P51', 'P41', 'P64', 'P47', 'P32', 'P45B', 'P66', 'P60', 'P47', 'R61', 'P43', 'P13', 'P34', 'P50', 'P15', 'P19', 'P45A', 'P35', 'P1', 'P9', 'P27', 'P62', 'P21', 'P22', 'P29', 'P42', 'P44', 'P58', 'P8', 'P54', 'P2', 'P48', 'P7', 'P30', 'P55', 'P57', 'P56', 'P3', 'P58', 'P36', 'P4', 'P18', 'P34', 'P16', 'P33', 'P38', 'P52', 'P14', 'P17', 'P46B', 'P22', 'P…	[(3, 0), (7, 0), (1, 0), (18, 0), (7, 5), (13, 0), (8, 0), (9, 2), (15, 0), (0, 0), (13, 5), (4, 0), (18, 2), (0, 0), (18, 0), (12, 4), (25, 1), (47, 0), (3, 1), (7, 0), (36, 0), (22, 7), (20, 1), (6, 10), (2, 5), (47, 3), (5, 3), (19, 0), (2, 0), (2, 0), (5, 4), (21, 3), (23, 1), (3, 0), (30, 3), (12, 3), (29, 20), (38, 0), (23, 0), (9, 0), (9, 0), (6, 2), (13, 3), (12, 22), (0, 0), (8, 3), (23,…	[10, 21, 11, 0, 1, 2, 3, 1, 10, 0, 0, 5, 5, 0, 27, 7, 10, 0, 16, 9, 0, 1, 11, 0, 0, 0, 3, 0, 0, 4, 0, 0, 23, 10, 0, 4, 0, 10, 5, 4, 1, 3, 8, 0, 0, 33, 0, 36, 29, 20, 1, 0, 0, 1, 3, 0, 1, 0, 10, 2, 3, 0, 23]	[0.23076923076923078, 0.25, 0.08333333333333333, 1.0, 0.9230769230769231, 0.8666666666666667, 0.7272727272727273, 0.9166666666666666, 0.6, 0, 1.0, 0.4444444444444444, 0.8, 0, 0.4, 0.6956521739130435, 0.7222222222222222, 1.0, 0.2, 0.4375, 1.0, 0.9666666666666667, 0.65625, 1.0, 1.0, 1.0, 0.7272727272727273, 1.0, 1.0, 0.3333333333333333, 1.0, 1.0, 0.5106382978723404, 0.23076923076923078, 1.0, 0.7894…	79.0	64	80	107	166	288	91	176	75	96	161	14	26	73	71	62	84	115	74	91	33	67	105	39	55	37	70	43	48	52	46	102	46	56	18	94	85	79	114
Y	3601991	3602029	accord2	heterozygous	25	FALSE	['P42', 'P9', 'P15', 'P47', 'P30', 'P47', 'P62', 'P30', 'P13', 'P61', 'P32', 'P43', 'P46B', 'P31', 'P3', 'P17', 'P22', 'P16', 'P18', 'P52', 'P8', 'P56', 'P14', 'P46A', 'P38', 'R61', 'P44']	[(26, 5), (10, 14), (24, 5), (11, 1), (13, 9), (5, 1), (17, 2), (1, 0), (17, 12), (6, 8), (14, 15), (3, 4), (15, 14), (13, 6), (1, 0), (33, 36), (1, 0), (34, 38), (11, 51), (10, 14), (21, 26), (15, 5), (35, 36), (15, 14), (13, 19), (27, 6), (29, 8)]	[96, 130, 44, 0, 56, 0, 44, 17, 52, 50, 28, 130, 57, 35, 38, 86, 4, 87, 65, 53, 74, 51, 91, 57, 35, 74, 122]	[0.2440944881889764, 0.15584415584415584, 0.3972602739726027, 1.0, 0.28205128205128205, 1.0, 0.30158730158730157, 0.05555555555555555, 0.35802469135802467, 0.21875, 0.5087719298245614, 0.051094890510948905, 0.3372093023255814, 0.35185185185185186, 0.02564102564102564, 0.44516129032258067, 0.2, 0.4528301886792453, 0.4881889763779528, 0.3116883116883117, 0.3884297520661157, 0.28169014084507044, 0.4…	46.0	66	54	37	126	213	72	91	64	59	142	18	24	53	45	56	35	40	50	65	13	45	75	40	36	26	36	37	31	53	20	61	43	26	21	75	45	57	108
Y	3600987	3600990	blood	heterozygous	57	FALSE	['P30', 'P54', 'P45B', 'P21', 'P43', 'P48', 'P50', 'P13', 'P56', 'P9', 'P53', 'P15', 'P46A', 'P42', 'P28', 'P14', 'P56', 'P27', 'P36', 'P48', 'P1', 'P51', 'P57', 'P18', 'P49', 'P64', 'P54', 'P17', 'P50', 'P41', 'P33', 'P56', 'P34', 'P46B', 'P37', 'P65', 'P55', 'P56', 'P44', 'P2', 'P45B', 'P6', 'P47', 'P27', 'P8', 'P19', 'P32', 'P65', 'P46A', 'P29', 'P55', 'P22', 'P52', 'P5', 'P15', 'P20', 'P60', …	[(0, 3), (8, 0), (0, 10), (0, 9), (26, 34), (0, 2), (1, 0), (9, 43), (2, 0), (2, 0), (12, 27), (1, 0), (2, 18), (17, 39), (9, 43), (27, 44), (5, 0), (1, 0), (16, 35), (10, 0), (3, 0), (2, 0), (11, 21), (32, 74), (10, 12), (14, 30), (0, 9), (1, 0), (1, 4), (12, 32), (16, 40), (18, 4), (15, 23), (13, 19), (17, 31), (0, 2), (7, 19), (0, 1), (17, 27), (12, 18), (3, 0), (15, 15), (14, 3), (0, 5), (12,…	[0, 41, 0, 0, 79, 0, 50, 0, 69, 116, 21, 66, 33, 38, 13, 66, 76, 27, 1, 120, 5, 19, 17, 9, 9, 20, 0, 73, 0, 27, 4, 0, 32, 18, 55, 1, 18, 0, 29, 6, 4, 6, 0, 0, 123, 29, 27, 0, 18, 3, 26, 12, 13, 3, 0, 0, 45, 0, 0, 33, 33, 11, 0, 60, 112, 22, 45, 6, 8, 0, 0, 335, 9, 34, 30, 42, 57, 3, 24, 47, 24, 152, 40, 0, 51, 0]	[1.0, 0.16326530612244897, 1.0, 1.0, 0.4316546762589928, 1.0, 0.0196078431372549, 1.0, 0.028169014084507043, 0.01694915254237288, 0.65, 0.014925373134328358, 0.37735849056603776, 0.5957446808510638, 0.8, 0.5182481751824818, 0.06172839506172839, 0.03571428571428571, 0.9807692307692307, 0.07692307692307693, 0.375, 0.09523809523809523, 0.6530612244897959, 0.9217391304347826, 0.7096774193548387, 0.68…	67.0	64	60	72	132	239	118	69	60	90	142	17	39	116	63	46	76	88	76	62	28	74	74	75	67	49	58	50	49	109	59	86	62	31	5	70	38	53	112
Y	3561604	3561615	Quasimodo	heterozygous	59	FALSE	['P20', 'P9', 'P8', 'P48', 'P34', 'P64', 'P57', 'P10', 'P41', 'P15', 'P58', 'P2', 'P6', 'P19', 'P43', 'P32', 'P58', 'P4', 'P65', 'P59', 'P4', 'P62', 'P20', 'P30', 'P66', 'P37', 'P50', 'P31', 'P36', 'P29', 'P33', 'P22', 'P60', 'P57', 'P53', 'P3', 'P32', 'P1', 'P36', 'P15', 'P52', 'P28', 'P44', 'P35', 'P27', 'P47', 'P54', 'P45A', 'P47', 'P13', 'P61', 'P33', 'P16', 'P53', 'P16', 'P56', 'R61', 'P5', …	[(27, 27), (48, 76), (37, 33), (47, 61), (3, 36), (12, 27), (0, 3), (42, 34), (22, 50), (24, 12), (8, 19), (12, 40), (13, 36), (21, 77), (30, 26), (14, 20), (12, 39), (13, 57), (16, 22), (22, 33), (1, 0), (22, 32), (12, 95), (15, 7), (13, 32), (18, 28), (30, 48), (13, 43), (8, 18), (17, 31), (12, 23), (5, 6), (10, 20), (19, 21), (1, 30), (26, 13), (4, 62), (11, 19), (8, 42), (5, 15), (16, 28), (5…	[56, 76, 59, 46, 36, 23, 46, 20, 34, 39, 17, 41, 35, 44, 37, 19, 24, 25, 21, 38, 77, 30, 65, 15, 31, 23, 40, 48, 28, 37, 37, 8, 31, 36, 34, 28, 29, 22, 48, 39, 33, 9, 46, 36, 24, 31, 33, 24, 55, 66, 20, 53, 41, 22, 68, 22, 50, 36, 55, 28, 8, 49, 25, 26, 36, 27, 24, 50, 48, 24, 43, 38, 34, 69]	[0.4909090909090909, 0.62, 0.5426356589147286, 0.7012987012987013, 0.52, 0.6290322580645161, 0.061224489795918366, 0.7916666666666666, 0.6792452830188679, 0.48, 0.6136363636363636, 0.5591397849462365, 0.5833333333333334, 0.6901408450704225, 0.6021505376344086, 0.6415094339622641, 0.68, 0.7368421052631579, 0.6440677966101694, 0.5913978494623656, 0.01282051282051282, 0.6428571428571429, 0.622093023…	77.0	45	68	0	129	297	67	49	65	63	170	22	31	73	79	70	80	101	81	89	38	79	81	42	76	53	66	54	56	54	50	85	52	43	36	103	107	36	133
Y	3481276	3481324	HeT-A	homozygous	66	FALSE	['P32', 'P4', 'P62', 'P29', 'P24', 'P19', 'P58', 'P46B', 'P13', 'P41', 'P4', 'P16', 'P54', 'P55', 'P28', 'P20', 'P23', 'P28', 'P9', 'P20', 'P10', 'P62', 'P49', 'P6', 'P38', 'P42', 'P16', 'P43', 'P39', 'P9', 'P61', 'P53', 'P50', 'P20', 'P23', 'P29', 'P38', 'P25', 'P35', 'P14', 'P29', 'P51', 'P27', 'P58', 'P47', 'P5', 'P37', 'P13', 'P59', 'P27', 'P45A', 'P26', 'P2', 'R61', 'P60', 'P52', 'P41', 'P6'…	[(2, 0), (1, 0), (21, 4), (7, 0), (2, 1), (44, 4), (20, 0), (157, 43), (177, 25), (7, 3), (95, 59), (64, 48), (175, 41), (7, 0), (2, 3), (2, 3), (0, 1), (70, 59), (19, 0), (0, 0), (32, 0), (116, 46), (113, 43), (10, 6), (0, 0), (0, 0), (3, 45), (206, 53), (51, 9), (508, 185), (0, 0), (186, 49), (207, 60), (2, 3), (0, 1), (16, 10), (20, 13), (11, 17), (154, 82), (364, 102), (0, 9), (1, 0), (3, 6),…	[171, 50, 118, 71, 0, 140, 123, 94, 114, 87, 52, 113, 88, 76, 0, 0, 2, 105, 344, 0, 164, 49, 90, 43, 0, 0, 179, 125, 25, 258, 0, 81, 75, 0, 0, 0, 175, 21, 84, 114, 39, 23, 85, 56, 61, 88, 71, 77, 58, 42, 29, 87, 78, 79, 97, 61, 115, 91, 0, 0, 127, 59, 93, 43, 47, 147, 199, 128, 94, 0, 80, 0, 0, 0, 94, 106, 0, 122, 59, 188, 71, 0, 105, 123, 36, 0, 220, 113, 48, 178, 95, 39, 85, 68, 75, 13, 0, 0, 7…	[0.011560693641618497, 0.0196078431372549, 0.17482517482517482, 0.08974358974358974, 1.0, 0.2553191489361702, 0.13986013986013987, 0.6802721088435374, 0.6392405063291139, 0.10309278350515463, 0.7475728155339806, 0.49777777777777776, 0.7105263157894737, 0.08433734939759036, 1.0, 1.0, 0.3333333333333333, 0.5512820512820513, 0.05234159779614325, 0, 0.16326530612244897, 0.7677725118483413, 0.63414634…	57.0	48	49	64	58	241	90	15	85	60	112	15	21	56	93	49	47	69	43	62	32	67	65	54	54	36	61	47	49	43	30	78	47	30	20	63	59	85	107
Y	3280189	3280204	17.6	heterozygous	14	FALSE	['P40', 'P19', 'P7', 'P62', 'P49', 'P55', 'P6', 'P13', 'P20', 'P55', 'P10', 'P9', 'P2', 'P5', 'P28']	[(0, 0), (12, 2), (1, 0), (10, 6), (1, 0), (2, 0), (18, 4), (2, 0), (22, 0), (1, 0), (1, 0), (20, 6), (23, 8), (23, 21), (1, 0)]	[0, 138, 266, 52, 79, 66, 73, 163, 193, 2, 65, 217, 82, 75, 61]	[0, 0.09210526315789473, 0.003745318352059925, 0.23529411764705882, 0.0125, 0.029411764705882353, 0.23157894736842105, 0.012121212121212121, 0.10232558139534884, 0.3333333333333333, 0.015151515151515152, 0.10699588477366255, 0.2743362831858407, 0.3697478991596639, 0.016129032258064516]	64.0	57	84	122	144	216	80	22	68	95	113	17	13	39	56	58	69	69	49	77	34	67	67	61	43	34	61	30	38	35	37	78	44	49	7	107	76	77	101
Y	3246055	3246061	aurora-element	heterozygous	15	FALSE	['P9', 'P35', 'P41', 'P20', 'P3', 'P50', 'P20', 'P44', 'P56', 'P36', 'P27', 'P37', 'P10', 'P19', 'P52', 'P32']	[(161, 57), (13, 16), (4, 8), (15, 0), (1, 0), (15, 16), (180, 59), (9, 11), (1, 0), (11, 4), (6, 0), (31, 14), (38, 16), (4, 3), (17, 12), (66, 18)]	[61, 38, 25, 307, 34, 29, 100, 65, 118, 100, 89, 52, 110, 136, 9, 42]	[0.7813620071684588, 0.43283582089552236, 0.32432432432432434, 0.046583850931677016, 0.02857142857142857, 0.5166666666666667, 0.7050147492625368, 0.23529411764705882, 0.008403361344537815, 0.13043478260869565, 0.06315789473684211, 0.4639175257731959, 0.32926829268292684, 0.04895104895104895, 0.7631578947368421, 0.6666666666666666]	71.0	61	71	76	141	247	108	153	59	95	126	23	26	52	55	62	71	105	71	90	35	72	68	64	69	30	61	49	81	62	38	80	28	44	0	81	72	86	129
Y	3246027	3246061	flea	heterozygous	54	FALSE	['P13', 'P43', 'P6', 'P30', 'P60', 'P46B', 'P57', 'P64', 'P3', 'P60', 'P46A', 'P51', 'P53', 'P18', 'P42', 'P14', 'P19', 'P42', 'P13', 'P47', 'P51', 'P57', 'P19', 'P29', 'P27', 'P15', 'P49', 'P37', 'P53', 'P40', 'P62', 'P56', 'P7', 'P29', 'P64', 'P6', 'P50', 'P23', 'P2', 'P34', 'P2', 'P31', 'P48', 'P37', 'P10', 'P8', 'P26', 'P15', 'P34', 'P3', 'P38', 'P25', 'P5', 'P18', 'P58', 'P4', 'P45A', 'P9', …	[(34, 31), (30, 27), (3, 22), (33, 19), (0, 0), (3, 0), (1, 0), (25, 13), (30, 45), (2, 0), (6, 11), (9, 9), (0, 2), (1, 0), (2, 0), (11, 0), (1, 0), (56, 23), (6, 0), (26, 10), (0, 0), (43, 14), (3, 0), (0, 4), (0, 7), (1, 0), (34, 21), (2, 0), (1, 8), (31, 21), (0, 0), (47, 5), (2, 0), (21, 16), (0, 9), (15, 27), (0, 0), (4, 3), (50, 36), (1, 0), (11, 6), (11, 19), (3, 0), (0, 7), (0, 16), (26,…	[97, 43, 63, 42, 0, 32, 46, 41, 23, 53, 24, 9, 24, 34, 58, 101, 195, 30, 136, 14, 0, 11, 123, 16, 17, 57, 13, 49, 17, 37, 0, 40, 89, 51, 24, 43, 0, 7, 54, 68, 127, 28, 72, 35, 123, 51, 19, 33, 63, 43, 69, 10, 0, 86, 25, 0, 23, 61, 68, 123, 29, 66, 21, 102, 61, 97, 13, 49, 7, 22, 24, 96, 25, 51, 0, 43, 29, 29, 32, 37, 27, 42, 93, 31]	[0.4012345679012346, 0.57, 0.2840909090909091, 0.5531914893617021, 0, 0.08571428571428572, 0.02127659574468085, 0.4810126582278481, 0.7653061224489796, 0.03636363636363636, 0.4146341463414634, 0.6666666666666666, 0.07692307692307693, 0.02857142857142857, 0.03333333333333333, 0.09821428571428571, 0.00510204081632653, 0.7247706422018348, 0.04225352112676056, 0.72, 0, 0.8382352941176471, 0.023809523…	55.0	72	67	57	134	199	60	75	87	71	125	27	17	56	58	55	61	77	57	55	25	40	48	57	31	23	38	40	34	35	25	55	30	34	10	99	80	79	100
Y	3245466	3245474	gypsy12	heterozygous	3	FALSE	['P9', 'P3', 'P8']	[(61, 69), (0, 0), (26, 0)]	[133, 0, 60]	[0.49429657794676807, 0, 0.3023255813953488]	77.0	59	79	121	83	247	87	30	98	148	163	2	25	86	67	62	70	114	66	94	24	77	112	43	71	31	69	33	46	56	49	90	36	38	32	82	48	67	119
Y	3219154	3219157	invader1	heterozygous	2	FALSE	['P58', 'P9']	[(1, 0), (91, 68)]	[87, 325]	[0.011363636363636364, 0.3285123966942149]	46.0	53	57	83	81	214	52	32	98	71	98	12	10	47	43	27	39	40	40	60	18	60	37	48	24	32	40	27	43	53	35	54	40	31	40	99	64	80	93
Y	3051353	3051367	TART-A	heterozygous	66	FALSE	['P6', 'P6', 'P38', 'P43', 'P4', 'P20', 'P53', 'P29', 'P44', 'P8', 'P47', 'P2', 'P64', 'P8', 'P34', 'P57', 'P25', 'P59', 'P61', 'P28', 'P24', 'P58', 'P24', 'P43', 'P51', 'P17', 'P24', 'P17', 'P26', 'P19', 'P52', 'P46B', 'P35', 'P17', 'P19', 'P55', 'R61', 'P14', 'P60', 'P43', 'P25', 'P6', 'P64', 'P66', 'P18', 'P50', 'P2', 'P56', 'P3', 'P2', 'P24', 'P33', 'P53', 'P41', 'P34', 'P20', 'P25', 'P55', '…	[(2, 4), (16, 4), (1, 0), (27, 4), (3, 7), (18, 6), (4, 15), (135, 4), (11, 3), (435, 13), (1, 1), (33, 34), (107, 3), (0, 2), (3, 1), (12, 0), (88, 41), (100, 2), (4, 0), (0, 8), (41, 2), (11, 2), (1, 6), (31, 5), (1, 0), (219, 6), (2, 6), (14, 0), (4, 50), (10, 2), (12, 0), (15, 5), (4, 1), (3, 0), (21, 10), (1, 0), (22, 0), (1, 0), (1, 3), (7, 5), (5, 8), (0, 18), (0, 0), (14, 8), (1, 2), (229…	[149, 149, 0, 145, 137, 307, 0, 165, 117, 249, 0, 165, 123, 0, 0, 90, 175, 86, 68, 0, 114, 98, 0, 145, 0, 129, 0, 127, 247, 208, 97, 97, 0, 132, 186, 77, 179, 123, 0, 136, 192, 0, 0, 106, 0, 107, 194, 109, 0, 0, 115, 240, 0, 0, 0, 0, 0, 81, 106, 0, 88, 0, 0, 100, 226, 0, 107, 89, 56, 0, 258, 201, 112, 32, 244, 114, 211, 0, 144, 147, 264, 0, 149, 248, 0, 95, 203, 0, 100, 0, 0, 319, 192, 88, 392, 9…	[0.03870967741935484, 0.11834319526627218, 1.0, 0.17613636363636365, 0.06802721088435375, 0.07250755287009064, 1.0, 0.45723684210526316, 0.10687022900763359, 0.642754662840746, 1.0, 0.28879310344827586, 0.4721030042918455, 1.0, 1.0, 0.11764705882352941, 0.4243421052631579, 0.5425531914893617, 0.05555555555555555, 1.0, 0.27388535031847133, 0.11711711711711711, 1.0, 0.19889502762430938, 1.0, 0.6355…	93.0	57	66	92	191	312	142	197	137	192	261	28	50	119	109	57	83	109	110	127	23	143	115	59	80	43	87	80	91	97	63	123	60	80	57	91	77	83	191
Y	3019692	3019702	TART-B	heterozygous	5	FALSE	['P10', 'P33', 'P52', 'P7', 'P65']	[(69, 9), (2, 3), (10, 8), (34, 30), (7, 10)]	[158, 130, 71, 203, 44]	[0.3305084745762712, 0.037037037037037035, 0.20224719101123595, 0.2397003745318352, 0.2786885245901639]	61.0	85	79	86	129	171	92	84	68	55	211	19	43	78	74	40	47	71	70	70	15	57	71	48	43	27	61	38	37	56	39	66	33	41	48	111	75	64	93
Y	3019692	3019702	1360	heterozygous	36	FALSE	['P38', 'P56', 'P58', 'P58', 'P8', 'P8', 'P66', 'P61', 'P32', 'P38', 'P60', 'P57', 'P2', 'P42', 'P2', 'P58', 'P20', 'P17', 'P37', 'P4', 'P44', 'P20', 'P44', 'P20', 'P19', 'P57', 'P55', 'P45B', 'P48', 'P51', 'P61', 'P2', 'P31', 'P55', 'P34', 'P60', 'P60', 'P14', 'P53', 'P34', 'P37', 'P14', 'P19', 'P10', 'P18', 'P32', 'P35', 'P9', 'P16', 'P50', 'P33', 'P20', 'P44', 'P10', 'P20', 'P17', 'P34', 'P48'…	[(0, 1), (4, 4), (0, 1), (2, 4), (10, 42), (1, 13), (0, 3), (0, 0), (1, 1), (1, 2), (1, 2), (1, 2), (3, 1), (0, 7), (0, 1), (0, 5), (0, 1), (0, 3), (2, 3), (1, 8), (15, 30), (1, 2), (1, 1), (1, 4), (5, 5), (1, 1), (0, 4), (0, 3), (0, 3), (0, 1), (1, 11), (1, 2), (0, 12), (1, 14), (0, 1), (0, 1), (1, 1), (1, 3), (0, 1), (0, 4), (0, 1), (0, 1), (3, 4), (5, 3), (40, 114), (16, 19), (2, 21), (3, 0), …	[0, 81, 0, 0, 138, 138, 56, 0, 0, 0, 0, 0, 0, 0, 0, 0, 0, 0, 0, 0, 66, 0, 0, 0, 103, 0, 43, 10, 0, 0, 40, 0, 57, 46, 0, 0, 0, 0, 0, 0, 0, 0, 118, 0, 153, 99, 90, 241, 0, 108, 121, 234, 0, 0, 0, 0, 0, 0, 72, 62, 0, 104, 95, 0, 39, 0, 0, 63, 0, 0, 0, 121]	[1.0, 0.0898876404494382, 1.0, 1.0, 0.2736842105263158, 0.09210526315789473, 0.05084745762711865, 0, 1.0, 1.0, 1.0, 1.0, 1.0, 1.0, 1.0, 1.0, 1.0, 1.0, 1.0, 1.0, 0.40540540540540543, 1.0, 1.0, 1.0, 0.08849557522123894, 1.0, 0.0851063829787234, 0.23076923076923078, 1.0, 1.0, 0.23076923076923078, 1.0, 0.17391304347826086, 0.2459016393442623, 1.0, 1.0, 1.0, 1.0, 1.0, 1.0, 1.0, 1.0, 0.056, 1.0, 0.5016…	61.0	58	29	92	76	272	90	110	71	70	134	21	28	36	65	57	60	94	79	62	23	59	87	35	57	36	49	51	41	56	22	57	47	52	15	82	54	59	116
Y	3019692	3019702	TART-C	heterozygous	7	FALSE	['P26', 'P3', 'P56', 'P41', 'P44', 'P48', 'P37']	[(4, 3), (8, 12), (33, 47), (9, 8), (6, 5), (13, 2), (4, 21)]	[112, 103, 91, 55, 77, 93, 80]	[0.058823529411764705, 0.16260162601626016, 0.4678362573099415, 0.2361111111111111, 0.125, 0.1388888888888889, 0.23809523809523808]	53.0	42	62	29	55	201	77	29	75	91	104	9	14	24	33	51	64	67	50	63	29	58	63	47	44	35	42	20	46	26	53	54	53	44	20	94	93	97	87
Y	3019653	3019702	TART-A	heterozygous	61	FALSE	['P6', 'P66', 'P64', 'P27', 'P41', 'P3', 'P62', 'P45B', 'P58', 'P58', 'R61', 'P56', 'P10', 'P33', 'P20', 'P16', 'P23', 'P8', 'P59', 'P52', 'P27', 'P60', 'P25', 'R61', 'P17', 'P48', 'P24', 'P42', 'P26', 'P46B', 'P14', 'P28', 'P30', 'P34', 'P48', 'P60', 'P10', 'P32', 'P16', 'P61', 'P58', 'P45A', 'P31', 'P28', 'P43', 'P37', 'P36', 'P34', 'P48', 'P30', 'P44', 'P53', 'P39', 'P43', 'P20', 'P40', 'P49',…	[(18, 43), (24, 36), (0, 6), (0, 8), (0, 12), (10, 41), (30, 33), (14, 4), (8, 5), (19, 21), (0, 4), (0, 5), (2, 21), (12, 22), (0, 3), (0, 9), (13, 14), (21, 50), (0, 13), (0, 0), (34, 27), (3, 15), (2, 19), (14, 14), (22, 29), (1, 18), (12, 13), (34, 33), (0, 6), (3, 24), (35, 36), (1, 10), (0, 15), (16, 32), (14, 39), (24, 37), (1, 2), (6, 43), (0, 17), (0, 8), (2, 4), (5, 25), (15, 28), (3, 3…	[99, 66, 92, 68, 47, 85, 50, 10, 73, 73, 94, 81, 162, 107, 308, 0, 23, 138, 43, 0, 67, 75, 77, 79, 104, 65, 25, 83, 112, 86, 104, 53, 104, 57, 65, 98, 0, 123, 168, 47, 85, 25, 65, 53, 97, 0, 80, 58, 58, 84, 84, 63, 36, 96, 0, 88, 47, 96, 89, 33, 80, 176, 79, 91, 92, 96, 320, 124, 56, 136, 43, 0, 43, 0, 331, 83, 11, 79, 55, 80, 0, 71, 60, 150, 0, 83, 179, 0, 85, 91, 147, 92, 94, 147, 40, 157, 18, …	[0.38125, 0.47619047619047616, 0.061224489795918366, 0.10526315789473684, 0.2033898305084746, 0.375, 0.5575221238938053, 0.6428571428571429, 0.1511627906976744, 0.35398230088495575, 0.04081632653061224, 0.05813953488372093, 0.12432432432432433, 0.24113475177304963, 0.00964630225080386, 1.0, 0.54, 0.3397129186602871, 0.23214285714285715, 0, 0.4765625, 0.1935483870967742, 0.21428571428571427, 0.261…	83.0	58	66	71	130	226	96	110	103	163	198	14	27	87	98	76	63	98	91	90	42	83	98	47	113	42	69	58	66	40	42	88	41	65	51	93	48	88	114
Y	3017879	3017914	TART-A	heterozygous	53	FALSE	['P47', 'P30', 'R61', 'P64', 'P7', 'P32', 'P50', 'P22', 'P7', 'P54', 'P27', 'P30', 'P30', 'P41', 'P65', 'P30', 'P14', 'P58', 'P18', 'P55', 'P61', 'P29', 'P60', 'P47', 'P29', 'P33', 'P14', 'P34', 'P1', 'P36', 'P59', 'P37', 'P29', 'P39', 'P18', 'P19', 'P19', 'P2', 'P2', 'P4', 'P20', 'P50', 'P30', 'P52', 'P9', 'P41', 'P14', 'R61', 'P36', 'P59', 'P23', 'P18', 'P53', 'P49', 'P24', 'P38', 'P60', 'P16',…	[(36, 14), (23, 33), (45, 0), (41, 21), (46, 0), (1, 0), (113, 73), (12, 2), (23, 0), (15, 15), (0, 12), (0, 0), (7, 2), (25, 38), (51, 3), (1, 1), (16, 3), (71, 21), (0, 3), (35, 12), (0, 6), (0, 0), (0, 0), (13, 0), (2, 1), (43, 13), (16, 6), (0, 0), (0, 0), (1, 1), (0, 0), (2, 33), (26, 25), (31, 8), (15, 0), (1, 0), (21, 20), (0, 0), (17, 5), (51, 14), (192, 21), (0, 0), (0, 0), (87, 7), (16,…	[185, 279, 336, 335, 588, 42, 430, 57, 338, 365, 166, 0, 0, 395, 353, 0, 0, 573, 378, 400, 120, 0, 0, 267, 0, 272, 0, 0, 0, 0, 0, 245, 348, 103, 579, 0, 773, 0, 0, 143, 1459, 0, 0, 270, 855, 0, 0, 0, 0, 157, 48, 613, 254, 170, 62, 0, 451, 696, 458, 409, 233, 0, 0, 0, 0, 454, 468, 0, 210, 295, 0, 295, 208, 0, 218, 514, 0, 354, 1211, 257, 0, 0, 252, 602, 0, 299, 0, 225, 466, 52, 259, 207, 796, 90, …	[0.2127659574468085, 0.16716417910447762, 0.11811023622047244, 0.1561712846347607, 0.07255520504731862, 0.023255813953488372, 0.30194805194805197, 0.19718309859154928, 0.06371191135734072, 0.0759493670886076, 0.06741573033707865, 0, 1.0, 0.13755458515283842, 0.13267813267813267, 1.0, 1.0, 0.13834586466165413, 0.007874015748031496, 0.10514541387024609, 0.047619047619047616, 0, 0, 0.046428571428571…	85.0	52	57	59	236	218	88	105	91	102	155	26	22	78	77	76	99	120	105	108	31	73	95	61	68	33	83	37	69	46	43	106	66	70	13	99	79	74	157
Y	3014934	3014966	TART-A	heterozygous	55	FALSE	['P2', 'R61', 'P25', 'P37', 'P40', 'P9', 'P4', 'P19', 'P46B', 'P42', 'P29', 'P2', 'P7', 'P4', 'P50', 'P1', 'P33', 'P49', 'P36', 'P53', 'P10', 'P29', 'P28', 'P27', 'P22', 'P14', 'P58', 'P26', 'P15', 'P52', 'P34', 'P18', 'P19', 'P6', 'P66', 'P44', 'P61', 'P22', 'P37', 'P57', 'P24', 'P59', 'P20', 'P19', 'P28', 'P8', 'P26', 'P57', 'P51', 'P43', 'P45A', 'P60', 'P31', 'P49', 'P64', 'P36', 'P55', 'P34',…	[(19, 12), (54, 75), (19, 0), (6, 2), (39, 75), (58, 20), (4, 12), (1, 4), (3, 8), (3, 8), (8, 44), (23, 100), (1, 0), (30, 13), (3, 4), (33, 9), (15, 7), (1, 6), (12, 0), (2, 9), (1, 27), (30, 9), (1, 2), (20, 13), (6, 11), (4, 8), (14, 70), (6, 25), (1, 7), (18, 18), (8, 80), (26, 99), (2, 3), (35, 79), (3, 2), (20, 9), (20, 24), (10, 15), (0, 16), (46, 61), (1, 5), (25, 40), (22, 32), (35, 18)…	[145, 93, 129, 44, 93, 260, 94, 0, 0, 0, 97, 78, 152, 88, 0, 20, 116, 0, 74, 0, 234, 128, 0, 81, 12, 0, 93, 254, 0, 87, 50, 196, 0, 83, 67, 137, 33, 37, 103, 55, 37, 72, 275, 174, 108, 128, 0, 55, 35, 180, 45, 0, 100, 0, 0, 76, 62, 130, 86, 110, 106, 124, 144, 100, 77, 258, 0, 100, 240, 83, 34, 0, 309, 114, 196, 196, 128, 0, 20, 127, 163, 76, 34, 25, 0, 380, 110, 87, 0, 83, 123, 168, 0, 0, 66, 63…	[0.17613636363636365, 0.581081081081081, 0.12837837837837837, 0.15384615384615385, 0.5507246376811594, 0.23076923076923078, 0.14545454545454545, 1.0, 1.0, 1.0, 0.348993288590604, 0.6119402985074627, 0.006535947712418301, 0.3282442748091603, 1.0, 0.6774193548387096, 0.15942028985507245, 1.0, 0.13953488372093023, 1.0, 0.10687022900763359, 0.23353293413173654, 1.0, 0.2894736842105263, 0.586206896551…	58.0	53	58	60	77	221	114	39	108	51	169	13	29	43	72	57	47	73	58	55	15	57	68	42	49	33	68	35	36	35	35	53	33	51	10	81	82	68	120
Y	2925008	2925024	F-element	heterozygous	47	FALSE	['P41', 'P59', 'P6', 'P46A', 'P60', 'P47', 'P2', 'P57', 'P53', 'P31', 'P13', 'P4', 'P52', 'P30', 'P13', 'P42', 'P49', 'R61', 'P18', 'P34', 'P52', 'P45B', 'P45B', 'P28', 'P42', 'P52', 'P52', 'P50', 'P20', 'P15', 'P58', 'P64', 'P55', 'P43', 'P35', 'P8', 'P17', 'P22', 'P62', 'P46B', 'P37', 'P65', 'P32', 'P54', 'P59', 'P42', 'P7', 'P59', 'R61', 'P43', 'P43', 'P14', 'P36', 'P45A', 'P27', 'P41', 'P29',…	[(0, 7), (21, 15), (12, 10), (34, 17), (32, 14), (34, 18), (31, 18), (29, 7), (38, 15), (20, 13), (0, 22), (26, 15), (1, 0), (22, 20), (3, 0), (7, 0), (5, 0), (2, 0), (6, 0), (18, 24), (19, 2), (0, 9), (3, 0), (18, 15), (0, 7), (1, 0), (1, 0), (35, 21), (33, 5), (40, 15), (39, 16), (27, 13), (22, 22), (6, 0), (21, 35), (89, 33), (74, 14), (2, 0), (15, 20), (34, 17), (16, 7), (18, 14), (30, 22), (…	[0, 40, 41, 77, 83, 22, 17, 35, 38, 64, 41, 18, 99, 73, 50, 85, 37, 114, 68, 39, 0, 10, 18, 64, 0, 100, 79, 46, 0, 79, 56, 47, 36, 77, 50, 179, 128, 27, 36, 77, 48, 21, 98, 47, 25, 85, 63, 30, 148, 152, 140, 120, 45, 18, 63, 33, 70, 25, 0, 82, 65, 0, 36]	[1.0, 0.47368421052631576, 0.3492063492063492, 0.3984375, 0.35658914728682173, 0.7027027027027027, 0.7424242424242424, 0.5070422535211268, 0.5824175824175825, 0.3402061855670103, 0.3492063492063492, 0.6949152542372882, 0.01, 0.3652173913043478, 0.05660377358490566, 0.07608695652173914, 0.11904761904761904, 0.017241379310344827, 0.08108108108108109, 0.5185185185185185, 1.0, 0.47368421052631576, 0.…	58.0	53	58	60	77	221	114	39	108	51	169	13	29	43	72	57	47	73	58	55	15	57	68	42	49	33	68	35	36	35	35	53	33	51	10	81	82	68	120
Y	2925008	2925024	mdg1	heterozygous	1	FALSE	['P3']	[(7, 3)]	[16]	[0.38461538461538464]	58.0	53	58	60	77	221	114	39	108	51	169	13	29	43	72	57	47	73	58	55	15	57	68	42	49	33	68	35	36	35	35	53	33	51	10	81	82	68	120
Y	2925008	2925024	aurora-element	heterozygous	20	FALSE	['P22', 'P9', 'P49', 'P10', 'P38', 'P43', 'P48', 'P61', 'P3', 'P32', 'P5', 'P52', 'P40', 'P44', 'P19', 'P18', 'P56', 'P16', 'P66', 'P20']	[(1, 13), (140, 36), (20, 12), (72, 43), (21, 29), (0, 1), (0, 11), (23, 8), (2, 0), (0, 23), (7, 17), (6, 4), (1, 0), (43, 33), (50, 26), (41, 22), (40, 21), (74, 28), (43, 21), (81, 0)]	[21, 144, 56, 98, 53, 0, 58, 50, 27, 98, 24, 0, 135, 51, 92, 56, 78, 128, 67, 214]	[0.4, 0.55, 0.36363636363636365, 0.539906103286385, 0.4854368932038835, 1.0, 0.15942028985507245, 0.38271604938271603, 0.06896551724137931, 0.19008264462809918, 0.5, 1.0, 0.007352941176470588, 0.5984251968503937, 0.4523809523809524, 0.5294117647058824, 0.43884892086330934, 0.4434782608695652, 0.48854961832061067, 0.2745762711864407]	58.0	53	58	60	77	221	114	39	108	51	169	13	29	43	72	57	47	73	58	55	15	57	68	42	49	33	68	35	36	35	35	53	33	51	10	81	82	68	120
Y	2833498	2833529	TAHRE	heterozygous	14	FALSE	['P55', 'P34', 'P41', 'P6', 'P10', 'P51', 'P30', 'P50', 'P8', 'P64', 'P7', 'P7', 'P15', 'P52', 'P52', 'P62']	[(54, 35), (24, 32), (70, 1), (38, 4), (64, 0), (3, 0), (1, 0), (44, 0), (65, 93), (25, 0), (77, 69), (30, 0), (38, 38), (18, 61), (50, 38), (29, 43)]	[249, 224, 477, 294, 732, 181, 222, 596, 523, 317, 436, 669, 397, 249, 406, 123]	[0.26331360946745563, 0.2, 0.12956204379562045, 0.125, 0.08040201005025126, 0.016304347826086956, 0.004484304932735426, 0.06875, 0.23201174743024963, 0.07309941520467836, 0.2508591065292096, 0.04291845493562232, 0.160676532769556, 0.24085365853658536, 0.17813765182186234, 0.36923076923076925]	44.0	66	72	206	93	122	81	75	46	98	76	5	3	28	17	37	34	66	35	51	14	33	75	23	32	48	37	15	26	22	15	24	57	57	6	96	106	44	85
Y	2833498	2833529	G2	heterozygous	10	FALSE	['P49', 'P30', 'R61', 'P62', 'P2', 'P33', 'P33', 'P54', 'P8', 'P48', 'P50']	[(0, 0), (0, 0), (0, 0), (0, 0), (1, 0), (0, 0), (0, 0), (0, 0), (18, 89), (0, 0), (1, 0)]	[0, 0, 0, 0, 208, 0, 0, 0, 359, 0, 449]	[0, 0, 0, 0, 0.004784688995215311, 0, 0, 0, 0.2296137339055794, 0, 0.0022222222222222222]	34.0	95	69	108	70	133	57	102	46	67	77	0	6	10	23	44	37	42	23	45	24	44	34	38	23	24	20	12	27	28	22	29	28	29	10	82	82	87	72
Y	2742509	2742555	17.6	heterozygous	1	FALSE	['P6']	[(2, 4)]	[28]	[0.17647058823529413]	51.0	34	31	82	137	202	46	34	71	68	125	42	26	38	58	43	67	62	56	53	24	51	49	52	60	28	36	66	29	37	18	115	37	24	16	64	62	50	99
Y	2714188	2714191	Idefix	heterozygous	26	FALSE	['P19', 'P43', 'P41', 'P23', 'P10', 'P62', 'P65', 'P52', 'P24', 'P6', 'P25', 'P14', 'P2', 'P25', 'P38', 'P7', 'P13', 'P66', 'P62', 'P8', 'P38', 'P5', 'P9', 'P1', 'P45A', 'P2', 'P46A', 'P39', 'P2', 'P40', 'P46B']	[(2, 0), (1, 0), (1, 0), (2, 0), (1, 0), (1, 0), (1, 0), (2, 0), (2, 4), (1, 0), (1, 0), (0, 0), (1, 0), (3, 6), (1, 0), (5, 0), (9, 0), (1, 0), (1, 0), (3, 0), (1, 0), (2, 0), (1, 0), (3, 0), (0, 0), (1, 0), (1, 0), (0, 1), (1, 0), (2, 5), (1, 0)]	[143, 39, 30, 3, 101, 43, 59, 31, 2, 56, 21, 0, 71, 3, 42, 69, 130, 28, 35, 151, 38, 102, 69, 85, 0, 88, 23, 4, 53, 6, 23]	[0.013793103448275862, 0.025, 0.03225806451612903, 0.4, 0.00980392156862745, 0.022727272727272728, 0.016666666666666666, 0.06060606060606061, 0.75, 0.017543859649122806, 0.045454545454545456, 0, 0.013888888888888888, 0.75, 0.023255813953488372, 0.06756756756756757, 0.06474820143884892, 0.034482758620689655, 0.027777777777777776, 0.01948051948051948, 0.02564102564102564, 0.019230769230769232, 0.01…	44.0	56	71	98	157	219	47	4	68	53	103	36	18	82	82	50	55	67	75	72	8	43	27	39	24	15	42	24	32	25	30	27	30	23	17	56	53	70	109
Y	2488740	2488774	F-element	heterozygous	3	FALSE	['P4', 'P11', 'P4', 'P6']	[(49, 5), (1, 0), (12, 0), (18, 9)]	[98, 8, 0, 173]	[0.35526315789473684, 0.1111111111111111, 1.0, 0.135]	76.0	71	73	57	172	268	91	10	78	77	184	18	29	59	81	60	76	99	76	85	23	77	82	58	72	26	95	54	56	68	50	92	51	37	11	94	78	69	177
Y	2488710	2488712	Quasimodo	heterozygous	1	FALSE	['P5']	[(45, 392)]	[250]	[0.636098981077147]	44.0	35	44	58	68	177	51	93	71	126	91	3	8	43	21	46	70	73	57	65	13	41	44	35	26	22	34	27	37	33	25	47	31	45	31	52	40	38	94
Y	2488690	2488712	3S18	heterozygous	1	FALSE	['P1']	[(40, 185)]	[184]	[0.5501222493887531]	44.0	35	44	58	68	177	51	93	71	126	91	3	8	43	21	46	70	73	57	65	13	41	44	35	26	22	34	27	37	33	25	47	31	45	31	52	40	38	94
Y	2488677	2488712	1360	homozygous	19	FALSE	['P4', 'P5', 'P4', 'P5', 'P54', 'P4', 'P20', 'P1', 'P50', 'P2', 'P2', 'P42', 'R61', 'P4', 'P62', 'P57', 'P48', 'P2', 'P5', 'P19', 'P30', 'P25', 'P33', 'P4', 'P2', 'P16', 'P2', 'P14', 'P8']	[(3, 280), (5, 1), (6, 1), (23, 8), (2, 0), (15, 16), (9, 31), (15, 8), (1, 0), (21, 21), (2, 1), (1, 0), (3, 13), (36, 285), (1, 0), (1, 0), (1, 0), (3, 5), (5, 1), (1, 0), (4, 51), (1, 0), (1, 0), (4, 283), (7, 2), (2, 0), (2, 1), (4, 0), (3, 64)]	[187, 0, 0, 276, 3, 0, 22, 0, 14, 307, 0, 11, 5, 558, 30, 4, 23, 0, 0, 57, 61, 10, 46, 186, 0, 24, 0, 83, 75]	[0.6021276595744681, 1.0, 1.0, 0.10097719869706841, 0.4, 1.0, 0.6451612903225806, 1.0, 0.06666666666666667, 0.12034383954154727, 1.0, 0.08333333333333333, 0.7619047619047619, 0.3651877133105802, 0.03225806451612903, 0.2, 0.041666666666666664, 1.0, 1.0, 0.017241379310344827, 0.47413793103448276, 0.09090909090909091, 0.02127659574468085, 0.6067653276955602, 1.0, 0.07692307692307693, 1.0, 0.04597701…	42.0	60	45	58	83	167	50	76	50	113	80	0	0	25	32	22	44	41	49	27	12	36	52	32	27	22	37	42	23	23	20	82	27	27	38	102	64	82	64
Y	2488676	2488712	F-element	heterozygous	5	FALSE	['P3', 'P4', 'P11', 'P2', 'P6']	[(63, 307), (12, 0), (1, 0), (1, 1), (2, 0)]	[202, 0, 8, 0, 0]	[0.6468531468531469, 1.0, 0.1111111111111111, 1.0, 1.0]	47.0	51	35	47	221	244	59	118	56	77	93	23	18	62	51	34	45	55	42	61	14	58	46	33	43	18	47	27	30	52	37	38	30	32	11	60	55	52	76
Y	2488674	2488712	rover	homozygous	2	FALSE	['P6', 'P4']	[(15, 17), (1, 0)]	[0, 334]	[1.0, 0.0029850746268656717]	87.0	75	69	80	138	252	118	49	104	91	181	13	31	64	87	51	96	131	123	122	34	87	129	83	91	29	114	62	81	64	58	107	67	46	28	62	57	74	137
Y	2488674	2488712	1360	heterozygous	19	FALSE	['P4', 'P5', 'P4', 'P5', 'P54', 'P4', 'P20', 'P1', 'P50', 'P2', 'P2', 'P42', 'R61', 'P4', 'P62', 'P57', 'P48', 'P2', 'P5', 'P19', 'P30', 'P25', 'P33', 'P4', 'P2', 'P16', 'P2', 'P14', 'P8']	[(3, 280), (5, 1), (6, 1), (23, 8), (2, 0), (15, 16), (9, 31), (15, 8), (1, 0), (21, 21), (2, 1), (1, 0), (3, 13), (36, 285), (1, 0), (1, 0), (1, 0), (3, 5), (5, 1), (1, 0), (4, 51), (1, 0), (1, 0), (4, 283), (7, 2), (2, 0), (2, 1), (4, 0), (3, 64)]	[187, 0, 0, 276, 3, 0, 22, 0, 14, 307, 0, 11, 5, 558, 30, 4, 23, 0, 0, 57, 61, 10, 46, 186, 0, 24, 0, 83, 75]	[0.6021276595744681, 1.0, 1.0, 0.10097719869706841, 0.4, 1.0, 0.6451612903225806, 1.0, 0.06666666666666667, 0.12034383954154727, 1.0, 0.08333333333333333, 0.7619047619047619, 0.3651877133105802, 0.03225806451612903, 0.2, 0.041666666666666664, 1.0, 1.0, 0.017241379310344827, 0.47413793103448276, 0.09090909090909091, 0.02127659574468085, 0.6067653276955602, 1.0, 0.07692307692307693, 1.0, 0.04597701…	54.0	35	33	40	91	96	52	73	64	67	89	32	32	39	58	49	39	94	41	65	19	125	53	51	54	24	51	23	36	51	40	72	27	33	26	67	45	54	113
Y	2488669	2488712	Ivk	heterozygous	13	FALSE	['P18', 'P32', 'P15', 'P19', 'P26', 'P66', 'P30', 'P7', 'P48', 'P9', 'P10', 'P17', 'P16']	[(55, 169), (15, 68), (10, 70), (28, 40), (3, 4), (6, 27), (8, 57), (6, 15), (1, 28), (58, 130), (11, 29), (8, 33), (7, 32)]	[93, 59, 53, 62, 10, 21, 61, 128, 22, 209, 54, 28, 28]	[0.7066246056782335, 0.5845070422535211, 0.6015037593984962, 0.5230769230769231, 0.4117647058823529, 0.6111111111111112, 0.5158730158730159, 0.14093959731543623, 0.5686274509803921, 0.473551637279597, 0.425531914893617, 0.5942028985507246, 0.582089552238806]	22.0	73	55	56	10	111	31	0	40	75	42	0	9	9	0	0	0	0	4	33	15	36	31	25	26	12	11	15	0	28	29	46	36	0	0	112	53	0	0
Y	2488667	2488712	Ivk	heterozygous	14	FALSE	['P18', 'P32', 'P15', 'P48', 'P19', 'P9', 'P26', 'P66', 'P10', 'P17', 'P16', 'P30', 'P14', 'P7']	[(55, 169), (15, 68), (10, 70), (1, 28), (28, 40), (58, 130), (3, 4), (6, 27), (11, 29), (8, 33), (7, 32), (8, 57), (15, 34), (6, 15)]	[93, 59, 53, 22, 62, 209, 10, 21, 54, 28, 28, 61, 119, 128]	[0.7066246056782335, 0.5845070422535211, 0.6015037593984962, 0.5686274509803921, 0.5230769230769231, 0.473551637279597, 0.4117647058823529, 0.6111111111111112, 0.425531914893617, 0.5942028985507246, 0.582089552238806, 0.5158730158730159, 0.2916666666666667, 0.14093959731543623]	32.0	56	56	46	100	159	36	39	31	50	97	17	9	44	28	28	31	42	31	71	13	30	42	27	25	17	32	20	22	25	8	39	23	22	5	61	45	44	50
Y	2488664	2488712	Doc	heterozygous	2	TRUE	['P25', 'P26']	[(2, 6), (0, 1)]	[8, 10]	[0.5, 0.09090909090909091]	60.0	34	48	31	104	309	91	65	98	66	56	24	19	69	42	29	36	80	42	88	25	102	100	43	56	41	48	69	36	56	36	85	58	31	4	43	41	32	135
Y	2488382	2488394	297	heterozygous	2	FALSE	['P6', 'P1']	[(26, 6), (275, 71)]	[87, 55]	[0.2689075630252101, 0.8628428927680798]	58.0	29	44	31	81	304	86	65	92	62	56	16	19	64	42	29	36	80	42	83	23	98	92	41	56	35	48	68	36	54	35	85	58	31	4	39	36	32	128
Y	2488381	2488394	3S18	homozygous	1	FALSE	['P3']	[(257, 87)]	[34]	[0.91005291005291]	58.0	29	44	31	81	304	86	65	92	62	56	16	19	64	42	29	36	80	42	83	23	98	92	41	56	35	48	68	36	54	35	85	58	31	4	39	36	32	128
Y	2488380	2488389	297	homozygous	2	FALSE	['P6', 'P1']	[(26, 6), (275, 71)]	[87, 55]	[0.2689075630252101, 0.8628428927680798]	64.0	29	44	54	81	304	86	80	92	62	120	16	19	64	61	40	41	80	60	83	23	98	92	41	57	35	68	68	53	54	35	87	58	33	13	39	36	42	128
Y	2488342	2488342	Ivk	heterozygous	23	FALSE	['P54', 'P19', 'P57', 'P66', 'P47', 'P43', 'P2', 'P3', 'P34', 'P7', 'P37', 'P13', 'P48', 'P6', 'P49', 'P52', 'P4', 'P40', 'P12', 'P16', 'P8', 'P58', 'P14']	[(0, 1), (28, 40), (0, 2), (6, 27), (0, 2), (0, 2), (15, 32), (0, 4), (0, 3), (6, 15), (0, 5), (0, 9), (1, 28), (494, 69), (0, 1), (0, 2), (10, 11), (0, 3), (0, 3), (7, 32), (0, 1), (0, 2), (15, 34)]	[1, 62, 1, 21, 4, 1, 56, 11, 6, 128, 12, 24, 22, 61, 0, 2, 11, 2, 0, 28, 11, 2, 119]	[0.5, 0.5230769230769231, 0.6666666666666666, 0.6111111111111112, 0.3333333333333333, 0.6666666666666666, 0.4563106796116505, 0.26666666666666666, 0.3333333333333333, 0.14093959731543623, 0.29411764705882354, 0.2727272727272727, 0.5686274509803921, 0.9022435897435898, 1.0, 0.5, 0.65625, 0.6, 1.0, 0.582089552238806, 0.08333333333333333, 0.5, 0.2916666666666667]	34.0	46	68	97	254	103	38	41	43	110	69	9	12	20	34	20	33	37	19	34	9	23	41	11	44	30	13	27	31	29	19	39	82	35	5	100	68	81	55
Y	2488293	2488339	opus	heterozygous	1	FALSE	['P6']	[(4, 11)]	[13]	[0.5357142857142857]	31.0	41	65	94	254	101	37	40	43	100	69	9	12	16	34	20	32	37	19	34	8	23	41	11	30	30	13	23	31	29	10	39	82	27	5	99	65	77	55
Y	2484901	2484907	diver	homozygous	2	FALSE	['P45A', 'P5', 'P5']	[(1, 0), (1, 2), (39, 14)]	[1, 0, 9]	[0.5, 1.0, 0.8548387096774194]	31.0	41	65	94	254	101	37	40	43	100	69	9	12	16	34	20	32	37	19	34	8	23	41	11	30	30	13	23	31	29	10	39	82	27	5	99	65	77	55
Y	2484316	2484343	F-element	heterozygous	8	FALSE	['P5', 'P15', 'P4', 'P4', 'P3', 'P9', 'P13', 'P16', 'P1', 'P4']	[(1, 0), (3, 0), (1, 0), (1, 0), (11, 14), (5, 0), (1, 0), (1, 0), (1, 0), (3, 2)]	[22, 9, 22, 49, 50, 92, 136, 4, 23, 181]	[0.043478260869565216, 0.25, 0.043478260869565216, 0.02, 0.3333333333333333, 0.05154639175257732, 0.0072992700729927005, 0.2, 0.041666666666666664, 0.026881720430107527]	53.0	53	76	45	171	187	84	135	153	62	154	28	19	38	47	50	49	50	87	66	28	77	102	62	28	10	45	36	38	55	30	63	46	62	7	97	68	100	101
Y	1438780	1438795	Doc	heterozygous	67	FALSE	['R61', 'P14', 'P29', 'P55', 'P64', 'P32', 'P40', 'P64', 'P6', 'P43', 'P27', 'P9', 'P17', 'P51', 'P53', 'P3', 'P7', 'P49', 'P61', 'P10', 'P23', 'P26', 'P26', 'P28', 'P22', 'P54', 'P41', 'P47', 'P57', 'P65', 'P39', 'P18', 'P46A', 'P12', 'P45B', 'P5', 'P4', 'P66', 'P66', 'P31', 'P18', 'P60', 'P45A', 'P14', 'P15', 'P25', 'P45B', 'P20', 'P50', 'P62', 'P64', 'P15', 'P4', 'P56', 'P37', 'P38', 'P42', 'P…	[(6, 18), (9, 26), (9, 12), (4, 22), (1, 0), (5, 23), (0, 7), (0, 0), (0, 5), (11, 27), (2, 29), (0, 15), (10, 35), (4, 11), (6, 26), (1, 22), (26, 6), (7, 13), (4, 0), (6, 27), (0, 2), (0, 17), (1, 0), (2, 24), (0, 10), (4, 35), (6, 21), (8, 9), (5, 15), (5, 13), (0, 1), (1, 6), (6, 13), (0, 0), (0, 10), (0, 6), (0, 13), (1, 0), (2, 0), (7, 13), (8, 0), (2, 18), (1, 14), (3, 15), (0, 19), (0, 4)…	[46, 58, 58, 25, 45, 68, 68, 0, 5, 64, 29, 200, 63, 18, 36, 20, 36, 29, 22, 64, 4, 40, 43, 38, 11, 40, 44, 35, 32, 19, 23, 77, 46, 0, 11, 16, 24, 62, 43, 35, 78, 57, 36, 58, 41, 40, 11, 102, 47, 44, 44, 49, 19, 45, 64, 53, 45, 62, 14, 4, 57, 91, 32, 46, 17, 31, 57, 37, 174, 68, 64, 71, 53, 43, 46, 46, 39, 46, 43, 50, 19, 59, 30]	[0.34285714285714286, 0.3763440860215054, 0.26582278481012656, 0.5098039215686274, 0.021739130434782608, 0.2916666666666667, 0.09333333333333334, 0, 0.5, 0.37254901960784315, 0.5166666666666667, 0.06976744186046512, 0.4166666666666667, 0.45454545454545453, 0.47058823529411764, 0.5348837209302325, 0.47058823529411764, 0.40816326530612246, 0.15384615384615385, 0.3402061855670103, 0.3333333333333333…	36.0	82	102	166	121	0	0	100	0	36	133	0	23	0	52	0	53	61	1	0	0	66	58	0	51	0	14	42	0	41	0	81	0	48	21	108	77	102	136
Y	822799	822804	Idefix	homozygous	57	FALSE	['P43', 'P54', 'P34', 'P37', 'P41', 'P22', 'P28', 'P66', 'P18', 'P49', 'P46B', 'P17', 'P1', 'P29', 'P35', 'P31', 'P39', 'P38', 'P61', 'P5', 'P5', 'P52', 'P14', 'P27', 'P58', 'P51', 'P58', 'P56', 'P46A', 'P47', 'P57', 'P2', 'P36', 'P51', 'P62', 'P3', 'P15', 'P59', 'P9', 'P19', 'P65', 'P4', 'P48', 'P48', 'P30', 'P60', 'P33', 'P42', 'P48', 'P6', 'P8', 'P32', 'P44', 'P64', 'P21', 'P59', 'P61', 'P10',…	[(26, 15), (30, 9), (8, 10), (19, 24), (20, 9), (0, 10), (11, 13), (19, 5), (3, 0), (21, 9), (19, 7), (89, 10), (13, 14), (14, 13), (17, 17), (12, 18), (1, 1), (21, 17), (4, 0), (11, 1), (6, 7), (22, 13), (64, 15), (7, 18), (26, 15), (0, 0), (1, 2), (33, 7), (19, 7), (12, 3), (13, 10), (46, 14), (13, 17), (8, 3), (45, 9), (9, 0), (38, 11), (17, 1), (42, 43), (34, 22), (17, 10), (34, 17), (2, 0), …	[2, 10, 0, 0, 1, 0, 2, 9, 33, 2, 0, 0, 4, 0, 0, 0, 28, 3, 0, 18, 1, 23, 23, 8, 3, 0, 53, 22, 0, 1, 24, 10, 1, 0, 19, 4, 4, 20, 0, 0, 21, 0, 43, 41, 1, 1, 0, 0, 64, 0, 59, 0, 0, 0, 0, 50, 0, 0, 1, 23, 34, 0, 1, 4, 6, 4]	[0.9534883720930233, 0.7959183673469388, 1.0, 1.0, 0.9666666666666667, 1.0, 0.9230769230769231, 0.7272727272727273, 0.08333333333333333, 0.9375, 1.0, 1.0, 0.8709677419354839, 1.0, 1.0, 1.0, 0.06666666666666667, 0.926829268292683, 1.0, 0.4, 0.9285714285714286, 0.603448275862069, 0.7745098039215687, 0.7575757575757576, 0.9318181818181818, 0, 0.05357142857142857, 0.6451612903225806, 1.0, 0.9375, 0.4…	47.0	47	0	3	98	180	64	100	57	59	128	20	54	50	63	41	49	56	40	53	17	58	60	39	36	39	44	21	32	41	23	61	42	24	28	0	0	6	160
Y	779960	779971	mdg1	homozygous	5	FALSE	['P35', 'P26', 'P25', 'P30', 'P14']	[(16, 17), (9, 21), (12, 20), (23, 20), (77, 34)]	[0, 0, 0, 3, 1]	[1.0, 1.0, 1.0, 0.9347826086956522, 0.9910714285714286]	41.0	27	51	75	53	92	46	54	41	53	47	18	11	51	48	38	43	59	51	56	11	38	49	13	28	19	35	27	26	34	16	40	15	32	14	74	55	72	83
Y	779960	779971	Doc	homozygous	52	FALSE	['P65', 'P3', 'P44', 'P52', 'P66', 'P60', 'P54', 'P48', 'P22', 'P61', 'P23', 'P65', 'P41', 'P29', 'P66', 'P39', 'P28', 'P55', 'P18', 'P32', 'P53', 'P57', 'P38', 'P37', 'P64', 'P8', 'P52', 'P33', 'R61', 'P62', 'P46A', 'P32', 'P45A', 'P42', 'P7', 'P33', 'P51', 'P21', 'P32', 'P30', 'P40', 'P56', 'P62', 'P36', 'P46B', 'P13', 'P47', 'P8', 'P15', 'P17', 'P59', 'P2', 'P15', 'P49', 'P10', 'P1', 'P21', 'P…	[(27, 9), (1, 0), (18, 17), (13, 5), (29, 11), (1, 0), (25, 13), (63, 2), (0, 11), (25, 11), (0, 4), (1, 1), (29, 5), (21, 7), (2, 10), (13, 3), (15, 20), (17, 7), (36, 40), (1, 0), (24, 11), (20, 6), (46, 18), (32, 17), (34, 17), (30, 27), (24, 6), (12, 0), (13, 11), (36, 14), (28, 5), (28, 20), (23, 2), (32, 6), (35, 23), (0, 4), (37, 8), (2, 0), (1, 0), (1, 0), (37, 8), (39, 11), (0, 0), (33, …	[13, 31, 100, 0, 0, 43, 0, 2, 0, 1, 1, 6, 1, 1, 66, 14, 0, 0, 0, 40, 0, 0, 1, 51, 0, 14, 0, 13, 1, 2, 0, 0, 5, 1, 1, 0, 1, 5, 55, 27, 2, 11, 0, 5, 0, 1, 2, 0, 55, 3, 0, 1, 0, 0, 1, 10, 0, 75, 21, 1, 34, 1, 2, 1, 0, 0]	[0.7346938775510204, 0.03125, 0.25925925925925924, 1.0, 1.0, 0.022727272727272728, 1.0, 0.9701492537313433, 1.0, 0.972972972972973, 0.8, 0.25, 0.9714285714285714, 0.9655172413793104, 0.15384615384615385, 0.5333333333333333, 1.0, 1.0, 1.0, 0.024390243902439025, 1.0, 1.0, 0.9846153846153847, 0.49, 1.0, 0.8028169014084507, 1.0, 0.48, 0.96, 0.9615384615384616, 1.0, 1.0, 0.8333333333333334, 0.97435897…	48.0	36	50	52	121	172	55	176	60	46	84	12	61	45	60	44	42	64	36	62	21	51	48	28	52	33	40	65	24	25	28	51	41	22	39	75	53	54	65
Y	779960	779971	opus	homozygous	10	FALSE	['P6', 'P24', 'P4', 'P16', 'P19', 'P17', 'P34', 'P27', 'P9', 'P3']	[(25, 27), (1, 8), (13, 19), (57, 23), (54, 28), (40, 20), (15, 18), (13, 11), (102, 37), (16, 28)]	[0, 0, 0, 2, 0, 3, 0, 0, 0, 0]	[1.0, 1.0, 1.0, 0.975609756097561, 1.0, 0.9523809523809523, 1.0, 1.0, 1.0, 1.0]	57.0	0	0	0	0	0	99	80	66	0	133	0	17	0	0	55	62	97	0	0	0	74	95	96	0	1	71	40	73	57	46	90	0	65	29	1	0	80	0
Y	743173	743205	mdg1	homozygous	3	FALSE	['P28', 'P22', 'P26']	[(3, 14), (1, 11), (2, 28)]	[0, 0, 0]	[1.0, 1.0, 1.0]	57.0	0	0	0	0	0	99	80	66	0	133	0	17	0	0	55	62	97	0	0	0	74	95	96	0	1	71	40	73	57	46	90	0	65	29	1	0	80	0
Y	743173	743205	opus	homozygous	11	FALSE	['P8', 'P32', 'P21', 'P19', 'P29', 'P25', 'P17', 'P4', 'P3', 'P20', 'P47']	[(2, 22), (0, 1), (0, 5), (7, 21), (0, 3), (0, 8), (0, 0), (5, 23), (3, 22), (7, 38), (0, 1)]	[0, 2, 1, 0, 0, 0, 0, 1, 0, 0, 0]	[1.0, 0.3333333333333333, 0.8333333333333334, 1.0, 1.0, 1.0, 0, 0.9655172413793104, 1.0, 1.0, 1.0]	57.0	0	0	0	0	0	99	80	66	0	133	0	17	0	0	55	62	97	0	0	0	74	95	96	0	1	71	40	73	57	46	90	0	65	29	1	0	80	0
Y	743173	743205	BS	homozygous	5	FALSE	['P12', 'P9', 'P14', 'P33', 'P6']	[(2, 14), (5, 52), (2, 14), (0, 3), (3, 22)]	[0, 0, 0, 0, 0]	[1.0, 1.0, 1.0, 1.0, 1.0]	67.0	64	39	67	166	224	67	121	68	61	131	42	37	22	92	54	38	81	50	51	26	77	86	71	59	23	63	65	60	46	29	70	51	55	47	71	62	67	113
Y	743173	743205	ZAM	homozygous	5	FALSE	['P5', 'P16', 'P1', 'P15', 'P2']	[(4, 30), (4, 17), (1, 4), (1, 3), (2, 30)]	[0, 0, 0, 2, 1]	[1.0, 1.0, 1.0, 0.6666666666666666, 0.9696969696969697]	67.0	64	39	67	166	224	67	121	68	61	131	42	37	22	92	54	38	81	50	51	26	77	86	71	59	23	63	65	60	46	29	70	51	55	47	71	62	67	113
Y	695604	695637	INE-1	heterozygous	45	FALSE	['P38', 'P8', 'P60', 'P65', 'P32', 'P29', 'P27', 'P18', 'P20', 'P2', 'P58', 'P47', 'P21', 'P9', 'P35', 'P37', 'P11', 'P49', 'P23', 'P10', 'P5', 'P26', 'P53', 'P12', 'P45B', 'P45A', 'P24', 'P43', 'P2', 'P33', 'P14', 'P16', 'P44', 'P31', 'P50', 'R61', 'P55', 'P54', 'P30', 'P9', 'P41', 'P36', 'P34', 'P48', 'P64', 'P61', 'P30', 'P25']	[(9, 15), (2, 6), (1, 22), (3, 29), (7, 40), (5, 30), (8, 11), (30, 38), (7, 69), (2, 21), (5, 43), (4, 15), (1, 0), (11, 92), (6, 23), (4, 7), (8, 19), (10, 30), (4, 4), (7, 20), (7, 15), (9, 12), (5, 23), (6, 38), (5, 3), (5, 6), (1, 6), (5, 7), (3, 5), (5, 35), (4, 45), (6, 53), (7, 40), (6, 24), (10, 23), (8, 14), (2, 8), (10, 16), (9, 31), (12, 28), (11, 49), (11, 23), (7, 17), (4, 61), (14,…	[0, 0, 26, 23, 37, 27, 14, 50, 99, 40, 18, 55, 5, 95, 40, 24, 1, 12, 3, 42, 46, 24, 17, 0, 7, 21, 7, 26, 30, 45, 106, 46, 45, 48, 30, 18, 7, 27, 50, 74, 28, 42, 29, 40, 23, 23, 35, 9]	[1.0, 1.0, 0.46938775510204084, 0.5818181818181818, 0.5595238095238095, 0.5645161290322581, 0.5757575757575758, 0.576271186440678, 0.4342857142857143, 0.36507936507936506, 0.7272727272727273, 0.25675675675675674, 0.16666666666666666, 0.5202020202020202, 0.42028985507246375, 0.3142857142857143, 0.9642857142857143, 0.7692307692307693, 0.7272727272727273, 0.391304347826087, 0.3235294117647059, 0.466…	67.0	64	39	67	166	224	67	121	68	61	131	42	37	22	92	54	38	81	50	51	26	77	86	71	59	23	63	65	60	46	29	70	51	55	47	71	62	67	113
Y	695604	695635	1360	heterozygous	11	FALSE	['P4', 'P66', 'P17', 'P20', 'P51', 'P43', 'P19', 'P8', 'P32', 'P60', 'P15']	[(6, 4), (8, 24), (6, 15), (10, 16), (3, 12), (4, 28), (24, 32), (6, 28), (4, 5), (3, 15), (9, 28)]	[36, 23, 30, 99, 10, 29, 62, 0, 21, 19, 52]	[0.21739130434782608, 0.5818181818181818, 0.4117647058823529, 0.208, 0.6, 0.5245901639344263, 0.4745762711864407, 1.0, 0.3, 0.4864864864864865, 0.4157303370786517]	67.0	64	39	67	166	224	67	121	68	61	131	42	37	22	92	54	38	81	50	51	26	77	86	71	59	23	63	65	60	46	29	70	51	55	47	71	62	67	113
Y	695597	695635	INE-1	heterozygous	45	FALSE	['P38', 'P26', 'P53', 'P12', 'P45B', 'P8', 'P60', 'P45A', 'P65', 'P24', 'P43', 'P2', 'P32', 'P29', 'P27', 'P33', 'P14', 'P16', 'P44', 'P31', 'P50', 'R61', 'P55', 'P54', 'P18', 'P20', 'P2', 'P30', 'P58', 'P9', 'P41', 'P47', 'P21', 'P36', 'P9', 'P34', 'P35', 'P37', 'P48', 'P11', 'P49', 'P23', 'P64', 'P61', 'P10', 'P30', 'P25', 'P5']	[(9, 15), (9, 12), (5, 23), (6, 38), (5, 3), (2, 6), (1, 22), (5, 6), (3, 29), (1, 6), (5, 7), (3, 5), (7, 40), (5, 30), (8, 11), (5, 35), (4, 45), (6, 53), (7, 40), (6, 24), (10, 23), (8, 14), (2, 8), (10, 16), (30, 38), (7, 69), (2, 21), (9, 31), (5, 43), (12, 28), (11, 49), (4, 15), (1, 0), (11, 23), (11, 92), (7, 17), (6, 23), (4, 7), (4, 61), (8, 19), (10, 30), (4, 4), (14, 16), (6, 12), (7,…	[0, 24, 17, 0, 7, 0, 26, 21, 23, 7, 26, 30, 37, 27, 14, 45, 106, 46, 45, 48, 30, 18, 7, 27, 50, 99, 40, 50, 18, 74, 28, 55, 5, 42, 95, 29, 40, 24, 40, 1, 12, 3, 23, 23, 42, 35, 9, 46]	[1.0, 0.4666666666666667, 0.6222222222222222, 1.0, 0.5333333333333333, 1.0, 0.46938775510204084, 0.34375, 0.5818181818181818, 0.5, 0.3157894736842105, 0.21052631578947367, 0.5595238095238095, 0.5645161290322581, 0.5757575757575758, 0.47058823529411764, 0.3161290322580645, 0.5619047619047619, 0.5108695652173914, 0.38461538461538464, 0.5238095238095238, 0.55, 0.5882352941176471, 0.49056603773584906…	28.0	2	8	32	0	0	0	90	76	51	91	0	15	0	0	70	59	74	0	33	0	61	64	68	0	0	54	33	39	47	28	43	0	51	22	20	11	12	12
Y	695597	695637	1360	heterozygous	11	FALSE	['P4', 'P66', 'P17', 'P20', 'P60', 'P51', 'P43', 'P19', 'P32', 'P8', 'P15']	[(6, 4), (8, 24), (6, 15), (10, 16), (3, 15), (3, 12), (4, 28), (24, 32), (4, 5), (6, 28), (9, 28)]	[36, 23, 30, 99, 19, 10, 29, 62, 21, 0, 52]	[0.21739130434782608, 0.5818181818181818, 0.4117647058823529, 0.208, 0.4864864864864865, 0.6, 0.5245901639344263, 0.4745762711864407, 0.3, 1.0, 0.4157303370786517]	42.0	34	43	53	80	164	61	78	0	79	111	7	13	41	62	27	41	96	37	63	14	0	0	5	37	29	36	0	37	28	34	43	60	0	0	62	48	78	72
Y	695597	695637	INE-1	heterozygous	45	FALSE	['P38', 'P26', 'P53', 'P12', 'P45B', 'P8', 'P60', 'P45A', 'P65', 'P24', 'P43', 'P2', 'P32', 'P29', 'P27', 'P33', 'P14', 'P16', 'P44', 'P31', 'P50', 'R61', 'P55', 'P54', 'P18', 'P20', 'P2', 'P30', 'P58', 'P9', 'P41', 'P47', 'P21', 'P36', 'P9', 'P34', 'P35', 'P37', 'P48', 'P11', 'P49', 'P23', 'P64', 'P61', 'P10', 'P30', 'P25', 'P5']	[(9, 15), (9, 12), (5, 23), (6, 38), (5, 3), (2, 6), (1, 22), (5, 6), (3, 29), (1, 6), (5, 7), (3, 5), (7, 40), (5, 30), (8, 11), (5, 35), (4, 45), (6, 53), (7, 40), (6, 24), (10, 23), (8, 14), (2, 8), (10, 16), (30, 38), (7, 69), (2, 21), (9, 31), (5, 43), (12, 28), (11, 49), (4, 15), (1, 0), (11, 23), (11, 92), (7, 17), (6, 23), (4, 7), (4, 61), (8, 19), (10, 30), (4, 4), (14, 16), (6, 12), (7,…	[0, 24, 17, 0, 7, 0, 26, 21, 23, 7, 26, 30, 37, 27, 14, 45, 106, 46, 45, 48, 30, 18, 7, 27, 50, 99, 40, 50, 18, 74, 28, 55, 5, 42, 95, 29, 40, 24, 40, 1, 12, 3, 23, 23, 42, 35, 9, 46]	[1.0, 0.4666666666666667, 0.6222222222222222, 1.0, 0.5333333333333333, 1.0, 0.46938775510204084, 0.34375, 0.5818181818181818, 0.5, 0.3157894736842105, 0.21052631578947367, 0.5595238095238095, 0.5645161290322581, 0.5757575757575758, 0.47058823529411764, 0.3161290322580645, 0.5619047619047619, 0.5108695652173914, 0.38461538461538464, 0.5238095238095238, 0.55, 0.5882352941176471, 0.49056603773584906…	42.0	34	43	53	80	164	61	78	0	79	111	7	13	41	62	27	41	96	37	63	14	0	0	5	37	29	36	0	37	28	34	43	60	0	0	62	48	78	72
Y	676036	676041	flea	homozygous	62	FALSE	['P30', 'P40', 'P13', 'P52', 'P35', 'P18', 'P14', 'P19', 'P18', 'P27', 'P57', 'P20', 'P51', 'P59', 'P10', 'P50', 'P7', 'P17', 'P7', 'P13', 'P41', 'P55', 'P14', 'P7', 'R61', 'P45A', 'P59', 'P2', 'P15', 'P30', 'P25', 'P53', 'P8', 'P54', 'P56', 'P9', 'P60', 'P66', 'P46A', 'P43', 'P47', 'P61', 'P28', 'P42', 'P29', 'P3', 'P21', 'P16', 'P44', 'P60', 'P15', 'P55', 'P58', 'P62', 'P45A', 'P4', 'P8', 'P1',…	[(1, 0), (8, 8), (55, 0), (8, 7), (0, 11), (7, 25), (5, 0), (27, 14), (1, 0), (0, 7), (1, 0), (35, 26), (4, 1), (0, 0), (18, 22), (1, 0), (4, 0), (18, 14), (3, 15), (0, 7), (5, 10), (0, 0), (25, 21), (2, 0), (1, 2), (1, 0), (4, 9), (32, 23), (13, 6), (3, 6), (2, 0), (3, 0), (2, 0), (1, 0), (3, 4), (44, 35), (5, 7), (2, 7), (2, 3), (2, 0), (22, 5), (1, 0), (3, 2), (1, 0), (0, 5), (18, 43), (3, 5),…	[45, 0, 64, 1, 0, 8, 89, 0, 76, 0, 5, 8, 0, 0, 1, 8, 30, 7, 0, 0, 2, 0, 6, 54, 2, 46, 0, 11, 96, 1, 3, 1, 128, 69, 2, 13, 1, 0, 38, 4, 57, 3, 2, 49, 8, 10, 0, 1, 0, 33, 55, 2, 0, 66, 4, 5, 1, 5, 0, 0, 4, 62, 2, 111, 15, 9, 0, 10, 89, 57, 4, 0, 35, 0, 1, 38, 1, 4, 0, 0, 0, 0, 1, 120]	[0.021739130434782608, 1.0, 0.46218487394957986, 0.9375, 1.0, 0.8, 0.05319148936170213, 1.0, 0.012987012987012988, 1.0, 0.16666666666666666, 0.8840579710144928, 1.0, 0, 0.975609756097561, 0.1111111111111111, 0.11764705882352941, 0.8205128205128205, 1.0, 1.0, 0.8823529411764706, 0, 0.8846153846153846, 0.03571428571428571, 0.6, 0.02127659574468085, 1.0, 0.8333333333333334, 0.16521739130434782, 0.9,…	42.0	34	43	53	80	164	61	78	0	79	111	7	13	41	62	27	41	96	37	63	14	0	0	5	37	29	36	0	37	28	34	43	60	0	0	62	48	78	72
Y	349898	349906	Xanthias	heterozygous	20	FALSE	['P5', 'P31', 'P38', 'P29', 'P6', 'P3', 'P34', 'P17', 'P37', 'P54', 'P42', 'P48', 'P4', 'P14', 'P9', 'P43', 'P41', 'P20', 'P16', 'P58', 'P5', 'P6', 'P6']	[(26, 7), (0, 1), (0, 2), (1, 1), (0, 6), (17, 7), (0, 3), (1, 3), (1, 2), (0, 2), (0, 2), (0, 1), (0, 3), (8, 9), (0, 2), (0, 3), (0, 2), (0, 7), (1, 2), (0, 1), (0, 4), (7, 7), (7, 7)]	[148, 3, 1, 3, 123, 67, 0, 8, 2, 0, 1, 3, 107, 12, 6, 3, 0, 23, 7, 1, 105, 96, 118]	[0.18232044198895028, 0.25, 0.6666666666666666, 0.4, 0.046511627906976744, 0.26373626373626374, 1.0, 0.3333333333333333, 0.6, 1.0, 0.6666666666666666, 0.25, 0.02727272727272727, 0.5862068965517241, 0.25, 0.5, 1.0, 0.23333333333333334, 0.3, 0.5, 0.03669724770642202, 0.12727272727272726, 0.10606060606060606]	75.0	79	88	57	188	243	102	83	1	119	141	32	30	79	75	55	75	91	87	81	37	0	0	0	78	40	77	19	55	57	36	172	46	0	0	112	61	70	109
Y	349898	349910	McClintock	heterozygous	5	FALSE	['P31', 'P47', 'P5', 'P7', 'P15']	[(1, 0), (4, 1), (95, 9), (2, 0), (1, 0)]	[1, 5, 125, 3, 0]	[0.5, 0.5, 0.45414847161572053, 0.4, 1.0]	75.0	114	87	69	147	261	120	62	0	127	167	24	40	81	100	66	70	131	79	110	31	0	0	0	63	30	87	6	75	73	66	106	70	0	0	75	54	69	161
Y	349719	349732	rover	heterozygous	1	FALSE	['P1']	[(33, 17)]	[48]	[0.5102040816326531]	50.0	36	56	59	59	236	86	74	72	55	187	25	20	51	64	37	46	50	57	52	21	47	76	39	53	24	49	40	54	47	37	63	44	29	11	80	35	46	110
Y	324029	324055	opus	heterozygous	1	FALSE	['P5']	[(4, 2)]	[18]	[0.25]	43.0	70	49	107	55	129	47	87	92	93	91	20	19	32	33	34	46	58	57	56	12	0	0	0	33	19	32	11	34	20	24	45	29	40	15	79	61	98	96
Y	323684	323686	invader4	heterozygous	57	FALSE	['P36', 'P66', 'P3', 'P60', 'P41', 'P17', 'P65', 'P61', 'P14', 'P50', 'P54', 'P39', 'P20', 'P62', 'P65', 'R61', 'P37', 'P56', 'P64', 'P32', 'P28', 'P66', 'P22', 'P1', 'P17', 'P46B', 'P3', 'P48', 'P23', 'P42', 'P43', 'P45A', 'P9', 'P15', 'P57', 'P47', 'P51', 'P6', 'P16', 'P19', 'P45A', 'P29', 'P53', 'P43', 'P40', 'P7', 'P48', 'P66', 'P50', 'P2', 'P46A', 'P25', 'P60', 'P59', 'P10', 'P9', 'P5', 'P31…	[(14, 8), (0, 0), (3, 0), (0, 0), (10, 5), (10, 1), (2, 0), (10, 1), (1, 0), (28, 4), (24, 5), (4, 0), (103, 29), (26, 6), (38, 6), (27, 4), (22, 5), (13, 4), (0, 0), (15, 9), (2, 0), (41, 3), (3, 9), (11, 0), (41, 0), (29, 3), (0, 0), (2, 1), (1, 1), (0, 0), (23, 2), (0, 12), (95, 25), (53, 7), (14, 2), (23, 4), (17, 5), (0, 0), (34, 4), (19, 10), (11, 0), (15, 3), (14, 6), (5, 7), (33, 1), (4, …	[122, 0, 0, 0, 313, 439, 422, 231, 0, 0, 246, 146, 477, 257, 162, 271, 156, 252, 0, 164, 873, 0, 587, 1150, 762, 833, 0, 271, 172, 0, 1166, 258, 309, 0, 173, 86, 79, 0, 186, 639, 258, 0, 306, 806, 849, 0, 359, 393, 1029, 123, 833, 671, 322, 0, 541, 0, 109, 130, 105, 1016, 311, 193, 119, 298, 393, 1329, 1004, 366, 77, 0, 0, 81, 95, 1214, 0]	[0.1527777777777778, 0, 1.0, 0, 0.04573170731707317, 0.024444444444444446, 0.0047169811320754715, 0.045454545454545456, 1.0, 1.0, 0.10545454545454545, 0.02666666666666667, 0.21674876847290642, 0.11072664359861592, 0.21359223300970873, 0.10264900662251655, 0.14754098360655737, 0.06319702602230483, 0, 0.1276595744680851, 0.002285714285714286, 1.0, 0.02003338898163606, 0.009474590869939707, 0.051058…	90.0	13	24	31	207	395	116	139	106	149	255	31	44	121	113	75	84	108	114	110	48	0	0	0	96	53	99	0	86	61	115	81	79	90	20	95	34	62	212
Y	321725	321728	mdg1	homozygous	1	FALSE	['P20']	[(49, 47)]	[0]	[1.0]	90.0	13	24	30	207	391	116	139	106	149	255	31	44	120	113	75	84	108	114	110	45	0	0	0	96	53	98	0	86	61	111	81	79	90	19	93	34	58	212
Y	321725	321728	Idefix	homozygous	1	FALSE	['P43']	[(9, 16)]	[0]	[1.0]	90.0	13	24	30	207	391	116	139	106	149	255	31	44	120	113	75	84	108	114	110	45	0	0	0	96	53	98	0	86	61	111	81	79	90	19	93	34	58	212
Y	321725	321728	gypsy	homozygous	57	FALSE	['P33', 'P13', 'P49', 'R61', 'P22', 'P5', 'P54', 'P46B', 'P7', 'P61', 'P54', 'P46A', 'P7', 'P64', 'P15', 'P10', 'P45A', 'P32', 'P60', 'P50', 'P19', 'P59', 'P46B', 'P3', 'P9', 'P2', 'P53', 'P6', 'P62', 'P14', 'P65', 'P56', 'P1', 'P46A', 'P36', 'P55', 'P29', 'P27', 'P16', 'P51', 'P35', 'P41', 'P18', 'P30', 'P44', 'P17', 'P18', 'P42', 'P45B', 'P50', 'P58', 'P31', 'P28', 'P52', 'P49', 'P47', 'P57', '…	[(9, 9), (5, 0), (0, 0), (4, 12), (3, 0), (23, 28), (1, 0), (0, 3), (10, 2), (2, 4), (5, 11), (0, 3), (5, 0), (3, 6), (13, 8), (18, 11), (11, 7), (4, 10), (6, 6), (3, 4), (23, 35), (7, 2), (2, 0), (12, 8), (25, 44), (24, 31), (5, 4), (26, 21), (11, 0), (17, 24), (20, 16), (4, 6), (9, 19), (2, 0), (6, 9), (2, 0), (4, 1), (5, 3), (27, 32), (4, 6), (4, 8), (5, 14), (5, 0), (10, 0), (22, 13), (22, 19…	[0, 54, 0, 0, 28, 0, 22, 2, 0, 0, 0, 2, 91, 0, 0, 0, 4, 0, 0, 16, 0, 4, 7, 2, 0, 1, 0, 0, 27, 1, 0, 15, 0, 7, 0, 14, 6, 0, 0, 0, 0, 0, 64, 1, 0, 0, 0, 0, 4, 9, 0, 0, 0, 15, 9, 0, 0, 0, 0, 0, 1, 11, 0, 9]	[1.0, 0.0847457627118644, 0, 1.0, 0.0967741935483871, 1.0, 0.043478260869565216, 0.6, 1.0, 1.0, 1.0, 0.6, 0.052083333333333336, 1.0, 1.0, 1.0, 0.8181818181818182, 1.0, 1.0, 0.30434782608695654, 1.0, 0.6923076923076923, 0.2222222222222222, 0.9090909090909091, 1.0, 0.9821428571428571, 1.0, 1.0, 0.2894736842105263, 0.9761904761904762, 1.0, 0.4, 1.0, 0.2222222222222222, 1.0, 0.125, 0.4545454545454545…	90.0	13	24	30	207	391	116	139	106	149	255	31	44	120	113	75	84	108	114	110	45	0	0	0	96	53	98	0	86	61	111	81	79	90	19	93	34	58	212
Y	132628	132632	Tabor	homozygous	34	FALSE	['P11', 'P37', 'P41', 'P40', 'P52', 'P8', 'P36', 'P55', 'P38', 'P18', 'P43', 'P17', 'P20', 'P46B', 'P2', 'P4', 'P34', 'P47', 'P45A', 'P6', 'P32', 'P13', 'P10', 'P31', 'P12', 'P1', 'P19', 'P16', 'P25', 'P9', 'P48', 'P33', 'P46A', 'P15']	[(1, 14), (0, 6), (0, 13), (2, 11), (0, 6), (0, 9), (0, 5), (1, 3), (3, 4), (12, 27), (0, 15), (0, 11), (0, 4), (1, 8), (5, 26), (4, 20), (0, 6), (0, 8), (0, 11), (6, 18), (1, 8), (0, 20), (0, 3), (0, 13), (0, 24), (2, 10), (1, 16), (1, 7), (0, 2), (0, 34), (1, 11), (0, 6), (1, 8), (0, 12)]	[0, 0, 0, 0, 0, 0, 0, 0, 0, 0, 0, 0, 0, 0, 2, 1, 0, 1, 0, 0, 0, 0, 0, 0, 0, 2, 0, 0, 8, 0, 0, 0, 0, 0]	[1.0, 1.0, 1.0, 1.0, 1.0, 1.0, 1.0, 1.0, 1.0, 1.0, 1.0, 1.0, 1.0, 1.0, 0.9393939393939394, 0.96, 1.0, 0.8888888888888888, 1.0, 1.0, 1.0, 1.0, 1.0, 1.0, 1.0, 0.8571428571428571, 1.0, 1.0, 0.2, 1.0, 1.0, 1.0, 1.0, 1.0]	44.0	19	46	33	74	204	32	58	49	56	136	13	25	58	42	27	113	46	58	50	17	30	44	46	37	10	55	35	50	28	52	58	33	24	30	57	29	50	46
Y	132628	132632	Stalker2	homozygous	29	FALSE	['P45B', 'P29', 'P28', 'P64', 'P23', 'P58', 'P27', 'P22', 'P42', 'P60', 'P44', 'P20', 'P26', 'P57', 'P7', 'P30', 'P53', 'P20', 'P49', 'R61', 'P66', 'P39', 'P14', 'P54', 'P65', 'P62', 'P59', 'P56', 'P61', 'P3']	[(0, 3), (0, 4), (0, 5), (0, 11), (1, 0), (0, 5), (0, 7), (0, 1), (1, 7), (1, 8), (0, 14), (0, 1), (0, 8), (0, 6), (13, 2), (1, 2), (1, 6), (0, 0), (2, 4), (0, 3), (0, 7), (0, 0), (0, 10), (0, 12), (0, 5), (0, 9), (0, 9), (0, 12), (0, 2), (4, 35)]	[0, 0, 35, 36, 1, 10, 15, 15, 23, 0, 51, 0, 21, 8, 1, 1, 0, 0, 16, 13, 14, 0, 0, 8, 11, 27, 22, 42, 16, 0]	[1.0, 1.0, 0.125, 0.23404255319148937, 0.5, 0.3333333333333333, 0.3181818181818182, 0.0625, 0.25806451612903225, 1.0, 0.2153846153846154, 1.0, 0.27586206896551724, 0.42857142857142855, 0.9375, 0.75, 1.0, 0, 0.2727272727272727, 0.1875, 0.3333333333333333, 0, 1.0, 0.6, 0.3125, 0.25, 0.2903225806451613, 0.2222222222222222, 0.1111111111111111, 1.0]	44.0	19	46	33	74	204	32	58	49	56	136	13	25	58	42	27	113	46	58	50	17	30	44	46	37	10	55	35	50	28	52	58	33	24	30	57	29	50	46
Y	36288	36327	rooA	heterozygous	64	FALSE	['P36', 'P6', 'P64', 'P23', 'P4', 'P45A', 'P20', 'P62', 'P9', 'P47', 'P48', 'P39', 'P20', 'P13', 'P46B', 'P25', 'P25', 'P18', 'P50', 'P19', 'P52', 'P41', 'P46A', 'P6', 'P30', 'P1', 'P6', 'P10', 'P24', 'P53', 'P16', 'P57', 'P2', 'P42', 'P50', 'P17', 'P32', 'R61', 'P56', 'P7', 'P26', 'P37', 'P39', 'P11', 'P65', 'P50', 'P18', 'P32', 'P46A', 'P40', 'P47', 'P48', 'P48', 'P35', 'P64', 'P16', 'P54', 'P4…	[(0, 5), (11, 0), (17, 6), (1, 0), (11, 9), (24, 4), (12, 11), (7, 2), (11, 1), (18, 0), (4, 3), (5, 1), (0, 11), (44, 31), (26, 3), (14, 10), (2, 10), (3, 0), (0, 3), (45, 7), (24, 4), (9, 3), (0, 6), (0, 5), (2, 3), (13, 1), (3, 5), (27, 7), (6, 7), (23, 3), (38, 5), (12, 5), (14, 14), (0, 3), (27, 2), (0, 6), (15, 5), (0, 7), (1, 1), (42, 0), (16, 24), (12, 0), (13, 0), (0, 2), (0, 2), (0, 0),…	[78, 72, 68, 13, 42, 48, 228, 40, 175, 47, 71, 26, 229, 44, 66, 51, 53, 41, 93, 136, 37, 80, 84, 71, 50, 35, 48, 173, 17, 57, 114, 48, 79, 69, 78, 111, 71, 68, 0, 162, 103, 82, 24, 11, 53, 0, 0, 88, 66, 0, 52, 96, 92, 55, 68, 0, 50, 101, 52, 169, 83, 86, 227, 141, 40, 78, 126, 77, 82, 87, 119, 77, 60, 73, 74, 71, 59, 71, 16, 73, 99, 46, 0, 227, 59, 53, 0, 139, 59, 116, 0, 0, 0, 49, 91, 87, 141, 5…	[0.060240963855421686, 0.13253012048192772, 0.25274725274725274, 0.07142857142857142, 0.3225806451612903, 0.3684210526315789, 0.09163346613545817, 0.1836734693877551, 0.06417112299465241, 0.27692307692307694, 0.08974358974358974, 0.1875, 0.04583333333333333, 0.6302521008403361, 0.30526315789473685, 0.32, 0.18461538461538463, 0.06818181818181818, 0.03125, 0.2765957446808511, 0.4307692307692308, 0.…	44.0	19	46	33	74	204	32	58	49	56	136	13	25	58	42	27	113	46	58	50	17	30	44	46	37	10	55	35	50	28	52	58	33	24	30	57	29	50	46
X	23354541	23354546	R1A1-element	heterozygous	7	FALSE	['P13', 'P27', 'P20', 'P8', 'P5', 'P12', 'P8', 'P12', 'P61', 'P5']	[(3, 0), (42, 27), (224, 93), (1, 0), (1, 0), (0, 0), (0, 0), (0, 0), (19, 4), (1, 0)]	[277, 219, 949, 184, 235, 0, 0, 0, 0, 238]	[0.010714285714285714, 0.23958333333333334, 0.25039494470774093, 0.005405405405405406, 0.00423728813559322, 0, 0, 0, 1.0, 0.0041841004184100415]	55.0	60	54	57	60	199	68	53	100	77	108	23	17	43	61	41	59	88	71	75	27	68	60	34	41	37	51	32	31	32	32	82	40	42	25	74	60	59	110
X	23354541	23354546	roo	heterozygous	24	FALSE	['R61', 'P8', 'P37', 'P49', 'P9', 'P28', 'P61', 'P60', 'P15', 'P34', 'P47', 'P8', 'P37', 'P1', 'R61', 'P14', 'P47', 'P66', 'P32', 'P54', 'P58', 'R61', 'P17', 'P66', 'P43', 'P14', 'P45B', 'P61', 'P10', 'P19', 'P16', 'P52', 'P32', 'P15']	[(0, 12), (106, 33), (0, 19), (5, 16), (156, 68), (1, 0), (0, 5), (74, 25), (2, 0), (1, 0), (0, 6), (34, 36), (1, 30), (2, 0), (36, 0), (53, 38), (36, 10), (7, 6), (5, 3), (37, 26), (10, 10), (3, 1), (14, 19), (6, 4), (21, 31), (73, 32), (3, 1), (10, 0), (1, 0), (6, 14), (119, 20), (36, 9), (27, 0), (44, 20)]	[0, 504, 296, 226, 776, 261, 0, 384, 358, 281, 245, 504, 268, 421, 483, 579, 365, 0, 0, 347, 0, 0, 839, 0, 410, 579, 49, 182, 376, 0, 1098, 326, 742, 306]	[1.0, 0.2161741835147745, 0.06031746031746032, 0.08502024291497975, 0.224, 0.003816793893129771, 1.0, 0.20496894409937888, 0.005555555555555556, 0.0035460992907801418, 0.02390438247011952, 0.12195121951219512, 0.10367892976588629, 0.004728132387706856, 0.06936416184971098, 0.13582089552238805, 0.11192214111922141, 1.0, 1.0, 0.15365853658536585, 1.0, 1.0, 0.03784403669724771, 1.0, 0.11255411255411…	62.0	41	41	67	88	264	76	68	71	67	151	29	50	81	88	59	66	97	55	73	22	85	65	48	69	23	54	42	49	27	37	80	45	48	24	67	59	57	102
X	23354541	23354546	Circe	heterozygous	49	FALSE	['P22', 'P16', 'P45A', 'P40', 'P48', 'P39', 'P45B', 'P38', 'P11', 'P10', 'P64', 'P31', 'P57', 'P62', 'P53', 'P27', 'P48', 'P23', 'P18', 'P29', 'P4', 'P56', 'P3', 'P28', 'P65', 'P1', 'P59', 'P44', 'P55', 'P66', 'P65', 'P41', 'P30', 'P28', 'P46A', 'P34', 'P13', 'P17', 'P21', 'P46B', 'P33', 'P50', 'P45B', 'P49', 'P36', 'P32', 'P56', 'P61', 'P20', 'P35', 'P43', 'P45A', 'P52', 'P21', 'P20', 'P42', 'P3…	[(6, 7), (0, 19), (20, 9), (22, 0), (0, 26), (0, 0), (1, 0), (56, 21), (0, 0), (71, 50), (56, 21), (22, 24), (50, 14), (53, 27), (46, 21), (7, 10), (54, 35), (3, 0), (76, 41), (31, 28), (45, 28), (10, 15), (30, 63), (10, 19), (31, 8), (33, 27), (37, 31), (75, 29), (21, 17), (20, 0), (11, 5), (42, 25), (41, 38), (5, 8), (71, 25), (42, 35), (0, 24), (91, 19), (0, 2), (71, 25), (54, 36), (43, 22), (…	[47, 429, 166, 305, 335, 0, 32, 701, 0, 523, 302, 216, 269, 221, 310, 232, 360, 62, 395, 224, 177, 357, 426, 280, 363, 206, 202, 371, 224, 373, 182, 228, 237, 249, 322, 253, 129, 813, 24, 322, 340, 325, 46, 226, 277, 0, 357, 184, 949, 213, 410, 0, 346, 68, 947, 415, 475, 147]	[0.21666666666666667, 0.04241071428571429, 0.14871794871794872, 0.0672782874617737, 0.07202216066481995, 0, 0.030303030303030304, 0.09897172236503857, 0, 0.18788819875776397, 0.20316622691292877, 0.17557251908396945, 0.1921921921921922, 0.26578073089701, 0.17771883289124668, 0.06827309236947791, 0.19821826280623608, 0.046153846153846156, 0.228515625, 0.20848056537102475, 0.292, 0.0654450261780104…	59.0	86	51	47	160	138	73	71	46	86	136	13	14	44	52	72	61	93	53	61	20	65	62	59	51	31	103	39	37	46	41	66	44	50	25	64	67	44	84
X	23339763	23339768	Max-element	heterozygous	20	FALSE	['P30', 'P29', 'P35', 'P4', 'P49', 'P50', 'P64', 'P64', 'P7', 'P36', 'P53', 'P9', 'P7', 'P59', 'P56', 'P55', 'P42', 'P53', 'P55', 'P64', 'P27', 'P62', 'P9', 'P28', 'P34', 'P61']	[(1, 0), (1, 0), (2, 3), (5, 16), (2, 2), (0, 0), (0, 2), (0, 0), (9, 16), (7, 0), (2, 0), (0, 2), (9, 0), (0, 0), (0, 2), (0, 1), (4, 4), (0, 2), (1, 0), (1, 0), (0, 0), (25, 6), (67, 26), (0, 0), (1, 0), (7, 0)]	[44, 49, 49, 353, 19, 0, 17, 0, 82, 19, 67, 179, 82, 0, 11, 5, 16, 6, 8, 35, 0, 96, 171, 0, 33, 17]	[0.022222222222222223, 0.02, 0.09259259259259259, 0.05614973262032086, 0.17391304347826086, 0, 0.10526315789473684, 0, 0.2336448598130841, 0.2692307692307692, 0.028985507246376812, 0.011049723756906077, 0.0989010989010989, 0, 0.15384615384615385, 0.16666666666666666, 0.3333333333333333, 0.25, 0.1111111111111111, 0.027777777777777776, 0, 0.2440944881889764, 0.3522727272727273, 0, 0.029411764705882…	65.0	58	67	148	133	213	76	89	89	97	122	4	14	39	43	48	69	76	64	89	28	78	83	99	45	29	58	38	45	62	28	62	40	39	36	78	64	75	109
X	23339763	23339768	mdg1	heterozygous	55	FALSE	['P51', 'P54', 'P46B', 'P53', 'P49', 'P20', 'P15', 'P44', 'P60', 'P21', 'P16', 'P30', 'P64', 'P52', 'P33', 'P51', 'P52', 'P28', 'P59', 'P10', 'P14', 'P48', 'P47', 'P27', 'P8', 'P22', 'P25', 'P37', 'P4', 'P50', 'P60', 'P31', 'P59', 'P16', 'P61', 'P13', 'P45B', 'P1', 'P29', 'P32', 'P34', 'P35', 'P52', 'P5', 'P58', 'P34', 'P17', 'P41', 'R61', 'P45A', 'P56', 'P66', 'P43', 'P42', 'P18', 'P57', 'P65', …	[(0, 3), (15, 2), (21, 5), (10, 0), (17, 0), (98, 40), (20, 3), (21, 9), (13, 0), (1, 0), (17, 10), (14, 5), (8, 0), (6, 0), (11, 8), (4, 0), (1, 0), (10, 0), (0, 7), (28, 16), (44, 18), (28, 14), (8, 1), (10, 0), (55, 12), (11, 5), (2, 0), (10, 8), (43, 36), (15, 0), (0, 0), (5, 7), (12, 0), (12, 0), (4, 0), (4, 0), (0, 4), (40, 25), (6, 3), (19, 5), (0, 8), (6, 0), (2, 2), (4, 0), (20, 4), (2, …	[17, 32, 21, 283, 194, 110, 80, 60, 293, 35, 47, 34, 235, 255, 38, 167, 206, 160, 25, 54, 128, 36, 65, 52, 103, 61, 35, 19, 238, 269, 0, 39, 181, 470, 167, 110, 14, 393, 36, 44, 13, 177, 24, 127, 21, 162, 48, 134, 9, 45, 284, 29, 375, 318, 102, 7, 22, 233, 41, 257, 59, 95, 7, 254, 21, 0, 45, 94]	[0.15, 0.3469387755102041, 0.5531914893617021, 0.034129692832764506, 0.08056872037914692, 0.5564516129032258, 0.22330097087378642, 0.3333333333333333, 0.042483660130718956, 0.027777777777777776, 0.36486486486486486, 0.3584905660377358, 0.03292181069958848, 0.022988505747126436, 0.3333333333333333, 0.023391812865497075, 0.004830917874396135, 0.058823529411764705, 0.21875, 0.4489795918367347, 0.326…	60.0	55	57	90	101	242	74	198	67	61	112	22	11	55	53	44	45	60	55	74	26	73	74	54	29	41	49	52	40	46	37	53	40	47	33	90	85	63	108
X	23327799	23327838	G-element	heterozygous	58	FALSE	['P9', 'P20', 'P20', 'P60', 'P39', 'P65', 'P48', 'P62', 'P30', 'P65', 'P51', 'P8', 'P46B', 'P37', 'P17', 'P32', 'P66', 'P34', 'P65', 'P46A', 'P7', 'P58', 'P33', 'P27', 'P30', 'P57', 'P38', 'P16', 'P26', 'P7', 'P21', 'P4', 'P32', 'P49', 'P45A', 'P18', 'P26', 'P25', 'P5', 'P9', 'P17', 'P34', 'P55', 'P40', 'P26', 'P54', 'P10', 'P32', 'P17', 'P18', 'P17', 'P3', 'P24', 'P33', 'R61', 'P22', 'P16', 'P11…	[(59, 305), (1, 1), (0, 9), (7, 117), (30, 15), (7, 82), (123, 117), (67, 88), (1, 0), (3, 81), (7, 0), (0, 0), (4, 0), (1, 0), (1, 1), (0, 7), (170, 102), (17, 0), (2, 0), (4, 0), (7, 0), (1, 2), (167, 129), (211, 138), (1, 0), (3, 0), (307, 150), (11, 0), (21, 94), (294, 172), (4, 23), (0, 0), (134, 105), (7, 79), (19, 39), (344, 175), (1, 0), (77, 47), (37, 58), (18, 323), (4, 0), (1, 0), (176…	[1640, 0, 0, 1094, 160, 539, 957, 497, 356, 445, 382, 0, 640, 204, 0, 0, 604, 646, 0, 640, 947, 0, 725, 556, 359, 658, 468, 1612, 409, 865, 40, 0, 696, 523, 289, 873, 351, 133, 180, 1433, 1073, 349, 428, 475, 0, 774, 1189, 0, 1257, 511, 0, 254, 81, 601, 843, 68, 1178, 311, 638, 231, 310, 111, 536, 137, 353, 530, 438, 315, 504, 801, 167, 454, 0, 60, 414, 949, 0, 830, 231, 0, 855, 456, 565, 0, 0, 1…	[0.18163672654690619, 1.0, 1.0, 0.10180623973727422, 0.21951219512195122, 0.14171974522292993, 0.20050125313283207, 0.23773006134969324, 0.0028011204481792717, 0.15879017013232513, 0.017994858611825194, 0, 0.006211180124223602, 0.004878048780487805, 1.0, 1.0, 0.3105022831050228, 0.02564102564102564, 1.0, 0.006211180124223602, 0.007337526205450734, 1.0, 0.2899118511263467, 0.3856353591160221, 0.00…	92.0	52	96	84	168	322	114	38	74	98	207	21	43	101	87	83	105	132	97	95	27	96	102	79	100	49	74	50	73	53	56	102	60	41	27	67	76	71	128
X	23274865	23274889	R2-element	heterozygous	29	FALSE	['P5', 'P46A', 'P38', 'P45A', 'P12', 'P58', 'P29', 'P61', 'P53', 'P65', 'P27', 'P60', 'P11', 'P7', 'P51', 'P64', 'P12', 'P36', 'P3', 'P35', 'P30', 'R61', 'P23', 'P21', 'P46B', 'P42', 'P27', 'P16', 'P59', 'P9', 'P48']	[(4, 8), (12, 8), (0, 1), (0, 3), (1, 9), (34, 7), (0, 0), (17, 6), (29, 11), (1, 0), (1, 2), (0, 7), (0, 4), (0, 5), (17, 3), (22, 8), (6, 7), (15, 5), (0, 0), (3, 9), (20, 0), (37, 9), (0, 2), (1, 0), (12, 8), (37, 3), (1, 0), (3, 2), (20, 12), (1, 0), (0, 8)]	[10, 48, 41, 44, 66, 41, 0, 32, 51, 60, 48, 53, 37, 79, 34, 54, 84, 15, 0, 22, 42, 46, 26, 13, 48, 57, 74, 59, 42, 252, 81]	[0.5454545454545454, 0.29411764705882354, 0.023809523809523808, 0.06382978723404255, 0.13157894736842105, 0.5, 0, 0.41818181818181815, 0.43956043956043955, 0.01639344262295082, 0.058823529411764705, 0.11666666666666667, 0.0975609756097561, 0.05952380952380952, 0.37037037037037035, 0.35714285714285715, 0.13402061855670103, 0.5714285714285714, 0, 0.35294117647058826, 0.3225806451612903, 0.5, 0.0714…	35.0	20	83	56	56	183	46	43	47	39	27	9	3	29	30	30	29	40	56	23	26	38	28	31	53	44	57	30	25	21	24	34	32	22	18	43	33	69	37
X	23220095	23220125	R2-element	heterozygous	59	FALSE	['P9', 'P57', 'R61', 'P38', 'P20', 'P52', 'P2', 'P30', 'P54', 'P29', 'P1', 'P29', 'P66', 'P26', 'P33', 'P36', 'P12', 'P28', 'P41', 'P31', 'P59', 'P65', 'P37', 'P45B', 'P53', 'P40', 'P22', 'P32', 'P15', 'P50', 'P43', 'P25', 'P14', 'P7', 'P33', 'P23', 'P26', 'P61', 'P8', 'P60', 'P7', 'P55', 'P34', 'P3', 'P48', 'P64', 'P47', 'P42', 'P2', 'P17', 'P34', 'P64', 'P5', 'P9', 'P10', 'P18', 'P6', 'P49', 'P…	[(53, 0), (19, 0), (22, 0), (24, 0), (83, 1), (10, 0), (19, 1), (24, 1), (18, 0), (2, 0), (11, 0), (24, 0), (20, 0), (2, 1), (1, 0), (33, 0), (17, 0), (24, 0), (13, 1), (15, 0), (20, 0), (8, 0), (13, 0), (4, 0), (21, 1), (25, 0), (1, 0), (32, 0), (17, 0), (20, 0), (34, 11), (35, 6), (45, 0), (0, 0), (27, 0), (12, 3), (18, 0), (16, 0), (30, 0), (16, 0), (58, 0), (15, 0), (6, 0), (24, 2), (34, 0), …	[1145, 359, 474, 1871, 2337, 67, 264, 1314, 95, 765, 160, 282, 472, 0, 195, 334, 1179, 560, 1674, 282, 1326, 294, 59, 0, 1931, 861, 163, 1672, 433, 593, 41, 834, 600, 0, 17, 168, 686, 79, 864, 159, 85, 266, 43, 150, 359, 408, 299, 2379, 265, 2842, 12, 0, 134, 1303, 0, 82, 21, 358, 765, 136, 391, 1542, 314, 10, 254, 716, 195, 483, 391]	[0.04424040066777963, 0.05026455026455026, 0.04435483870967742, 0.012664907651715039, 0.03469640644361834, 0.12987012987012986, 0.07042253521126761, 0.018670649738610903, 0.1592920353982301, 0.002607561929595828, 0.06432748538011696, 0.0784313725490196, 0.04065040650406504, 1.0, 0.00510204081632653, 0.08991825613079019, 0.014214046822742474, 0.0410958904109589, 0.008293838862559242, 0.05050505050…	14.0	65	115	227	40	277	39	58	21	22	123	2	1	8	18	2	4	21	27	3	0	26	4	23	4	0	2	8	0	16	0	17	12	10	4	296	111	65	93
X	23181280	23181321	baggins	heterozygous	38	FALSE	['P9', 'P27', 'P1', 'P2', 'P56', 'P23', 'P47', 'P47', 'P26', 'P33', 'P27', 'P55', 'P17', 'P32', 'P56', 'P20', 'P2', 'P33', 'P61', 'P60', 'P31', 'P37', 'P46B', 'P26', 'P14', 'P51', 'P31', 'P48', 'P3', 'P33', 'P65', 'P35', 'P47', 'P33', 'R61', 'P60', 'P33', 'P58', 'P66', 'P57', 'P4', 'P16', 'P18', 'P23', 'P51', 'P43', 'P61', 'P46A', 'R61', 'P11', 'P4', 'P35', 'P58', 'P46A', 'P46B', 'P55', 'P30', 'P…	[(5, 3), (0, 2), (0, 0), (6, 2), (6, 0), (2, 0), (1, 0), (1, 0), (1, 0), (1, 0), (3, 2), (2, 4), (2, 0), (1, 0), (0, 2), (14, 3), (0, 3), (0, 2), (5, 2), (6, 5), (0, 9), (0, 0), (1, 5), (1, 0), (0, 11), (1, 0), (5, 9), (0, 0), (0, 1), (1, 0), (12, 5), (3, 8), (1, 0), (8, 2), (0, 3), (0, 5), (1, 0), (1, 0), (5, 0), (0, 5), (1, 0), (0, 5), (11, 1), (2, 1), (1, 0), (4, 3), (0, 0), (1, 5), (2, 0), (7…	[257, 28, 0, 44, 86, 15, 15, 35, 81, 68, 28, 48, 122, 62, 83, 284, 59, 56, 43, 74, 71, 0, 65, 51, 134, 34, 70, 0, 35, 79, 45, 63, 46, 56, 107, 74, 43, 61, 95, 83, 15, 152, 119, 22, 38, 84, 0, 65, 110, 84, 17, 35, 55, 65, 65, 48, 80, 101, 58, 103, 150, 76, 98, 91]	[0.03018867924528302, 0.06666666666666667, 0, 0.15384615384615385, 0.06521739130434782, 0.11764705882352941, 0.0625, 0.027777777777777776, 0.012195121951219513, 0.014492753623188406, 0.15151515151515152, 0.1111111111111111, 0.016129032258064516, 0.015873015873015872, 0.023529411764705882, 0.05647840531561462, 0.04838709677419355, 0.034482758620689655, 0.14, 0.12941176470588237, 0.1125, 0, 0.08450…	48.0	63	48	61	79	166	49	53	53	57	130	12	32	36	48	45	48	52	43	57	13	37	43	43	61	18	47	26	39	73	19	53	48	32	13	81	75	55	71
X	23029089	23029126	INE-1	heterozygous	1	FALSE	['P8']	[(7, 7)]	[43]	[0.24561403508771928]	73.0	65	73	80	125	259	95	157	96	95	144	0	38	54	72	71	71	105	69	105	26	82	133	59	58	33	73	33	37	64	41	58	59	51	9	122	89	72	130
X	22934365	22934390	mdg1	heterozygous	5	FALSE	['P22', 'P4', 'P14', 'P35', 'P17']	[(0, 3), (0, 1), (0, 2), (2, 4), (0, 2)]	[2, 5, 16, 2, 12]	[0.6, 0.16666666666666666, 0.1111111111111111, 0.75, 0.14285714285714285]	65.0	58	64	73	122	728	70	65	78	82	173	10	17	56	68	43	77	66	65	77	21	94	101	58	46	40	49	35	51	47	35	50	49	37	7	113	74	102	134
X	22924891	22924907	Tc1-2	heterozygous	45	FALSE	['P34', 'P22', 'P53', 'P35', 'P31', 'P19', 'P37', 'P14', 'P38', 'P46B', 'P15', 'P4', 'P64', 'P5', 'P54', 'P60', 'P49', 'P7', 'P1', 'P47', 'P57', 'P7', 'P62', 'P44', 'P46A', 'P22', 'P51', 'P26', 'P42', 'P17', 'P3', 'P43', 'P59', 'P45A', 'P50', 'P48', 'P52', 'P55', 'P41', 'P33', 'P10', 'P13', 'P2', 'P37', 'P43', 'P2', 'P12', 'P8', 'P8', 'P20', 'P32']	[(0, 1), (1, 0), (0, 2), (0, 1), (18, 7), (0, 14), (0, 4), (57, 15), (26, 8), (2, 2), (47, 11), (0, 3), (0, 6), (2, 0), (0, 1), (0, 3), (0, 1), (6, 0), (0, 4), (33, 14), (0, 4), (10, 15), (25, 11), (24, 12), (2, 2), (0, 1), (8, 6), (1, 0), (0, 2), (0, 8), (0, 10), (0, 0), (1, 3), (0, 4), (0, 3), (42, 6), (1, 0), (0, 2), (2, 1), (13, 5), (0, 5), (3, 0), (0, 2), (1, 0), (0, 1), (1, 2), (1, 0), (56,…	[8, 6, 9, 11, 22, 53, 18, 52, 26, 6, 63, 58, 4, 33, 12, 9, 2, 23, 67, 31, 5, 17, 26, 38, 6, 8, 21, 17, 15, 43, 33, 0, 23, 28, 11, 28, 25, 3, 27, 5, 33, 21, 0, 48, 14, 0, 143, 42, 56, 76, 17]	[0.1111111111111111, 0.14285714285714285, 0.18181818181818182, 0.08333333333333333, 0.5319148936170213, 0.208955223880597, 0.18181818181818182, 0.5806451612903226, 0.5666666666666667, 0.4, 0.4793388429752066, 0.04918032786885246, 0.6, 0.05714285714285714, 0.07692307692307693, 0.25, 0.3333333333333333, 0.20689655172413793, 0.056338028169014086, 0.6025641025641025, 0.4444444444444444, 0.59523809523…	86.0	86	67	86	150	305	204	196	100	153	334	29	42	71	83	100	90	112	132	77	41	107	91	47	77	48	82	64	79	66	46	90	77	41	41	75	86	63	244
X	22920882	22920888	roo	homozygous	58	FALSE	['P3', 'P38', 'P51', 'P31', 'P21', 'P27', 'P45A', 'P50', 'P57', 'P35', 'P13', 'P4', 'P35', 'P18', 'P62', 'P36', 'R61', 'P57', 'P37', 'P28', 'P55', 'P33', 'P10', 'P61', 'P2', 'P64', 'P49', 'P46A', 'P66', 'P58', 'P19', 'P27', 'P53', 'P9', 'P8', 'P20', 'P41', 'P42', 'P45B', 'P7', 'P29', 'P34', 'P52', 'P15', 'P56', 'P47', 'P46B', 'P48', 'P17', 'P59', 'P8', 'P16', 'P54', 'P60', 'P43', 'P44', 'P30', 'P…	[(25, 38), (23, 15), (2, 0), (10, 16), (2, 0), (1, 0), (22, 12), (22, 12), (0, 0), (9, 0), (7, 0), (41, 30), (0, 6), (42, 38), (19, 13), (9, 6), (12, 6), (5, 3), (13, 14), (0, 10), (5, 5), (15, 11), (58, 24), (12, 4), (37, 34), (20, 11), (14, 9), (18, 8), (16, 11), (15, 4), (34, 25), (1, 10), (18, 7), (58, 72), (41, 27), (73, 48), (21, 14), (20, 4), (5, 5), (15, 13), (20, 11), (12, 11), (17, 13),…	[1, 3, 8, 2, 4, 11, 1, 3, 0, 7, 15, 0, 5, 3, 3, 1, 0, 1, 0, 0, 0, 3, 4, 0, 0, 2, 0, 0, 0, 0, 6, 0, 1, 6, 3, 3, 0, 2, 0, 4, 2, 3, 2, 3, 2, 0, 0, 4, 1, 1, 35, 1, 1, 1, 1, 3, 3, 4, 0, 0, 4, 23, 0, 0]	[0.984375, 0.926829268292683, 0.2, 0.9285714285714286, 0.3333333333333333, 0.08333333333333333, 0.9714285714285714, 0.918918918918919, 0, 0.5625, 0.3181818181818182, 1.0, 0.5454545454545454, 0.963855421686747, 0.9142857142857143, 0.9375, 1.0, 0.8888888888888888, 1.0, 1.0, 1.0, 0.896551724137931, 0.9534883720930233, 1.0, 1.0, 0.9393939393939394, 1.0, 1.0, 1.0, 1.0, 0.9076923076923077, 1.0, 0.96153…	54.0	77	60	71	126	271	62	153	67	104	128	19	25	74	66	76	74	72	69	87	17	55	45	42	31	17	21	23	37	25	33	45	25	35	29	77	74	57	95
X	22704192	22704235	invader5	heterozygous	30	FALSE	['P26', 'P65', 'P12', 'P7', 'P52', 'P7', 'P39', 'P8', 'P10', 'P32', 'P33', 'P22', 'P43', 'P3', 'P18', 'P26', 'P17', 'P8', 'P13', 'P25', 'P51', 'P44', 'P18', 'P31', 'P65', 'P47', 'P59', 'P43', 'P45B', 'P9', 'P2', 'P64', 'P66', 'P15', 'P45A', 'P51', 'P19']	[(1, 0), (4, 14), (3, 0), (29, 33), (16, 18), (2, 36), (4, 16), (0, 0), (25, 63), (13, 40), (16, 41), (7, 15), (8, 0), (7, 9), (8, 124), (1, 0), (26, 0), (7, 14), (30, 26), (1, 0), (1, 0), (5, 0), (0, 107), (15, 48), (18, 4), (19, 23), (13, 34), (15, 22), (10, 6), (0, 0), (18, 25), (23, 41), (14, 17), (23, 23), (46, 15), (19, 15), (10, 81)]	[49, 102, 129, 128, 72, 41, 24, 0, 230, 158, 157, 42, 321, 78, 230, 34, 245, 125, 200, 43, 39, 243, 231, 125, 118, 153, 66, 204, 23, 0, 69, 123, 83, 103, 51, 31, 150]	[0.02, 0.15, 0.022727272727272728, 0.3263157894736842, 0.32075471698113206, 0.4810126582278481, 0.45454545454545453, 0, 0.27672955974842767, 0.25118483412322273, 0.26635514018691586, 0.34375, 0.0243161094224924, 0.1702127659574468, 0.36464088397790057, 0.02857142857142857, 0.0959409594095941, 0.14383561643835616, 0.21875, 0.022727272727272728, 0.025, 0.020161290322580645, 0.3165680473372781, 0.33…	45.0	46	87	63	96	84	58	102	0	0	0	0	15	32	47	30	0	50	58	56	21	46	55	27	36	0	45	20	0	41	35	52	61	38	43	84	66	24	48
X	22704192	22704235	Doc	heterozygous	49	FALSE	['P1', 'P55', 'P5', 'P49', 'P28', 'P49', 'P50', 'P53', 'P48', 'P41', 'P21', 'P38', 'P26', 'P35', 'P44', 'P52', 'P20', 'P46B', 'P60', 'P29', 'P36', 'P15', 'P58', 'P48', 'P43', 'P61', 'P19', 'P6', 'P46A', 'P17', 'P36', 'P14', 'P62', 'P26', 'P42', 'P47', 'P59', 'P13', 'P30', 'P16', 'P6', 'P27', 'P12', 'P54', 'P12', 'P20', 'R61', 'P5', 'P25', 'P29', 'P11', 'P19', 'P37', 'P4', 'P8', 'P24', 'P34', 'P50…	[(6, 36), (4, 30), (0, 19), (11, 42), (0, 49), (0, 28), (12, 56), (17, 36), (28, 37), (10, 40), (1, 15), (19, 51), (0, 7), (12, 51), (5, 15), (0, 8), (47, 125), (10, 34), (7, 54), (11, 34), (0, 0), (0, 15), (26, 28), (0, 33), (4, 29), (8, 18), (21, 70), (0, 20), (10, 34), (0, 37), (1, 1), (33, 70), (15, 40), (5, 2), (10, 35), (0, 16), (0, 17), (0, 83), (8, 49), (19, 59), (11, 24), (11, 29), (14, …	[59, 89, 77, 72, 106, 137, 98, 80, 88, 147, 31, 94, 0, 137, 0, 72, 347, 81, 89, 51, 0, 160, 90, 89, 103, 83, 150, 55, 81, 225, 0, 145, 92, 0, 190, 115, 66, 31, 46, 166, 29, 69, 190, 84, 140, 575, 128, 44, 0, 52, 89, 150, 75, 56, 133, 19, 40, 0, 88, 161, 0, 59, 0, 161, 40, 106]	[0.4158415841584158, 0.2764227642276423, 0.19791666666666666, 0.424, 0.3161290322580645, 0.1696969696969697, 0.40963855421686746, 0.39849624060150374, 0.42483660130718953, 0.25380710659898476, 0.3404255319148936, 0.4268292682926829, 1.0, 0.315, 1.0, 0.1, 0.33140655105973027, 0.352, 0.4066666666666667, 0.46875, 0, 0.08571428571428572, 0.375, 0.27049180327868855, 0.2426470588235294, 0.2385321100917…	45.0	46	87	63	96	84	58	102	0	0	0	0	15	32	47	30	0	50	58	56	21	46	55	27	36	0	45	20	0	41	35	52	61	38	43	84	66	24	48
X	22639967	22640010	diver2	heterozygous	1	FALSE	['P45A']	[(5, 12)]	[37]	[0.3148148148148148]	42.0	22	64	29	67	0	62	50	0	0	0	0	10	0	0	57	0	73	42	0	28	45	76	38	48	0	43	30	65	40	42	165	33	35	25	61	49	61	73
X	22560310	22560354	invader1	heterozygous	15	FALSE	['P59', 'P2', 'P32', 'P7', 'P3', 'P62', 'P8', 'P52', 'P25', 'P29', 'P48', 'P1', 'P15', 'P57', 'P34']	[(1, 4), (1, 0), (2, 0), (13, 12), (3, 0), (2, 4), (2, 0), (2, 0), (0, 1), (3, 3), (0, 0), (0, 0), (0, 2), (0, 0), (6, 3)]	[39, 41, 68, 58, 17, 35, 66, 53, 24, 36, 0, 0, 68, 0, 30]	[0.11363636363636363, 0.023809523809523808, 0.02857142857142857, 0.30120481927710846, 0.15, 0.14634146341463414, 0.029411764705882353, 0.03636363636363636, 0.04, 0.14285714285714285, 0, 0, 0.02857142857142857, 0, 0.23076923076923078]	63.0	56	71	97	139	679	83	107	110	89	204	7	25	82	95	42	41	71	53	61	32	82	97	51	49	35	67	66	47	72	25	57	36	43	36	59	52	60	117
X	22510393	22510439	transib4	heterozygous	57	FALSE	['P27', 'P41', 'P49', 'P41', 'P35', 'P1', 'P17', 'P44', 'P54', 'P17', 'P8', 'P39', 'P7', 'P9', 'P40', 'P32', 'P3', 'P20', 'P42', 'P54', 'P38', 'P44', 'P16', 'P62', 'P58', 'P12', 'P11', 'P39', 'P28', 'P42', 'P29', 'P50', 'P51', 'P42', 'P59', 'P46A', 'P9', 'P46B', 'P46B', 'P14', 'P52', 'P4', 'P65', 'P56', 'P19', 'P43', 'P1', 'P6', 'P7', 'P48', 'P19', 'P31', 'P9', 'P2', 'P15', 'P11', 'P12', 'P65', '…	[(13, 0), (11, 9), (10, 0), (32, 10), (5, 10), (0, 0), (17, 14), (19, 0), (0, 8), (52, 16), (16, 1), (0, 0), (4, 0), (6, 0), (0, 4), (3, 4), (41, 7), (3, 16), (7, 17), (6, 0), (15, 27), (0, 7), (32, 0), (14, 20), (4, 5), (23, 0), (3, 2), (0, 4), (0, 1), (19, 17), (9, 0), (2, 3), (0, 0), (6, 9), (4, 2), (0, 0), (3, 0), (0, 9), (0, 0), (9, 9), (0, 6), (29, 1), (0, 8), (28, 1), (0, 9), (25, 10), (26…	[56, 136, 71, 135, 100, 0, 127, 104, 41, 125, 159, 0, 49, 362, 76, 137, 109, 227, 71, 63, 69, 68, 165, 44, 42, 283, 167, 25, 24, 46, 66, 84, 0, 72, 53, 0, 367, 65, 0, 205, 51, 129, 37, 87, 104, 76, 127, 116, 148, 0, 174, 87, 373, 144, 121, 140, 277, 0, 145, 80, 227, 0, 383, 149, 50, 39, 0, 138, 100, 39, 0, 0, 124, 0, 136, 52, 78, 41, 115, 223, 98, 62, 101, 163, 0, 126, 48, 95, 28, 129, 283, 287, …	[0.18840579710144928, 0.1282051282051282, 0.12345679012345678, 0.23728813559322035, 0.13043478260869565, 0, 0.1962025316455696, 0.15447154471544716, 0.16326530612244897, 0.35233160621761656, 0.09659090909090909, 0, 0.07547169811320754, 0.016304347826086956, 0.05, 0.04861111111111111, 0.3057324840764331, 0.07723577235772358, 0.25263157894736843, 0.08695652173913043, 0.3783783783783784, 0.093333333…	49.0	27	55	27	94	0	92	141	0	0	0	0	11	0	0	66	0	90	62	0	23	55	89	41	40	0	61	38	31	49	48	91	35	64	41	99	69	0	73
X	22433173	22433196	copia	homozygous	1	FALSE	['P5']	[(17, 9)]	[0]	[1.0]	111.0	39	67	89	142	325	120	143	138	176	348	16	44	102	117	97	91	119	115	124	40	111	132	66	76	54	128	50	65	137	61	128	72	70	28	104	88	87	123
X	22433158	22433196	G2	heterozygous	1	FALSE	['P45A']	[(4, 9)]	[9]	[0.5909090909090909]	111.0	39	67	89	142	325	120	143	138	176	348	16	44	102	117	97	91	119	115	124	40	111	132	66	76	54	128	50	65	137	61	128	72	70	28	104	88	87	123
X	22433156	22433173	3S18	heterozygous	12	FALSE	['P20', 'P6', 'P10', 'P57', 'P10', 'P14', 'P47', 'P43', 'P20', 'P20', 'P46B', 'P65', 'P47', 'P2', 'P33', 'P54']	[(37, 1), (0, 50), (5, 3), (0, 1), (2, 1), (137, 15), (18, 1), (0, 1), (12, 1), (1, 0), (5, 13), (125, 9), (20, 13), (0, 1), (39, 8), (21, 0)]	[0, 1305, 0, 341, 0, 0, 0, 786, 0, 0, 607, 791, 2030, 0, 0, 0]	[1.0, 0.03690036900369004, 1.0, 0.0029239766081871343, 1.0, 1.0, 1.0, 0.0012706480304955528, 1.0, 1.0, 0.0288, 0.14486486486486486, 0.015996122152205527, 1.0, 1.0, 1.0]	98.0	46	91	97	167	336	135	134	98	225	249	40	22	84	79	84	88	81	105	112	39	114	125	69	97	49	128	53	73	113	76	112	58	155	55	91	69	83	274
X	22433156	22433178	Circe	heterozygous	2	FALSE	['P7', 'P37']	[(271, 19), (46, 11)]	[948, 2222]	[0.23424878836833601, 0.025010969723562967]	45.0	63	44	1	190	0	80	139	0	3	0	0	20	0	0	59	0	94	69	61	23	69	80	41	54	0	71	36	32	45	35	106	42	63	18	71	81	0	114
X	22433146	22433183	412	homozygous	49	FALSE	['R61', 'P6', 'P5', 'P20', 'P14', 'P62', 'P15', 'P59', 'P32', 'P6', 'P50', 'P52', 'P5', 'P4', 'P43', 'P15', 'P45B', 'P16', 'P40', 'P65', 'P49', 'P9', 'P5', 'P14', 'P6', 'P2', 'P2', 'P3', 'P35', 'P51', 'P9', 'P29', 'P2', 'P20', 'P5', 'P7', 'P9', 'P33', 'P20', 'P6', 'P14', 'P34', 'P53', 'P12', 'P17', 'P17', 'P5', 'P44', 'P50', 'P5', 'P16', 'P17', 'P55', 'P4', 'P29', 'P6', 'P41', 'P12', 'P58', 'P2',…	[(3, 25), (0, 1), (0, 5), (29, 1), (3, 1), (4, 0), (19, 7), (60, 55), (4, 2), (42, 1), (20, 1), (0, 30), (1, 1), (50, 2), (2, 16), (1, 0), (53, 21), (7, 1), (2, 14), (3, 12), (7, 7), (102, 1), (4, 13), (5, 3), (15, 1), (71, 1), (2, 1), (2, 1), (21, 1), (5, 0), (0, 2), (40, 1), (0, 1), (8, 1), (4, 1), (15, 16), (3, 1), (1, 7), (12, 1), (4, 1), (1, 1), (4, 11), (0, 9), (31, 10), (1, 1), (2, 1), (10…	[1202, 0, 0, 0, 3229, 2608, 2348, 3132, 3961, 0, 0, 538, 0, 0, 2558, 900, 667, 0, 1358, 1877, 1553, 0, 0, 3635, 0, 0, 0, 0, 0, 0, 0, 0, 0, 0, 0, 0, 0, 889, 0, 0, 0, 0, 1061, 842, 0, 0, 0, 0, 1251, 0, 0, 1588, 0, 0, 956, 0, 1399, 0, 921, 0, 637, 1033, 0, 0, 0, 0, 2074, 0, 0, 0, 0, 2833, 1560, 791, 2970, 0, 0, 0, 0, 0, 0, 0, 4700, 0, 0, 637, 1331, 0, 0, 0, 0, 0, 0, 2899, 0, 0, 2333, 0, 0, 0, 0, 0, …	[0.022764227642276424, 1.0, 1.0, 1.0, 0.0012372409526755336, 0.0015313935681470138, 0.010951979780960405, 0.035417308284570376, 0.0015124779430299975, 1.0, 1.0, 0.0528169014084507, 1.0, 1.0, 0.006987577639751553, 0.0011098779134295228, 0.09986504723346828, 1.0, 0.011644832605531296, 0.007928118393234672, 0.008934269304403318, 1.0, 1.0, 0.0021959923140269007, 1.0, 1.0, 1.0, 1.0, 1.0, 1.0, 1.0, 1.0…	23.0	85	64	0	66	0	35	48	0	0	0	0	13	0	0	29	0	39	24	0	5	40	25	53	26	0	13	9	3	36	15	24	35	39	24	86	98	0	66
X	22433145	22433193	Doc	homozygous	10	FALSE	['P18', 'P6', 'P66', 'P65', 'P9', 'P19', 'P57', 'P6', 'P19', 'P5', 'P3', 'P38']	[(51, 1), (18, 1), (7, 21), (2, 2), (4, 24), (6, 1), (1, 0), (2, 2), (93, 1), (4, 35), (12, 1), (1, 5)]	[0, 0, 3505, 622, 0, 0, 73, 0, 0, 0, 0, 3076]	[1.0, 1.0, 0.007925275969431078, 0.006389776357827476, 1.0, 1.0, 0.013513513513513514, 1.0, 1.0, 1.0, 1.0, 0.001946787800129786]	23.0	85	64	0	66	0	35	48	0	0	0	0	13	0	0	29	0	39	24	0	5	40	25	53	26	0	13	9	3	36	15	24	35	39	24	86	98	0	66
X	22433136	22433181	412	homozygous	49	FALSE	['R61', 'P6', 'P5', 'P20', 'P14', 'P62', 'P15', 'P59', 'P32', 'P6', 'P50', 'P52', 'P5', 'P4', 'P43', 'P15', 'P45B', 'P16', 'P40', 'P65', 'P49', 'P9', 'P5', 'P14', 'P6', 'P2', 'P2', 'P3', 'P35', 'P51', 'P9', 'P29', 'P2', 'P20', 'P5', 'P7', 'P9', 'P33', 'P20', 'P6', 'P1', 'P12', 'P53', 'P14', 'P17', 'P34', 'P17', 'P5', 'P44', 'P50', 'P5', 'P16', 'P17', 'P55', 'P4', 'P29', 'P6', 'P41', 'P12', 'P58',…	[(3, 25), (0, 1), (0, 5), (29, 1), (3, 1), (4, 0), (19, 7), (60, 55), (4, 2), (42, 1), (20, 1), (0, 30), (1, 1), (50, 2), (2, 16), (1, 0), (53, 21), (7, 1), (2, 14), (3, 12), (7, 7), (102, 1), (4, 13), (5, 3), (15, 1), (71, 1), (2, 1), (2, 1), (21, 1), (5, 0), (0, 2), (40, 1), (0, 1), (8, 1), (4, 1), (15, 16), (3, 1), (1, 7), (12, 1), (4, 1), (50, 1), (31, 10), (0, 9), (1, 1), (1, 1), (4, 11), (2…	[1202, 0, 0, 0, 3229, 2608, 2348, 3132, 3961, 0, 0, 538, 0, 0, 2558, 900, 667, 0, 1358, 1877, 1553, 0, 0, 3635, 0, 0, 0, 0, 0, 0, 0, 0, 0, 0, 0, 0, 0, 889, 0, 0, 0, 842, 1061, 0, 0, 0, 0, 0, 0, 1251, 0, 0, 1588, 0, 0, 956, 0, 1399, 0, 921, 0, 637, 1033, 0, 0, 0, 2074, 0, 0, 0, 0, 2833, 1560, 791, 2970, 0, 0, 0, 0, 0, 0, 0, 4700, 0, 0, 637, 1331, 0, 0, 0, 0, 0, 2899, 0, 0, 2333, 0, 0, 0, 0, 0, 374…	[0.022764227642276424, 1.0, 1.0, 1.0, 0.0012372409526755336, 0.0015313935681470138, 0.010951979780960405, 0.035417308284570376, 0.0015124779430299975, 1.0, 1.0, 0.0528169014084507, 1.0, 1.0, 0.006987577639751553, 0.0011098779134295228, 0.09986504723346828, 1.0, 0.011644832605531296, 0.007928118393234672, 0.008934269304403318, 1.0, 1.0, 0.0021959923140269007, 1.0, 1.0, 1.0, 1.0, 1.0, 1.0, 1.0, 1.0…	57.0	95	53	7	76	213	75	61	0	82	0	28	24	32	13	69	54	78	54	56	10	58	66	47	45	0	63	37	0	48	33	63	41	38	0	94	75	1	121
X	22433054	22433087	Max-element	heterozygous	31	FALSE	['P44', 'P48', 'P11', 'P60', 'P62', 'P58', 'P66', 'P5', 'P39', 'P54', 'P7', 'P32', 'P20', 'P10', 'P17', 'P40', 'P5', 'P35', 'P38', 'P47', 'P17', 'P11', 'P12', 'P29', 'P38', 'P36', 'P47', 'P13', 'P42', 'P60', 'P62', 'P16', 'P15', 'P41', 'P17', 'P15', 'P14', 'P41', 'P56', 'R61', 'P8']	[(770, 37), (420, 6), (123, 213), (2, 0), (0, 0), (13, 0), (153, 12), (78, 8), (434, 12), (225, 217), (879, 708), (4, 12), (5, 15), (150, 362), (363, 205), (84, 20), (13, 3), (16, 2), (2, 1), (423, 504), (25, 12), (2, 8), (533, 415), (3, 543), (75, 8), (74, 4), (1001, 20), (466, 5), (5, 206), (88, 2), (2, 0), (0, 0), (234, 19), (25, 16), (64, 3), (3, 0), (430, 567), (3, 0), (3, 129), (3, 0), (212…	[2760, 2256, 1348, 2615, 0, 2248, 0, 0, 534, 1414, 3678, 4792, 4921, 2011, 959, 0, 0, 0, 3923, 2261, 0, 1625, 2441, 2951, 0, 0, 2709, 3706, 1631, 0, 2645, 0, 0, 0, 0, 2233, 3084, 1361, 963, 3114, 3056]	[0.22624053826745164, 0.15883668903803133, 0.1995249406175772, 0.0007642338555598013, 0, 0.005749668288367979, 1.0, 1.0, 0.45510204081632655, 0.23814655172413793, 0.30142450142450145, 0.0033277870216306157, 0.0040477636106051405, 0.20293301625049545, 0.3719711853307138, 1.0, 1.0, 1.0, 0.0007641365257259297, 0.2907779171894605, 1.0, 0.0061162079510703364, 0.2797285334907052, 0.15613382899628253, 1…	35.0	44	63	65	66	136	46	35	47	48	85	18	10	11	30	23	18	33	30	35	18	45	50	50	23	20	25	11	26	39	23	37	25	26	17	84	69	81	55
X	22433039	22433073	3S18	homozygous	16	FALSE	['P59', 'P29', 'P29', 'P34', 'P17', 'P64', 'P2', 'P45A', 'P3', 'P14', 'P61', 'P46A', 'P50', 'P61', 'P25', 'P46B', 'P17', 'P5', 'P47', 'P50', 'P14']	[(23, 1), (54, 2), (1, 1), (14, 1), (2, 1), (5, 1), (0, 0), (28, 1), (33, 1), (25, 1), (6, 1), (13, 1), (17, 10), (6, 1), (121, 10), (13, 1), (24, 1), (1, 1), (9, 3), (1, 2), (15, 3)]	[0, 0, 0, 0, 0, 0, 0, 0, 0, 0, 0, 0, 0, 0, 2405, 0, 0, 0, 0, 0, 0]	[1.0, 1.0, 1.0, 1.0, 1.0, 1.0, 0, 1.0, 1.0, 1.0, 1.0, 1.0, 1.0, 1.0, 0.05165615141955836, 1.0, 1.0, 1.0, 1.0, 1.0, 1.0]	68.0	71	63	0	90	227	67	98	79	95	141	0	20	46	0	68	56	84	59	72	15	69	70	51	86	0	71	29	52	46	39	89	44	55	18	92	68	0	111
X	22433028	22433068	17.6	heterozygous	1	FALSE	['P9']	[(829, 10)]	[2726]	[0.23534361851332397]	66.0	50	82	31	107	493	62	100	100	99	97	10	18	54	1	73	70	64	55	51	36	65	109	68	48	4	48	27	0	62	69	56	52	54	36	90	82	87	103
X	22411979	22411983	copia	heterozygous	23	FALSE	['P55', 'P18', 'P47', 'P24', 'P62', 'P14', 'P51', 'P45A', 'P53', 'P61', 'P54', 'P49', 'P45B', 'P15', 'P9', 'R61', 'P6', 'P2', 'P59', 'P14', 'P9', 'P33', 'P62', 'P32', 'P62', 'P45A', 'P59', 'P37', 'P57']	[(0, 0), (1, 0), (4, 0), (1, 0), (16, 4), (1, 0), (1, 0), (0, 0), (0, 0), (1, 0), (12, 0), (1, 0), (1, 0), (32, 11), (0, 43), (2, 8), (0, 19), (34, 20), (17, 8), (6, 0), (1, 0), (0, 10), (1, 0), (1, 0), (0, 7), (9, 2), (1, 0), (1, 0), (0, 12)]	[0, 160, 80, 29, 137, 126, 40, 0, 0, 75, 79, 113, 17, 162, 252, 88, 109, 55, 81, 232, 418, 0, 64, 154, 81, 92, 114, 30, 70]	[0, 0.006211180124223602, 0.047619047619047616, 0.03333333333333333, 0.12738853503184713, 0.007874015748031496, 0.024390243902439025, 0, 0, 0.013157894736842105, 0.13186813186813187, 0.008771929824561403, 0.05555555555555555, 0.2097560975609756, 0.14576271186440679, 0.10204081632653061, 0.1484375, 0.4954128440366973, 0.2358490566037736, 0.025210084033613446, 0.002386634844868735, 1.0, 0.015384615…	62.0	105	74	84	0	246	98	68	102	104	214	15	55	100	0	70	72	90	86	0	34	0	0	0	61	0	81	0	0	76	39	62	57	0	0	79	101	79	0
X	22411357	22411361	roo	heterozygous	30	FALSE	['P9', 'P45A', 'P53', 'P50', 'P9', 'P66', 'P15', 'P62', 'P46A', 'P4', 'P15', 'P36', 'P17', 'P45B', 'P59', 'P65', 'P13', 'P61', 'P58', 'P62', 'P43', 'P42', 'P46B', 'P29', 'P10', 'P56', 'P47', 'P9', 'P44', 'P17', 'P21', 'P3', 'P45A', 'P55', 'P2', 'P51']	[(5, 0), (26, 34), (24, 20), (33, 33), (4, 10), (55, 36), (82, 31), (51, 13), (29, 24), (2, 0), (7, 17), (28, 26), (74, 48), (4, 0), (39, 34), (40, 29), (13, 31), (28, 13), (27, 24), (1, 0), (51, 42), (59, 32), (29, 24), (15, 39), (66, 60), (35, 21), (72, 26), (107, 122), (10, 12), (0, 0), (0, 5), (12, 31), (18, 30), (19, 17), (46, 11), (30, 11)]	[243, 49, 27, 53, 0, 80, 71, 95, 30, 81, 65, 49, 111, 23, 53, 36, 116, 25, 25, 86, 75, 53, 30, 44, 89, 34, 53, 205, 154, 0, 1, 63, 49, 25, 76, 41]	[0.020161290322580645, 0.5504587155963303, 0.6197183098591549, 0.5546218487394958, 1.0, 0.5321637426900585, 0.6141304347826086, 0.4025157232704403, 0.6385542168674698, 0.024096385542168676, 0.2696629213483146, 0.5242718446601942, 0.5236051502145923, 0.14814814814814814, 0.5793650793650794, 0.6571428571428571, 0.275, 0.6212121212121212, 0.6710526315789473, 0.011494252873563218, 0.5535714285714286,…	15.0	88	41	130	37	109	38	80	43	52	64	2	5	12	17	20	23	14	12	0	10	0	0	0	10	8	16	0	13	35	10	1	19	0	0	92	106	101	52
X	22399684	22399729	R1A1-element	homozygous	65	FALSE	['P33', 'R61', 'P43', 'P64', 'P36', 'P38', 'P5', 'P26', 'P57', 'P20', 'P50', 'P32', 'P17', 'P58', 'P31', 'P6', 'P58', 'P49', 'P46B', 'P11', 'P44', 'P41', 'R61', 'P60', 'P14', 'P9', 'P46A', 'P14', 'P33', 'P35', 'P41', 'P7', 'P29', 'P51', 'P55', 'P8', 'P41', 'P17', 'P4', 'P61', 'P47', 'P34', 'P61', 'P56', 'P19', 'P65', 'P62', 'P46B', 'P52', 'P35', 'P32', 'P9', 'P11', 'P3', 'P30', 'P11', 'P48', 'P13…	[(0, 0), (45, 2), (0, 0), (111, 22), (0, 0), (0, 0), (39, 22), (0, 63), (0, 0), (5, 27), (26, 2), (22, 4), (7, 2), (0, 0), (13, 4), (42, 28), (25, 3), (105, 6), (52, 3), (0, 0), (0, 0), (18, 2), (0, 0), (130, 7), (12, 2), (46, 2), (0, 0), (15, 2), (10, 4), (5, 0), (0, 0), (93, 46), (0, 0), (0, 0), (72, 14), (21, 2), (25, 4), (42, 2), (64, 25), (19, 2), (39, 15), (33, 11), (0, 0), (0, 0), (82, 3),…	[0, 0, 0, 44, 0, 0, 27, 27, 0, 116, 0, 0, 0, 0, 0, 16, 0, 20, 0, 0, 0, 0, 0, 38, 0, 0, 0, 0, 0, 24, 0, 33, 0, 0, 28, 0, 0, 0, 40, 0, 30, 0, 0, 0, 0, 0, 0, 0, 0, 0, 0, 0, 0, 58, 0, 0, 0, 49, 0, 0, 0, 0, 0, 0, 0, 34, 0, 0, 0, 0, 0, 0, 37, 41, 0, 0, 0, 0, 57, 0, 39, 0, 0, 0, 0, 13, 9, 0, 0, 0, 0, 0, 0, 0, 0, 0, 0, 0, 34, 0, 0, 0, 0, 0, 0, 0, 0, 0, 0, 0, 0, 0, 0, 0, 0, 0, 0, 0, 29, 0, 0, 0, 0, 55]	[0, 1.0, 0, 0.751412429378531, 0, 0, 0.6931818181818182, 0.7, 0, 0.21621621621621623, 1.0, 1.0, 1.0, 0, 1.0, 0.813953488372093, 1.0, 0.8473282442748091, 1.0, 0, 0, 1.0, 0, 0.7828571428571428, 1.0, 1.0, 0, 1.0, 1.0, 0.1724137931034483, 0, 0.8081395348837209, 0, 0, 0.7543859649122807, 1.0, 1.0, 1.0, 0.689922480620155, 1.0, 0.6428571428571429, 1.0, 0, 0, 1.0, 0, 0, 0, 0, 1.0, 0, 1.0, 1.0, 0.56060606…	16.0	61	80	150	30	104	38	40	83	62	32	7	0	18	14	23	19	12	12	0	2	0	0	0	14	13	12	0	26	37	14	7	22	0	0	113	68	99	56
X	22397008	22397050	R1A1-element	homozygous	38	FALSE	['P43', 'P49', 'P55', 'P4', 'P53', 'P3', 'P46B', 'P8', 'P20', 'P48', 'P56', 'P22', 'P12', 'P26', 'P64', 'P33', 'P3', 'P9', 'P10', 'P52', 'P1', 'P31', 'P5', 'P16', 'P10', 'P38', 'P61', 'P35', 'P33', 'P35', 'P2', 'P57', 'P2', 'P13', 'P2', 'P29', 'P6', 'P62', 'P66', 'P46A', 'P59', 'P48', 'P20', 'P47', 'P36', 'P61', 'P34']	[(6, 0), (3, 5), (5, 5), (14, 28), (5, 12), (17, 10), (23, 7), (11, 0), (22, 20), (2, 9), (2, 0), (2, 0), (18, 10), (10, 10), (1, 3), (0, 0), (0, 5), (484, 96), (1, 3), (0, 0), (8, 14), (7, 0), (14, 13), (17, 21), (0, 9), (0, 2), (3, 1), (0, 6), (5, 0), (2, 0), (0, 5), (0, 3), (7, 7), (1, 0), (6, 5), (0, 0), (1, 6), (0, 2), (9, 5), (23, 7), (1, 0), (0, 0), (7, 24), (1, 0), (3, 6), (0, 4), (3, 8)]	[12, 4, 2, 33, 2, 16, 173, 23, 6, 5, 8, 5, 13, 6, 6, 0, 32, 630, 14, 0, 28, 8, 19, 4, 14, 4, 5, 7, 15, 11, 0, 1, 33, 3, 0, 0, 0, 4, 2, 173, 5, 0, 6, 27, 6, 2, 5]	[0.3333333333333333, 0.6666666666666666, 0.8333333333333334, 0.56, 0.8947368421052632, 0.627906976744186, 0.1477832512315271, 0.3235294117647059, 0.875, 0.6875, 0.2, 0.2857142857142857, 0.6829268292682927, 0.7692307692307693, 0.4, 0, 0.13513513513513514, 0.4793388429752066, 0.2222222222222222, 0, 0.44, 0.4666666666666667, 0.5869565217391305, 0.9047619047619048, 0.391304347826087, 0.33333333333333…	16.0	61	80	150	30	104	38	40	83	62	32	7	0	18	14	23	19	12	12	0	2	0	0	0	14	13	12	0	26	37	14	7	22	0	0	113	68	99	56
X	22258049	22258051	Stalker4	heterozygous	29	FALSE	['P49', 'P1', 'P52', 'P20', 'P3', 'P51', 'P65', 'P30', 'P12', 'P39', 'P44', 'P59', 'P40', 'P46B', 'P25', 'P33', 'P27', 'P24', 'P58', 'P46A', 'P62', 'P17', 'P53', 'P14', 'P50', 'P13', 'P9', 'P64', 'P38']	[(44, 9), (22, 0), (35, 11), (187, 110), (30, 1), (27, 9), (30, 20), (32, 6), (8, 46), (22, 5), (65, 29), (35, 13), (68, 20), (36, 24), (3, 0), (0, 14), (28, 11), (3, 0), (44, 10), (36, 24), (44, 8), (122, 47), (29, 8), (93, 24), (32, 17), (0, 8), (127, 45), (39, 17), (34, 23)]	[323, 278, 346, 467, 153, 194, 267, 285, 1428, 218, 492, 258, 491, 358, 21, 69, 193, 11, 356, 358, 322, 1022, 350, 646, 376, 61, 276, 347, 428]	[0.14095744680851063, 0.07333333333333333, 0.11734693877551021, 0.3887434554973822, 0.16847826086956522, 0.1565217391304348, 0.15772870662460567, 0.11764705882352941, 0.03643724696356275, 0.11020408163265306, 0.16040955631399317, 0.1568627450980392, 0.15198618307426598, 0.14354066985645933, 0.125, 0.1686746987951807, 0.16810344827586207, 0.21428571428571427, 0.13170731707317074, 0.143540669856459…	68.0	94	56	82	0	300	94	67	0	82	0	40	0	68	0	64	62	96	92	85	21	81	87	72	58	0	63	43	66	62	11	89	44	62	11	85	0	80	0
X	21954494	21954528	Rt1b	homozygous	52	FALSE	['P45B', 'P19', 'P51', 'P57', 'P7', 'P41', 'P34', 'P26', 'P35', 'P47', 'P29', 'P56', 'P9', 'P40', 'P14', 'P28', 'P52', 'P8', 'P43', 'P27', 'P4', 'P46A', 'P53', 'P62', 'P24', 'P64', 'P46B', 'P59', 'P48', 'P61', 'P55', 'P60', 'P44', 'P33', 'P54', 'P39', 'P20', 'P65', 'P24', 'R61', 'P22', 'P58', 'P18', 'P38', 'P37', 'P49', 'P42', 'P13', 'P36', 'P50', 'P45A', 'P66', 'P32']	[(3, 0), (30, 19), (11, 1), (12, 3), (2, 19), (20, 0), (1, 1), (10, 14), (3, 0), (11, 2), (2, 0), (7, 0), (33, 17), (7, 2), (27, 11), (4, 1), (13, 1), (7, 19), (12, 2), (10, 12), (3, 0), (15, 5), (3, 5), (15, 0), (3, 4), (17, 4), (15, 5), (17, 1), (16, 0), (6, 1), (5, 0), (19, 0), (12, 0), (1, 0), (11, 0), (3, 0), (28, 24), (13, 0), (1, 0), (15, 2), (3, 0), (10, 0), (1, 0), (1, 0), (6, 8), (11, 0…	[21, 6, 145, 344, 18, 61, 8, 2, 7, 140, 14, 52, 22, 182, 20, 6, 216, 8, 318, 6, 7, 38, 337, 39, 2, 334, 38, 188, 62, 181, 13, 46, 75, 15, 36, 36, 30, 22, 4, 597, 1, 35, 30, 9, 297, 41, 339, 7, 0, 46, 49, 51, 15]	[0.125, 0.8909090909090909, 0.07643312101910828, 0.04178272980501393, 0.5384615384615384, 0.24691358024691357, 0.2, 0.9230769230769231, 0.3, 0.08496732026143791, 0.125, 0.11864406779661017, 0.6944444444444444, 0.04712041884816754, 0.6551724137931034, 0.45454545454545453, 0.06086956521739131, 0.7647058823529411, 0.04216867469879518, 0.7857142857142857, 0.3, 0.3448275862068966, 0.02318840579710145,…	82.0	39	50	90	144	187	74	135	126	109	157	7	27	73	97	69	65	87	76	106	52	89	106	56	72	43	61	58	73	49	39	79	51	56	34	77	54	102	107
X	21807322	21807371	BS	heterozygous	5	FALSE	['P28', 'P20', 'P3', 'P14', 'P29']	[(0, 3), (2, 12), (2, 3), (0, 5), (0, 3)]	[0, 11, 2, 0, 4]	[1.0, 0.56, 0.7142857142857143, 1.0, 0.42857142857142855]	82.0	39	50	90	144	187	74	135	126	109	157	7	27	73	97	69	65	87	76	106	52	89	106	56	72	43	61	58	73	49	39	79	51	56	34	77	54	102	107
X	21416813	21416817	roo	homozygous	59	FALSE	['P18', 'P53', 'P35', 'P49', 'P61', 'P45B', 'P48', 'P20', 'P37', 'P3', 'P41', 'P60', 'P36', 'P16', 'P15', 'P7', 'P57', 'P31', 'P22', 'P20', 'P51', 'P59', 'P64', 'P2', 'P65', 'P4', 'P1', 'P34', 'P38', 'P55', 'P50', 'R61', 'P9', 'P29', 'P45B', 'P42', 'P62', 'P46B', 'P54', 'P10', 'P27', 'P7', 'P47', 'P58', 'P19', 'P52', 'P33', 'P66', 'P21', 'P43', 'P5', 'P45A', 'P44', 'P17', 'P18', 'P32', 'P30', 'P1…	[(65, 68), (55, 28), (41, 31), (48, 24), (43, 15), (17, 12), (82, 29), (1, 61), (56, 33), (30, 32), (73, 30), (58, 18), (35, 25), (123, 43), (87, 33), (42, 8), (49, 16), (29, 27), (4, 12), (216, 108), (21, 13), (43, 12), (47, 27), (31, 25), (47, 11), (30, 33), (12, 16), (33, 31), (64, 47), (35, 11), (68, 38), (40, 30), (155, 153), (43, 33), (3, 0), (72, 32), (53, 36), (55, 33), (72, 44), (112, 33…	[0, 0, 0, 0, 0, 0, 0, 0, 0, 0, 0, 0, 0, 0, 0, 0, 0, 0, 0, 0, 0, 0, 0, 0, 0, 0, 0, 0, 0, 0, 0, 0, 0, 0, 8, 1, 0, 0, 0, 0, 0, 38, 0, 0, 0, 0, 0, 0, 0, 0, 23, 0, 0, 0, 112, 0, 0, 104, 0, 0, 5, 0, 0, 0]	[1.0, 1.0, 1.0, 1.0, 1.0, 1.0, 1.0, 1.0, 1.0, 1.0, 1.0, 1.0, 1.0, 1.0, 1.0, 1.0, 1.0, 1.0, 1.0, 1.0, 1.0, 1.0, 1.0, 1.0, 1.0, 1.0, 1.0, 1.0, 1.0, 1.0, 1.0, 1.0, 1.0, 1.0, 0.2727272727272727, 0.9904761904761905, 1.0, 1.0, 1.0, 1.0, 1.0, 0.02564102564102564, 1.0, 1.0, 1.0, 1.0, 1.0, 1.0, 1.0, 1.0, 0.14814814814814814, 1.0, 1.0, 1.0, 0.02608695652173913, 1.0, 1.0, 0.009523809523809525, 1.0, 1.0, 0.8…	58.0	0	0	63	41	492	95	46	0	106	0	23	0	76	0	83	58	106	81	71	42	69	73	37	48	0	66	40	51	51	0	63	51	45	22	0	0	58	0
X	21205175	21205179	mdg1	homozygous	2	FALSE	['P6', 'P6', 'P5']	[(3, 24), (53, 49), (34, 29)]	[0, 0, 0]	[1.0, 1.0, 1.0]	89.0	0	23	73	84	352	103	178	0	195	162	20	0	89	0	72	94	144	111	106	47	234	116	67	89	0	82	58	10	64	19	113	55	63	32	4	0	68	0
X	21120966	21120970	roo	homozygous	8	FALSE	['P25', 'P11', 'P24', 'P40', 'P39', 'P12', 'P23', 'P26']	[(12, 46), (104, 28), (7, 14), (82, 26), (28, 11), (217, 50), (4, 14), (23, 39)]	[0, 0, 0, 0, 0, 0, 0, 0]	[1.0, 1.0, 1.0, 1.0, 1.0, 1.0, 1.0, 1.0]	81.0	75	66	128	96	259	143	27	98	108	139	29	25	54	61	80	81	113	62	104	28	87	95	58	71	51	46	46	68	72	44	101	64	100	47	114	84	85	107
X	21087631	21087634	mdg3	homozygous	2	FALSE	['P6', 'P5', 'P6', 'P6']	[(8, 16), (11, 23), (14, 4), (0, 9)]	[12, 0, 0, 0]	[0.6666666666666666, 1.0, 1.0, 1.0]	80.0	26	80	75	113	357	134	169	66	122	152	23	26	34	68	67	87	103	84	96	28	100	94	43	69	21	92	46	61	66	45	91	44	50	22	93	70	61	123
X	20862933	20862940	hobo	homozygous	6	FALSE	['P7', 'P20', 'P15', 'P19', 'P16', 'P8', 'P7']	[(23, 13), (84, 58), (40, 17), (31, 61), (47, 27), (59, 49), (1, 0)]	[0, 2, 0, 0, 0, 0, 47]	[1.0, 0.9861111111111112, 1.0, 1.0, 1.0, 1.0, 0.020833333333333332]	91.0	19	27	90	66	600	287	25	43	194	111	41	18	106	47	63	89	194	92	107	45	124	206	60	102	20	192	61	152	67	45	103	52	88	69	18	44	75	80
X	20809716	20809720	roo	homozygous	68	FALSE	['P54', 'P55', 'P16', 'P5', 'P35', 'P18', 'P24', 'P48', 'P8', 'P44', 'P10', 'P56', 'P19', 'P28', 'P61', 'P15', 'P19', 'P65', 'P32', 'P1', 'P2', 'P6', 'P20', 'P12', 'P60', 'P53', 'P17', 'P14', 'P45B', 'P18', 'P7', 'P48', 'P47', 'P26', 'P29', 'P4', 'P25', 'P34', 'P5', 'P45B', 'P49', 'P36', 'P37', 'P47', 'P57', 'P3', 'P39', 'P27', 'P45A', 'P22', 'P56', 'P18', 'P29', 'P40', 'P44', 'P52', 'P30', 'P11'…	[(39, 24), (16, 7), (66, 31), (10, 25), (20, 18), (1, 23), (5, 18), (47, 11), (82, 25), (1, 4), (86, 44), (1, 0), (65, 41), (11, 20), (12, 4), (72, 20), (0, 0), (30, 14), (26, 17), (19, 25), (23, 24), (30, 22), (140, 82), (122, 43), (33, 7), (35, 13), (56, 18), (75, 32), (0, 0), (3, 0), (2, 0), (1, 0), (34, 14), (12, 23), (1, 0), (34, 27), (4, 21), (15, 20), (1, 0), (0, 10), (35, 15), (18, 17), (…	[0, 0, 0, 0, 0, 0, 0, 0, 0, 16, 0, 58, 0, 0, 11, 0, 0, 0, 0, 0, 0, 0, 0, 0, 0, 0, 0, 0, 0, 71, 36, 39, 0, 0, 28, 0, 0, 0, 49, 5, 0, 0, 0, 0, 0, 0, 0, 0, 0, 0, 0, 16, 0, 0, 0, 0, 1, 0, 0, 0, 0, 0, 0, 0, 0, 0, 0, 0, 0, 0, 0, 1, 0, 0, 12, 0, 0, 0, 15, 0]	[1.0, 1.0, 1.0, 1.0, 1.0, 1.0, 1.0, 1.0, 1.0, 0.23809523809523808, 1.0, 0.01694915254237288, 1.0, 1.0, 0.5925925925925926, 1.0, 0, 1.0, 1.0, 1.0, 1.0, 1.0, 1.0, 1.0, 1.0, 1.0, 1.0, 1.0, 0, 0.04054054054054054, 0.05263157894736842, 0.025, 1.0, 1.0, 0.034482758620689655, 1.0, 1.0, 1.0, 0.02, 0.6666666666666666, 1.0, 1.0, 1.0, 1.0, 1.0, 1.0, 1.0, 1.0, 1.0, 1.0, 1.0, 0.6595744680851063, 1.0, 1.0, 1.0…	50.0	78	48	27	141	329	174	23	90	156	166	28	25	57	88	25	19	83	20	33	31	47	74	22	62	32	90	22	90	25	93	44	29	16	22	80	115	21	120
X	20791194	20791201	hopper	homozygous	68	FALSE	['P49', 'P45A', 'P42', 'P50', 'P4', 'P39', 'P48', 'P52', 'P45B', 'P23', 'P66', 'P46B', 'P18', 'P30', 'R61', 'P61', 'P32', 'P54', 'P3', 'P33', 'P65', 'P64', 'P25', 'P39', 'P39', 'P5', 'P10', 'P24', 'P59', 'P19', 'P20', 'P1', 'P41', 'P2', 'P57', 'P62', 'P34', 'P11', 'P13', 'P27', 'P31', 'P26', 'P33', 'P21', 'P26', 'P28', 'P16', 'P17', 'P58', 'P36', 'P7', 'P19', 'P15', 'P7', 'P9', 'P40', 'P12', 'P60…	[(36, 10), (37, 11), (70, 24), (39, 22), (19, 25), (1, 0), (56, 34), (51, 11), (22, 0), (2, 12), (46, 28), (33, 19), (32, 75), (28, 29), (34, 19), (30, 14), (34, 33), (50, 21), (25, 24), (1, 0), (23, 8), (51, 26), (8, 30), (15, 7), (0, 0), (20, 47), (84, 53), (1, 22), (40, 20), (44, 0), (154, 105), (5, 26), (48, 25), (23, 33), (18, 18), (39, 25), (31, 33), (81, 39), (66, 62), (19, 24), (18, 33), …	[0, 0, 0, 0, 0, 10, 0, 0, 0, 0, 0, 0, 0, 0, 0, 0, 0, 0, 0, 42, 0, 0, 0, 0, 0, 0, 0, 0, 0, 50, 0, 0, 0, 0, 0, 0, 0, 0, 0, 0, 0, 0, 0, 0, 41, 0, 0, 0, 0, 0, 0, 0, 0, 55, 0, 0, 0, 0, 0, 0, 0, 0, 0, 0, 0, 0, 0, 0, 0, 0, 0, 0, 0, 0, 0, 0]	[1.0, 1.0, 1.0, 1.0, 1.0, 0.09090909090909091, 1.0, 1.0, 1.0, 1.0, 1.0, 1.0, 1.0, 1.0, 1.0, 1.0, 1.0, 1.0, 1.0, 0.023255813953488372, 1.0, 1.0, 1.0, 1.0, 0, 1.0, 1.0, 1.0, 1.0, 0.46808510638297873, 1.0, 1.0, 1.0, 1.0, 1.0, 1.0, 1.0, 1.0, 1.0, 1.0, 1.0, 1.0, 1.0, 1.0, 0.023809523809523808, 1.0, 1.0, 1.0, 1.0, 1.0, 1.0, 0, 1.0, 0.017857142857142856, 1.0, 1.0, 1.0, 1.0, 1.0, 1.0, 1.0, 1.0, 1.0, 1.0,…	54.0	4	0	103	40	228	75	16	72	77	0	16	0	47	12	37	58	69	41	64	19	75	88	51	43	0	56	55	52	41	0	67	57	48	25	88	32	64	0
X	20266196	20266226	Tc1-2	heterozygous	43	FALSE	['P30', 'P59', 'P15', 'P50', 'P55', 'P9', 'P19', 'P35', 'P41', 'P47', 'P20', 'P40', 'P4', 'P44', 'P57', 'P16', 'P2', 'P34', 'P3', 'P12', 'P5', 'P62', 'P37', 'P8', 'P14', 'P23', 'P65', 'P18', 'P36', 'P29', 'P38', 'P11', 'P48', 'R61', 'P32', 'P10', 'P17', 'P45A', 'P13', 'P22', 'P1', 'P6', 'P31']	[(0, 1), (0, 0), (3, 9), (0, 1), (0, 1), (0, 18), (1, 4), (0, 1), (1, 4), (0, 5), (1, 10), (1, 3), (2, 10), (1, 0), (0, 1), (0, 0), (6, 22), (0, 1), (1, 15), (1, 7), (5, 36), (1, 4), (0, 8), (3, 19), (2, 7), (0, 1), (0, 0), (0, 39), (0, 0), (3, 2), (1, 6), (3, 11), (0, 6), (0, 1), (0, 0), (0, 21), (0, 0), (0, 5), (0, 9), (0, 4), (9, 14), (8, 18), (1, 2)]	[10, 0, 33, 7, 8, 39, 42, 2, 25, 29, 62, 10, 31, 12, 13, 0, 34, 10, 25, 59, 29, 55, 10, 41, 18, 1, 0, 19, 0, 6, 8, 30, 10, 2, 0, 25, 0, 22, 18, 1, 23, 28, 7]	[0.09090909090909091, 0, 0.26666666666666666, 0.125, 0.1111111111111111, 0.3157894736842105, 0.10638297872340426, 0.3333333333333333, 0.16666666666666666, 0.14705882352941177, 0.1506849315068493, 0.2857142857142857, 0.27906976744186046, 0.07692307692307693, 0.07142857142857142, 0, 0.45161290322580644, 0.09090909090909091, 0.3902439024390244, 0.11940298507462686, 0.5857142857142857, 0.083333333333…	62.0	50	65	69	140	161	68	98	56	63	152	11	12	71	111	58	77	99	57	66	12	66	52	40	46	21	42	64	38	58	19	62	40	29	28	85	62	76	81
X	20083508	20083512	hopper	homozygous	68	FALSE	['P62', 'P6', 'P14', 'P13', 'P18', 'P26', 'P7', 'P25', 'P50', 'R61', 'P10', 'P51', 'P17', 'P54', 'P22', 'P39', 'P1', 'P60', 'P45B', 'P32', 'P61', 'P46B', 'P23', 'P40', 'P36', 'P34', 'P48', 'P56', 'P55', 'P44', 'P31', 'P65', 'P45A', 'P21', 'P29', 'P48', 'P47', 'P49', 'P59', 'P46A', 'P9', 'P35', 'P53', 'P15', 'P19', 'P27', 'P37', 'P57', 'P11', 'P32', 'P5', 'P3', 'P16', 'P42', 'P41', 'P8', 'P64', 'P…	[(34, 18), (30, 30), (85, 34), (59, 5), (59, 41), (7, 38), (55, 55), (6, 23), (35, 26), (33, 35), (71, 43), (27, 5), (87, 34), (30, 20), (12, 21), (23, 5), (18, 24), (31, 23), (26, 1), (1, 0), (14, 18), (30, 23), (3, 7), (70, 17), (28, 34), (18, 22), (54, 41), (44, 16), (30, 13), (52, 32), (20, 25), (31, 16), (35, 10), (2, 9), (24, 24), (1, 0), (49, 22), (32, 15), (17, 12), (30, 23), (98, 56), (2…	[3, 0, 0, 69, 4, 1, 0, 1, 3, 2, 2, 2, 0, 0, 0, 2, 0, 0, 4, 30, 0, 0, 0, 0, 3, 0, 0, 1, 1, 0, 0, 2, 0, 0, 0, 41, 0, 3, 0, 0, 2, 2, 0, 0, 0, 0, 1, 0, 2, 0, 0, 0, 54, 0, 0, 0, 0, 0, 0, 0, 0, 1, 5, 1, 0, 0, 0, 1, 0, 0, 0]	[0.9454545454545454, 1.0, 1.0, 0.48120300751879697, 0.9615384615384616, 0.9782608695652174, 1.0, 0.9666666666666667, 0.953125, 0.9714285714285714, 0.9827586206896551, 0.9411764705882353, 1.0, 1.0, 1.0, 0.9333333333333333, 1.0, 1.0, 0.8709677419354839, 0.03225806451612903, 1.0, 1.0, 1.0, 1.0, 0.9538461538461539, 1.0, 1.0, 0.9836065573770492, 0.9772727272727273, 1.0, 1.0, 0.9591836734693877, 1.0, 1…	80.0	29	45	70	115	276	111	57	79	106	190	14	30	89	76	72	88	121	83	111	23	120	97	61	76	31	74	49	70	45	45	102	50	62	43	74	53	73	148
X	19723573	19723615	Dm88	heterozygous	1	FALSE	['P5']	[(4, 13)]	[8]	[0.68]	54.0	34	33	69	60	218	120	67	71	69	105	66	14	41	47	51	32	71	51	58	21	104	68	63	31	29	50	31	46	57	31	54	61	39	29	70	45	65	104
X	19720177	19720184	opus	homozygous	10	FALSE	['P50', 'P51', 'P57', 'P48', 'P58', 'P41', 'P40', 'P65', 'P54', 'P30']	[(66, 46), (27, 16), (47, 22), (71, 29), (63, 38), (0, 0), (1, 0), (0, 0), (87, 28), (47, 38)]	[0, 0, 5, 0, 1, 0, 80, 0, 0, 0]	[1.0, 1.0, 0.9324324324324325, 1.0, 0.9901960784313726, 0, 0.012345679012345678, 0, 1.0, 1.0]	54.0	34	33	69	60	218	120	67	71	69	105	66	14	41	47	51	32	71	51	58	21	104	68	63	31	29	50	31	46	57	31	54	61	39	29	70	45	65	104
X	19578913	19578914	S-element	homozygous	21	FALSE	['P18', 'P35', 'P27', 'P56', 'P17', 'P66', 'P8', 'P22', 'P15', 'P16', 'P55', 'P34', 'P21', 'P33', 'P65', 'P20', 'P65', 'P36', 'P33', 'P7', 'P19', 'P28', 'P33', 'P62']	[(101, 59), (15, 36), (8, 24), (25, 19), (53, 34), (24, 23), (43, 62), (5, 24), (34, 20), (32, 58), (14, 7), (8, 15), (1, 0), (1, 0), (0, 0), (79, 107), (6, 25), (17, 42), (11, 22), (13, 0), (54, 83), (8, 34), (5, 0), (26, 11)]	[0, 0, 0, 31, 110, 12, 0, 0, 12, 1, 8, 47, 2, 50, 0, 0, 12, 0, 26, 0, 0, 0, 26, 10]	[1.0, 1.0, 1.0, 0.5866666666666667, 0.4416243654822335, 0.7966101694915254, 1.0, 1.0, 0.8181818181818182, 0.989010989010989, 0.7241379310344828, 0.32857142857142857, 0.3333333333333333, 0.0196078431372549, 0, 1.0, 0.7209302325581395, 1.0, 0.559322033898305, 1.0, 1.0, 1.0, 0.16129032258064516, 0.7872340425531915]	35.0	88	86	66	53	160	51	51	88	55	83	4	2	22	25	38	39	33	41	33	8	69	42	89	36	12	26	9	24	41	23	29	35	22	32	78	76	80	98
X	19562046	19562050	roo	homozygous	68	FALSE	['P15', 'P1', 'P13', 'P11', 'P66', 'P45B', 'P19', 'P49', 'P7', 'P25', 'P57', 'P10', 'P45A', 'P26', 'P42', 'P21', 'P29', 'P6', 'P61', 'P60', 'P41', 'P2', 'P33', 'P37', 'P35', 'P59', 'P34', 'P55', 'P48', 'P4', 'P2', 'P16', 'P23', 'P21', 'P50', 'P46A', 'P9', 'P40', 'P50', 'P62', 'P34', 'P65', 'P47', 'P49', 'P28', 'P8', 'P44', 'P27', 'P3', 'P39', 'P12', 'P18', 'P20', 'P56', 'P46B', 'P54', 'P51', 'P31…	[(48, 25), (20, 29), (22, 17), (50, 29), (18, 33), (7, 3), (39, 27), (1, 0), (16, 31), (0, 17), (16, 15), (53, 32), (39, 10), (1, 13), (23, 26), (1, 0), (9, 25), (25, 25), (13, 7), (15, 22), (22, 36), (18, 23), (11, 29), (15, 41), (14, 33), (22, 17), (1, 0), (7, 17), (37, 29), (28, 22), (13, 6), (49, 36), (1, 6), (0, 5), (19, 31), (17, 24), (106, 105), (32, 27), (0, 3), (25, 24), (8, 25), (16, 15…	[0, 0, 7, 0, 0, 0, 0, 41, 0, 0, 0, 0, 0, 0, 0, 2, 0, 0, 0, 0, 0, 0, 0, 0, 0, 0, 43, 0, 0, 0, 0, 0, 0, 2, 0, 0, 0, 0, 2, 0, 0, 0, 0, 0, 0, 0, 0, 0, 0, 0, 0, 0, 0, 0, 0, 0, 0, 0, 0, 0, 0, 0, 0, 0, 0, 34, 0, 0, 0, 0, 0, 0, 0, 0]	[1.0, 1.0, 0.8478260869565217, 1.0, 1.0, 1.0, 1.0, 0.023809523809523808, 1.0, 1.0, 1.0, 1.0, 1.0, 1.0, 1.0, 0.3333333333333333, 1.0, 1.0, 1.0, 1.0, 1.0, 1.0, 1.0, 1.0, 1.0, 1.0, 0.022727272727272728, 1.0, 1.0, 1.0, 1.0, 1.0, 1.0, 0.7142857142857143, 1.0, 1.0, 1.0, 1.0, 0.6, 1.0, 1.0, 1.0, 1.0, 1.0, 1.0, 1.0, 1.0, 1.0, 1.0, 1.0, 1.0, 1.0, 1.0, 1.0, 1.0, 1.0, 1.0, 1.0, 1.0, 1.0, 1.0, 1.0, 1.0, 1.0,…	39.0	51	41	70	53	372	45	13	56	51	71	5	4	19	42	24	27	58	35	59	12	49	51	42	29	13	26	35	44	25	17	35	35	30	5	111	57	88	42
X	19462451	19462455	rover	homozygous	2	FALSE	['P17', 'P40']	[(42, 16), (0, 1)]	[8, 17]	[0.8787878787878788, 0.05555555555555555]	31.0	52	104	110	80	86	67	44	42	57	58	9	3	11	31	21	17	31	25	33	16	39	35	31	21	18	23	24	32	21	8	16	17	42	19	107	81	88	49
X	19381577	19381585	FB	homozygous	68	FALSE	['P9', 'P15', 'P13', 'P5', 'P1', 'P41', 'P47', 'P61', 'P21', 'R61', 'P18', 'P31', 'P26', 'P28', 'P53', 'P60', 'P22', 'P59', 'P6', 'P59', 'P7', 'P65', 'P4', 'P52', 'P51', 'P29', 'P30', 'P43', 'P66', 'P39', 'P34', 'P37', 'P17', 'P10', 'P54', 'P23', 'P32', 'P55', 'P3', 'P40', 'P42', 'P8', 'P2', 'P27', 'P24', 'P45A', 'P44', 'P57', 'P56', 'P46B', 'P11', 'P1', 'P16', 'P20', 'P14', 'P35', 'P48', 'P62', …	[(145, 107), (82, 52), (107, 0), (16, 20), (23, 19), (79, 35), (50, 11), (15, 9), (5, 10), (54, 19), (110, 18), (40, 23), (28, 59), (25, 25), (39, 18), (43, 5), (7, 12), (28, 0), (23, 22), (41, 21), (43, 72), (36, 9), (25, 24), (54, 18), (21, 5), (22, 12), (18, 6), (58, 21), (55, 20), (30, 11), (15, 21), (46, 15), (101, 17), (143, 46), (46, 10), (10, 13), (26, 13), (17, 16), (31, 17), (90, 28), (…	[0, 0, 0, 0, 0, 0, 0, 0, 0, 0, 0, 0, 0, 0, 0, 0, 0, 40, 0, 0, 0, 0, 0, 0, 0, 0, 0, 0, 0, 0, 0, 0, 0, 0, 0, 0, 0, 0, 0, 0, 0, 0, 0, 0, 0, 0, 0, 0, 0, 0, 0, 13, 0, 0, 0, 0, 0, 0, 0, 0, 0, 0, 0, 0, 0, 0, 0, 0, 0, 0]	[1.0, 1.0, 1.0, 1.0, 1.0, 1.0, 1.0, 1.0, 1.0, 1.0, 1.0, 1.0, 1.0, 1.0, 1.0, 1.0, 1.0, 0.4117647058823529, 1.0, 1.0, 1.0, 1.0, 1.0, 1.0, 1.0, 1.0, 1.0, 1.0, 1.0, 1.0, 1.0, 1.0, 1.0, 1.0, 1.0, 1.0, 1.0, 1.0, 1.0, 1.0, 1.0, 1.0, 1.0, 1.0, 1.0, 1.0, 1.0, 1.0, 1.0, 1.0, 1.0, 0.07142857142857142, 1.0, 1.0, 1.0, 1.0, 1.0, 1.0, 1.0, 1.0, 1.0, 1.0, 1.0, 1.0, 1.0, 1.0, 1.0, 1.0, 1.0, 1.0]	48.0	26	74	87	95	246	48	14	73	68	208	14	16	25	44	42	41	59	54	47	24	56	66	30	37	19	41	30	36	54	27	54	33	43	22	70	70	87	74
X	19307604	19307609	rover	heterozygous	4	FALSE	['P3', 'P19', 'P5', 'P23']	[(15, 5), (1, 1), (1, 0), (0, 1)]	[16, 21, 33, 1]	[0.5555555555555556, 0.08695652173913043, 0.029411764705882353, 0.5]	30.0	89	62	103	81	168	43	52	52	36	46	4	1	14	19	22	27	25	14	50	2	37	23	25	23	20	13	11	29	38	10	20	33	26	21	121	81	70	46
X	19281745	19281748	rover	homozygous	4	FALSE	['P17', 'P59', 'P43', 'R61']	[(37, 18), (1, 2), (0, 0), (1, 0)]	[8, 7, 0, 13]	[0.873015873015873, 0.3, 0, 0.07142857142857142]	23.0	68	104	94	73	93	18	24	34	45	67	3	3	10	6	13	31	33	27	26	5	16	18	24	13	8	9	10	14	20	8	41	16	21	3	99	63	95	56
X	19187338	19187343	297	homozygous	68	FALSE	['P25', 'P1', 'P27', 'P48', 'P38', 'P33', 'P60', 'P42', 'P59', 'P34', 'P45A', 'P32', 'P64', 'P54', 'P24', 'P7', 'P11', 'P4', 'P40', 'P62', 'P13', 'P44', 'P53', 'P58', 'P41', 'P37', 'P6', 'P61', 'P43', 'P14', 'P24', 'P28', 'P30', 'P55', 'P23', 'P19', 'P65', 'P32', 'P56', 'P12', 'P18', 'P9', 'P20', 'P3', 'P49', 'P16', 'P21', 'P52', 'P66', 'R61', 'P12', 'P35', 'P46A', 'P46B', 'P39', 'P10', 'P8', 'P3…	[(0, 4), (44, 50), (8, 4), (19, 12), (26, 8), (12, 11), (24, 7), (21, 0), (27, 1), (14, 8), (22, 12), (1, 0), (12, 8), (16, 7), (1, 3), (53, 12), (50, 8), (35, 26), (22, 12), (1, 0), (28, 6), (30, 11), (7, 5), (11, 3), (14, 12), (16, 6), (30, 27), (9, 2), (15, 5), (1, 0), (1, 0), (4, 3), (13, 11), (6, 3), (0, 2), (42, 25), (15, 17), (7, 6), (12, 7), (70, 20), (46, 4), (68, 53), (74, 47), (26, 10)…	[11, 0, 0, 0, 0, 0, 0, 7, 0, 0, 0, 59, 0, 0, 3, 0, 0, 0, 0, 32, 0, 0, 0, 0, 0, 0, 0, 0, 0, 89, 14, 0, 0, 0, 0, 0, 0, 0, 0, 0, 0, 0, 0, 0, 1, 0, 0, 0, 0, 7, 101, 0, 0, 0, 0, 0, 0, 0, 0, 0, 6, 4, 0, 53, 0, 0, 0, 0, 12, 12, 0, 9, 0, 0, 62, 0, 0]	[0.26666666666666666, 1.0, 1.0, 1.0, 1.0, 1.0, 1.0, 0.75, 1.0, 1.0, 1.0, 0.016666666666666666, 1.0, 1.0, 0.5714285714285714, 1.0, 1.0, 1.0, 1.0, 0.030303030303030304, 1.0, 1.0, 1.0, 1.0, 1.0, 1.0, 1.0, 1.0, 1.0, 0.011111111111111112, 0.06666666666666667, 1.0, 1.0, 1.0, 1.0, 1.0, 1.0, 1.0, 1.0, 1.0, 1.0, 1.0, 1.0, 1.0, 0.9545454545454546, 1.0, 1.0, 1.0, 1.0, 0.6111111111111112, 0.00980392156862745…	64.0	51	56	65	95	237	82	54	96	121	182	38	31	43	67	59	67	80	66	64	30	78	66	46	41	47	47	32	42	58	35	65	57	52	19	173	56	69	89
X	19119853	19119857	mdg3	homozygous	8	FALSE	['P24', 'P11', 'P39', 'P40', 'P23', 'P25', 'P26', 'P12']	[(1, 11), (29, 18), (8, 10), (35, 22), (0, 5), (8, 10), (7, 20), (77, 33)]	[1, 0, 0, 0, 0, 0, 0, 0]	[0.9230769230769231, 1.0, 1.0, 1.0, 1.0, 1.0, 1.0, 1.0]	19.0	126	96	114	54	81	32	0	31	30	61	16	1	6	14	27	33	19	20	35	8	18	21	35	10	18	9	5	7	20	8	5	19	20	7	90	76	93	49
X	19103432	19103437	roo	homozygous	2	FALSE	['P26', 'P26', 'P25']	[(0, 8), (1, 12), (3, 10)]	[7, 0, 0]	[0.5333333333333333, 1.0, 1.0]	38.0	84	93	49	47	121	37	37	69	85	44	9	10	16	38	37	36	34	36	49	10	36	63	19	34	19	43	20	20	34	26	86	40	36	16	87	91	118	60
X	19101961	19101968	opus	homozygous	3	FALSE	['P14', 'P10', 'P28']	[(69, 19), (54, 35), (9, 11)]	[0, 0, 0]	[1.0, 1.0, 1.0]	49.0	28	26	43	171	116	69	51	50	77	77	20	29	54	61	41	50	62	32	41	16	56	64	37	31	18	43	18	40	49	13	55	22	33	9	50	64	71	63
X	19101961	19101968	mdg1	homozygous	4	FALSE	['P2', 'P18', 'P21', 'P8']	[(3, 10), (26, 72), (1, 15), (53, 27)]	[55, 0, 0, 0]	[0.19117647058823528, 1.0, 1.0, 1.0]	18.0	32	22	53	69	69	19	6	23	10	44	6	9	22	9	10	16	33	10	18	3	23	8	12	15	6	24	11	20	12	10	26	23	5	14	62	39	40	31
X	19101961	19101968	BS	homozygous	7	FALSE	['P1', 'P20', 'P6', 'P3', 'P51', 'P5', 'P2']	[(13, 21), (76, 47), (18, 16), (15, 17), (18, 9), (21, 23), (16, 24)]	[0, 0, 0, 1, 0, 0, 0]	[1.0, 1.0, 1.0, 0.9696969696969697, 1.0, 1.0, 1.0]	33.0	69	77	69	54	132	35	16	42	48	55	8	6	19	38	44	28	52	33	40	8	24	46	22	22	30	32	13	24	32	22	35	26	20	10	99	62	79	48
X	19091387	19091394	hobo	homozygous	60	FALSE	['P65', 'P58', 'P28', 'P1', 'P16', 'P48', 'P54', 'P45B', 'P45A', 'P30', 'P22', 'P22', 'P31', 'P2', 'P3', 'P60', 'P7', 'P35', 'P64', 'P19', 'P44', 'P66', 'P17', 'P41', 'P43', 'P38', 'P46A', 'P10', 'P56', 'P52', 'P34', 'P27', 'P9', 'P21', 'P47', 'P61', 'P35', 'P27', 'P42', 'P8', 'P59', 'P20', 'P32', 'P46B', 'P53', 'P14', 'P5', 'P55', 'R61', 'P36', 'P50', 'P4', 'P49', 'P48', 'P13', 'P37', 'P6', 'P57…	[(37, 19), (53, 23), (42, 28), (12, 17), (99, 52), (1, 0), (60, 10), (17, 10), (45, 20), (40, 15), (1, 0), (1, 17), (35, 20), (15, 40), (14, 31), (57, 16), (50, 86), (29, 37), (42, 29), (115, 65), (55, 23), (71, 29), (78, 27), (48, 19), (67, 24), (52, 43), (61, 29), (88, 40), (61, 35), (42, 16), (29, 32), (1, 0), (144, 102), (3, 16), (39, 19), (34, 16), (1, 0), (18, 42), (63, 19), (82, 37), (49, …	[0, 0, 0, 0, 0, 32, 0, 0, 0, 0, 8, 0, 0, 0, 0, 0, 0, 0, 0, 0, 0, 0, 0, 0, 0, 0, 0, 0, 0, 0, 0, 32, 0, 0, 0, 0, 11, 0, 0, 0, 0, 0, 0, 0, 0, 0, 0, 0, 0, 0, 0, 0, 0, 0, 0, 0, 0, 0, 0, 0, 0, 0, 0, 0]	[1.0, 1.0, 1.0, 1.0, 1.0, 0.030303030303030304, 1.0, 1.0, 1.0, 1.0, 0.1111111111111111, 1.0, 1.0, 1.0, 1.0, 1.0, 1.0, 1.0, 1.0, 1.0, 1.0, 1.0, 1.0, 1.0, 1.0, 1.0, 1.0, 1.0, 1.0, 1.0, 1.0, 0.030303030303030304, 1.0, 1.0, 1.0, 1.0, 0.08333333333333333, 1.0, 1.0, 1.0, 1.0, 1.0, 1.0, 1.0, 1.0, 1.0, 1.0, 1.0, 1.0, 1.0, 1.0, 1.0, 1.0, 1.0, 1.0, 1.0, 1.0, 1.0, 1.0, 1.0, 1.0, 1.0, 1.0, 1.0]	74.0	60	67	82	152	310	101	80	64	74	182	18	32	65	99	80	63	83	62	82	25	103	99	44	57	27	68	42	58	64	31	126	46	74	32	70	81	74	151
X	19082560	19082571	mdg1	homozygous	9	FALSE	['P34', 'P20', 'P18', 'P49', 'P28', 'P8', 'P33', 'P54', 'P55']	[(20, 22), (109, 75), (67, 40), (24, 20), (10, 13), (45, 38), (15, 22), (31, 14), (6, 11)]	[0, 0, 0, 0, 0, 0, 0, 0, 0]	[1.0, 1.0, 1.0, 1.0, 1.0, 1.0, 1.0, 1.0, 1.0]	30.0	34	44	25	50	160	37	49	61	136	69	4	2	16	14	35	31	35	22	41	11	28	38	45	23	15	19	15	22	35	12	29	25	20	4	50	42	59	50
X	19048871	19048874	opus	homozygous	59	FALSE	['P3', 'P29', 'P45B', 'P30', 'P64', 'P2', 'P54', 'P57', 'P16', 'P48', 'P51', 'P38', 'P48', 'P60', 'P18', 'P45A', 'P8', 'P15', 'P46A', 'P65', 'P10', 'P66', 'P17', 'P35', 'P59', 'P18', 'P55', 'P33', 'P44', 'P19', 'P61', 'P47', 'P58', 'P42', 'P31', 'P7', 'P14', 'P1', 'P49', 'P4', 'P22', 'P50', 'P37', 'P5', 'P34', 'P27', 'P32', 'P53', 'R61', 'P6', 'P20', 'P46B', 'P52', 'P41', 'P21', 'P43', 'P9', 'P51…	[(32, 12), (17, 15), (3, 1), (16, 13), (15, 11), (35, 46), (23, 8), (20, 6), (39, 25), (14, 6), (0, 0), (19, 21), (1, 0), (18, 8), (17, 7), (16, 5), (39, 24), (26, 6), (10, 7), (9, 9), (43, 17), (15, 12), (36, 14), (10, 13), (17, 6), (0, 0), (0, 0), (18, 14), (20, 14), (42, 11), (11, 4), (0, 0), (16, 10), (23, 13), (10, 12), (39, 44), (38, 19), (25, 13), (12, 15), (30, 26), (2, 5), (10, 10), (18,…	[0, 0, 0, 0, 0, 0, 0, 0, 0, 0, 0, 0, 20, 0, 0, 0, 0, 0, 0, 0, 0, 0, 0, 0, 0, 0, 0, 0, 0, 0, 0, 0, 0, 0, 0, 0, 0, 0, 0, 0, 0, 0, 0, 0, 0, 0, 0, 0, 0, 0, 0, 0, 0, 0, 0, 0, 0, 0, 0, 0, 0, 0, 0, 1, 0]	[1.0, 1.0, 1.0, 1.0, 1.0, 1.0, 1.0, 1.0, 1.0, 1.0, 0, 1.0, 0.047619047619047616, 1.0, 1.0, 1.0, 1.0, 1.0, 1.0, 1.0, 1.0, 1.0, 1.0, 1.0, 1.0, 0, 0, 1.0, 1.0, 1.0, 1.0, 0, 1.0, 1.0, 1.0, 1.0, 1.0, 1.0, 1.0, 1.0, 1.0, 1.0, 1.0, 1.0, 1.0, 1.0, 1.0, 1.0, 1.0, 1.0, 1.0, 1.0, 1.0, 1.0, 1.0, 1.0, 1.0, 1.0, 1.0, 1.0, 1.0, 1.0, 1.0, 0.96, 1.0]	29.0	58	44	59	65	132	44	158	41	33	77	18	9	33	31	22	18	26	25	29	8	17	33	26	24	9	34	8	20	24	13	35	26	12	17	84	48	55	46
X	18880007	18880018	BS	homozygous	18	FALSE	['P9', 'P35', 'P1', 'P45A', 'P38', 'P18', 'P6', 'P34', 'P8', 'P56', 'P20', 'P19', 'P22', 'P32', 'P13', 'P16', 'P33', 'P7']	[(97, 54), (17, 15), (26, 13), (36, 14), (42, 42), (29, 40), (36, 32), (13, 29), (51, 31), (35, 14), (106, 52), (64, 38), (4, 7), (36, 34), (50, 65), (35, 22), (30, 15), (31, 73)]	[0, 0, 0, 0, 0, 0, 0, 0, 0, 0, 0, 0, 0, 0, 0, 0, 0, 0]	[1.0, 1.0, 1.0, 1.0, 1.0, 1.0, 1.0, 1.0, 1.0, 1.0, 1.0, 1.0, 1.0, 1.0, 1.0, 1.0, 1.0, 1.0]	30.0	41	104	58	46	136	27	68	37	48	60	4	4	26	35	20	25	49	39	30	11	31	29	38	18	13	27	19	46	32	11	25	15	13	15	61	48	47	150
X	18880007	18880018	Doc	homozygous	39	FALSE	['P27', 'P49', 'P36', 'P59', 'P48', 'P17', 'P50', 'P28', 'P36', 'P7', 'P15', 'P53', 'P10', 'P32', 'P64', 'P37', 'P21', 'P58', 'P44', 'P58', 'P31', 'P46A', 'P45B', 'P21', 'P66', 'P35', 'P33', 'P5', 'P18', 'P45B', 'P62', 'P43', 'P30', 'P42', 'P60', 'P46B', 'P52', 'P61', 'P55', 'P14', 'R61', 'P4', 'P57']	[(17, 14), (30, 8), (1, 0), (24, 19), (56, 14), (65, 13), (33, 14), (18, 15), (27, 18), (3, 0), (1, 0), (39, 9), (49, 28), (1, 0), (39, 23), (34, 21), (2, 0), (22, 15), (44, 13), (6, 0), (1, 0), (33, 7), (4, 0), (2, 0), (51, 17), (3, 0), (2, 0), (17, 17), (0, 0), (0, 4), (67, 12), (55, 10), (20, 25), (49, 6), (30, 11), (33, 7), (30, 11), (10, 4), (18, 3), (55, 27), (39, 24), (1, 0), (29, 5)]	[0, 0, 35, 0, 0, 0, 0, 0, 15, 35, 36, 0, 0, 27, 0, 0, 4, 0, 0, 9, 27, 0, 7, 2, 0, 8, 25, 0, 0, 3, 9, 0, 0, 0, 1, 0, 0, 4, 0, 0, 0, 34, 0]	[1.0, 1.0, 0.027777777777777776, 1.0, 1.0, 1.0, 1.0, 1.0, 0.75, 0.07894736842105263, 0.02702702702702703, 1.0, 1.0, 0.03571428571428571, 1.0, 1.0, 0.3333333333333333, 1.0, 1.0, 0.4, 0.03571428571428571, 1.0, 0.36363636363636365, 0.5, 1.0, 0.2727272727272727, 0.07407407407407407, 1.0, 0, 0.5714285714285714, 0.8977272727272727, 1.0, 1.0, 1.0, 0.9761904761904762, 1.0, 1.0, 0.7777777777777778, 1.0, 1…	30.0	41	104	58	46	136	27	68	37	48	60	4	4	26	35	20	25	49	39	30	11	31	29	38	18	13	27	19	46	32	11	25	15	13	15	61	48	47	150
X	18880007	18880018	mdg1	homozygous	4	FALSE	['P31', 'P15', 'P54', 'P29']	[(16, 23), (65, 20), (34, 12), (16, 15)]	[0, 0, 0, 0]	[1.0, 1.0, 1.0, 1.0]	30.0	41	104	58	46	136	27	68	37	48	60	4	4	26	35	20	25	49	39	30	11	31	29	38	18	13	27	19	46	32	11	25	15	13	15	61	48	47	150
X	18880007	18880018	opus	homozygous	4	FALSE	['P2', 'P51', 'P65', 'P41']	[(28, 26), (29, 14), (41, 8), (65, 7)]	[0, 0, 0, 0]	[1.0, 1.0, 1.0, 1.0]	30.0	41	104	58	46	136	27	68	37	48	60	4	4	26	35	20	25	49	39	30	11	31	29	38	18	13	27	19	46	32	11	25	15	13	15	61	48	47	150
X	18837148	18837156	jockey	homozygous	8	FALSE	['P39', 'P25', 'P24', 'P40', 'P26', 'P24', 'P23', 'P11', 'P12']	[(16, 7), (6, 16), (3, 0), (39, 24), (14, 15), (0, 9), (3, 0), (38, 16), (84, 42)]	[1, 1, 10, 3, 3, 3, 4, 3, 2]	[0.9583333333333334, 0.9565217391304348, 0.23076923076923078, 0.9545454545454546, 0.90625, 0.75, 0.42857142857142855, 0.9473684210526315, 0.984375]	18.0	23	10	9	20	39	19	40	36	17	49	6	7	20	29	11	18	17	17	16	20	86	22	11	0	0	33	0	50	49	2	74	8	0	0	15	20	19	49
X	18815297	18815307	F-element	homozygous	5	FALSE	['P26', 'P26', 'P12', 'P39', 'P23', 'P40', 'P12', 'P26']	[(8, 7), (1, 0), (0, 0), (2, 0), (5, 11), (1, 0), (164, 57), (5, 8)]	[0, 47, 0, 13, 7, 79, 0, 0]	[1.0, 0.020833333333333332, 0, 0.13333333333333333, 0.6956521739130435, 0.0125, 1.0, 1.0]	44.0	38	81	68	101	95	44	50	54	45	89	14	4	29	26	36	47	55	44	63	15	56	42	44	26	13	21	15	42	36	34	60	36	44	17	60	84	80	56
X	18815297	18815307	Tabor	homozygous	2	FALSE	['P25', 'P39']	[(5, 24), (22, 13)]	[0, 0]	[1.0, 1.0]	39.0	111	83	96	51	175	44	92	58	55	71	6	10	22	30	34	29	42	31	49	13	39	42	32	37	42	27	19	33	40	18	49	21	26	19	102	93	57	70
X	18815297	18815307	BS	homozygous	2	FALSE	['P40', 'P11']	[(61, 12), (78, 31)]	[0, 0]	[1.0, 1.0]	73.0	71	83	97	158	278	90	29	65	86	166	44	35	62	65	89	59	98	99	81	29	86	92	57	61	30	62	45	66	81	37	73	58	49	41	72	55	59	117
X	18801848	18801861	opus	homozygous	1	FALSE	['P5']	[(19, 10)]	[0]	[1.0]	73.0	71	83	97	158	278	90	29	65	86	166	44	35	62	65	89	59	98	99	81	29	86	92	57	61	30	62	45	66	81	37	73	58	49	41	72	55	59	117
X	18801848	18801861	BS	homozygous	5	FALSE	['P6', 'P3', 'P22', 'P2', 'P30']	[(21, 24), (21, 23), (5, 11), (33, 23), (21, 16)]	[0, 0, 0, 0, 0]	[1.0, 1.0, 1.0, 1.0, 1.0]	12.0	11	41	30	55	31	22	11	13	25	42	0	2	7	11	12	8	10	7	8	3	7	11	15	11	3	11	3	11	13	6	20	5	5	0	44	21	23	19
X	18801848	18801861	Doc	homozygous	57	FALSE	['P27', 'P47', 'P45B', 'P11', 'P59', 'P16', 'P38', 'P40', 'P36', 'P43', 'P28', 'P34', 'P64', 'P66', 'P56', 'P20', 'P50', 'P49', 'P8', 'P17', 'P1', 'P37', 'P47', 'P57', 'P14', 'P32', 'P29', 'P58', 'P5', 'R61', 'P9', 'P42', 'P48', 'P1', 'P62', 'P7', 'P41', 'P13', 'P53', 'P60', 'P15', 'P55', 'P48', 'P35', 'P10', 'P65', 'P54', 'P18', 'P46B', 'P55', 'P45A', 'P33', 'P31', 'P21', 'P45B', 'P52', 'P46A', …	[(12, 21), (38, 18), (1, 0), (1, 0), (18, 13), (58, 31), (42, 21), (1, 0), (20, 23), (43, 30), (16, 15), (19, 25), (27, 16), (31, 16), (34, 20), (97, 81), (34, 13), (23, 12), (0, 0), (69, 25), (5, 0), (1, 0), (1, 0), (25, 15), (63, 24), (32, 17), (20, 16), (35, 21), (1, 0), (28, 28), (47, 63), (39, 16), (1, 0), (12, 20), (41, 9), (25, 27), (26, 21), (18, 12), (25, 18), (35, 35), (55, 33), (1, 0),…	[0, 0, 8, 34, 0, 0, 0, 38, 0, 0, 0, 0, 0, 0, 0, 0, 0, 0, 0, 0, 9, 23, 52, 0, 0, 0, 0, 0, 30, 0, 0, 0, 24, 0, 0, 0, 0, 33, 0, 0, 0, 15, 0, 0, 0, 0, 0, 0, 0, 0, 0, 0, 0, 0, 13, 0, 0, 0, 0, 0, 0, 0, 0, 0]	[1.0, 1.0, 0.1111111111111111, 0.02857142857142857, 1.0, 1.0, 1.0, 0.02564102564102564, 1.0, 1.0, 1.0, 1.0, 1.0, 1.0, 1.0, 1.0, 1.0, 1.0, 0, 1.0, 0.35714285714285715, 0.041666666666666664, 0.018867924528301886, 1.0, 1.0, 1.0, 1.0, 1.0, 0.03225806451612903, 1.0, 1.0, 1.0, 0.04, 1.0, 1.0, 1.0, 1.0, 0.47619047619047616, 1.0, 1.0, 1.0, 0.0625, 1.0, 1.0, 1.0, 1.0, 1.0, 1.0, 1.0, 1.0, 1.0, 1.0, 1.0, 1.…	12.0	11	41	30	55	31	22	11	13	25	42	0	2	7	11	12	8	10	7	8	3	7	11	15	11	3	11	3	11	13	6	20	5	5	0	44	21	23	19
X	18778638	18778642	roo	homozygous	9	FALSE	['P39', 'P11', 'P24', 'P12', 'P5', 'P40', 'P23', 'P26', 'P25', 'P23']	[(28, 8), (106, 44), (2, 13), (165, 39), (2, 0), (91, 25), (1, 0), (15, 33), (8, 21), (5, 9)]	[0, 1, 1, 0, 8, 0, 10, 1, 0, 0]	[1.0, 0.9933774834437086, 0.9375, 1.0, 0.2, 1.0, 0.09090909090909091, 0.9795918367346939, 1.0, 1.0]	49.0	65	108	106	57	325	60	49	77	72	96	5	6	16	27	63	62	56	63	35	12	37	52	57	31	30	31	11	32	47	20	38	33	50	18	146	96	82	82
X	18619789	18619830	pogo	heterozygous	1	FALSE	['P5']	[(4, 10)]	[32]	[0.30434782608695654]	86.0	94	93	95	138	241	139	100	116	130	220	22	23	64	68	73	79	110	94	90	21	92	104	70	76	45	74	50	69	57	70	88	72	68	16	86	152	75	161
X	18474028	18474038	FB	homozygous	8	FALSE	['P39', 'P12', 'P11', 'P26', 'P24', 'P23', 'P40', 'P25']	[(15, 6), (111, 51), (53, 54), (8, 15), (1, 9), (2, 7), (21, 14), (13, 21)]	[0, 0, 0, 0, 0, 0, 0, 0]	[1.0, 1.0, 1.0, 1.0, 1.0, 1.0, 1.0, 1.0]	58.0	87	98	81	97	405	87	129	72	155	180	15	24	46	49	81	61	56	59	60	21	62	46	41	40	30	64	30	22	47	19	57	35	58	15	94	72	66	120
X	18454210	18454225	I-element	homozygous	60	FALSE	['P20', 'P36', 'P50', 'P41', 'P49', 'P21', 'R61', 'P56', 'P22', 'P27', 'P6', 'P28', 'P13', 'P42', 'P18', 'P44', 'P53', 'P17', 'P65', 'P65', 'P14', 'P38', 'P4', 'P43', 'P18', 'P33', 'P46B', 'P9', 'P15', 'P51', 'P61', 'P64', 'P47', 'P34', 'P59', 'P29', 'P54', 'P58', 'P8', 'P55', 'P1', 'P51', 'P16', 'P45A', 'P19', 'P5', 'P45B', 'P62', 'P46A', 'P60', 'P10', 'P48', 'P46A', 'P46B', 'P3', 'P2', 'P35', '…	[(160, 68), (30, 20), (2, 0), (36, 30), (45, 13), (1, 11), (51, 25), (57, 17), (3, 19), (18, 32), (28, 35), (21, 30), (24, 15), (65, 17), (2, 0), (49, 21), (54, 29), (107, 14), (44, 12), (0, 0), (100, 35), (47, 32), (33, 33), (76, 13), (66, 46), (34, 22), (3, 4), (94, 61), (67, 25), (4, 0), (16, 10), (37, 13), (57, 15), (31, 22), (22, 17), (19, 13), (36, 15), (36, 18), (96, 30), (31, 13), (26, 14…	[2, 1, 21, 2, 0, 0, 0, 0, 0, 0, 0, 0, 6, 0, 25, 1, 0, 1, 0, 0, 1, 0, 0, 1, 0, 2, 17, 0, 0, 8, 1, 1, 4, 2, 0, 1, 0, 0, 3, 1, 0, 0, 1, 0, 0, 3, 8, 0, 17, 7, 7, 2, 17, 17, 2, 1, 0, 0, 0, 0, 0, 0, 1, 0, 1, 0]	[0.991304347826087, 0.9803921568627451, 0.08695652173913043, 0.9705882352941176, 1.0, 1.0, 1.0, 1.0, 1.0, 1.0, 1.0, 1.0, 0.8666666666666667, 1.0, 0.07407407407407407, 0.9859154929577465, 1.0, 0.9918032786885246, 1.0, 0, 0.9926470588235294, 1.0, 1.0, 0.9888888888888889, 1.0, 0.9655172413793104, 0.2916666666666667, 1.0, 1.0, 0.3333333333333333, 0.9629629629629629, 0.9803921568627451, 0.947368421052…	42.0	57	63	55	141	159	51	14	42	73	92	33	25	59	49	48	46	40	63	63	10	42	44	27	22	19	33	35	42	19	20	35	21	12	12	72	50	49	65
X	18448482	18448487	roo	homozygous	68	FALSE	['P17', 'P22', 'P51', 'P13', 'P32', 'P6', 'P60', 'P24', 'P6', 'P8', 'P3', 'P11', 'P7', 'P20', 'P40', 'P54', 'P23', 'P45A', 'P66', 'P9', 'P25', 'P38', 'P43', 'P26', 'P64', 'P48', 'P56', 'P31', 'P2', 'P12', 'P21', 'P50', 'P10', 'P16', 'P39', 'P35', 'P57', 'P44', 'P46B', 'P58', 'P52', 'P59', 'P45B', 'P29', 'P61', 'P49', 'P65', 'P36', 'P62', 'P19', 'P49', 'P4', 'P55', 'P47', 'P42', 'P14', 'P48', 'P41…	[(82, 23), (0, 12), (32, 13), (27, 28), (36, 48), (20, 11), (36, 32), (1, 17), (1, 0), (101, 37), (12, 20), (59, 30), (57, 43), (123, 100), (69, 33), (44, 33), (3, 11), (35, 23), (53, 24), (111, 105), (2, 35), (29, 50), (63, 43), (5, 40), (40, 27), (3, 2), (37, 22), (23, 29), (22, 32), (93, 65), (0, 5), (34, 27), (82, 49), (85, 59), (19, 12), (20, 30), (24, 28), (43, 41), (38, 28), (17, 15), (51,…	[0, 0, 0, 19, 0, 0, 0, 0, 26, 0, 0, 0, 0, 0, 0, 0, 0, 0, 0, 0, 0, 0, 0, 0, 0, 25, 0, 0, 0, 0, 0, 0, 0, 0, 0, 0, 0, 0, 0, 0, 0, 0, 0, 0, 0, 46, 0, 0, 0, 0, 0, 0, 0, 0, 0, 0, 0, 0, 0, 0, 0, 0, 35, 0, 0, 0, 0, 0, 0, 0, 0, 0]	[1.0, 1.0, 1.0, 0.7432432432432432, 1.0, 1.0, 1.0, 1.0, 0.037037037037037035, 1.0, 1.0, 1.0, 1.0, 1.0, 1.0, 1.0, 1.0, 1.0, 1.0, 1.0, 1.0, 1.0, 1.0, 1.0, 1.0, 0.16666666666666666, 1.0, 1.0, 1.0, 1.0, 1.0, 1.0, 1.0, 1.0, 1.0, 1.0, 1.0, 1.0, 1.0, 1.0, 1.0, 1.0, 1.0, 1.0, 1.0, 0.02127659574468085, 1.0, 1.0, 1.0, 1.0, 1.0, 1.0, 1.0, 1.0, 1.0, 1.0, 1.0, 1.0, 1.0, 1.0, 1.0, 1.0, 0.35185185185185186, 1.0…	42.0	57	63	55	141	159	51	14	42	73	92	33	25	59	49	48	46	40	63	63	10	42	44	27	22	19	33	35	42	19	20	35	21	12	12	72	50	49	65
X	18415319	18415326	I-element	homozygous	8	FALSE	['P11', 'P25', 'P40', 'P23', 'P12', 'P26', 'P39', 'P24', 'P12']	[(30, 20), (3, 12), (17, 14), (1, 0), (45, 37), (4, 17), (9, 3), (0, 5), (45, 35)]	[1, 0, 0, 0, 96, 0, 0, 0, 1]	[0.9803921568627451, 1.0, 1.0, 1.0, 0.4606741573033708, 1.0, 1.0, 1.0, 0.9876543209876543]	42.0	57	63	55	141	159	51	14	42	73	92	33	25	59	49	48	46	40	63	63	10	42	44	27	22	19	33	35	42	19	20	35	21	12	12	72	50	49	65
X	18360471	18360474	Stalker4	homozygous	68	FALSE	['P48', 'P5', 'P65', 'P45B', 'P59', 'P36', 'P10', 'P55', 'P30', 'P28', 'P51', 'P12', 'P66', 'P8', 'P15', 'P32', 'P4', 'P33', 'P11', 'P18', 'P20', 'P3', 'P50', 'P42', 'P41', 'P47', 'R61', 'P25', 'P21', 'P64', 'P61', 'P2', 'P14', 'P27', 'P6', 'P57', 'P7', 'P43', 'P53', 'P58', 'P23', 'P1', 'P12', 'P13', 'P9', 'P19', 'P19', 'P17', 'P60', 'P46B', 'P46A', 'P45A', 'P49', 'P44', 'P54', 'P31', 'P22', 'P16…	[(74, 40), (14, 26), (34, 27), (1, 22), (26, 23), (23, 42), (66, 71), (10, 12), (38, 46), (10, 18), (35, 16), (103, 84), (45, 35), (68, 65), (69, 26), (23, 54), (9, 33), (24, 47), (56, 31), (73, 55), (156, 98), (14, 23), (31, 28), (41, 43), (39, 26), (47, 29), (37, 40), (7, 18), (2, 4), (25, 31), (21, 27), (40, 46), (64, 50), (12, 27), (27, 32), (40, 28), (25, 42), (64, 45), (29, 30), (28, 21), (…	[0, 0, 0, 0, 0, 0, 0, 0, 0, 0, 0, 0, 0, 0, 0, 0, 0, 0, 0, 0, 0, 0, 0, 0, 0, 0, 0, 0, 5, 0, 0, 0, 0, 0, 0, 0, 0, 0, 0, 0, 0, 0, 0, 0, 0, 33, 0, 0, 0, 0, 0, 0, 0, 0, 0, 0, 0, 0, 0, 0, 0, 0, 0, 0, 0, 0, 0, 0, 0, 0, 20, 0]	[1.0, 1.0, 1.0, 1.0, 1.0, 1.0, 1.0, 1.0, 1.0, 1.0, 1.0, 1.0, 1.0, 1.0, 1.0, 1.0, 1.0, 1.0, 1.0, 1.0, 1.0, 1.0, 1.0, 1.0, 1.0, 1.0, 1.0, 1.0, 0.5454545454545454, 1.0, 1.0, 1.0, 1.0, 1.0, 1.0, 1.0, 1.0, 1.0, 1.0, 1.0, 1.0, 1.0, 1.0, 1.0, 1.0, 0.10810810810810811, 1.0, 1.0, 1.0, 1.0, 1.0, 1.0, 1.0, 1.0, 1.0, 1.0, 1.0, 1.0, 1.0, 1.0, 1.0, 1.0, 1.0, 1.0, 1.0, 1.0, 1.0, 1.0, 1.0, 1.0, 0.310344827586206…	42.0	57	63	55	141	159	51	14	42	73	92	33	25	59	49	48	46	40	63	63	10	42	44	27	22	19	33	35	42	19	20	35	21	12	12	72	50	49	65
X	18301869	18301915	Juan	heterozygous	6	FALSE	['P2', 'P1', 'P4', 'P28', 'P3', 'P5']	[(4, 3), (1, 0), (1, 0), (1, 0), (4, 10), (4, 2)]	[39, 2, 7, 3, 2, 3]	[0.15217391304347827, 0.3333333333333333, 0.125, 0.25, 0.875, 0.6666666666666666]	42.0	57	63	55	141	159	51	14	42	73	92	33	25	59	49	48	46	40	63	63	10	42	44	27	22	19	33	35	42	19	20	35	21	12	12	72	50	49	65
X	18219036	18219048	opus	homozygous	5	FALSE	['P42', 'P66', 'P27', 'P28', 'P41']	[(59, 17), (51, 9), (21, 13), (22, 12), (58, 17)]	[5, 0, 0, 0, 0]	[0.9382716049382716, 1.0, 1.0, 1.0, 1.0]	51.0	57	43	38	98	132	51	80	58	94	118	16	21	43	54	67	53	78	66	74	23	51	45	48	42	23	33	17	42	40	28	48	34	25	1	70	44	54	83
X	18219036	18219048	mdg1	homozygous	7	FALSE	['P2', 'P36', 'P32', 'P48', 'P30', 'P62', 'P26']	[(29, 33), (33, 13), (27, 8), (91, 11), (14, 14), (42, 10), (7, 29)]	[0, 0, 7, 0, 0, 0, 0]	[1.0, 1.0, 0.8333333333333334, 1.0, 1.0, 1.0, 1.0]	66.0	74	77	92	84	272	70	50	87	95	146	9	15	64	61	45	64	83	83	59	38	66	58	72	57	25	62	36	51	55	29	66	57	40	22	57	49	59	106
X	18219036	18219048	Tabor	homozygous	10	FALSE	['P20', 'P31', 'P3', 'P21', 'P4', 'P9', 'P45A', 'P64', 'P5', 'P19']	[(167, 47), (20, 11), (23, 20), (8, 5), (16, 27), (118, 56), (45, 11), (49, 6), (7, 41), (88, 35)]	[0, 0, 0, 0, 0, 0, 0, 0, 0, 0]	[1.0, 1.0, 1.0, 1.0, 1.0, 1.0, 1.0, 1.0, 1.0, 1.0]	29.0	59	33	146	80	134	37	10	54	23	50	19	5	24	20	44	20	30	36	16	9	63	19	39	31	18	13	18	23	23	9	24	51	22	22	68	61	42	43
X	18219036	18219048	BS	homozygous	14	FALSE	['P46B', 'P49', 'P59', 'P50', 'P53', 'P12', 'R61', 'P47', 'P46A', 'P57', 'P52', 'P38', 'P56', 'P23']	[(38, 14), (33, 12), (43, 10), (60, 19), (31, 11), (118, 24), (52, 13), (45, 10), (38, 14), (43, 8), (57, 8), (27, 22), (48, 10), (5, 8)]	[0, 0, 0, 0, 0, 0, 0, 3, 0, 1, 2, 0, 0, 0]	[1.0, 1.0, 1.0, 1.0, 1.0, 1.0, 1.0, 0.9482758620689655, 1.0, 0.9807692307692307, 0.9701492537313433, 1.0, 1.0, 1.0]	65.0	68	55	127	130	222	91	133	79	77	151	20	29	86	54	50	66	83	72	83	20	67	72	30	44	49	66	28	45	40	35	57	45	28	19	93	108	75	108
X	18193768	18193773	hopper	homozygous	68	FALSE	['P34', 'P36', 'P2', 'P1', 'P46B', 'P45A', 'P43', 'P32', 'P53', 'P27', 'P33', 'P59', 'P29', 'P22', 'P28', 'P44', 'P21', 'P39', 'P18', 'P14', 'P15', 'P25', 'P17', 'P24', 'P26', 'P66', 'P62', 'P49', 'P46A', 'P46B', 'P2', 'P20', 'P42', 'P13', 'P35', 'P45B', 'P6', 'P30', 'P52', 'P58', 'P64', 'P65', 'P12', 'P38', 'P55', 'P61', 'P3', 'P5', 'P45B', 'P7', 'P51', 'P16', 'P21', 'P36', 'P59', 'P11', 'P60', …	[(29, 26), (17, 17), (1, 0), (30, 24), (42, 21), (34, 19), (44, 17), (37, 39), (31, 24), (15, 33), (31, 42), (21, 15), (24, 20), (4, 6), (17, 18), (49, 22), (1, 0), (18, 8), (66, 58), (77, 34), (53, 20), (6, 41), (78, 19), (7, 8), (7, 51), (42, 31), (38, 21), (31, 15), (42, 21), (0, 0), (15, 31), (147, 67), (44, 32), (3, 64), (19, 24), (1, 0), (25, 32), (37, 19), (36, 31), (30, 19), (40, 12), (29…	[0, 0, 32, 0, 0, 0, 0, 0, 0, 0, 0, 0, 0, 0, 0, 0, 7, 0, 0, 0, 0, 0, 0, 0, 0, 0, 0, 0, 0, 0, 0, 0, 0, 0, 0, 6, 0, 0, 0, 0, 0, 0, 0, 0, 0, 0, 0, 0, 0, 0, 0, 0, 0, 29, 16, 0, 0, 0, 0, 0, 0, 0, 23, 0, 0, 0, 0, 41, 0, 0, 0, 0, 15, 0, 0, 0, 0, 0]	[1.0, 1.0, 0.030303030303030304, 1.0, 1.0, 1.0, 1.0, 1.0, 1.0, 1.0, 1.0, 1.0, 1.0, 1.0, 1.0, 1.0, 0.125, 1.0, 1.0, 1.0, 1.0, 1.0, 1.0, 1.0, 1.0, 1.0, 1.0, 1.0, 1.0, 0, 1.0, 1.0, 1.0, 1.0, 1.0, 0.14285714285714285, 1.0, 1.0, 1.0, 1.0, 1.0, 1.0, 1.0, 1.0, 1.0, 1.0, 1.0, 1.0, 1.0, 1.0, 1.0, 1.0, 1.0, 0.03333333333333333, 0.058823529411764705, 1.0, 1.0, 1.0, 1.0, 0, 1.0, 1.0, 0.041666666666666664, 1.…	29.0	90	55	89	75	135	43	41	37	48	65	8	0	19	19	12	30	17	25	27	9	35	23	28	13	23	19	10	18	22	21	32	36	36	14	86	85	81	34
X	18163092	18163103	hobo	homozygous	8	FALSE	['P12', 'P24', 'P26', 'P23', 'P40', 'P11', 'P23', 'P39', 'P25']	[(224, 45), (10, 20), (23, 82), (0, 12), (115, 26), (89, 28), (3, 0), (37, 14), (13, 45)]	[0, 0, 0, 0, 0, 0, 7, 0, 0]	[1.0, 1.0, 1.0, 1.0, 1.0, 1.0, 0.3, 1.0, 1.0]	34.0	75	48	47	36	192	51	161	38	36	60	17	7	12	22	38	33	36	23	42	10	28	29	52	16	11	18	18	18	25	12	38	33	23	13	73	55	54	68
X	18125146	18125154	hobo	homozygous	60	FALSE	['P38', 'P3', 'P1', 'P9', 'R61', 'P65', 'P45B', 'P2', 'P14', 'P18', 'P62', 'P53', 'P61', 'P54', 'P32', 'P34', 'P46B', 'P55', 'P59', 'P33', 'P42', 'P41', 'P17', 'P15', 'P28', 'P47', 'P5', 'P29', 'P52', 'P64', 'P7', 'P66', 'P10', 'P45A', 'P43', 'P27', 'P44', 'P46A', 'P6', 'P19', 'P22', 'P48', 'P16', 'P35', 'P13', 'P30', 'P50', 'P45B', 'P37', 'P56', 'P60', 'P57', 'P8', 'P36', 'P58', 'P21', 'P49', 'P…	[(55, 47), (9, 24), (25, 29), (187, 123), (63, 40), (43, 17), (6, 11), (27, 39), (103, 51), (83, 76), (49, 28), (64, 23), (28, 14), (52, 28), (54, 46), (49, 32), (60, 20), (26, 11), (43, 22), (48, 29), (98, 31), (71, 28), (99, 30), (74, 45), (34, 44), (65, 13), (16, 21), (37, 28), (53, 19), (67, 24), (50, 93), (60, 21), (68, 49), (24, 19), (87, 33), (22, 39), (66, 18), (60, 20), (19, 27), (88, 76…	[0, 0, 0, 0, 0, 0, 0, 0, 0, 0, 0, 0, 0, 0, 0, 1, 0, 0, 0, 0, 0, 0, 0, 0, 0, 0, 1, 0, 0, 0, 0, 0, 0, 0, 0, 0, 0, 0, 0, 0, 0, 0, 0, 0, 0, 0, 0, 5, 0, 0, 0, 0, 0, 0, 0, 0, 0, 0, 0, 0, 0]	[1.0, 1.0, 1.0, 1.0, 1.0, 1.0, 1.0, 1.0, 1.0, 1.0, 1.0, 1.0, 1.0, 1.0, 1.0, 0.9878048780487805, 1.0, 1.0, 1.0, 1.0, 1.0, 1.0, 1.0, 1.0, 1.0, 1.0, 0.9736842105263158, 1.0, 1.0, 1.0, 1.0, 1.0, 1.0, 1.0, 1.0, 1.0, 1.0, 1.0, 1.0, 1.0, 1.0, 1.0, 1.0, 1.0, 1.0, 1.0, 1.0, 0.4444444444444444, 1.0, 1.0, 1.0, 1.0, 1.0, 1.0, 1.0, 1.0, 1.0, 1.0, 1.0, 1.0, 1.0]	34.0	75	48	47	36	192	51	161	38	36	60	17	7	12	22	38	33	36	23	42	10	28	29	52	16	11	18	18	18	25	12	38	33	23	13	73	55	54	68
X	17592090	17592098	FB	homozygous	2	TRUE	['P5', 'P6']	[(8, 24), (28, 31)]	[0, 0]	[1.0, 1.0]	48.0	56	35	19	60	298	48	87	64	48	91	27	16	28	54	35	40	43	23	44	53	56	47	72	26	19	46	23	23	41	31	47	66	36	10	55	64	66	98
X	17565764	17565765	pogo	homozygous	68	FALSE	['P4', 'P13', 'P49', 'P25', 'R61', 'P2', 'P22', 'P38', 'P19', 'P7', 'P26', 'P39', 'P15', 'P42', 'P51', 'P50', 'P56', 'P66', 'P16', 'P13', 'P35', 'P18', 'P9', 'P4', 'P6', 'P60', 'P48', 'P44', 'P18', 'P41', 'P30', 'P20', 'P28', 'P25', 'P21', 'P61', 'P34', 'P45B', 'P65', 'P28', 'P62', 'P55', 'P29', 'P27', 'P12', 'P61', 'P46A', 'P24', 'P58', 'P57', 'P46B', 'P53', 'P36', 'P17', 'P3', 'P59', 'P47', 'P5…	[(2, 0), (0, 16), (12, 18), (0, 17), (14, 18), (14, 38), (7, 13), (18, 24), (50, 59), (28, 41), (4, 26), (4, 7), (29, 19), (27, 16), (21, 14), (26, 19), (33, 18), (35, 19), (34, 44), (8, 0), (15, 18), (1, 0), (54, 102), (21, 20), (25, 23), (17, 10), (37, 15), (28, 17), (5, 0), (43, 37), (22, 25), (77, 71), (0, 0), (1, 0), (1, 8), (0, 0), (6, 16), (12, 15), (10, 16), (8, 11), (26, 23), (7, 8), (11…	[13, 0, 1, 0, 0, 1, 0, 2, 4, 0, 0, 0, 3, 2, 1, 0, 0, 0, 5, 22, 1, 31, 5, 2, 1, 0, 5, 2, 37, 2, 0, 7, 0, 13, 0, 0, 1, 0, 1, 0, 1, 0, 0, 0, 9, 1, 1, 0, 3, 2, 1, 2, 0, 3, 0, 1, 1, 1, 10, 29, 0, 1, 7, 0, 6, 0, 2, 7, 2, 8, 4, 1, 0, 2, 9, 1]	[0.13333333333333333, 1.0, 0.967741935483871, 1.0, 1.0, 0.9811320754716981, 1.0, 0.9545454545454546, 0.9646017699115044, 1.0, 1.0, 1.0, 0.9411764705882353, 0.9555555555555556, 0.9722222222222222, 1.0, 1.0, 1.0, 0.9397590361445783, 0.26666666666666666, 0.9705882352941176, 0.03125, 0.968944099378882, 0.9534883720930233, 0.9795918367346939, 1.0, 0.9122807017543859, 0.9574468085106383, 0.119047619047…	48.0	56	35	19	60	298	48	87	64	48	91	27	16	28	54	35	40	43	23	44	53	56	47	72	26	19	46	23	23	41	31	47	66	36	10	55	64	66	98
X	17248002	17248005	opus	homozygous	9	FALSE	['P39', 'P23', 'P19', 'P24', 'P12', 'P26', 'P25', 'P11', 'P40']	[(5, 3), (1, 2), (0, 2), (1, 5), (78, 29), (1, 9), (2, 10), (25, 19), (23, 8)]	[4, 0, 37, 0, 0, 0, 0, 0, 0]	[0.6666666666666666, 1.0, 0.05128205128205128, 1.0, 1.0, 1.0, 1.0, 1.0, 1.0]	33.0	34	33	58	107	132	59	69	49	41	82	2	4	30	40	24	26	25	41	55	17	42	26	30	20	13	30	16	37	33	15	27	28	33	7	111	87	52	69
X	17108573	17108581	FB	homozygous	9	FALSE	['P12', 'P20', 'P26', 'P40', 'P24', 'P11', 'P39', 'P25', 'P23']	[(123, 50), (0, 1), (13, 30), (48, 24), (6, 9), (73, 49), (17, 15), (8, 35), (3, 7)]	[0, 110, 0, 0, 0, 0, 0, 0, 0]	[1.0, 0.009009009009009009, 1.0, 1.0, 1.0, 1.0, 1.0, 1.0, 1.0]	54.0	65	43	75	123	193	61	59	62	71	116	8	14	52	64	65	41	57	43	63	24	67	68	48	50	22	53	32	41	35	48	54	39	36	2	94	54	56	128
X	16857116	16857118	pogo	homozygous	8	FALSE	['P12', 'P25', 'P24', 'P39', 'P11', 'P26', 'P40', 'P23']	[(104, 45), (5, 23), (2, 16), (19, 3), (63, 30), (8, 34), (46, 21), (1, 12)]	[0, 0, 0, 0, 0, 0, 0, 0]	[1.0, 1.0, 1.0, 1.0, 1.0, 1.0, 1.0, 1.0]	43.0	71	69	109	107	220	66	41	75	73	85	17	10	21	23	46	44	46	26	49	12	64	45	27	25	18	23	25	22	43	26	51	34	49	14	109	56	95	100
X	16582388	16582397	FB	homozygous	8	FALSE	['P12', 'P39', 'P25', 'P40', 'P23', 'P26', 'P11', 'P24', 'P11']	[(173, 38), (14, 7), (10, 29), (51, 17), (7, 9), (23, 20), (1, 0), (11, 17), (111, 39)]	[0, 0, 0, 0, 0, 0, 49, 0, 0]	[1.0, 1.0, 1.0, 1.0, 1.0, 1.0, 0.02, 1.0, 1.0]	63.0	53	23	61	118	265	61	153	64	88	117	21	34	29	72	69	59	83	71	60	28	57	91	49	44	28	61	44	32	75	49	80	27	37	22	55	67	50	77
X	16199308	16199313	roo	homozygous	68	FALSE	['P2', 'P18', 'P11', 'P28', 'P52', 'P62', 'P45A', 'P1', 'P45B', 'P8', 'P65', 'P30', 'P24', 'P33', 'P10', 'P14', 'P13', 'P39', 'P23', 'P7', 'P27', 'P46B', 'P15', 'P26', 'P40', 'P46A', 'P42', 'P21', 'P20', 'P5', 'P15', 'P31', 'P41', 'P12', 'P1', 'P59', 'P44', 'P38', 'P16', 'P7', 'P29', 'P1', 'P17', 'P56', 'P55', 'P47', 'P4', 'P3', 'P47', 'P60', 'P36', 'P45B', 'P66', 'P53', 'P34', 'P50', 'R61', 'P54…	[(38, 30), (121, 36), (97, 24), (48, 30), (48, 32), (59, 14), (56, 22), (1, 0), (0, 0), (106, 52), (40, 15), (50, 17), (6, 12), (53, 28), (144, 64), (138, 43), (38, 79), (37, 3), (8, 18), (52, 76), (41, 18), (58, 23), (0, 0), (27, 43), (65, 35), (58, 23), (73, 26), (3, 10), (262, 72), (1, 0), (107, 38), (36, 17), (63, 42), (204, 70), (1, 0), (55, 23), (83, 18), (53, 46), (147, 51), (3, 0), (27, 1…	[0, 0, 0, 0, 0, 0, 0, 23, 0, 0, 0, 0, 0, 0, 0, 0, 0, 0, 0, 0, 0, 0, 0, 0, 0, 0, 0, 0, 0, 22, 0, 0, 0, 0, 30, 0, 0, 0, 0, 36, 0, 0, 0, 0, 0, 0, 0, 0, 15, 0, 0, 10, 0, 0, 0, 0, 0, 0, 0, 12, 0, 0, 0, 0, 0, 0, 1, 0, 0, 0, 0, 0, 0, 0, 0, 1]	[1.0, 1.0, 1.0, 1.0, 1.0, 1.0, 1.0, 0.041666666666666664, 0, 1.0, 1.0, 1.0, 1.0, 1.0, 1.0, 1.0, 1.0, 1.0, 1.0, 1.0, 1.0, 1.0, 0, 1.0, 1.0, 1.0, 1.0, 1.0, 1.0, 0.043478260869565216, 1.0, 1.0, 1.0, 1.0, 0.03225806451612903, 1.0, 1.0, 1.0, 1.0, 0.07692307692307693, 1.0, 1.0, 1.0, 1.0, 1.0, 1.0, 1.0, 1.0, 0.0625, 1.0, 1.0, 0.7619047619047619, 1.0, 1.0, 1.0, 1.0, 1.0, 1.0, 1.0, 0.76, 1.0, 1.0, 0, 1.0,…	63.0	53	23	61	118	265	61	153	64	88	117	21	34	29	72	69	59	83	71	60	28	57	91	49	44	28	61	44	32	75	49	80	27	37	22	55	67	50	77
X	16156822	16156830	hobo	homozygous	8	FALSE	['P24', 'P40', 'P40', 'P26', 'P25', 'P12', 'P23', 'P24', 'P39', 'P11']	[(5, 3), (1, 0), (89, 35), (10, 44), (8, 16), (110, 66), (4, 15), (1, 9), (23, 8), (68, 35)]	[0, 52, 0, 0, 0, 0, 0, 0, 0, 0]	[1.0, 0.018867924528301886, 1.0, 1.0, 1.0, 1.0, 1.0, 1.0, 1.0, 1.0]	67.0	65	69	66	224	313	73	39	67	69	185	47	68	55	67	50	56	91	71	73	22	90	87	54	53	33	70	55	61	47	26	87	44	38	47	61	110	55	123
X	15865605	15865606	rover	heterozygous	1	FALSE	['P5']	[(16, 14)]	[14]	[0.6818181818181818]	45.0	19	60	52	77	190	59	35	52	65	87	0	12	18	64	7	56	45	62	45	45	108	46	59	35	29	37	9	27	40	25	55	51	38	9	66	61	37	102
X	15599183	15599188	roo	homozygous	68	FALSE	['P42', 'P61', 'P45B', 'P53', 'P45A', 'P56', 'P32', 'P26', 'P28', 'P2', 'P10', 'P25', 'P60', 'P15', 'P29', 'P43', 'P40', 'P27', 'P3', 'P66', 'P47', 'P34', 'P18', 'P44', 'P48', 'P4', 'P46B', 'P21', 'P43', 'P17', 'P51', 'P7', 'P5', 'P41', 'P33', 'P19', 'P35', 'P39', 'P33', 'P49', 'P12', 'P11', 'P31', 'P14', 'P50', 'P52', 'P54', 'P46A', 'P22', 'P30', 'P64', 'P20', 'P65', 'P6', 'P62', 'P38', 'P8', 'P…	[(64, 20), (19, 15), (21, 11), (36, 25), (42, 21), (60, 22), (40, 28), (6, 45), (8, 25), (28, 44), (79, 46), (1, 22), (39, 24), (87, 26), (26, 19), (52, 38), (74, 17), (17, 31), (16, 40), (45, 19), (33, 15), (26, 25), (77, 42), (49, 27), (58, 23), (29, 26), (39, 22), (1, 18), (2, 31), (69, 21), (28, 9), (52, 57), (17, 19), (48, 16), (1, 0), (47, 46), (16, 20), (19, 5), (37, 20), (30, 19), (132, 3…	[0, 1, 0, 0, 2, 0, 0, 1, 0, 0, 0, 0, 2, 0, 0, 0, 0, 0, 0, 0, 2, 2, 0, 0, 0, 0, 0, 0, 0, 1, 0, 0, 1, 0, 14, 0, 0, 0, 0, 0, 0, 0, 0, 0, 0, 0, 1, 0, 0, 2, 1, 1, 0, 0, 0, 0, 0, 0, 0, 0, 0, 0, 0, 0, 0, 1, 0, 0, 0, 0]	[1.0, 0.9714285714285714, 1.0, 1.0, 0.9692307692307692, 1.0, 1.0, 0.9807692307692307, 1.0, 1.0, 1.0, 1.0, 0.9692307692307692, 1.0, 1.0, 1.0, 1.0, 1.0, 1.0, 1.0, 0.96, 0.9622641509433962, 1.0, 1.0, 1.0, 1.0, 1.0, 1.0, 1.0, 0.989010989010989, 1.0, 1.0, 0.972972972972973, 1.0, 0.06666666666666667, 1.0, 1.0, 1.0, 1.0, 1.0, 1.0, 1.0, 1.0, 1.0, 1.0, 1.0, 0.987012987012987, 1.0, 1.0, 0.9629629629629629,…	27.0	0	0	56	0	167	43	32	0	82	70	7	5	0	0	27	43	35	32	0	0	52	45	0	28	0	38	20	17	40	17	30	0	32	35	0	0	1	0
X	15435727	15435727	Transpac	homozygous	59	FALSE	['P41', 'P46B', 'P18', 'P11', 'P10', 'P9', 'P51', 'P30', 'P48', 'P25', 'P59', 'P40', 'P60', 'P43', 'P4', 'P54', 'P7', 'P62', 'P16', 'P35', 'P12', 'P26', 'P52', 'P55', 'P65', 'P53', 'P44', 'P3', 'P36', 'P48', 'P40', 'P39', 'P32', 'P33', 'P14', 'P29', 'P66', 'P38', 'P46A', 'P17', 'P37', 'P53', 'P31', 'P29', 'P49', 'P61', 'P34', 'P6', 'P56', 'P2', 'P35', 'P47', 'P1', 'P37', 'P14', 'P28', 'P27', 'P20…	[(1, 8), (20, 18), (24, 69), (39, 22), (32, 29), (12, 42), (21, 15), (20, 24), (31, 12), (3, 14), (3, 14), (0, 0), (32, 18), (3, 8), (28, 35), (21, 13), (32, 40), (34, 26), (33, 26), (0, 6), (54, 41), (4, 31), (26, 31), (5, 3), (16, 14), (0, 3), (34, 30), (22, 20), (18, 17), (1, 0), (32, 30), (12, 12), (22, 38), (19, 28), (7, 0), (12, 23), (23, 24), (30, 49), (20, 18), (61, 33), (13, 10), (31, 14…	[5, 1, 0, 2, 0, 11, 3, 0, 0, 0, 0, 0, 2, 1, 0, 0, 19, 0, 2, 2, 2, 0, 0, 22, 1, 1, 1, 0, 1, 51, 4, 0, 2, 4, 19, 1, 0, 1, 1, 4, 31, 28, 3, 31, 2, 8, 2, 3, 1, 1, 35, 1, 1, 7, 86, 11, 2, 3, 0, 0, 0, 2, 0, 0, 0, 0]	[0.6428571428571429, 0.9743589743589743, 1.0, 0.9682539682539683, 1.0, 0.8307692307692308, 0.9230769230769231, 1.0, 1.0, 1.0, 1.0, 0, 0.9615384615384616, 0.9166666666666666, 1.0, 1.0, 0.7912087912087912, 1.0, 0.9672131147540983, 0.75, 0.979381443298969, 1.0, 1.0, 0.26666666666666666, 0.967741935483871, 0.75, 0.9846153846153847, 1.0, 0.9722222222222222, 0.019230769230769232, 0.9393939393939394, 1.…	68.0	65	0	54	0	252	91	108	0	175	178	0	33	59	0	92	71	99	70	0	0	78	95	0	82	0	90	60	68	65	30	101	0	48	33	2	57	84	0
X	15435710	15435727	Transpac	homozygous	59	FALSE	['P41', 'P46B', 'P11', 'P9', 'P51', 'P40', 'P60', 'P43', 'P54', 'P16', 'P55', 'P65', 'P53', 'P36', 'P39', 'P33', 'P29', 'P66', 'P37', 'P53', 'P31', 'P29', 'P49', 'P35', 'P47', 'P28', 'P20', 'P45A', 'P64', 'R61', 'P42', 'P18', 'P10', 'P30', 'P48', 'P25', 'P59', 'P4', 'P7', 'P62', 'P35', 'P12', 'P26', 'P52', 'P44', 'P3', 'P48', 'P40', 'P32', 'P14', 'P38', 'P46A', 'P17', 'P61', 'P6', 'P56', 'P2', 'P…	[(1, 8), (20, 18), (39, 22), (12, 42), (21, 15), (1, 0), (32, 18), (3, 8), (21, 13), (33, 26), (5, 3), (16, 14), (0, 3), (18, 17), (12, 12), (19, 28), (12, 23), (23, 24), (13, 10), (31, 14), (1, 6), (1, 0), (19, 14), (10, 13), (23, 24), (12, 10), (84, 69), (5, 12), (42, 21), (1, 4), (35, 25), (24, 69), (32, 29), (20, 24), (31, 12), (3, 14), (3, 14), (28, 35), (32, 40), (34, 26), (0, 6), (54, 41),…	[5, 1, 2, 11, 3, 37, 2, 1, 0, 2, 22, 1, 1, 1, 0, 4, 1, 0, 31, 28, 3, 31, 2, 35, 1, 11, 3, 0, 0, 2, 0, 0, 0, 0, 0, 0, 0, 0, 19, 0, 2, 2, 0, 0, 1, 0, 51, 4, 2, 19, 1, 1, 4, 8, 3, 1, 1, 1, 7, 86, 2, 0, 2, 0, 0, 0]	[0.6428571428571429, 0.9743589743589743, 0.9682539682539683, 0.8307692307692308, 0.9230769230769231, 0.02631578947368421, 0.9615384615384616, 0.9166666666666666, 1.0, 0.9672131147540983, 0.26666666666666666, 0.967741935483871, 0.75, 0.9722222222222222, 1.0, 0.9215686274509803, 0.9722222222222222, 1.0, 0.42592592592592593, 0.6164383561643836, 0.7, 0.03125, 0.9428571428571428, 0.39655172413793105, …	44.0	0	0	88	22	157	61	56	0	78	104	12	12	0	0	57	43	76	56	1	0	54	78	0	39	0	53	44	45	37	29	119	0	27	28	0	0	57	0
X	15410277	15410283	hobo	homozygous	61	FALSE	['P13', 'P54', 'P41', 'P21', 'P31', 'P44', 'P62', 'P22', 'P9', 'P8', 'P5', 'P50', 'P4', 'P18', 'P56', 'P13', 'P15', 'P37', 'R61', 'P64', 'P34', 'P65', 'P11', 'P30', 'P3', 'P45A', 'P14', 'P38', 'P59', 'P52', 'P58', 'P51', 'P2', 'P17', 'P57', 'P36', 'P7', 'P20', 'P1', 'P47', 'P28', 'P60', 'P55', 'P6', 'P45B', 'P19', 'P29', 'P53', 'P32', 'P42', 'P49', 'P66', 'P46B', 'P33', 'P27', 'P13', 'P10', 'P64'…	[(33, 0), (53, 28), (59, 21), (0, 2), (20, 29), (84, 31), (35, 28), (3, 24), (114, 128), (64, 43), (10, 14), (43, 27), (19, 19), (101, 33), (65, 46), (3, 0), (69, 42), (30, 26), (49, 34), (11, 21), (34, 27), (27, 15), (0, 0), (33, 36), (15, 18), (39, 18), (81, 56), (47, 46), (48, 18), (53, 20), (56, 28), (25, 21), (26, 46), (119, 26), (39, 34), (31, 26), (65, 37), (160, 107), (24, 21), (27, 26), …	[0, 0, 0, 0, 0, 0, 0, 0, 0, 0, 0, 0, 0, 0, 0, 68, 0, 0, 0, 22, 0, 0, 0, 0, 0, 0, 0, 0, 0, 0, 0, 0, 0, 0, 0, 0, 0, 0, 0, 0, 0, 0, 0, 0, 0, 0, 0, 0, 0, 0, 0, 0, 0, 0, 0, 25, 0, 0, 0, 0, 0, 0, 0, 0]	[1.0, 1.0, 1.0, 1.0, 1.0, 1.0, 1.0, 1.0, 1.0, 1.0, 1.0, 1.0, 1.0, 1.0, 1.0, 0.04225352112676056, 1.0, 1.0, 1.0, 0.5925925925925926, 1.0, 1.0, 0, 1.0, 1.0, 1.0, 1.0, 1.0, 1.0, 1.0, 1.0, 1.0, 1.0, 1.0, 1.0, 1.0, 1.0, 1.0, 1.0, 1.0, 1.0, 1.0, 1.0, 1.0, 1.0, 1.0, 1.0, 1.0, 1.0, 1.0, 1.0, 1.0, 1.0, 1.0, 1.0, 0.4318181818181818, 1.0, 1.0, 1.0, 1.0, 1.0, 1.0, 1.0, 1.0]	44.0	0	0	88	22	157	61	56	0	78	104	12	12	0	0	57	43	76	56	1	0	54	78	0	39	0	53	44	45	37	29	119	0	27	28	0	0	57	0
X	15407563	15407570	hobo	homozygous	8	FALSE	['P39', 'P23', 'P11', 'P12', 'P25', 'P24', 'P40', 'P26']	[(29, 9), (3, 17), (64, 17), (137, 53), (8, 22), (2, 13), (88, 18), (24, 54)]	[0, 0, 0, 0, 0, 0, 0, 0]	[1.0, 1.0, 1.0, 1.0, 1.0, 1.0, 1.0, 1.0]	44.0	0	0	88	22	157	61	56	0	78	104	12	12	0	0	57	43	76	56	1	0	54	78	0	39	0	53	44	45	37	29	119	0	27	28	0	0	57	0
X	15402135	15402146	Tabor	homozygous	11	FALSE	['P46A', 'P31', 'P17', 'P44', 'P46B', 'P43', 'P12', 'P62', 'P41', 'P49', 'P55']	[(18, 11), (25, 10), (52, 24), (52, 9), (18, 11), (27, 11), (88, 40), (40, 27), (47, 15), (18, 9), (18, 11)]	[0, 0, 5, 1, 0, 1, 2, 1, 0, 0, 0]	[1.0, 1.0, 0.9382716049382716, 0.9838709677419355, 1.0, 0.9743589743589743, 0.9846153846153847, 0.9852941176470589, 1.0, 1.0, 1.0]	44.0	0	0	88	22	157	61	56	0	78	104	12	12	0	0	57	43	76	56	1	0	54	78	0	39	0	53	44	45	37	29	119	0	27	28	0	0	57	0
X	15402135	15402146	BS	homozygous	8	FALSE	['P58', 'P53', 'P26', 'P10', 'P28', 'P16', 'P54', 'P29']	[(24, 9), (30, 13), (4, 27), (81, 27), (7, 18), (51, 24), (18, 18), (19, 17)]	[1, 1, 0, 0, 0, 1, 0, 0]	[0.9705882352941176, 0.9772727272727273, 1.0, 1.0, 1.0, 0.9868421052631579, 1.0, 1.0]	35.0	0	13	127	0	231	75	135	0	76	151	11	21	0	0	60	64	85	50	0	0	72	57	0	34	0	26	22	37	48	28	51	0	43	17	5	0	0	0
X	15402135	15402146	opus	homozygous	28	FALSE	['P56', 'P2', 'P45A', 'P20', 'P42', 'P33', 'P34', 'P25', 'P6', 'P18', 'P8', 'P64', 'P5', 'P19', 'P65', 'P50', 'P14', 'P27', 'P48', 'P52', 'P59', 'P61', 'P9', 'P4', 'P45B', 'P30', 'P38', 'P24']	[(29, 22), (23, 15), (49, 10), (88, 48), (33, 19), (10, 17), (15, 12), (2, 18), (25, 26), (68, 33), (50, 27), (22, 0), (18, 20), (47, 52), (37, 13), (23, 13), (59, 31), (13, 11), (43, 17), (23, 11), (28, 15), (9, 1), (103, 100), (20, 18), (0, 2), (16, 19), (18, 25), (2, 15)]	[2, 0, 0, 1, 0, 0, 0, 0, 0, 2, 2, 14, 0, 0, 0, 0, 1, 0, 3, 1, 2, 7, 0, 0, 7, 0, 0, 0]	[0.9622641509433962, 1.0, 1.0, 0.9927007299270073, 1.0, 1.0, 1.0, 1.0, 1.0, 0.9805825242718447, 0.9746835443037974, 0.6111111111111112, 1.0, 1.0, 1.0, 1.0, 0.989010989010989, 1.0, 0.9523809523809523, 0.9714285714285714, 0.9555555555555556, 0.5882352941176471, 1.0, 1.0, 0.2222222222222222, 1.0, 1.0, 1.0]	41.0	57	56	133	28	141	47	15	61	88	74	5	7	25	28	29	57	41	33	53	14	32	44	60	37	29	33	8	26	48	19	39	31	32	7	107	96	95	63
X	15137427	15137437	jockey	homozygous	68	FALSE	['P27', 'P58', 'P45B', 'P66', 'P30', 'P44', 'P59', 'P1', 'P61', 'P25', 'P20', 'P62', 'P18', 'P10', 'P12', 'R61', 'P60', 'P23', 'P57', 'P65', 'P39', 'P9', 'P6', 'P7', 'P8', 'P13', 'P29', 'P15', 'P11', 'P53', 'P3', 'P41', 'P2', 'P51', 'P55', 'P33', 'P38', 'P29', 'P18', 'P32', 'P26', 'P4', 'P5', 'P46B', 'P14', 'P40', 'P7', 'P42', 'P33', 'P56', 'P17', 'P45A', 'P54', 'P37', 'P47', 'P21', 'P11', 'P19',…	[(12, 20), (25, 13), (9, 4), (45, 16), (20, 18), (44, 14), (41, 4), (18, 17), (15, 1), (3, 17), (80, 47), (65, 19), (20, 4), (66, 15), (82, 22), (38, 3), (41, 6), (3, 6), (25, 8), (43, 10), (10, 7), (90, 47), (22, 21), (1, 0), (42, 24), (20, 0), (24, 14), (53, 15), (41, 14), (35, 8), (5, 27), (48, 19), (29, 13), (21, 6), (18, 4), (1, 0), (43, 16), (0, 0), (1, 0), (35, 19), (11, 28), (18, 15), (9,…	[0, 0, 0, 0, 0, 0, 0, 0, 3, 0, 0, 0, 1, 0, 0, 0, 0, 1, 0, 0, 0, 0, 1, 11, 1, 2, 0, 0, 2, 0, 0, 0, 8, 0, 0, 9, 0, 0, 61, 0, 0, 6, 0, 0, 0, 1, 16, 0, 6, 1, 0, 1, 0, 0, 0, 0, 0, 0, 0, 0, 0, 0, 0, 0, 0, 0, 0, 0, 0, 0, 0, 1, 0]	[1.0, 1.0, 1.0, 1.0, 1.0, 1.0, 1.0, 1.0, 0.8421052631578947, 1.0, 1.0, 1.0, 0.96, 1.0, 1.0, 1.0, 1.0, 0.9, 1.0, 1.0, 1.0, 1.0, 0.9772727272727273, 0.08333333333333333, 0.9850746268656716, 0.9090909090909091, 1.0, 1.0, 0.9649122807017544, 1.0, 1.0, 1.0, 0.84, 1.0, 1.0, 0.1, 1.0, 0, 0.016129032258064516, 1.0, 1.0, 0.8461538461538461, 1.0, 1.0, 1.0, 0.9807692307692307, 0.8072289156626506, 1.0, 0.857…	74.0	75	75	111	124	268	83	97	70	108	165	11	23	64	81	90	74	94	89	77	39	62	76	64	65	36	85	36	47	47	29	103	37	38	16	74	44	68	116
X	15041615	15041637	rover	homozygous	12	FALSE	['P21', 'P65', 'P19', 'P23', 'P3', 'P2', 'P1', 'P59', 'P5', 'P3', 'P43', 'P11', 'P5', 'P6']	[(4, 5), (0, 2), (44, 4), (2, 0), (37, 34), (9, 19), (22, 23), (4, 1), (47, 14), (7, 21), (0, 1), (1, 0), (42, 16), (4, 8)]	[12, 35, 87, 8, 43, 0, 35, 27, 3, 0, 17, 48, 88, 9]	[0.42857142857142855, 0.05405405405405406, 0.35555555555555557, 0.2, 0.6228070175438597, 1.0, 0.5625, 0.15625, 0.953125, 1.0, 0.05555555555555555, 0.02040816326530612, 0.3972602739726027, 0.5714285714285714]	11.0	44	67	3	66	11	5	13	63	4	6	0	0	63	58	0	2	3	0	95	22	0	37	46	0	30	25	0	28	18	0	79	32	4	0	51	42	2	123
X	14980654	14980657	roo	homozygous	68	FALSE	['P33', 'P11', 'P29', 'P34', 'P18', 'P47', 'P9', 'P38', 'P50', 'P56', 'P62', 'P57', 'P7', 'P29', 'P65', 'P28', 'P27', 'P8', 'P39', 'P32', 'P60', 'P53', 'P49', 'P35', 'P10', 'P30', 'P46B', 'P42', 'P19', 'P43', 'P26', 'P23', 'P5', 'P37', 'P17', 'P21', 'P12', 'P24', 'P44', 'P64', 'P32', 'P25', 'P25', 'P2', 'P45A', 'P16', 'P59', 'P3', 'P15', 'P22', 'P61', 'P4', 'P66', 'P20', 'P40', 'P1', 'P1', 'P48',…	[(43, 27), (78, 40), (23, 19), (22, 24), (92, 36), (46, 37), (133, 106), (41, 45), (51, 30), (45, 26), (41, 32), (47, 20), (63, 24), (1, 0), (35, 24), (22, 28), (14, 30), (84, 54), (22, 10), (30, 28), (32, 34), (48, 31), (55, 24), (22, 17), (94, 39), (25, 26), (26, 18), (59, 28), (111, 81), (56, 33), (7, 30), (5, 13), (18, 20), (21, 25), (80, 29), (1, 3), (112, 60), (3, 15), (62, 33), (42, 37), (…	[0, 0, 0, 0, 0, 0, 0, 0, 0, 0, 0, 0, 0, 12, 0, 0, 0, 0, 0, 0, 0, 0, 0, 0, 0, 0, 0, 0, 0, 0, 0, 0, 0, 0, 0, 0, 0, 0, 0, 0, 51, 0, 15, 0, 0, 0, 0, 0, 0, 0, 0, 0, 0, 0, 19, 15, 0, 0, 0, 0, 0, 0, 0, 0, 0, 0, 0, 0, 0, 25, 0, 0, 0]	[1.0, 1.0, 1.0, 1.0, 1.0, 1.0, 1.0, 1.0, 1.0, 1.0, 1.0, 1.0, 1.0, 0.07692307692307693, 1.0, 1.0, 1.0, 1.0, 1.0, 1.0, 1.0, 1.0, 1.0, 1.0, 1.0, 1.0, 1.0, 1.0, 1.0, 1.0, 1.0, 1.0, 1.0, 1.0, 1.0, 1.0, 1.0, 1.0, 1.0, 1.0, 0.019230769230769232, 1.0, 0.0625, 1.0, 1.0, 1.0, 1.0, 1.0, 1.0, 1.0, 1.0, 1.0, 1.0, 1.0, 0.05, 0.375, 1.0, 1.0, 1.0, 1.0, 1.0, 1.0, 1.0, 1.0, 1.0, 1.0, 1.0, 1.0, 1.0, 0.358974358974…	16.0	4	103	80	0	127	41	5	20	34	41	0	0	0	1	36	23	22	35	3	1	41	0	9	19	0	16	9	1	36	12	24	0	32	14	3	7	83	25
X	14961796	14961804	FB	homozygous	68	FALSE	['P37', 'P26', 'P4', 'P46A', 'P41', 'P36', 'P48', 'P3', 'P34', 'P51', 'P24', 'P54', 'P66', 'P14', 'P49', 'P2', 'P47', 'P56', 'P35', 'P1', 'R61', 'P59', 'P23', 'P33', 'P45A', 'P32', 'P7', 'P60', 'P13', 'P29', 'P18', 'P47', 'P58', 'P39', 'P52', 'P28', 'P45B', 'P12', 'P17', 'P19', 'P30', 'P25', 'P40', 'P15', 'P31', 'P44', 'P64', 'P62', 'P11', 'P46B', 'P10', 'P53', 'P8', 'P6', 'P65', 'P38', 'P42', 'P…	[(36, 24), (12, 19), (29, 25), (59, 6), (71, 28), (28, 12), (78, 15), (18, 25), (23, 6), (45, 12), (7, 2), (46, 9), (46, 16), (130, 37), (58, 24), (27, 27), (1, 0), (62, 15), (28, 21), (23, 27), (56, 20), (70, 15), (4, 5), (39, 18), (32, 9), (50, 13), (127, 61), (48, 10), (12, 0), (21, 8), (87, 4), (29, 12), (58, 12), (15, 3), (60, 20), (31, 24), (17, 7), (110, 27), (85, 11), (202, 100), (21, 13)…	[0, 0, 0, 0, 0, 0, 0, 0, 0, 0, 0, 0, 0, 0, 0, 0, 47, 0, 0, 0, 0, 0, 0, 0, 0, 0, 0, 0, 20, 0, 0, 0, 0, 0, 0, 0, 0, 0, 0, 0, 0, 0, 0, 0, 0, 0, 0, 0, 0, 0, 0, 0, 0, 0, 0, 0, 0, 0, 0, 0, 0, 0, 0, 0, 0, 0, 0, 0, 0]	[1.0, 1.0, 1.0, 1.0, 1.0, 1.0, 1.0, 1.0, 1.0, 1.0, 1.0, 1.0, 1.0, 1.0, 1.0, 1.0, 0.020833333333333332, 1.0, 1.0, 1.0, 1.0, 1.0, 1.0, 1.0, 1.0, 1.0, 1.0, 1.0, 0.375, 1.0, 1.0, 1.0, 1.0, 1.0, 1.0, 1.0, 1.0, 1.0, 1.0, 1.0, 1.0, 1.0, 1.0, 1.0, 1.0, 1.0, 1.0, 1.0, 1.0, 1.0, 1.0, 1.0, 1.0, 1.0, 1.0, 1.0, 1.0, 1.0, 1.0, 1.0, 1.0, 1.0, 1.0, 1.0, 1.0, 1.0, 1.0, 1.0, 1.0]	63.0	46	50	112	142	176	70	76	75	75	109	21	14	81	79	65	68	107	98	97	12	65	60	39	39	37	40	23	38	47	32	63	42	47	19	55	64	73	93
X	14645897	14645907	opus	homozygous	1	FALSE	['P14']	[(85, 24)]	[0]	[1.0]	48.0	41	68	72	89	188	82	70	53	65	97	7	17	56	52	50	61	58	50	47	17	56	63	35	48	34	31	31	36	33	20	40	35	33	25	93	69	70	139
X	14398060	14398071	jockey	homozygous	66	FALSE	['P42', 'P24', 'R61', 'P54', 'P50', 'P21', 'P43', 'P46B', 'P58', 'P12', 'P46A', 'P8', 'P22', 'P60', 'P29', 'P25', 'P41', 'P45A', 'P4', 'P6', 'P51', 'P47', 'P61', 'P33', 'P18', 'P34', 'P5', 'P36', 'P1', 'P17', 'P62', 'P20', 'P44', 'P57', 'P66', 'P3', 'P11', 'P33', 'P59', 'P65', 'P2', 'P30', 'P18', 'P32', 'P27', 'P35', 'P37', 'P39', 'P56', 'P9', 'P57', 'P10', 'P23', 'P8', 'P52', 'P53', 'P28', 'P55'…	[(56, 14), (3, 10), (39, 20), (47, 12), (40, 16), (4, 11), (40, 23), (29, 6), (29, 15), (111, 32), (29, 6), (62, 21), (2, 2), (35, 16), (21, 11), (5, 15), (54, 28), (51, 16), (1, 0), (19, 27), (28, 7), (41, 30), (18, 12), (7, 0), (33, 34), (18, 15), (4, 0), (18, 12), (15, 4), (74, 38), (39, 15), (115, 83), (74, 19), (1, 0), (65, 16), (17, 6), (25, 19), (14, 17), (41, 13), (41, 7), (20, 24), (26, …	[0, 0, 0, 1, 0, 0, 0, 3, 3, 10, 3, 0, 6, 0, 0, 0, 0, 0, 39, 0, 0, 0, 0, 14, 10, 0, 29, 0, 0, 0, 0, 2, 0, 51, 0, 0, 7, 0, 0, 0, 0, 0, 53, 0, 0, 0, 0, 0, 0, 0, 0, 0, 7, 69, 0, 16, 0, 0, 0, 0, 0, 0, 0, 0, 16, 0, 6, 0, 0, 0, 0, 0]	[1.0, 1.0, 1.0, 0.9833333333333333, 1.0, 1.0, 1.0, 0.9210526315789473, 0.9361702127659575, 0.934640522875817, 0.9210526315789473, 1.0, 0.4, 1.0, 1.0, 1.0, 1.0, 1.0, 0.025, 1.0, 1.0, 1.0, 1.0, 0.3333333333333333, 0.8701298701298701, 1.0, 0.12121212121212122, 1.0, 1.0, 1.0, 1.0, 0.99, 1.0, 0.019230769230769232, 1.0, 1.0, 0.8627450980392157, 1.0, 1.0, 1.0, 1.0, 1.0, 0.1016949152542373, 1.0, 1.0, 1.0…	47.0	44	25	75	121	174	39	119	49	44	116	5	22	96	94	58	33	57	47	60	30	45	47	32	29	14	47	54	37	48	47	50	46	24	35	50	38	43	66
X	14390484	14390489	copia	homozygous	2	TRUE	['P13', 'P14']	[(44, 19), (45, 16)]	[0, 0]	[1.0, 1.0]	68.0	45	58	68	100	314	93	52	109	103	132	36	18	47	66	49	62	96	47	63	31	92	75	67	52	31	71	63	49	68	45	102	62	44	28	81	92	80	126
X	14370684	14370697	BS	homozygous	66	FALSE	['P45A', 'P7', 'P59', 'R61', 'P25', 'P51', 'P15', 'P3', 'P10', 'P2', 'P47', 'P62', 'P58', 'P19', 'P43', 'P34', 'P17', 'P53', 'P11', 'P45B', 'P20', 'P40', 'P64', 'P56', 'P26', 'P41', 'P16', 'P64', 'P42', 'P21', 'P60', 'P57', 'P29', 'P28', 'P49', 'P5', 'P23', 'P50', 'P20', 'P6', 'P12', 'P46A', 'P18', 'P33', 'P44', 'P48', 'P51', 'P58', 'P52', 'P27', 'P31', 'P55', 'P39', 'P37', 'P45B', 'P30', 'P31', …	[(25, 16), (30, 25), (37, 18), (29, 22), (8, 32), (15, 15), (78, 25), (24, 4), (67, 33), (35, 30), (37, 15), (28, 10), (5, 17), (79, 50), (42, 17), (19, 27), (80, 22), (34, 17), (52, 21), (5, 0), (1, 47), (55, 15), (13, 11), (29, 24), (8, 21), (48, 34), (68, 30), (13, 15), (50, 22), (4, 12), (26, 18), (28, 9), (22, 16), (12, 24), (27, 23), (20, 16), (1, 6), (28, 35), (112, 74), (27, 20), (133, 61…	[0, 0, 0, 0, 0, 0, 0, 0, 0, 1, 0, 0, 11, 0, 0, 0, 0, 0, 0, 10, 3, 0, 0, 0, 0, 0, 0, 38, 0, 0, 0, 0, 0, 0, 0, 0, 0, 0, 3, 0, 0, 52, 1, 0, 0, 0, 1, 0, 0, 0, 0, 0, 0, 0, 19, 0, 3, 0, 0, 0, 0, 0, 0, 1, 0, 52, 0, 0, 0, 0, 0, 0, 0, 1]	[1.0, 1.0, 1.0, 1.0, 1.0, 1.0, 1.0, 1.0, 1.0, 0.9848484848484849, 1.0, 1.0, 0.6666666666666666, 1.0, 1.0, 1.0, 1.0, 1.0, 1.0, 0.3333333333333333, 0.9411764705882353, 1.0, 1.0, 1.0, 1.0, 1.0, 1.0, 0.42424242424242425, 1.0, 1.0, 1.0, 1.0, 1.0, 1.0, 1.0, 1.0, 1.0, 1.0, 0.9841269841269841, 1.0, 1.0, 0.018867924528301886, 0.9885057471264368, 1.0, 1.0, 1.0, 0.5, 1.0, 1.0, 1.0, 1.0, 1.0, 1.0, 1.0, 0.095…	34.0	76	74	92	85	216	52	0	35	34	47	20	12	37	27	32	41	52	34	58	11	33	33	24	19	21	25	11	26	26	23	20	15	30	10	69	46	120	77
X	14291541	14291546	roo	homozygous	3	FALSE	['P14', 'P13', 'P6']	[(80, 28), (0, 31), (0, 1)]	[1, 0, 27]	[0.9908256880733946, 1.0, 0.03571428571428571]	14.0	0	0	104	41	102	31	75	30	47	56	9	4	0	18	32	14	18	14	0	0	20	8	21	5	9	0	10	8	14	6	26	8	22	0	0	0	103	54
X	14273240	14273245	flea	homozygous	2	TRUE	['P14', 'P13']	[(40, 22), (44, 8)]	[0, 0]	[1.0, 1.0]	61.0	0	0	53	118	188	95	51	66	98	128	12	22	53	61	61	76	104	54	0	23	74	83	41	51	27	80	51	54	57	39	76	37	53	15	0	0	83	111
X	13990116	13990129	I-element	homozygous	60	FALSE	['P47', 'P53', 'P58', 'P42', 'P36', 'P47', 'P10', 'P22', 'P29', 'P5', 'P43', 'P38', 'P8', 'P66', 'P45A', 'P49', 'P55', 'P30', 'P64', 'R61', 'P20', 'P54', 'P46A', 'P33', 'P46B', 'P44', 'P21', 'P65', 'P50', 'P15', 'P14', 'P19', 'P34', 'P2', 'P4', 'P44', 'P52', 'P58', 'P10', 'P27', 'P41', 'P60', 'P52', 'P42', 'P61', 'P16', 'P57', 'P3', 'P13', 'P56', 'P9', 'P28', 'P32', 'P62', 'P18', 'P35', 'P1', 'P4…	[(7, 3), (9, 9), (4, 7), (0, 0), (12, 11), (0, 0), (18, 7), (3, 7), (6, 8), (23, 32), (16, 7), (20, 16), (33, 16), (14, 6), (13, 5), (5, 4), (7, 0), (9, 15), (14, 12), (17, 6), (47, 52), (9, 6), (8, 7), (10, 16), (8, 7), (24, 3), (4, 1), (16, 5), (9, 7), (37, 14), (66, 17), (46, 27), (11, 20), (42, 44), (17, 35), (0, 0), (0, 0), (0, 0), (0, 0), (5, 5), (20, 5), (16, 4), (15, 6), (13, 13), (4, 2),…	[0, 0, 0, 0, 0, 0, 0, 0, 0, 0, 0, 0, 0, 0, 0, 0, 0, 0, 0, 1, 0, 0, 0, 0, 0, 1, 0, 0, 0, 0, 0, 0, 0, 0, 0, 0, 0, 0, 0, 0, 0, 0, 0, 1, 0, 0, 0, 0, 43, 0, 0, 0, 0, 0, 0, 0, 0, 0, 0, 0, 0, 0, 0, 0, 0, 0]	[1.0, 1.0, 1.0, 0, 1.0, 0, 1.0, 1.0, 1.0, 1.0, 1.0, 1.0, 1.0, 1.0, 1.0, 1.0, 1.0, 1.0, 1.0, 0.9583333333333334, 1.0, 1.0, 1.0, 1.0, 1.0, 0.9642857142857143, 1.0, 1.0, 1.0, 1.0, 1.0, 1.0, 1.0, 1.0, 1.0, 0, 0, 0, 0, 1.0, 1.0, 1.0, 1.0, 0.9629629629629629, 1.0, 1.0, 1.0, 1.0, 0.36764705882352944, 1.0, 1.0, 1.0, 1.0, 1.0, 1.0, 1.0, 1.0, 1.0, 1.0, 1.0, 1.0, 1.0, 1.0, 1.0, 1.0, 1.0]	61.0	0	0	71	105	254	64	55	66	70	85	12	29	52	75	64	64	78	51	0	16	61	62	35	44	20	55	61	56	56	24	76	43	32	20	0	0	61	82
X	13882281	13882285	roo	heterozygous	1	FALSE	['P43']	[(10, 14)]	[36]	[0.4]	61.0	0	0	71	105	254	64	55	66	70	85	12	29	52	75	64	64	78	51	0	16	61	62	35	44	20	55	61	56	56	24	76	43	32	20	0	0	61	82
X	13670757	13670766	opus	homozygous	3	FALSE	['P12', 'P11', 'P4']	[(37, 29), (21, 24), (22, 18)]	[0, 0, 0]	[1.0, 1.0, 1.0]	54.0	4	0	58	98	184	70	50	62	55	103	7	14	38	51	65	45	74	56	0	34	75	71	49	48	28	43	78	73	54	31	54	34	37	33	4	39	86	61
X	13670757	13670766	jockey	homozygous	26	FALSE	['P8', 'P32', 'P55', 'P64', 'P56', 'P58', 'P31', 'P33', 'P13', 'P29', 'P27', 'P34', 'P16', 'P36', 'P25', 'P25', 'P65', 'P22', 'P43', 'P23', 'P51', 'P49', 'P61', 'P14', 'P45B', 'P18', 'P57']	[(20, 14), (7, 14), (6, 4), (2, 0), (10, 2), (0, 0), (8, 15), (7, 19), (16, 47), (6, 17), (0, 10), (6, 14), (19, 19), (5, 9), (0, 1), (0, 2), (0, 0), (1, 0), (12, 12), (0, 5), (18, 11), (7, 7), (1, 0), (23, 11), (5, 13), (21, 19), (11, 5)]	[0, 4, 0, 18, 2, 0, 4, 2, 0, 0, 5, 4, 2, 4, 0, 0, 0, 8, 1, 0, 2, 0, 16, 4, 2, 8, 1]	[1.0, 0.84, 1.0, 0.1, 0.8571428571428571, 0, 0.8518518518518519, 0.9285714285714286, 1.0, 1.0, 0.6666666666666666, 0.8333333333333334, 0.95, 0.7777777777777778, 1.0, 1.0, 0, 0.1111111111111111, 0.96, 1.0, 0.9354838709677419, 1.0, 0.058823529411764705, 0.8947368421052632, 0.9, 0.8333333333333334, 0.9411764705882353]	54.0	4	0	58	98	184	70	50	62	55	103	7	14	38	51	65	45	74	56	0	34	75	71	49	48	28	43	78	73	54	31	54	34	37	33	4	39	86	61
X	13670757	13670766	BS	homozygous	48	FALSE	['R61', 'P9', 'P15', 'P59', 'P6', 'P1', 'P53', 'P50', 'P52', 'P26', 'P16', 'P17', 'P10', 'P38', 'P58', 'P7', 'P35', 'P5', 'P57', 'P24', 'P46B', 'P40', 'P54', 'P19', 'P48', 'P60', 'P28', 'P30', 'P62', 'P65', 'P64', 'P66', 'P44', 'P46A', 'P49', 'P39', 'P45A', 'P45B', 'P41', 'P37', 'P3', 'P22', 'P2', 'P56', 'P47', 'P42', 'P61', 'P20']	[(17, 8), (30, 58), (20, 13), (19, 12), (17, 24), (17, 22), (12, 7), (12, 9), (12, 7), (6, 12), (1, 0), (15, 14), (34, 37), (6, 20), (8, 10), (9, 27), (7, 13), (8, 21), (6, 0), (0, 5), (5, 6), (20, 9), (10, 8), (11, 21), (38, 23), (14, 8), (0, 7), (8, 15), (21, 11), (12, 5), (8, 16), (25, 9), (27, 13), (5, 6), (2, 0), (3, 3), (29, 13), (5, 0), (29, 20), (9, 17), (17, 11), (0, 7), (21, 18), (9, 0)…	[0, 0, 0, 0, 0, 0, 0, 0, 1, 0, 25, 0, 36, 0, 0, 0, 0, 0, 18, 0, 0, 0, 0, 0, 0, 0, 0, 6, 2, 1, 0, 0, 0, 0, 14, 0, 0, 10, 0, 0, 0, 0, 0, 4, 0, 1, 0, 0]	[1.0, 1.0, 1.0, 1.0, 1.0, 1.0, 1.0, 1.0, 0.95, 1.0, 0.038461538461538464, 1.0, 0.6635514018691588, 1.0, 1.0, 1.0, 1.0, 1.0, 0.25, 1.0, 1.0, 1.0, 1.0, 1.0, 1.0, 1.0, 1.0, 0.7931034482758621, 0.9411764705882353, 0.9444444444444444, 1.0, 1.0, 1.0, 1.0, 0.125, 1.0, 1.0, 0.3333333333333333, 1.0, 1.0, 1.0, 1.0, 1.0, 0.6923076923076923, 1.0, 0.9714285714285714, 1.0, 1.0]	54.0	4	0	58	98	184	70	50	62	55	103	7	14	38	51	65	45	74	56	0	34	75	71	49	48	28	43	78	73	54	31	54	34	37	33	4	39	86	61
X	13430570	13430605	mdg1	homozygous	8	FALSE	['P10', 'P22', 'P29', 'P23', 'P37', 'P31', 'P16', 'P8']	[(28, 53), (9, 20), (6, 18), (0, 0), (13, 13), (12, 29), (21, 42), (8, 38)]	[2, 0, 2, 0, 0, 2, 2, 0]	[0.9759036144578314, 1.0, 0.9230769230769231, 0, 1.0, 0.9534883720930233, 0.9692307692307692, 1.0]	37.0	3	0	101	20	147	54	94	53	47	77	14	17	8	29	44	37	65	46	0	10	41	51	50	23	22	29	18	21	25	15	32	29	22	16	0	0	89	66
X	13430570	13430605	Quasimodo	homozygous	4	FALSE	['P19', 'P26', 'P18', 'P27']	[(49, 102), (17, 44), (6, 37), (16, 24)]	[4, 0, 4, 1]	[0.9741935483870968, 1.0, 0.9148936170212766, 0.975609756097561]	34.0	208	260	720	248	665	0	286	185	69	278	21	33	158	18	20	19	29	31	52	20	109	80	0	9	0	18	0	38	18	0	48	0	89	0	170	392	331	307
X	13430569	13430605	17.6	homozygous	4	FALSE	['P9', 'P34', 'P6', 'P4']	[(6, 115), (0, 0), (13, 28), (20, 45)]	[2, 0, 0, 1]	[0.983739837398374, 0, 1.0, 0.9848484848484849]	34.0	208	260	720	248	665	0	286	185	69	278	21	33	158	18	20	19	29	31	52	20	109	80	0	9	0	18	0	38	18	0	48	0	89	0	170	392	331	307
X	13031863	13031868	Transpac	homozygous	8	FALSE	['P24', 'P25', 'P11', 'P26', 'P12', 'P23', 'P11', 'P24', 'P39', 'P40']	[(0, 4), (2, 9), (1, 0), (0, 14), (52, 36), (2, 0), (15, 31), (1, 0), (2, 3), (22, 13)]	[0, 0, 75, 0, 0, 1, 0, 11, 24, 0]	[1.0, 1.0, 0.013157894736842105, 1.0, 1.0, 0.6666666666666666, 1.0, 0.08333333333333333, 0.1724137931034483, 1.0]	34.0	208	260	720	248	665	0	286	185	69	278	21	33	158	18	20	19	29	31	52	20	109	80	0	9	0	18	0	38	18	0	48	0	89	0	170	392	331	307
X	13002310	13002313	Quasimodo	homozygous	8	FALSE	['P25', 'P24', 'P40', 'P39', 'P11', 'P24', 'P26', 'P23', 'P12']	[(2, 3), (0, 4), (27, 9), (9, 2), (67, 19), (1, 0), (1, 9), (0, 2), (80, 20)]	[0, 0, 3, 8, 2, 13, 3, 0, 8]	[1.0, 1.0, 0.9230769230769231, 0.5789473684210527, 0.9772727272727273, 0.07142857142857142, 0.7692307692307693, 1.0, 0.9259259259259259]	34.0	208	260	720	248	665	0	286	185	69	278	21	33	158	18	20	19	29	31	52	20	109	80	0	9	0	18	0	38	18	0	48	0	89	0	170	392	331	307
X	12990969	12990972	Transpac	homozygous	8	FALSE	['P39', 'P25', 'P11', 'P24', 'P26', 'P23', 'P40', 'P12']	[(16, 7), (13, 25), (72, 33), (2, 16), (14, 37), (7, 6), (64, 49), (188, 62)]	[0, 2, 1, 0, 3, 0, 2, 2]	[1.0, 0.95, 0.9905660377358491, 1.0, 0.9444444444444444, 1.0, 0.9826086956521739, 0.9920634920634921]	48.0	405	361	893	550	1046	0	436	302	84	385	28	77	354	44	20	21	29	40	79	40	109	135	0	9	0	18	0	38	18	0	71	0	153	0	260	584	496	516
X	12982792	12982796	roo	homozygous	2	TRUE	['R61', 'P64']	[(52, 44), (57, 37)]	[0, 0]	[1.0, 1.0]	48.0	405	361	893	550	1046	0	436	302	84	385	28	77	354	44	20	21	29	40	79	40	109	135	0	9	0	18	0	38	18	0	71	0	153	0	260	584	496	516
X	12971704	12971712	hobo	homozygous	39	FALSE	['P47', 'P50', 'P49', 'P21', 'P46A', 'P10', 'P9', 'P14', 'P37', 'P52', 'P38', 'P57', 'P45A', 'P18', 'P42', 'P32', 'P56', 'P43', 'P55', 'P33', 'P54', 'P34', 'P5', 'P48', 'P44', 'P41', 'P65', 'P20', 'P66', 'P22', 'P53', 'P66', 'P46B', 'P31', 'P17', 'P60', 'P13', 'P33', 'P32', 'P17', 'P51', 'P59', 'P22', 'P45B']	[(58, 16), (81, 29), (75, 9), (2, 8), (91, 14), (101, 50), (165, 65), (125, 20), (68, 39), (64, 12), (86, 34), (0, 0), (28, 10), (112, 21), (98, 15), (29, 40), (81, 17), (108, 35), (34, 13), (31, 3), (87, 26), (45, 23), (0, 1), (99, 31), (66, 36), (78, 15), (45, 11), (4, 2), (38, 25), (0, 3), (70, 15), (39, 10), (91, 14), (38, 17), (160, 25), (90, 22), (57, 0), (25, 24), (53, 8), (15, 12), (36, 1…	[0, 0, 0, 3, 0, 0, 0, 0, 1, 0, 0, 0, 0, 0, 0, 0, 0, 0, 0, 0, 0, 0, 24, 0, 0, 0, 0, 181, 0, 1, 0, 11, 0, 0, 0, 0, 0, 0, 0, 22, 0, 0, 0, 0]	[1.0, 1.0, 1.0, 0.7692307692307693, 1.0, 1.0, 1.0, 1.0, 0.9907407407407407, 1.0, 1.0, 0, 1.0, 1.0, 1.0, 1.0, 1.0, 1.0, 1.0, 1.0, 1.0, 1.0, 0.04, 1.0, 1.0, 1.0, 1.0, 0.03208556149732621, 1.0, 0.75, 1.0, 0.8166666666666667, 1.0, 1.0, 1.0, 1.0, 1.0, 1.0, 1.0, 0.5510204081632653, 1.0, 1.0, 1.0, 1.0]	54.0	448	380	893	636	1188	0	491	367	99	443	28	77	364	49	20	21	29	40	86	40	109	135	0	9	0	18	0	38	18	0	71	0	153	0	295	620	506	647
X	12850090	12850096	roo	homozygous	48	FALSE	['R61', 'P53', 'P55', 'P18', 'P48', 'P57', 'P50', 'P42', 'P32', 'P53', 'P55', 'P57', 'P12', 'P25', 'P54', 'P21', 'P64', 'P45B', 'P20', 'P13', 'P21', 'P37', 'P52', 'P34', 'P23', 'P59', 'P31', 'P44', 'P66', 'P26', 'P49', 'P56', 'P45B', 'P33', 'P45A', 'P22', 'P20', 'P41', 'P13', 'P10', 'P60', 'P47', 'P43', 'P39', 'P46B', 'P65', 'P9', 'P38', 'P11', 'P14', 'P47', 'P24', 'P40', 'P17', 'P45B', 'P46A', '…	[(28, 23), (8, 0), (10, 7), (68, 18), (47, 2), (1, 0), (29, 11), (38, 12), (22, 15), (13, 6), (0, 0), (2, 0), (129, 21), (4, 8), (29, 17), (0, 1), (43, 19), (0, 0), (0, 3), (42, 0), (5, 0), (22, 19), (47, 16), (16, 21), (2, 4), (32, 14), (16, 16), (37, 29), (20, 23), (8, 14), (20, 12), (26, 11), (1, 0), (8, 8), (41, 14), (2, 9), (1, 0), (57, 9), (29, 0), (43, 34), (25, 18), (1, 0), (46, 8), (19, …	[0, 0, 5, 13, 15, 11, 3, 1, 0, 0, 0, 28, 0, 1, 0, 0, 0, 0, 83, 18, 0, 0, 0, 0, 0, 0, 0, 0, 0, 0, 0, 1, 9, 0, 0, 0, 151, 0, 54, 0, 0, 22, 1, 1, 1, 0, 3, 7, 0, 0, 0, 0, 0, 0, 11, 1, 0, 35, 0]	[1.0, 1.0, 0.7727272727272727, 0.8686868686868687, 0.765625, 0.08333333333333333, 0.9302325581395349, 0.9803921568627451, 1.0, 1.0, 0, 0.06666666666666667, 1.0, 0.9230769230769231, 1.0, 1.0, 1.0, 0, 0.03488372093023256, 0.7, 1.0, 1.0, 1.0, 1.0, 1.0, 1.0, 1.0, 1.0, 1.0, 1.0, 1.0, 0.9736842105263158, 0.1, 1.0, 1.0, 1.0, 0.006578947368421052, 1.0, 0.3493975903614458, 1.0, 1.0, 0.043478260869565216, …	54.0	448	380	893	636	1188	0	491	367	99	443	28	77	364	49	20	21	29	40	86	40	109	135	0	9	0	18	0	38	18	0	71	0	153	0	295	620	506	647
X	12849734	12849742	hobo	homozygous	8	FALSE	['P12', 'P24', 'P23', 'P12', 'P25', 'P12', 'P12', 'P26', 'P11', 'P40', 'P39']	[(187, 7), (12, 21), (10, 19), (0, 0), (22, 28), (0, 5), (0, 1), (34, 43), (118, 26), (95, 13), (38, 8)]	[0, 0, 0, 0, 0, 0, 28, 0, 0, 0, 0]	[1.0, 1.0, 1.0, 0, 1.0, 1.0, 0.034482758620689655, 1.0, 1.0, 1.0, 1.0]	60.0	0	0	83	134	262	78	95	63	121	111	0	18	55	62	64	59	69	57	56	15	52	81	53	44	23	42	31	54	39	42	131	60	45	18	0	107	59	88
X	12822881	12822888	Quasimodo	homozygous	8	FALSE	['P25', 'P26', 'P40', 'P39', 'P23', 'P24', 'P11', 'P12']	[(7, 23), (9, 23), (39, 32), (15, 6), (2, 0), (3, 23), (58, 38), (112, 84)]	[0, 0, 0, 5, 1, 0, 3, 0]	[1.0, 1.0, 1.0, 0.8076923076923077, 0.6666666666666666, 1.0, 0.9696969696969697, 1.0]	71.0	65	60	68	121	72	81	216	106	140	142	16	12	39	57	76	71	110	72	77	28	71	92	74	39	49	48	33	48	65	42	69	47	22	17	84	67	83	110
X	12808530	12808564	Quasimodo	heterozygous	7	FALSE	['P21', 'P6', 'P2', 'P15', 'P7', 'P5', 'P14']	[(0, 1), (3, 13), (0, 3), (1, 0), (0, 3), (1, 0), (0, 1)]	[6, 10, 12, 10, 16, 9, 19]	[0.14285714285714285, 0.6153846153846154, 0.2, 0.09090909090909091, 0.15789473684210525, 0.1, 0.05]	61.0	78	32	70	72	553	101	159	101	76	171	22	36	42	58	31	46	63	51	68	20	66	60	74	35	25	55	34	31	67	31	69	40	35	21	72	72	85	85
X	12685042	12685047	opus	homozygous	1	FALSE	['P12']	[(33, 32)]	[0]	[1.0]	83.0	49	69	90	168	276	141	92	87	94	128	21	25	47	68	93	101	122	93	86	32	92	97	53	54	47	81	55	66	72	48	77	55	42	46	114	67	83	106
X	12580074	12580077	Tirant	homozygous	8	FALSE	['P39', 'P26', 'P23', 'P40', 'P23', 'P12', 'P25', 'P11', 'P23', 'P24']	[(20, 6), (17, 54), (0, 5), (88, 24), (0, 1), (132, 49), (11, 24), (86, 36), (1, 0), (8, 17)]	[0, 0, 0, 0, 0, 1, 0, 1, 9, 0]	[1.0, 1.0, 1.0, 1.0, 1.0, 0.9945054945054945, 1.0, 0.991869918699187, 0.1, 1.0]	31.0	15	14	36	49	136	37	9	54	63	76	6	20	36	43	34	23	46	37	53	12	39	31	22	21	8	19	23	26	33	11	42	9	19	7	31	30	41	55
X	12378026	12378032	roo	homozygous	9	FALSE	['P12', 'P25', 'P23', 'P24', 'P25', 'P11', 'P6', 'P26', 'P25', 'P39', 'P40', 'P11']	[(118, 63), (0, 1), (5, 6), (3, 2), (1, 0), (1, 0), (0, 1), (8, 20), (1, 0), (9, 5), (32, 28), (44, 34)]	[0, 0, 1, 1, 9, 73, 29, 0, 38, 0, 0, 0]	[1.0, 1.0, 0.9166666666666666, 0.8333333333333334, 0.1, 0.013513513513513514, 0.03333333333333333, 1.0, 0.02564102564102564, 1.0, 1.0, 1.0]	31.0	15	14	36	49	136	37	9	54	63	76	6	20	36	43	34	23	46	37	53	12	39	31	22	21	8	19	23	26	33	11	42	9	19	7	31	30	41	55
X	12253999	12254004	roo	homozygous	60	FALSE	['P20', 'P21', 'P35', 'P61', 'P37', 'P34', 'P38', 'P46A', 'P1', 'P9', 'P17', 'P55', 'P56', 'P22', 'P44', 'P47', 'P6', 'P49', 'R61', 'P54', 'P5', 'P45B', 'P41', 'P62', 'P45A', 'P18', 'P19', 'P48', 'P15', 'P10', 'P42', 'P57', 'P65', 'P29', 'P43', 'P46B', 'P60', 'P3', 'P8', 'P36', 'P2', 'P64', 'P66', 'P28', 'P52', 'P7', 'P4', 'P27', 'P58', 'P32', 'P16', 'P3', 'P50', 'P51', 'P60', 'P14', 'P53', 'P31'…	[(230, 112), (1, 13), (20, 16), (22, 16), (40, 44), (24, 20), (68, 41), (50, 25), (12, 30), (176, 85), (110, 26), (25, 16), (61, 21), (7, 12), (73, 39), (47, 34), (31, 34), (37, 18), (41, 35), (37, 31), (44, 31), (15, 16), (43, 31), (51, 19), (46, 21), (31, 71), (94, 61), (60, 23), (84, 27), (112, 40), (73, 32), (60, 24), (39, 13), (31, 19), (82, 35), (50, 25), (57, 19), (26, 18), (95, 45), (33, …	[0, 0, 0, 0, 0, 0, 0, 0, 0, 0, 0, 0, 0, 0, 0, 0, 0, 0, 0, 0, 0, 0, 0, 0, 0, 0, 0, 0, 0, 0, 0, 0, 0, 0, 0, 0, 0, 0, 0, 0, 0, 0, 0, 0, 0, 0, 0, 0, 0, 0, 0, 21, 0, 0, 33, 0, 0, 0, 0, 48, 0, 0, 0]	[1.0, 1.0, 1.0, 1.0, 1.0, 1.0, 1.0, 1.0, 1.0, 1.0, 1.0, 1.0, 1.0, 1.0, 1.0, 1.0, 1.0, 1.0, 1.0, 1.0, 1.0, 1.0, 1.0, 1.0, 1.0, 1.0, 1.0, 1.0, 1.0, 1.0, 1.0, 1.0, 1.0, 1.0, 1.0, 1.0, 1.0, 1.0, 1.0, 1.0, 1.0, 1.0, 1.0, 1.0, 1.0, 1.0, 1.0, 1.0, 1.0, 1.0, 1.0, 0.045454545454545456, 1.0, 1.0, 0.029411764705882353, 1.0, 1.0, 1.0, 1.0, 0.1864406779661017, 1.0, 1.0, 1.0]	35.0	15	14	45	49	181	37	9	59	63	96	8	30	36	58	37	23	46	37	53	14	41	31	22	21	8	26	23	29	38	12	42	10	20	7	35	30	50	55
X	12226412	12226422	FB	homozygous	8	FALSE	['P12', 'P24', 'P23', 'P40', 'P11', 'P39', 'P25', 'P26']	[(57, 25), (3, 8), (4, 10), (13, 6), (30, 33), (4, 5), (8, 9), (4, 9)]	[0, 0, 0, 0, 0, 0, 0, 0]	[1.0, 1.0, 1.0, 1.0, 1.0, 1.0, 1.0, 1.0]	65.0	46	97	88	147	292	91	71	70	144	117	35	23	70	65	57	69	93	79	88	16	59	77	61	64	31	56	34	45	55	28	68	34	27	14	86	72	64	120
X	12189621	12189626	297	homozygous	57	FALSE	['P47', 'P44', 'P31', 'P5', 'P51', 'P29', 'P41', 'P13', 'P17', 'P7', 'P4', 'P20', 'P57', 'P65', 'P28', 'P1', 'P37', 'P59', 'P51', 'P65', 'P15', 'P34', 'P17', 'P31', 'P50', 'P8', 'P8', 'P60', 'P50', 'P45A', 'P19', 'P6', 'P54', 'P9', 'P13', 'P62', 'P55', 'P27', 'P32', 'P54', 'P38', 'P48', 'P33', 'P59', 'P62', 'P34', 'P46B', 'P30', 'P14', 'P53', 'P65', 'P10', 'P16', 'P58', 'P46A', 'P14', 'P60', 'R61…	[(0, 0), (1, 0), (1, 0), (11, 38), (2, 1), (0, 1), (0, 0), (0, 0), (1, 0), (8, 0), (34, 17), (16, 13), (0, 2), (0, 0), (2, 2), (30, 17), (1, 0), (0, 0), (1, 0), (1, 1), (15, 10), (2, 0), (0, 0), (0, 2), (0, 0), (18, 12), (1, 0), (0, 0), (0, 1), (0, 0), (15, 13), (24, 21), (0, 0), (42, 13), (2, 0), (2, 0), (1, 1), (2, 2), (1, 0), (2, 0), (2, 3), (3, 2), (0, 0), (0, 3), (8, 1), (0, 0), (0, 0), (0, …	[0, 47, 47, 3, 0, 4, 0, 0, 121, 1, 0, 0, 0, 0, 0, 0, 0, 0, 0, 0, 0, 25, 0, 0, 0, 1, 105, 0, 1, 0, 0, 0, 0, 0, 30, 26, 0, 0, 4, 38, 0, 0, 0, 0, 1, 0, 0, 2, 0, 0, 0, 0, 101, 1, 0, 99, 0, 0, 29, 0, 0, 0, 16, 2, 0, 0, 0, 20, 0, 0, 0, 0, 0, 0, 32, 1, 0, 0, 56, 0]	[0, 0.020833333333333332, 0.020833333333333332, 0.9423076923076923, 1.0, 0.2, 0, 0, 0.00819672131147541, 0.8888888888888888, 1.0, 1.0, 1.0, 0, 1.0, 1.0, 1.0, 0, 1.0, 1.0, 1.0, 0.07407407407407407, 0, 1.0, 0, 0.967741935483871, 0.009433962264150943, 0, 0.5, 0, 1.0, 1.0, 0, 1.0, 0.0625, 0.07142857142857142, 1.0, 1.0, 0.2, 0.05, 1.0, 1.0, 0, 1.0, 0.9, 0, 0, 0.5, 1.0, 0, 0, 1.0, 0.04716981132075472, …	68.0	22	47	81	87	251	68	44	65	159	94	26	3	45	55	129	75	66	121	61	41	115	94	137	50	39	81	28	47	95	27	92	40	37	0	72	61	50	97
X	12115692	12115705	Rt1b	homozygous	7	FALSE	['P12', 'P40', 'P39', 'P24', 'P11', 'P23', 'P26']	[(114, 25), (56, 1), (14, 0), (1, 1), (69, 9), (6, 0), (18, 16)]	[0, 0, 0, 10, 0, 10, 0]	[1.0, 1.0, 1.0, 0.16666666666666666, 1.0, 0.375, 1.0]	25.0	81	70	77	23	155	27	82	46	50	64	3	0	12	22	17	35	22	21	23	11	12	12	33	15	16	14	9	17	27	11	21	23	27	17	87	94	94	48
X	12086430	12086434	roo	homozygous	8	FALSE	['P11', 'P26', 'P39', 'P23', 'P24', 'P25', 'P40', 'P12']	[(59, 39), (12, 37), (18, 18), (1, 6), (4, 15), (9, 27), (81, 22), (178, 69)]	[1, 0, 0, 0, 0, 0, 0, 3]	[0.98989898989899, 1.0, 1.0, 1.0, 1.0, 1.0, 1.0, 0.988]	57.0	40	99	153	100	161	48	106	62	67	97	32	21	64	35	75	58	64	35	50	16	61	57	41	49	23	42	31	54	70	29	76	57	43	16	46	61	50	79
X	12041565	12041569	297	homozygous	60	FALSE	['P38', 'P44', 'P55', 'P43', 'P61', 'P8', 'P53', 'P7', 'P57', 'P16', 'P58', 'P35', 'P37', 'P51', 'P59', 'P41', 'P9', 'P2', 'P64', 'P3', 'P45B', 'P32', 'P46B', 'P19', 'P14', 'P56', 'P15', 'P34', 'P45A', 'P54', 'P33', 'P47', 'R61', 'P4', 'P65', 'P42', 'P48', 'P46A', 'P22', 'P1', 'P28', 'P30', 'P7', 'P45B', 'P66', 'P52', 'P49', 'P17', 'P20', 'P7', 'P5', 'P31', 'P57', 'P18', 'P36', 'P50', 'P60', 'P21…	[(41, 40), (43, 31), (15, 7), (51, 48), (21, 11), (72, 45), (35, 33), (10, 16), (1, 0), (88, 42), (29, 25), (15, 24), (26, 27), (3, 0), (26, 20), (41, 22), (123, 78), (22, 28), (40, 21), (36, 43), (2, 0), (30, 35), (24, 20), (39, 70), (73, 51), (32, 28), (67, 25), (18, 20), (34, 21), (23, 33), (18, 36), (36, 22), (32, 24), (26, 37), (33, 13), (53, 21), (40, 18), (24, 20), (3, 7), (33, 26), (18, 1…	[0, 0, 9, 0, 0, 0, 0, 0, 39, 0, 0, 0, 0, 17, 0, 0, 0, 0, 0, 0, 12, 0, 0, 0, 0, 0, 0, 0, 0, 0, 0, 0, 0, 0, 0, 0, 0, 0, 0, 0, 0, 0, 21, 0, 0, 0, 0, 0, 0, 99, 0, 0, 0, 0, 0, 0, 0, 0, 0, 0, 0, 41, 0, 0, 0]	[1.0, 1.0, 0.7096774193548387, 1.0, 1.0, 1.0, 1.0, 1.0, 0.025, 1.0, 1.0, 1.0, 1.0, 0.15, 1.0, 1.0, 1.0, 1.0, 1.0, 1.0, 0.14285714285714285, 1.0, 1.0, 1.0, 1.0, 1.0, 1.0, 1.0, 1.0, 1.0, 1.0, 1.0, 1.0, 1.0, 1.0, 1.0, 1.0, 1.0, 1.0, 1.0, 1.0, 1.0, 0.19230769230769232, 1.0, 1.0, 1.0, 1.0, 1.0, 1.0, 0.01, 1.0, 1.0, 1.0, 1.0, 1.0, 1.0, 1.0, 1.0, 1.0, 1.0, 1.0, 0.6554621848739496, 1.0, 1.0, 1.0]	57.0	40	99	153	100	161	48	106	62	67	97	32	21	64	35	75	58	64	35	50	16	61	57	41	49	23	42	31	54	70	29	76	57	43	16	46	61	50	79
X	11939228	11939260	opus	homozygous	2	FALSE	['P4', 'P49']	[(3, 194), (0, 0)]	[14, 0]	[0.933649289099526, 0]	98.0	70	92	116	165	259	121	75	116	145	165	8	37	75	70	104	93	128	104	119	32	85	110	82	75	46	86	61	91	65	57	144	63	73	28	91	78	96	146
X	11939228	11939260	mdg1	heterozygous	9	FALSE	['P20', 'P5', 'P40', 'P21', 'P47', 'P9', 'P62', 'P44', 'P64']	[(0, 9), (1, 427), (0, 3), (1, 3), (0, 8), (7, 29), (0, 5), (0, 2), (0, 4)]	[37, 15, 28, 12, 40, 40, 33, 27, 14]	[0.1956521739130435, 0.9661399548532731, 0.0967741935483871, 0.25, 0.16666666666666666, 0.47368421052631576, 0.13157894736842105, 0.06896551724137931, 0.2222222222222222]	53.0	56	0	100	121	132	109	0	92	64	0	0	0	66	80	37	47	0	0	58	29	98	84	42	59	27	0	43	124	12	0	140	63	0	0	0	51	65	126
X	11836492	11836521	mdg1	homozygous	4	FALSE	['P5', 'P6', 'P10', 'P36']	[(6, 0), (30, 7), (11, 64), (0, 3)]	[0, 0, 33, 24]	[1.0, 1.0, 0.6944444444444444, 0.1111111111111111]	67.0	63	43	86	77	341	75	67	83	87	165	37	36	74	80	50	55	69	62	99	41	95	71	53	61	41	73	60	65	66	34	93	46	45	20	64	74	60	122
X	11836491	11836520	BS	heterozygous	23	FALSE	['P8', 'P5', 'P33', 'P2', 'P17', 'P6', 'P19', 'P13', 'P4', 'P1', 'P4', 'P5', 'P8', 'P22', 'P6', 'P45B', 'P4', 'P27', 'P2', 'P26', 'P5', 'P14', 'P16', 'P15', 'P21', 'P3', 'P18', 'P28', 'P3', 'P1', 'P42', 'P9']	[(1, 1), (39, 7), (0, 0), (15, 3), (3, 11), (24, 4), (27, 92), (24, 169), (18, 2), (2, 2), (32, 1), (71, 55), (0, 2), (8, 18), (31, 4), (1, 0), (3, 2), (1, 8), (25, 3), (1, 5), (14, 1), (28, 86), (0, 0), (21, 54), (1, 0), (28, 9), (10, 76), (2, 2), (3, 1), (86, 16), (1, 0), (50, 23)]	[0, 0, 0, 0, 39, 0, 34, 40, 0, 0, 0, 20, 0, 6, 0, 21, 0, 7, 0, 5, 0, 30, 0, 31, 5, 0, 57, 6, 0, 0, 24, 0]	[1.0, 1.0, 0, 1.0, 0.2641509433962264, 1.0, 0.7777777777777778, 0.8283261802575107, 1.0, 1.0, 1.0, 0.863013698630137, 1.0, 0.8125, 1.0, 0.045454545454545456, 1.0, 0.5625, 1.0, 0.5454545454545454, 1.0, 0.7916666666666666, 0, 0.7075471698113207, 0.16666666666666666, 1.0, 0.6013986013986014, 0.4, 1.0, 1.0, 0.04, 1.0]	37.0	74	96	118	65	116	55	28	37	93	67	5	10	8	11	13	29	32	17	58	5	28	77	31	17	64	48	17	46	27	13	21	33	40	23	109	61	63	36
X	11836491	11836520	1360	homozygous	3	FALSE	['P46A', 'P7', 'P46B']	[(1, 0), (42, 150), (1, 0)]	[9, 34, 9]	[0.1, 0.8495575221238938, 0.1]	57.0	46	70	78	126	220	85	33	104	73	170	42	28	72	64	43	34	65	48	58	34	76	69	42	51	32	38	32	37	64	21	71	42	49	21	45	73	76	114
X	11836490	11836520	BS	homozygous	23	FALSE	['P8', 'P5', 'P33', 'P2', 'P17', 'P6', 'P19', 'P13', 'P4', 'P1', 'P4', 'P5', 'P8', 'P22', 'P6', 'P45B', 'P4', 'P27', 'P2', 'P26', 'P5', 'P14', 'P16', 'P15', 'P21', 'P3', 'P18', 'P28', 'P3', 'P1', 'P42', 'P9']	[(1, 1), (39, 7), (0, 0), (15, 3), (3, 11), (24, 4), (27, 92), (24, 169), (18, 2), (2, 2), (32, 1), (71, 55), (0, 2), (8, 18), (31, 4), (1, 0), (3, 2), (1, 8), (25, 3), (1, 5), (14, 1), (28, 86), (0, 0), (21, 54), (1, 0), (28, 9), (10, 76), (2, 2), (3, 1), (86, 16), (1, 0), (50, 23)]	[0, 0, 0, 0, 39, 0, 34, 40, 0, 0, 0, 20, 0, 6, 0, 21, 0, 7, 0, 5, 0, 30, 0, 31, 5, 0, 57, 6, 0, 0, 24, 0]	[1.0, 1.0, 0, 1.0, 0.2641509433962264, 1.0, 0.7777777777777778, 0.8283261802575107, 1.0, 1.0, 1.0, 0.863013698630137, 1.0, 0.8125, 1.0, 0.045454545454545456, 1.0, 0.5625, 1.0, 0.5454545454545454, 1.0, 0.7916666666666666, 0, 0.7075471698113207, 0.16666666666666666, 1.0, 0.6013986013986014, 0.4, 1.0, 1.0, 0.04, 1.0]	44.0	82	60	77	105	203	67	13	47	68	108	9	14	39	48	49	47	44	46	41	9	49	57	26	23	18	37	31	24	24	24	64	35	27	20	89	54	44	67
X	11836490	11836520	Tabor	heterozygous	5	FALSE	['P1', 'P28', 'P3', 'P2', 'P9']	[(38, 38), (2, 0), (36, 0), (30, 31), (0, 2)]	[35, 6, 25, 38, 0]	[0.6846846846846847, 0.25, 0.5901639344262295, 0.6161616161616161, 1.0]	41.0	12	0	95	111	0	74	0	54	7	0	0	0	61	46	39	48	0	41	61	24	57	61	60	43	20	64	30	30	68	0	0	34	41	18	0	11	101	127
X	11646719	11646724	FB	homozygous	16	FALSE	['P29', 'P6', 'P20', 'P22', 'P9', 'P37', 'P20', 'P24', 'P38', 'P23', 'P4', 'P26', 'P28', 'P25', 'P19', 'P32', 'P27']	[(1, 0), (13, 0), (3, 14), (9, 0), (70, 30), (22, 0), (41, 17), (4, 0), (15, 0), (3, 16), (4, 0), (18, 26), (11, 0), (10, 14), (43, 9), (15, 14), (15, 13)]	[10, 73, 36, 38, 142, 29, 61, 9, 33, 3, 9, 51, 3, 13, 72, 6, 17]	[0.09090909090909091, 0.1511627906976744, 0.32075471698113206, 0.19148936170212766, 0.4132231404958678, 0.43137254901960786, 0.48739495798319327, 0.3076923076923077, 0.3125, 0.8636363636363636, 0.3076923076923077, 0.4631578947368421, 0.7857142857142857, 0.6486486486486487, 0.41935483870967744, 0.8285714285714286, 0.6222222222222222]	44.0	97	63	101	76	169	61	87	51	57	91	13	16	43	52	45	44	58	60	56	24	41	41	43	26	30	41	18	23	32	22	48	22	35	27	104	84	70	76
X	11496528	11496536	FB	homozygous	8	FALSE	['P39', 'P26', 'P23', 'P25', 'P24', 'P40', 'P12', 'P11']	[(13, 5), (16, 16), (3, 7), (10, 19), (5, 5), (45, 3), (121, 63), (59, 42)]	[0, 0, 0, 0, 0, 1, 0, 0]	[1.0, 1.0, 1.0, 1.0, 1.0, 0.9795918367346939, 1.0, 1.0]	58.0	51	67	81	65	173	55	102	73	94	99	18	16	22	47	43	73	75	60	62	43	68	70	52	49	38	52	37	43	55	40	60	40	31	18	86	74	85	111
X	11473157	11473160	opus	homozygous	61	FALSE	['P58', 'P9', 'P45B', 'P2', 'P18', 'P58', 'P49', 'P51', 'P64', 'P21', 'P3', 'P61', 'P47', 'P54', 'P42', 'P57', 'P27', 'P7', 'P45A', 'P4', 'P32', 'P51', 'P15', 'P8', 'P56', 'P43', 'P17', 'P53', 'P37', 'P11', 'R61', 'P65', 'P46B', 'P10', 'P34', 'P50', 'P42', 'P5', 'P52', 'P60', 'P29', 'P35', 'P14', 'P15', 'P47', 'P1', 'P45A', 'P30', 'P47', 'P48', 'P66', 'P62', 'P13', 'P19', 'P46A', 'P31', 'P35', 'P…	[(15, 12), (74, 23), (11, 3), (28, 39), (40, 23), (0, 0), (19, 11), (0, 0), (20, 21), (0, 10), (13, 14), (13, 9), (1, 0), (16, 11), (11, 14), (26, 2), (5, 10), (6, 31), (0, 0), (1, 0), (23, 15), (11, 12), (0, 0), (31, 29), (36, 11), (38, 19), (44, 12), (16, 2), (16, 19), (1, 0), (20, 8), (11, 4), (14, 15), (35, 20), (17, 21), (22, 10), (0, 0), (15, 33), (25, 12), (20, 8), (9, 11), (0, 0), (31, 15…	[0, 0, 0, 0, 0, 0, 1, 0, 0, 0, 0, 22, 31, 0, 0, 1, 0, 0, 0, 12, 0, 1, 0, 0, 0, 0, 0, 0, 0, 41, 0, 1, 0, 0, 0, 0, 0, 1, 0, 0, 31, 0, 0, 0, 0, 0, 0, 0, 0, 0, 0, 24, 50, 0, 0, 0, 0, 0, 0, 0, 0, 0, 0, 0, 0, 0, 0, 0, 0, 0, 4, 33]	[1.0, 1.0, 1.0, 1.0, 1.0, 0, 0.967741935483871, 0, 1.0, 1.0, 1.0, 0.5, 0.03125, 1.0, 1.0, 0.9655172413793104, 1.0, 1.0, 0, 0.07692307692307693, 1.0, 0.9583333333333334, 0, 1.0, 1.0, 1.0, 1.0, 1.0, 1.0, 0.023809523809523808, 1.0, 0.9375, 1.0, 1.0, 1.0, 1.0, 0, 0.9795918367346939, 1.0, 1.0, 0.39215686274509803, 0, 1.0, 1.0, 1.0, 1.0, 1.0, 1.0, 0, 1.0, 1.0, 0.5555555555555556, 0.09090909090909091, 1…	13.0	63	79	14	0	171	41	97	0	91	129	44	27	0	0	46	0	56	48	0	0	0	0	0	0	0	0	0	0	48	17	69	0	5	14	84	61	2	66
X	11463674	11463677	opus	homozygous	8	FALSE	['P11', 'P25', 'P23', 'P12', 'P24', 'P26', 'P39', 'P40']	[(41, 18), (6, 15), (2, 13), (85, 30), (2, 14), (8, 22), (19, 5), (36, 23)]	[0, 2, 0, 1, 0, 0, 1, 3]	[1.0, 0.9130434782608695, 1.0, 0.9913793103448276, 1.0, 1.0, 0.96, 0.9516129032258065]	13.0	63	79	14	0	171	41	97	0	91	129	44	27	0	0	46	0	56	48	0	0	0	0	0	0	0	0	0	0	48	17	69	0	5	14	84	61	2	66
X	11443391	11443396	1360	homozygous	1	FALSE	['P6']	[(33, 39)]	[2]	[0.972972972972973]	17.0	84	39	86	36	39	28	0	35	23	36	6	1	8	11	14	9	18	8	25	8	15	17	22	11	13	10	10	20	36	11	11	16	13	6	49	64	70	26
X	11443391	11443396	roo	homozygous	59	FALSE	['P36', 'P45B', 'P56', 'P54', 'P31', 'P38', 'P37', 'P50', 'P15', 'P35', 'P22', 'P61', 'R61', 'P47', 'P3', 'P9', 'P47', 'P16', 'P58', 'P14', 'P44', 'P33', 'P20', 'P55', 'P34', 'P52', 'P41', 'P64', 'P60', 'P1', 'P13', 'P10', 'P7', 'P28', 'P65', 'P66', 'P46B', 'P18', 'P46A', 'P45A', 'R61', 'P49', 'P42', 'P17', 'P51', 'P58', 'P32', 'P48', 'P19', 'P8', 'P30', 'P29', 'P30', 'P2', 'P59', 'P62', 'P21', '…	[(11, 32), (15, 12), (34, 29), (39, 27), (10, 42), (46, 59), (25, 40), (26, 43), (63, 49), (6, 25), (7, 14), (10, 14), (22, 31), (2, 0), (35, 44), (91, 105), (26, 18), (67, 56), (28, 24), (81, 41), (44, 37), (15, 29), (134, 121), (19, 14), (14, 30), (32, 21), (34, 35), (26, 36), (24, 24), (18, 42), (2, 42), (40, 62), (9, 26), (16, 25), (29, 22), (28, 39), (31, 36), (53, 60), (31, 36), (29, 26), (…	[0, 0, 0, 0, 0, 0, 0, 0, 0, 0, 0, 0, 0, 18, 0, 2, 2, 0, 0, 0, 0, 0, 2, 0, 0, 0, 0, 0, 0, 0, 0, 0, 0, 0, 0, 0, 0, 0, 0, 1, 3, 0, 0, 2, 2, 7, 0, 0, 0, 1, 12, 0, 0, 0, 0, 0, 1, 0, 0, 0, 17, 0, 1, 0]	[1.0, 1.0, 1.0, 1.0, 1.0, 1.0, 1.0, 1.0, 1.0, 1.0, 1.0, 1.0, 1.0, 0.1, 1.0, 0.98989898989899, 0.9565217391304348, 1.0, 1.0, 1.0, 1.0, 1.0, 0.9922178988326849, 1.0, 1.0, 1.0, 1.0, 1.0, 1.0, 1.0, 1.0, 1.0, 1.0, 1.0, 1.0, 1.0, 1.0, 1.0, 1.0, 0.9821428571428571, 0.25, 1.0, 1.0, 0.9848484848484849, 0.9487179487179487, 0.125, 1.0, 1.0, 1.0, 0.9940476190476191, 0.14285714285714285, 1.0, 1.0, 1.0, 1.0, 1…	16.0	84	39	86	36	39	18	0	35	23	36	4	1	8	8	14	6	18	8	23	8	15	16	20	9	13	9	8	17	32	11	11	15	13	6	49	64	63	26
X	11283743	11283748	roo	homozygous	10	FALSE	['P26', 'P24', 'P20', 'P23', 'P39', 'P56', 'P40', 'P12', 'P25', 'P11']	[(12, 53), (3, 13), (1, 0), (3, 4), (22, 9), (0, 0), (69, 29), (125, 51), (11, 29), (80, 21)]	[0, 0, 124, 0, 0, 0, 0, 0, 0, 0]	[1.0, 1.0, 0.008, 1.0, 1.0, 0, 1.0, 1.0, 1.0, 1.0]	16.0	84	39	86	36	39	18	0	35	23	36	4	1	8	8	14	6	18	8	23	8	15	16	20	9	13	9	8	17	32	11	11	15	13	6	49	64	63	26
X	11198498	11198541	micropia	heterozygous	43	FALSE	['P2', 'P31', 'P8', 'P40', 'P44', 'P41', 'P45A', 'P46B', 'P20', 'P20', 'R61', 'P38', 'P38', 'P66', 'P20', 'P46B', 'P14', 'P32', 'P15', 'P27', 'P28', 'P43', 'P50', 'P46A', 'P46B', 'P10', 'P6', 'P59', 'P52', 'P29', 'P42', 'P46A', 'P34', 'P54', 'P20', 'P46A', 'P2', 'P26', 'P58', 'P17', 'P56', 'P3', 'P57', 'P16', 'P47', 'P7', 'P44', 'P49', 'P19', 'P60', 'P51', 'P61', 'P43', 'P55']	[(2, 0), (7, 37), (8, 67), (8, 38), (4, 25), (4, 38), (4, 15), (6, 18), (1, 10), (7, 21), (6, 48), (8, 35), (2, 0), (8, 31), (5, 29), (1, 1), (7, 49), (12, 47), (12, 22), (10, 45), (9, 26), (5, 35), (8, 52), (2, 26), (2, 26), (15, 57), (15, 50), (8, 25), (6, 32), (4, 38), (10, 43), (1, 1), (12, 0), (9, 24), (40, 84), (6, 18), (7, 29), (13, 56), (7, 43), (23, 36), (10, 43), (9, 0), (5, 43), (17, 4…	[151, 99, 222, 273, 163, 118, 134, 0, 0, 0, 129, 178, 229, 290, 763, 0, 242, 181, 151, 138, 118, 154, 148, 136, 136, 185, 65, 186, 140, 77, 179, 0, 167, 201, 476, 0, 79, 94, 145, 221, 168, 67, 84, 242, 88, 220, 163, 93, 177, 182, 49, 53, 226, 55]	[0.013071895424836602, 0.3076923076923077, 0.25252525252525254, 0.14420062695924765, 0.15104166666666666, 0.2625, 0.12418300653594772, 1.0, 1.0, 1.0, 0.29508196721311475, 0.19457013574660634, 0.008658008658008658, 0.11854103343465046, 0.04265997490589712, 1.0, 0.18791946308724833, 0.24583333333333332, 0.1837837837837838, 0.2849740932642487, 0.22875816993464052, 0.20618556701030927, 0.288461538461…	16.0	91	39	51	28	102	10	29	27	47	111	3	3	8	5	14	4	40	21	17	7	12	10	11	4	16	7	5	9	22	19	18	6	8	6	61	71	39	16
X	11198498	11198541	gypsy5	heterozygous	21	FALSE	['P18', 'P9', 'P30', 'P18', 'P45B', 'P23', 'P64', 'P39', 'P24', 'P48', 'P23', 'P64', 'P47', 'P13', 'P2', 'P66', 'P8', 'P35', 'P11', 'P35', 'P5', 'P9', 'P59', 'P48', 'P53', 'P33', 'P1']	[(6, 0), (34, 147), (15, 42), (40, 75), (0, 0), (1, 0), (9, 31), (4, 0), (3, 0), (10, 27), (3, 9), (6, 35), (22, 47), (4, 60), (0, 0), (7, 25), (0, 0), (2, 0), (5, 0), (3, 49), (0, 0), (36, 95), (3, 17), (20, 34), (2, 0), (10, 48), (5, 27)]	[366, 379, 96, 109, 0, 8, 135, 105, 77, 128, 22, 135, 89, 155, 0, 290, 0, 89, 128, 85, 0, 564, 129, 128, 275, 95, 32]	[0.016129032258064516, 0.32321428571428573, 0.37254901960784315, 0.5133928571428571, 0, 0.1111111111111111, 0.22857142857142856, 0.03669724770642202, 0.0375, 0.22424242424242424, 0.35294117647058826, 0.23295454545454544, 0.43670886075949367, 0.2922374429223744, 0, 0.09937888198757763, 0, 0.02197802197802198, 0.03759398496240601, 0.3795620437956204, 0, 0.1884892086330935, 0.1342281879194631, 0.296…	28.0	152	44	108	62	155	30	16	46	46	40	7	7	8	20	27	26	29	27	36	6	31	27	67	28	38	18	7	12	34	20	22	27	30	12	84	89	61	53
X	10649645	10649658	I-element	homozygous	60	FALSE	['P9', 'P28', 'P66', 'P49', 'R61', 'P30', 'P54', 'P38', 'P1', 'P53', 'P36', 'P29', 'P13', 'P19', 'P61', 'P27', 'P8', 'P14', 'P34', 'P56', 'P33', 'P10', 'P32', 'P47', 'P64', 'P57', 'P45A', 'P22', 'P52', 'P4', 'P31', 'P2', 'P38', 'P10', 'P50', 'P62', 'P53', 'P6', 'P46A', 'P41', 'P7', 'P45B', 'P16', 'P55', 'P65', 'P43', 'P58', 'P60', 'P15', 'P47', 'P44', 'P51', 'P20', 'P43', 'P35', 'P59', 'P42', 'P5…	[(112, 57), (14, 20), (29, 18), (19, 15), (31, 17), (15, 11), (24, 11), (0, 0), (18, 37), (1, 0), (20, 12), (10, 13), (24, 0), (75, 54), (21, 9), (18, 15), (56, 39), (63, 39), (11, 12), (31, 7), (12, 18), (1, 0), (19, 26), (3, 0), (26, 12), (24, 7), (26, 12), (3, 6), (21, 13), (28, 32), (11, 15), (39, 44), (21, 16), (44, 18), (29, 19), (30, 29), (19, 10), (30, 42), (19, 19), (29, 11), (11, 34), (…	[0, 9, 0, 0, 0, 0, 2, 0, 0, 26, 0, 0, 7, 0, 0, 4, 0, 0, 0, 23, 0, 51, 0, 40, 26, 0, 0, 0, 0, 0, 0, 0, 3, 0, 0, 1, 2, 0, 0, 5, 0, 0, 0, 0, 0, 29, 14, 0, 1, 0, 0, 5, 2, 1, 0, 0, 0, 3, 7, 0, 0, 0, 0, 0, 0]	[1.0, 0.7906976744186046, 1.0, 1.0, 1.0, 1.0, 0.9459459459459459, 0, 1.0, 0.037037037037037035, 1.0, 1.0, 0.7741935483870968, 1.0, 1.0, 0.8918918918918919, 1.0, 1.0, 1.0, 0.6229508196721312, 1.0, 0.019230769230769232, 1.0, 0.06976744186046512, 0.59375, 1.0, 1.0, 1.0, 1.0, 1.0, 1.0, 1.0, 0.925, 1.0, 1.0, 0.9833333333333333, 0.9354838709677419, 1.0, 1.0, 0.8888888888888888, 1.0, 1.0, 1.0, 1.0, 1.0,…	37.0	79	61	102	173	129	27	69	46	42	54	0	0	22	22	37	41	57	23	56	11	46	38	30	21	19	14	29	10	25	14	51	25	37	16	92	63	86	57
X	10445801	10445819	I-element	homozygous	59	FALSE	['P55', 'P41', 'P48', 'P27', 'P64', 'P7', 'P38', 'P8', 'P33', 'P36', 'P56', 'P47', 'P15', 'P57', 'P6', 'P28', 'P35', 'P52', 'P1', 'P4', 'P58', 'P54', 'P21', 'R61', 'P9', 'P34', 'P7', 'P62', 'P19', 'P46B', 'P31', 'P46B', 'P65', 'P29', 'P61', 'P46A', 'P22', 'P51', 'P64', 'P46A', 'P60', 'P47', 'P43', 'P46A', 'P46B', 'P31', 'P49', 'P61', 'P32', 'P57', 'P19', 'P60', 'P13', 'P37', 'P30', 'P66', 'P14', …	[(8, 3), (11, 4), (28, 14), (3, 4), (1, 0), (0, 11), (12, 12), (39, 19), (10, 11), (10, 10), (9, 5), (2, 0), (46, 21), (13, 4), (42, 27), (4, 6), (11, 1), (18, 7), (39, 24), (19, 20), (5, 5), (10, 7), (0, 1), (6, 6), (59, 56), (3, 0), (1, 0), (29, 2), (5, 0), (2, 0), (0, 4), (1, 0), (19, 10), (7, 7), (6, 6), (1, 0), (1, 0), (8, 3), (20, 7), (0, 2), (7, 6), (22, 12), (0, 0), (2, 0), (0, 2), (9, 7)…	[9, 11, 0, 6, 70, 20, 0, 0, 0, 0, 0, 45, 0, 43, 0, 0, 0, 0, 0, 0, 0, 12, 0, 0, 0, 18, 43, 0, 87, 9, 6, 26, 0, 0, 0, 26, 7, 0, 22, 7, 0, 0, 0, 9, 7, 0, 14, 9, 0, 46, 0, 38, 32, 0, 0, 5, 0, 0, 0, 0, 0, 0, 0, 0, 0, 1, 6, 0, 0, 0, 0, 0, 0, 0, 0]	[0.55, 0.5769230769230769, 1.0, 0.5384615384615384, 0.014084507042253521, 0.3548387096774194, 1.0, 1.0, 1.0, 1.0, 1.0, 0.0425531914893617, 1.0, 0.2833333333333333, 1.0, 1.0, 1.0, 1.0, 1.0, 1.0, 1.0, 0.5862068965517241, 1.0, 1.0, 1.0, 0.14285714285714285, 0.022727272727272728, 1.0, 0.05434782608695652, 0.18181818181818182, 0.4, 0.037037037037037035, 1.0, 1.0, 1.0, 0.037037037037037035, 0.125, 1.0,…	22.0	103	50	72	0	575	0	47	0	62	114	22	16	0	0	44	58	91	53	49	0	59	0	0	0	0	1	26	26	0	19	42	0	0	0	97	101	0	0
X	10417468	10417473	flea	homozygous	68	FALSE	['P58', 'P15', 'P51', 'P22', 'P62', 'P30', 'P64', 'P52', 'P50', 'P31', 'P44', 'P56', 'P21', 'P22', 'P23', 'P53', 'P10', 'P24', 'P2', 'P44', 'P48', 'P43', 'P59', 'P8', 'P46B', 'P55', 'P45A', 'P16', 'P26', 'P34', 'P45A', 'P47', 'P61', 'P39', 'P45B', 'P14', 'P66', 'P65', 'P20', 'P7', 'P4', 'P18', 'P57', 'P41', 'P37', 'P13', 'P17', 'P28', 'P29', 'P35', 'P38', 'P60', 'P5', 'P6', 'P12', 'P27', 'P9', 'P…	[(25, 14), (74, 27), (26, 9), (5, 16), (19, 25), (19, 35), (34, 22), (25, 27), (27, 9), (11, 21), (45, 35), (41, 28), (1, 1), (1, 0), (0, 9), (29, 22), (91, 66), (1, 17), (21, 37), (1, 0), (48, 35), (27, 27), (27, 27), (54, 43), (26, 26), (18, 20), (1, 0), (49, 29), (10, 40), (17, 28), (25, 18), (32, 24), (21, 8), (17, 10), (12, 2), (77, 47), (32, 36), (16, 10), (111, 98), (34, 24), (15, 23), (0,…	[0, 0, 1, 0, 0, 0, 0, 0, 17, 0, 1, 0, 0, 21, 6, 0, 0, 0, 0, 60, 0, 0, 0, 0, 0, 0, 40, 0, 0, 0, 2, 0, 0, 0, 0, 0, 0, 0, 0, 0, 0, 0, 0, 0, 0, 0, 0, 0, 0, 16, 0, 0, 0, 0, 0, 1, 2, 0, 0, 0, 1, 35, 0, 0, 0, 0, 0, 0, 0, 0, 0, 0, 97]	[1.0, 1.0, 0.9722222222222222, 1.0, 1.0, 1.0, 1.0, 1.0, 0.6792452830188679, 1.0, 0.9876543209876543, 1.0, 1.0, 0.045454545454545456, 0.6, 1.0, 1.0, 1.0, 1.0, 0.01639344262295082, 1.0, 1.0, 1.0, 1.0, 1.0, 1.0, 0.024390243902439025, 1.0, 1.0, 1.0, 0.9555555555555556, 1.0, 1.0, 1.0, 1.0, 1.0, 1.0, 1.0, 1.0, 1.0, 1.0, 0, 1.0, 1.0, 1.0, 1.0, 1.0, 1.0, 1.0, 0.6363636363636364, 1.0, 1.0, 1.0, 1.0, 1.0, …	43.0	13	0	106	88	0	204	0	104	0	0	0	0	87	89	0	0	0	17	0	35	0	115	71	83	43	100	2	87	58	48	55	34	71	30	11	0	71	152
X	10416251	10416261	BS	homozygous	9	FALSE	['P32', 'P55', 'P36', 'P4', 'P9', 'P2', 'P27', 'P26', 'P29']	[(5, 7), (2, 6), (7, 15), (5, 27), (42, 81), (17, 20), (1, 0), (2, 9), (4, 19)]	[0, 0, 0, 0, 0, 0, 29, 0, 0]	[1.0, 1.0, 1.0, 1.0, 1.0, 1.0, 0.03333333333333333, 1.0, 1.0]	76.0	65	34	59	111	82	113	41	62	143	122	17	40	85	79	65	84	93	90	100	33	76	116	76	65	50	81	50	62	47	45	82	65	55	14	71	42	60	123
X	10416251	10416261	jockey	homozygous	15	FALSE	['P4', 'P3', 'P37', 'P45A', 'P46B', 'P5', 'P15', 'P39', 'P53', 'P65', 'P24', 'P13', 'P29', 'P57', 'P46A']	[(1, 0), (30, 16), (1, 0), (2, 0), (0, 0), (1, 0), (3, 0), (5, 3), (1, 0), (3, 0), (1, 0), (0, 7), (1, 0), (1, 0), (0, 0)]	[45, 0, 40, 29, 0, 30, 35, 0, 21, 11, 10, 0, 19, 10, 0]	[0.021739130434782608, 1.0, 0.024390243902439025, 0.06451612903225806, 0, 0.03225806451612903, 0.07894736842105263, 1.0, 0.045454545454545456, 0.21428571428571427, 0.09090909090909091, 1.0, 0.05, 0.09090909090909091, 0]	76.0	65	34	59	111	82	113	41	62	143	122	17	40	85	79	65	84	93	90	100	33	76	116	76	65	50	81	50	62	47	45	82	65	55	14	71	42	60	123
X	10416251	10416261	opus	homozygous	8	FALSE	['P37', 'P14', 'P47', 'P11', 'P64', 'P6', 'P51', 'P28']	[(3, 16), (4, 0), (29, 29), (1, 0), (14, 16), (2, 0), (12, 6), (2, 8)]	[0, 64, 0, 44, 0, 36, 0, 0]	[1.0, 0.058823529411764705, 1.0, 0.022222222222222223, 1.0, 0.05263157894736842, 1.0, 1.0]	76.0	65	34	59	111	82	113	41	62	143	122	17	40	85	79	65	84	93	90	100	33	76	116	76	65	50	81	50	62	47	45	82	65	55	14	71	42	60	123
X	10416251	10416261	Tabor	homozygous	14	FALSE	['P22', 'P21', 'P16', 'P61', 'R61', 'P25', 'P5', 'P59', 'P43', 'P19', 'P1', 'P42', 'P40', 'P50']	[(4, 2), (0, 8), (20, 16), (7, 8), (15, 16), (2, 10), (25, 36), (10, 14), (12, 25), (17, 24), (12, 23), (15, 15), (18, 26), (14, 11)]	[0, 0, 0, 0, 0, 0, 2, 0, 0, 1, 1, 0, 0, 0]	[1.0, 1.0, 1.0, 1.0, 1.0, 1.0, 0.9682539682539683, 1.0, 1.0, 0.9761904761904762, 0.9722222222222222, 1.0, 1.0, 1.0]	76.0	65	34	59	111	82	113	41	62	143	122	17	40	85	79	65	84	93	90	100	33	76	116	76	65	50	81	50	62	47	45	82	65	55	14	71	42	60	123
X	10416251	10416261	mdg1	homozygous	38	FALSE	['P31', 'P45B', 'P45A', 'P58', 'P56', 'P8', 'P11', 'P65', 'P53', 'P23', 'P18', 'P44', 'P34', 'P46B', 'P7', 'P57', 'P10', 'P66', 'P6', 'P54', 'P62', 'P35', 'P15', 'P24', 'P12', 'P46A', 'P49', 'P48', 'P38', 'P52', 'P20', 'P41', 'P30', 'P27', 'P33', 'P14', 'P17', 'P60']	[(4, 9), (4, 6), (20, 10), (12, 6), (10, 13), (17, 23), (8, 23), (10, 6), (5, 8), (0, 3), (9, 47), (21, 19), (3, 17), (8, 12), (12, 23), (6, 8), (10, 19), (14, 16), (16, 17), (8, 15), (22, 17), (2, 17), (13, 13), (0, 4), (38, 18), (8, 12), (10, 11), (22, 19), (2, 23), (16, 13), (29, 32), (19, 11), (7, 14), (0, 9), (4, 13), (22, 17), (16, 8), (9, 12)]	[0, 0, 1, 0, 0, 1, 0, 2, 1, 0, 0, 0, 0, 1, 0, 0, 0, 1, 0, 0, 2, 0, 0, 0, 0, 1, 1, 2, 0, 0, 0, 0, 0, 0, 0, 0, 0, 0]	[1.0, 1.0, 0.967741935483871, 1.0, 1.0, 0.975609756097561, 1.0, 0.8888888888888888, 0.9285714285714286, 1.0, 1.0, 1.0, 1.0, 0.9523809523809523, 1.0, 1.0, 1.0, 0.967741935483871, 1.0, 1.0, 0.9512195121951219, 1.0, 1.0, 1.0, 1.0, 0.9523809523809523, 0.9545454545454546, 0.9534883720930233, 1.0, 1.0, 1.0, 1.0, 1.0, 1.0, 1.0, 1.0, 1.0, 1.0]	76.0	65	34	59	111	82	113	41	62	143	122	17	40	85	79	65	84	93	90	100	33	76	116	76	65	50	81	50	62	47	45	82	65	55	14	71	42	60	123
X	10409963	10409968	roo	homozygous	68	FALSE	['P12', 'P5', 'P41', 'P54', 'P1', 'P4', 'P21', 'P62', 'P50', 'P53', 'P14', 'P24', 'R61', 'P47', 'P49', 'P59', 'P61', 'P51', 'P16', 'P43', 'P30', 'P42', 'P66', 'P52', 'P58', 'P46A', 'P7', 'P15', 'P23', 'P33', 'P40', 'P9', 'P37', 'P48', 'P32', 'P28', 'P17', 'P34', 'P25', 'P64', 'P29', 'P51', 'P46B', 'P44', 'P8', 'P55', 'P13', 'P19', 'P26', 'P6', 'P36', 'P31', 'P65', 'P10', 'P3', 'P39', 'P45B', 'P16…	[(201, 69), (20, 40), (82, 21), (73, 20), (6, 19), (22, 26), (3, 10), (70, 27), (66, 28), (59, 26), (160, 46), (8, 20), (61, 26), (39, 26), (56, 20), (45, 25), (30, 10), (1, 0), (116, 40), (93, 12), (42, 29), (79, 18), (81, 29), (67, 12), (57, 19), (60, 13), (77, 23), (82, 29), (6, 15), (50, 32), (112, 19), (223, 111), (50, 31), (76, 32), (53, 24), (23, 27), (151, 18), (27, 18), (13, 39), (84, 18…	[0, 0, 0, 0, 2, 0, 0, 0, 0, 0, 0, 0, 0, 0, 0, 0, 0, 2, 0, 0, 0, 0, 0, 0, 0, 0, 0, 0, 0, 0, 0, 0, 0, 0, 0, 0, 0, 0, 0, 0, 0, 0, 0, 0, 0, 0, 50, 60, 0, 0, 0, 0, 0, 0, 0, 0, 0, 0, 0, 0, 0, 0, 0, 0, 0, 0, 0, 0, 0, 0, 0]	[1.0, 1.0, 1.0, 1.0, 0.9259259259259259, 1.0, 1.0, 1.0, 1.0, 1.0, 1.0, 1.0, 1.0, 1.0, 1.0, 1.0, 1.0, 0.3333333333333333, 1.0, 1.0, 1.0, 1.0, 1.0, 1.0, 1.0, 1.0, 1.0, 1.0, 1.0, 1.0, 1.0, 1.0, 1.0, 1.0, 1.0, 1.0, 1.0, 1.0, 1.0, 1.0, 1.0, 1.0, 1.0, 1.0, 1.0, 1.0, 0.38271604938271603, 0.4782608695652174, 1.0, 1.0, 1.0, 1.0, 1.0, 1.0, 1.0, 1.0, 1.0, 1.0, 1.0, 1.0, 1.0, 1.0, 1.0, 1.0, 1.0, 1.0, 1.0, 1.…	26.0	84	86	21	58	74	29	57	44	28	58	23	7	21	15	28	35	21	28	28	6	37	29	27	14	28	15	13	18	14	16	17	20	25	17	84	106	51	54
X	10339388	10339393	roo	homozygous	61	FALSE	['P50', 'P15', 'P33', 'P22', 'P59', 'P8', 'P35', 'P41', 'P4', 'P29', 'P62', 'P56', 'P54', 'P55', 'P58', 'P1', 'P43', 'P11', 'P44', 'R61', 'P36', 'P18', 'P7', 'P32', 'P52', 'P13', 'P45B', 'P38', 'P66', 'P48', 'P19', 'P27', 'P61', 'P60', 'P14', 'P9', 'P49', 'P64', 'P3', 'P20', 'P16', 'P17', 'P28', 'P57', 'P7', 'P2', 'P46B', 'P51', 'P42', 'P31', 'P5', 'P30', 'P34', 'P37', 'P45B', 'P21', 'P10', 'P47'…	[(47, 10), (111, 20), (46, 32), (5, 7), (37, 15), (116, 21), (38, 17), (70, 22), (20, 34), (35, 15), (47, 21), (83, 21), (55, 22), (27, 13), (61, 25), (21, 18), (91, 24), (0, 0), (65, 19), (68, 23), (47, 26), (81, 38), (26, 44), (37, 29), (59, 14), (80, 29), (1, 0), (59, 31), (71, 21), (62, 19), (107, 68), (22, 28), (31, 6), (35, 25), (164, 25), (142, 104), (44, 12), (73, 19), (16, 30), (169, 85)…	[0, 0, 0, 0, 0, 0, 0, 0, 0, 0, 0, 0, 0, 0, 0, 0, 0, 0, 0, 0, 0, 0, 0, 0, 0, 0, 13, 0, 0, 0, 0, 0, 0, 0, 0, 0, 0, 0, 0, 0, 0, 0, 0, 0, 38, 0, 0, 0, 0, 1, 0, 0, 0, 0, 0, 0, 0, 0, 0, 0, 0, 0, 0]	[1.0, 1.0, 1.0, 1.0, 1.0, 1.0, 1.0, 1.0, 1.0, 1.0, 1.0, 1.0, 1.0, 1.0, 1.0, 1.0, 1.0, 0, 1.0, 1.0, 1.0, 1.0, 1.0, 1.0, 1.0, 1.0, 0.07142857142857142, 1.0, 1.0, 1.0, 1.0, 1.0, 1.0, 1.0, 1.0, 1.0, 1.0, 1.0, 1.0, 1.0, 1.0, 1.0, 1.0, 1.0, 0.05, 1.0, 1.0, 1.0, 1.0, 0.9838709677419355, 1.0, 1.0, 1.0, 1.0, 1.0, 1.0, 1.0, 1.0, 1.0, 1.0, 1.0, 1.0, 1.0]	26.0	84	86	21	58	74	29	57	44	28	58	23	7	21	15	28	35	21	28	28	6	37	29	27	14	28	15	13	18	14	16	17	20	25	17	84	106	51	54
X	10320528	10320536	FB	homozygous	8	FALSE	['P23', 'P25', 'P39', 'P40', 'P12', 'P11', 'P24', 'P26']	[(0, 10), (13, 30), (16, 9), (37, 16), (131, 68), (69, 56), (6, 10), (14, 35)]	[0, 0, 0, 0, 0, 0, 0, 0]	[1.0, 1.0, 1.0, 1.0, 1.0, 1.0, 1.0, 1.0]	22.0	0	0	67	62	0	43	0	60	22	0	0	0	57	67	61	0	0	0	0	16	0	48	46	33	22	35	0	38	53	0	1	32	20	15	26	22	73	73
X	10283737	10283784	Cr1a	homozygous	1	FALSE	['P17']	[(115, 3622)]	[73]	[0.9808398950131234]	22.0	0	0	67	62	0	43	0	60	22	0	0	0	57	67	61	0	0	0	0	16	0	48	46	33	22	35	0	38	53	0	1	32	20	15	26	22	73	73
X	10283737	10283784	blood	homozygous	14	FALSE	['P20', 'P60', 'P27', 'P5', 'P39', 'P43', 'P45A', 'P52', 'P45B', 'P1', 'P57', 'P43', 'P6', 'P2', 'P60', 'P54']	[(5, 1), (0, 0), (77, 1968), (0, 0), (0, 0), (2, 0), (0, 0), (0, 0), (5, 3), (59, 4192), (0, 0), (0, 0), (0, 0), (33, 11), (92, 17), (0, 0)]	[0, 0, 16, 0, 0, 67, 0, 0, 0, 37, 0, 0, 0, 0, 0, 0]	[1.0, 0, 0.9922367782629792, 0, 0, 0.028985507246376812, 0, 0, 1.0, 0.9913712686567164, 0, 0, 0, 1.0, 1.0, 0]	22.0	0	0	67	62	0	43	0	60	22	0	0	0	57	67	61	0	0	0	0	16	0	48	46	33	22	35	0	38	53	0	1	32	20	15	26	22	73	73
X	10283737	10283784	Tabor	homozygous	27	FALSE	['P52', 'P54', 'P50', 'P20', 'P65', 'P66', 'P49', 'P60', 'P3', 'P53', 'P45A', 'P20', 'P48', 'P50', 'P47', 'P44', 'P45B', 'P45A', 'P15', 'P57', 'P59', 'P6', 'P19', 'P45A', 'P28', 'P5', 'P54', 'P15', 'P53', 'P46B', 'P43', 'P3', 'P46A', 'P50', 'P51', 'P4', 'P48', 'P44']	[(6, 0), (2, 0), (25, 1), (5, 4707), (79, 5230), (181, 5171), (132, 5181), (7, 3), (3, 1), (1, 0), (3, 1), (169, 35), (10, 4922), (9, 7), (0, 0), (8, 1), (0, 1), (3, 1), (169, 14), (1, 0), (128, 5043), (2, 1), (7, 1), (3, 0), (88, 27), (1, 0), (39, 1), (21, 0), (0, 0), (2, 0), (3, 1), (5, 1), (2, 0), (0, 5027), (3, 3), (75, 6098), (1, 1), (9, 5018)]	[52, 76, 0, 136, 24, 53, 42, 0, 0, 58, 0, 0, 86, 0, 0, 0, 0, 0, 0, 55, 49, 0, 0, 53, 0, 68, 0, 0, 0, 57, 0, 0, 57, 62, 0, 21, 0, 92]	[0.10344827586206896, 0.02564102564102564, 1.0, 0.971947194719472, 0.9954997187324208, 0.9901942645698427, 0.9921568627450981, 1.0, 1.0, 0.01694915254237288, 1.0, 1.0, 0.9828616978876046, 1.0, 0, 1.0, 1.0, 1.0, 1.0, 0.017857142857142856, 0.9906130268199234, 1.0, 1.0, 0.05357142857142857, 1.0, 0.014492753623188406, 1.0, 1.0, 0, 0.03389830508474576, 1.0, 1.0, 0.03389830508474576, 0.9878168598938888…	65.0	77	107	96	118	565	128	55	103	85	165	11	20	46	90	46	63	73	47	70	26	78	85	75	56	38	53	47	54	65	35	132	51	54	52	86	60	70	152
X	10283737	10283784	Rt1b	homozygous	54	FALSE	['P45A', 'P24', 'P9', 'P64', 'R61', 'P32', 'P41', 'P62', 'P53', 'P56', 'P12', 'P13', 'P53', 'P46B', 'P13', 'P5', 'P9', 'P18', 'P32', 'P51', 'P12', 'P46B', 'P19', 'P11', 'P5', 'P55', 'P25', 'P14', 'P47', 'P58', 'P41', 'P2', 'P11', 'P62', 'P26', 'R61', 'P48', 'P55', 'P46B', 'P42', 'P14', 'P46A', 'R61', 'P37', 'P34', 'P6', 'P46A', 'P18', 'P19', 'P29', 'P16', 'P64', 'P54', 'P31', 'P30', 'P64', 'P56',…	[(0, 0), (3, 4), (21, 3), (22, 1), (1, 1), (3, 1), (0, 1), (1, 2), (4, 1), (5, 1), (34, 1), (22, 3), (64, 12), (0, 0), (1, 2), (3, 4), (0, 0), (54, 1), (8, 1), (5, 2), (27, 3), (34, 11), (1, 0), (6, 1), (8, 2), (39, 3), (17, 27), (103, 15), (21, 1), (156, 5121), (47, 5), (6, 5), (8, 1), (0, 0), (34, 29), (2, 1), (3, 1), (11, 1), (0, 0), (3, 1), (0, 0), (0, 0), (16, 3), (0, 1), (1, 2), (1, 0), (0,…	[0, 13, 0, 0, 0, 0, 0, 0, 0, 0, 0, 0, 0, 0, 0, 0, 0, 0, 0, 0, 0, 0, 131, 0, 0, 0, 56, 0, 0, 62, 0, 0, 0, 0, 0, 644, 0, 0, 0, 0, 0, 0, 0, 0, 0, 70, 0, 0, 0, 0, 107, 0, 0, 77, 30, 0, 0, 0, 0, 72, 0, 0, 0, 0, 0, 0, 17, 0, 0, 0, 77, 0, 0, 0, 0, 0, 0, 0, 128, 0, 0, 0, 0, 0, 0, 0, 0, 0, 0, 89, 25, 0, 106, 0, 0, 0, 14, 0, 19, 0, 35, 0, 0, 0]	[0, 0.35, 1.0, 1.0, 1.0, 1.0, 1.0, 1.0, 1.0, 1.0, 1.0, 1.0, 1.0, 0, 1.0, 1.0, 0, 1.0, 1.0, 1.0, 1.0, 1.0, 0.007575757575757576, 1.0, 1.0, 1.0, 0.44, 1.0, 1.0, 0.9883873384528938, 1.0, 1.0, 1.0, 0, 1.0, 0.00463678516228748, 1.0, 1.0, 0, 1.0, 0, 0, 1.0, 1.0, 1.0, 0.014084507042253521, 0, 1.0, 1.0, 1.0, 0.9809269162210339, 1.0, 1.0, 0.3125, 0.9930118798043326, 0, 0, 1.0, 1.0, 0.9862095384026048, 0, …	33.0	77	73	124	0	146	0	67	0	57	75	20	18	0	64	35	42	49	33	54	0	40	0	0	0	0	0	71	0	0	34	59	1	0	20	78	50	49	0
X	10210168	10210171	Tirant	homozygous	8	FALSE	['P39', 'P11', 'P40', 'P24', 'P12', 'P23', 'P11', 'P25', 'P26']	[(27, 8), (45, 35), (53, 27), (3, 19), (110, 51), (4, 13), (1, 0), (6, 26), (14, 51)]	[0, 0, 0, 0, 0, 0, 24, 0, 0]	[1.0, 1.0, 1.0, 1.0, 1.0, 1.0, 0.04, 1.0, 1.0]	36.0	60	52	100	75	147	74	101	42	60	66	14	8	36	33	27	45	57	31	33	5	56	25	37	25	22	21	16	26	22	31	49	39	49	13	89	61	88	93
X	10186306	10186309	opus	homozygous	8	FALSE	['P39', 'P39', 'P40', 'P11', 'P12', 'P23', 'P24', 'P25', 'P26']	[(0, 1), (3, 0), (13, 9), (22, 9), (42, 12), (0, 3), (1, 3), (3, 6), (2, 7)]	[0, 4, 0, 0, 0, 0, 0, 0, 0]	[1.0, 0.42857142857142855, 1.0, 1.0, 1.0, 1.0, 1.0, 1.0, 1.0]	36.0	60	52	100	75	147	74	101	42	60	66	14	8	36	33	27	45	57	31	33	5	56	25	37	25	22	21	16	26	22	31	49	39	49	13	89	61	88	93
X	10183697	10183700	mdg3	homozygous	8	FALSE	['P11', 'P24', 'P40', 'P26', 'P12', 'P24', 'P23', 'P25', 'P12', 'P39']	[(85, 42), (3, 0), (81, 26), (8, 29), (1, 0), (0, 9), (4, 15), (5, 26), (138, 29), (19, 4)]	[0, 2, 0, 0, 53, 3, 0, 0, 0, 0]	[1.0, 0.6, 1.0, 1.0, 0.018518518518518517, 0.75, 1.0, 1.0, 1.0, 1.0]	36.0	60	52	100	75	147	74	101	42	60	66	14	8	36	33	27	45	57	31	33	5	56	25	37	25	22	21	16	26	22	31	49	39	49	13	89	61	88	93
X	10093055	10093063	FB	homozygous	60	FALSE	['P6', 'P20', 'P52', 'P66', 'P7', 'P56', 'P65', 'P4', 'P30', 'P45A', 'P54', 'P61', 'P51', 'P34', 'P35', 'P14', 'P42', 'P21', 'P22', 'P28', 'P38', 'P10', 'P1', 'P44', 'P3', 'P9', 'P33', 'P37', 'P32', 'P17', 'P64', 'P2', 'P5', 'R61', 'P36', 'P60', 'P49', 'P53', 'P46B', 'P15', 'P27', 'P19', 'P46A', 'P57', 'P10', 'P29', 'P16', 'P13', 'P55', 'P41', 'P59', 'P8', 'P18', 'P55', 'P36', 'P66', 'P31', 'P62'…	[(35, 28), (147, 94), (37, 21), (44, 21), (52, 49), (42, 18), (26, 14), (15, 29), (17, 12), (46, 14), (33, 29), (18, 13), (21, 14), (10, 16), (18, 26), (107, 71), (46, 30), (1, 9), (0, 2), (23, 21), (31, 35), (95, 58), (6, 14), (38, 12), (9, 20), (140, 156), (27, 20), (20, 16), (19, 37), (79, 44), (37, 33), (23, 25), (19, 23), (40, 28), (19, 24), (37, 22), (32, 16), (33, 18), (27, 21), (74, 44), …	[0, 0, 0, 0, 0, 0, 0, 0, 0, 0, 0, 0, 0, 0, 0, 0, 0, 0, 0, 0, 0, 0, 0, 0, 0, 0, 0, 0, 0, 0, 0, 0, 0, 0, 0, 0, 0, 0, 0, 0, 0, 1, 0, 0, 0, 0, 0, 0, 30, 0, 0, 0, 0, 0, 48, 54, 0, 0, 0, 0, 0, 0, 0, 0]	[1.0, 1.0, 1.0, 1.0, 1.0, 1.0, 1.0, 1.0, 1.0, 1.0, 1.0, 1.0, 1.0, 1.0, 1.0, 1.0, 1.0, 1.0, 1.0, 1.0, 1.0, 1.0, 1.0, 1.0, 1.0, 1.0, 1.0, 1.0, 1.0, 1.0, 1.0, 1.0, 1.0, 1.0, 1.0, 1.0, 1.0, 1.0, 1.0, 1.0, 1.0, 0.9957264957264957, 1.0, 1.0, 1.0, 1.0, 1.0, 1.0, 0.03225806451612903, 1.0, 1.0, 1.0, 1.0, 1.0, 0.02040816326530612, 0.01818181818181818, 1.0, 1.0, 1.0, 1.0, 1.0, 1.0, 1.0, 1.0]	36.0	60	52	100	75	147	74	101	42	60	66	14	8	36	33	27	45	57	31	33	5	56	25	37	25	22	21	16	26	22	31	49	39	49	13	89	61	88	93
X	9909316	9909328	jockey	homozygous	8	FALSE	['P24', 'P40', 'P39', 'P11', 'P26', 'P25', 'P23', 'P12']	[(5, 11), (57, 28), (15, 3), (47, 24), (7, 49), (12, 23), (2, 13), (96, 39)]	[0, 0, 0, 0, 0, 0, 0, 0]	[1.0, 1.0, 1.0, 1.0, 1.0, 1.0, 1.0, 1.0]	21.0	0	0	55	118	8	76	0	61	9	1	0	0	48	52	0	0	18	0	0	17	3	54	49	45	31	49	7	45	82	0	47	50	32	21	1	0	59	99
X	9835618	9835623	roo	homozygous	8	FALSE	['P40', 'P25', 'P23', 'P26', 'P24', 'P12', 'P39', 'P11']	[(91, 11), (11, 29), (5, 3), (8, 47), (3, 22), (162, 58), (17, 7), (79, 54)]	[0, 0, 0, 0, 0, 0, 0, 0]	[1.0, 1.0, 1.0, 1.0, 1.0, 1.0, 1.0, 1.0]	50.0	37	52	1	0	322	40	44	1	84	152	15	27	66	0	60	69	84	91	84	0	67	2	1	0	0	59	59	0	43	42	95	0	50	23	79	61	0	0
X	9708512	9708516	roo	homozygous	7	FALSE	['P28', 'P20', 'P17', 'P20', 'P50', 'P49', 'P27', 'P18']	[(21, 25), (1, 0), (95, 13), (0, 3), (52, 11), (42, 4), (19, 26), (56, 25)]	[0, 46, 0, 52, 1, 0, 0, 0]	[1.0, 0.02127659574468085, 1.0, 0.05454545454545454, 0.984375, 1.0, 1.0, 1.0]	20.0	115	85	60	53	58	35	83	39	50	34	11	8	9	11	21	24	8	16	15	11	25	24	13	10	15	12	3	18	26	18	32	24	23	14	48	72	51	49
X	9689246	9689250	rover	homozygous	2	FALSE	['P15', 'P20']	[(25, 11), (0, 2)]	[3, 71]	[0.9230769230769231, 0.0273972602739726]	20.0	115	85	60	53	58	35	83	39	50	34	11	8	9	11	21	24	8	16	15	11	25	24	13	10	15	12	3	18	26	18	32	24	23	14	48	72	51	49
X	9653160	9653164	roo	homozygous	62	FALSE	['P19', 'P27', 'R61', 'P65', 'P15', 'P62', 'P49', 'P47', 'P13', 'P50', 'P56', 'P1', 'P3', 'P21', 'P51', 'P53', 'P36', 'P2', 'P17', 'P10', 'P21', 'P35', 'P6', 'P18', 'P60', 'P52', 'P34', 'P41', 'P48', 'P5', 'P64', 'P4', 'P59', 'P19', 'P8', 'P29', 'P33', 'P66', 'P57', 'P28', 'P55', 'P45B', 'P42', 'P31', 'P43', 'P32', 'P46A', 'P14', 'P9', 'P20', 'P37', 'P54', 'P45A', 'P30', 'P12', 'P7', 'P61', 'P22'…	[(7, 101), (26, 45), (45, 39), (41, 38), (92, 51), (63, 34), (63, 31), (37, 44), (3, 0), (56, 56), (69, 39), (37, 31), (31, 30), (1, 0), (37, 16), (66, 21), (43, 42), (39, 32), (120, 41), (87, 86), (0, 2), (30, 36), (28, 31), (124, 112), (57, 38), (65, 32), (22, 43), (48, 43), (50, 33), (30, 16), (50, 31), (17, 56), (68, 24), (91, 113), (86, 56), (32, 29), (22, 38), (70, 33), (58, 24), (21, 34), …	[0, 1, 0, 0, 2, 0, 1, 0, 9, 0, 0, 0, 1, 2, 0, 0, 1, 0, 0, 4, 1, 0, 0, 10, 0, 0, 1, 0, 0, 0, 0, 0, 0, 0, 0, 0, 1, 0, 0, 0, 0, 0, 1, 0, 1, 0, 0, 0, 0, 4, 0, 0, 0, 2, 148, 1, 0, 0, 0, 0, 0, 0, 0, 64, 0]	[1.0, 0.9861111111111112, 1.0, 1.0, 0.9862068965517241, 1.0, 0.9894736842105263, 1.0, 0.25, 1.0, 1.0, 1.0, 0.9838709677419355, 0.3333333333333333, 1.0, 1.0, 0.9883720930232558, 1.0, 1.0, 0.9774011299435028, 0.6666666666666666, 1.0, 1.0, 0.959349593495935, 1.0, 1.0, 0.9848484848484849, 1.0, 1.0, 1.0, 1.0, 1.0, 1.0, 1.0, 1.0, 1.0, 0.9836065573770492, 1.0, 1.0, 1.0, 1.0, 1.0, 0.9917355371900827, 1.0…	39.0	65	59	56	0	221	0	166	0	73	139	25	28	82	0	82	108	92	65	92	0	36	14	0	0	0	39	25	0	32	35	59	55	50	11	84	63	0	0
X	9642534	9642538	copia	homozygous	1	FALSE	['P17']	[(56, 13)]	[9]	[0.8846153846153846]	39.0	65	59	56	0	221	0	166	0	73	139	25	28	82	0	82	108	92	65	92	0	36	14	0	0	0	39	25	0	32	35	59	55	50	11	84	63	0	0
X	9638055	9638068	roo	homozygous	8	FALSE	['P11', 'P26', 'P12', 'P25', 'P39', 'P23', 'P40', 'P24', 'P11']	[(1, 0), (3, 13), (55, 22), (4, 9), (6, 3), (0, 5), (36, 14), (0, 5), (37, 18)]	[84, 0, 0, 0, 0, 0, 0, 1, 0]	[0.011764705882352941, 1.0, 1.0, 1.0, 1.0, 1.0, 1.0, 0.8333333333333334, 1.0]	68.0	63	73	83	112	214	87	130	58	115	121	14	27	88	33	70	87	83	68	96	20	75	48	27	38	24	59	34	37	146	40	67	35	121	15	72	57	39	86
X	9558530	9558533	blood	homozygous	60	FALSE	['P45B', 'P13', 'P54', 'P4', 'P42', 'P55', 'P21', 'P32', 'P53', 'P52', 'P61', 'P7', 'P57', 'P22', 'P37', 'P28', 'P59', 'P46A', 'P16', 'P31', 'P27', 'P65', 'P43', 'P65', 'P2', 'P8', 'P44', 'P6', 'P48', 'P19', 'P51', 'P41', 'P38', 'P1', 'P29', 'P17', 'P50', 'P64', 'P10', 'P35', 'P62', 'P46B', 'P18', 'P47', 'P3', 'R61', 'P9', 'P15', 'P18', 'P66', 'P36', 'P60', 'P5', 'P49', 'P34', 'P56', 'P58', 'P30'…	[(14, 5), (12, 26), (34, 33), (33, 28), (53, 33), (13, 17), (4, 9), (32, 44), (29, 28), (34, 18), (25, 8), (31, 42), (24, 29), (5, 18), (27, 46), (14, 27), (31, 21), (33, 24), (76, 57), (20, 32), (17, 18), (33, 25), (48, 29), (1, 0), (1, 0), (83, 80), (56, 25), (29, 26), (49, 38), (40, 54), (17, 18), (34, 27), (55, 53), (12, 13), (19, 39), (76, 46), (33, 39), (45, 28), (63, 64), (37, 32), (28, 26…	[0, 40, 0, 0, 0, 0, 0, 0, 0, 0, 0, 0, 0, 0, 0, 0, 0, 0, 0, 0, 0, 0, 0, 47, 45, 0, 0, 0, 0, 0, 0, 0, 0, 0, 0, 0, 0, 0, 0, 0, 0, 0, 0, 0, 0, 0, 0, 0, 93, 0, 0, 0, 0, 0, 0, 0, 0, 0, 0, 0, 1, 47, 0, 0]	[1.0, 0.48717948717948717, 1.0, 1.0, 1.0, 1.0, 1.0, 1.0, 1.0, 1.0, 1.0, 1.0, 1.0, 1.0, 1.0, 1.0, 1.0, 1.0, 1.0, 1.0, 1.0, 1.0, 1.0, 0.020833333333333332, 0.021739130434782608, 1.0, 1.0, 1.0, 1.0, 1.0, 1.0, 1.0, 1.0, 1.0, 1.0, 1.0, 1.0, 1.0, 1.0, 1.0, 1.0, 1.0, 1.0, 1.0, 1.0, 1.0, 1.0, 1.0, 0.010638297872340425, 1.0, 1.0, 1.0, 1.0, 1.0, 1.0, 1.0, 1.0, 1.0, 1.0, 1.0, 0.9863013698630136, 0.020833333…	63.0	52	50	78	125	257	92	95	77	81	108	16	23	59	61	46	56	63	47	70	25	59	75	31	60	46	59	23	47	87	32	49	45	63	29	38	23	60	126
X	9350052	9350061	FB	homozygous	61	FALSE	['P36', 'P45A', 'P52', 'P10', 'P2', 'P4', 'P22', 'P46B', 'P49', 'P45B', 'P34', 'P27', 'P33', 'P38', 'P46A', 'P60', 'P58', 'P11', 'P6', 'P30', 'P37', 'P20', 'P56', 'P35', 'P43', 'P7', 'P54', 'P15', 'P16', 'P59', 'P21', 'P3', 'P28', 'P64', 'P13', 'P61', 'P5', 'P57', 'P14', 'P32', 'P1', 'P48', 'P29', 'P17', 'P1', 'P66', 'P9', 'P51', 'P65', 'P42', 'P50', 'P53', 'P35', 'R61', 'P18', 'P19', 'P55', 'P41…	[(11, 10), (20, 19), (22, 31), (62, 49), (18, 35), (14, 35), (1, 13), (13, 20), (17, 16), (16, 15), (8, 14), (8, 26), (10, 24), (22, 29), (13, 20), (18, 18), (18, 18), (1, 0), (37, 31), (3, 0), (10, 25), (76, 95), (18, 17), (11, 13), (28, 25), (23, 30), (15, 23), (41, 52), (54, 44), (26, 20), (5, 8), (16, 29), (6, 17), (19, 28), (26, 31), (8, 14), (20, 25), (28, 21), (64, 64), (12, 19), (1, 0), (…	[0, 0, 0, 0, 0, 0, 0, 0, 0, 0, 0, 1, 0, 0, 0, 0, 0, 34, 0, 5, 0, 1, 0, 0, 0, 0, 0, 0, 0, 0, 0, 0, 0, 0, 0, 0, 1, 0, 0, 0, 12, 0, 0, 0, 4, 0, 0, 0, 0, 0, 0, 0, 20, 0, 0, 0, 0, 0, 0, 0, 0, 0, 0, 0]	[1.0, 1.0, 1.0, 1.0, 1.0, 1.0, 1.0, 1.0, 1.0, 1.0, 1.0, 0.9714285714285714, 1.0, 1.0, 1.0, 1.0, 1.0, 0.02857142857142857, 1.0, 0.375, 1.0, 0.9941860465116279, 1.0, 1.0, 1.0, 1.0, 1.0, 1.0, 1.0, 1.0, 1.0, 1.0, 1.0, 1.0, 1.0, 1.0, 0.9782608695652174, 1.0, 1.0, 1.0, 0.07692307692307693, 1.0, 1.0, 1.0, 0.9529411764705882, 1.0, 1.0, 1.0, 1.0, 1.0, 1.0, 1.0, 0.047619047619047616, 1.0, 1.0, 1.0, 1.0, 1.…	91.0	59	119	128	77	360	103	92	104	129	192	8	36	68	91	92	86	120	116	109	31	101	166	56	74	66	86	37	57	64	36	104	54	69	18	113	98	90	142
X	9342801	9342814	Rt1b	homozygous	8	FALSE	['P25', 'P39', 'P25', 'P11', 'P24', 'P12', 'P23', 'P26', 'P25', 'P40', 'P12']	[(3, 3), (22, 3), (5, 5), (68, 29), (4, 8), (113, 53), (6, 13), (16, 27), (0, 3), (44, 16), (3, 0)]	[0, 0, 9, 0, 0, 0, 0, 0, 0, 0, 76]	[1.0, 1.0, 0.5263157894736842, 1.0, 1.0, 1.0, 1.0, 1.0, 1.0, 1.0, 0.0379746835443038]	39.0	26	39	55	114	120	75	39	64	52	80	3	23	32	72	29	22	36	25	34	20	31	59	57	43	32	25	20	45	35	23	42	36	26	25	70	60	46	93
X	9201344	9201344	Tabor	heterozygous	17	FALSE	['P31', 'P23', 'P12', 'P8', 'P26', 'P57', 'P30', 'P20', 'P22', 'P13', 'P53', 'P27', 'P7', 'P9', 'P25', 'P4', 'P10']	[(0, 4), (0, 2), (0, 9), (0, 8), (0, 6), (0, 8), (0, 3), (0, 33), (0, 4), (0, 1), (1, 0), (2, 3), (0, 17), (2, 41), (2, 7), (1, 0), (0, 0)]	[9, 1, 34, 31, 7, 11, 4, 28, 5, 1, 16, 4, 1, 37, 1, 23, 0]	[0.3076923076923077, 0.6666666666666666, 0.20930232558139536, 0.20512820512820512, 0.46153846153846156, 0.42105263157894735, 0.42857142857142855, 0.5409836065573771, 0.4444444444444444, 0.5, 0.058823529411764705, 0.5555555555555556, 0.9444444444444444, 0.5375, 0.9, 0.041666666666666664, 0]	35.0	23	39	29	75	120	58	39	57	46	80	3	23	32	53	29	22	36	25	34	20	31	59	40	32	32	25	20	33	35	23	42	25	26	25	70	60	30	84
X	9180276	9180276	Tabor	heterozygous	40	FALSE	['P1', 'P28', 'P44', 'P41', 'P3', 'P29', 'P16', 'R61', 'P50', 'R61', 'P4', 'P20', 'P8', 'P35', 'P43', 'P37', 'P55', 'P14', 'P38', 'P36', 'P37', 'P56', 'P2', 'P60', 'P4', 'P2', 'P45A', 'P47', 'P9', 'P52', 'P27', 'P5', 'P15', 'P57', 'P64', 'P49', 'P43', 'P51', 'P54', 'P30', 'P22', 'P66', 'P19', 'P28', 'P58', 'P59']	[(5, 18), (2, 0), (4, 38), (0, 23), (2, 6), (1, 0), (1, 36), (1, 0), (1, 0), (0, 25), (1, 0), (0, 81), (2, 39), (0, 12), (2, 0), (0, 19), (0, 15), (4, 46), (0, 32), (0, 20), (1, 0), (1, 0), (1, 0), (2, 0), (0, 16), (0, 10), (2, 0), (0, 16), (0, 76), (1, 0), (0, 15), (4, 12), (2, 33), (2, 0), (1, 19), (1, 0), (0, 25), (1, 0), (1, 25), (1, 12), (0, 11), (4, 21), (5, 70), (0, 20), (0, 15), (4, 0)]	[2, 30, 39, 17, 6, 41, 31, 54, 45, 9, 48, 64, 40, 4, 79, 15, 4, 54, 14, 5, 47, 42, 24, 77, 5, 5, 51, 13, 84, 40, 3, 10, 35, 42, 36, 52, 31, 29, 18, 9, 2, 30, 26, 3, 19, 43]	[0.92, 0.0625, 0.5185185185185185, 0.575, 0.5714285714285714, 0.023809523809523808, 0.5441176470588235, 0.01818181818181818, 0.021739130434782608, 0.7352941176470589, 0.02040816326530612, 0.5586206896551724, 0.5061728395061729, 0.75, 0.024691358024691357, 0.5588235294117647, 0.7894736842105263, 0.4807692307692308, 0.6956521739130435, 0.8, 0.020833333333333332, 0.023255813953488372, 0.04, 0.025316…	33.0	44	57	65	65	138	45	32	54	27	110	8	16	32	40	22	27	32	33	39	12	53	32	27	29	13	31	33	33	41	26	54	27	17	17	61	47	61	74
X	8921021	8921026	flea	homozygous	59	FALSE	['P33', 'P12', 'P45A', 'P16', 'P66', 'P40', 'P21', 'P43', 'P27', 'P45A', 'P14', 'P32', 'P8', 'P23', 'P48', 'P11', 'P18', 'P48', 'P21', 'P1', 'P36', 'P59', 'P20', 'P50', 'P47', 'P8', 'P33', 'P54', 'P15', 'P25', 'P7', 'P37', 'P3', 'P56', 'P11', 'P47', 'P10', 'P51', 'P53', 'P44', 'P30', 'P56', 'P65', 'P22', 'P38', 'P60', 'P2', 'P48', 'P58', 'P27', 'P53', 'P4', 'P62', 'P64', 'P59', 'P65', 'P13', 'P1'…	[(4, 4), (28, 12), (0, 2), (7, 11), (0, 2), (4, 4), (0, 2), (1, 0), (0, 1), (1, 0), (20, 5), (2, 0), (1, 0), (0, 1), (1, 0), (2, 0), (20, 8), (3, 7), (2, 0), (27, 5), (1, 0), (5, 3), (10, 7), (0, 0), (0, 0), (17, 6), (1, 0), (2, 1), (14, 2), (0, 1), (1, 5), (2, 3), (29, 11), (1, 0), (13, 0), (5, 0), (5, 1), (2, 0), (0, 0), (0, 2), (2, 1), (0, 0), (2, 0), (1, 0), (8, 5), (2, 2), (44, 19), (1, 0), …	[0, 0, 2, 0, 0, 3, 0, 9, 0, 18, 8, 7, 86, 0, 66, 16, 0, 0, 1, 0, 16, 0, 1, 0, 0, 1, 39, 2, 0, 1, 3, 0, 2, 5, 0, 21, 3, 4, 0, 0, 2, 0, 4, 0, 1, 0, 3, 3, 0, 16, 0, 2, 18, 0, 10, 2, 14, 11, 0, 16, 0, 2, 12, 0, 9, 96, 11, 0, 28, 0, 0, 0, 0, 9, 32, 55, 0, 0, 34, 2, 2, 0, 0]	[1.0, 1.0, 0.5, 1.0, 1.0, 0.7272727272727273, 1.0, 0.1, 1.0, 0.05263157894736842, 0.7575757575757576, 0.2222222222222222, 0.011494252873563218, 1.0, 0.014925373134328358, 0.1111111111111111, 1.0, 1.0, 0.6666666666666666, 1.0, 0.058823529411764705, 1.0, 0.9444444444444444, 0, 0, 0.9583333333333334, 0.025, 0.6, 1.0, 0.5, 0.6666666666666666, 1.0, 0.9523809523809523, 0.16666666666666666, 1.0, 0.19230…	52.0	78	62	74	45	137	77	66	68	92	83	33	10	43	43	62	46	67	56	63	20	47	45	68	36	10	42	32	42	36	24	89	40	34	27	112	70	81	93
X	8910370	8910380	BS	homozygous	9	FALSE	['P27', 'P29', 'P54', 'P1', 'P45A', 'P12', 'P35', 'P6', 'P5']	[(4, 22), (30, 18), (44, 12), (5, 10), (40, 23), (113, 25), (15, 13), (14, 19), (12, 28)]	[0, 0, 1, 0, 0, 0, 1, 0, 0]	[1.0, 1.0, 0.9824561403508771, 1.0, 1.0, 1.0, 0.9655172413793104, 1.0, 1.0]	35.0	0	0	0	66	143	59	90	0	66	87	10	3	21	31	53	55	36	36	51	0	38	44	48	23	19	23	14	0	30	28	30	41	48	13	2	0	0	62
X	8910370	8910380	jockey	homozygous	37	FALSE	['P53', 'P48', 'P3', 'P64', 'P9', 'P4', 'P18', 'P5', 'P22', 'P55', 'P52', 'P45A', 'P39', 'P47', 'P30', 'P25', 'P31', 'P42', 'P45B', 'P46A', 'P49', 'P3', 'P40', 'P16', 'P31', 'P38', 'R61', 'P57', 'P61', 'P17', 'P13', 'P15', 'P11', 'P18', 'P10', 'P14', 'P66', 'P36', 'P65', 'P46B']	[(38, 15), (58, 25), (10, 21), (45, 23), (193, 86), (32, 19), (16, 19), (2, 0), (2, 13), (35, 7), (40, 9), (1, 0), (26, 3), (64, 20), (28, 19), (13, 23), (27, 13), (56, 12), (22, 9), (42, 5), (38, 13), (1, 0), (50, 14), (1, 0), (1, 0), (40, 23), (1, 0), (2, 0), (1, 0), (73, 15), (15, 0), (68, 21), (0, 0), (4, 0), (105, 26), (117, 27), (61, 6), (32, 19), (44, 13), (42, 5)]	[1, 0, 1, 0, 3, 0, 29, 13, 0, 1, 0, 17, 1, 0, 0, 0, 0, 1, 0, 0, 0, 24, 0, 52, 23, 0, 32, 8, 3, 0, 48, 0, 0, 43, 0, 0, 2, 2, 1, 0]	[0.9814814814814815, 1.0, 0.96875, 1.0, 0.9893617021276596, 1.0, 0.546875, 0.13333333333333333, 1.0, 0.9767441860465116, 1.0, 0.05555555555555555, 0.9666666666666667, 1.0, 1.0, 1.0, 1.0, 0.9855072463768116, 1.0, 1.0, 1.0, 0.04, 1.0, 0.018867924528301886, 0.041666666666666664, 1.0, 0.030303030303030304, 0.2, 0.25, 1.0, 0.23809523809523808, 1.0, 0, 0.0851063829787234, 1.0, 1.0, 0.9710144927536232, …	35.0	0	0	0	66	143	59	90	0	66	87	10	3	21	31	53	55	36	36	51	0	38	44	48	23	19	23	14	0	30	28	30	41	48	13	2	0	0	62
X	8523916	8523919	Tirant	homozygous	8	FALSE	['P24', 'P25', 'P39', 'P40', 'P26', 'P39', 'P12', 'P23', 'P11']	[(4, 15), (10, 32), (16, 7), (45, 22), (10, 48), (0, 0), (128, 42), (1, 11), (58, 21)]	[0, 0, 2, 1, 0, 0, 0, 0, 1]	[1.0, 1.0, 0.92, 0.9852941176470589, 1.0, 0, 1.0, 1.0, 0.9875]	27.0	26	28	22	102	378	104	0	35	56	96	23	7	22	86	12	12	18	32	23	10	21	26	57	8	20	40	36	12	75	18	10	25	34	27	26	32	32	33
X	8438473	8438484	BS	heterozygous	49	FALSE	['P15', 'P55', 'P45B', 'P37', 'P42', 'P44', 'P6', 'P57', 'P50', 'P65', 'P53', 'P18', 'P27', 'P33', 'P47', 'P27', 'P9', 'P3', 'P46A', 'P66', 'P29', 'P17', 'P61', 'P56', 'P48', 'R61', 'P61', 'P19', 'P20', 'P55', 'P14', 'P16', 'P21', 'P28', 'P8', 'P62', 'P10', 'P46B', 'P51', 'P38', 'P35', 'P44', 'P2', 'P65', 'P52', 'P54', 'P58', 'P58', 'P60', 'P43', 'P45A', 'P5', 'P4', 'P22', 'P42', 'P7']	[(0, 2), (0, 5), (4, 3), (0, 5), (0, 14), (0, 0), (4, 5), (2, 0), (6, 8), (2, 0), (1, 0), (0, 2), (1, 0), (1, 0), (2, 12), (0, 2), (1, 4), (1, 2), (2, 0), (2, 3), (0, 1), (0, 2), (1, 0), (5, 0), (6, 12), (1, 0), (0, 4), (0, 5), (1, 14), (1, 0), (0, 3), (0, 2), (0, 2), (0, 2), (0, 8), (4, 11), (0, 3), (2, 0), (2, 0), (0, 3), (0, 1), (1, 0), (3, 2), (2, 0), (3, 0), (4, 16), (1, 0), (2, 0), (2, 0), …	[5, 4, 1, 0, 16, 0, 1, 14, 7, 33, 56, 0, 43, 5, 13, 0, 1, 1, 11, 15, 0, 5, 39, 15, 16, 29, 3, 5, 5, 13, 0, 1, 0, 2, 2, 24, 7, 11, 17, 0, 1, 28, 12, 15, 20, 7, 45, 11, 9, 18, 73, 1, 1, 0, 27, 0]	[0.2857142857142857, 0.5555555555555556, 0.875, 1.0, 0.4666666666666667, 0, 0.9, 0.125, 0.6666666666666666, 0.05714285714285714, 0.017543859649122806, 1.0, 0.022727272727272728, 0.16666666666666666, 0.5185185185185185, 1.0, 0.8333333333333334, 0.75, 0.15384615384615385, 0.25, 1.0, 0.2857142857142857, 0.025, 0.25, 0.5294117647058824, 0.03333333333333333, 0.5714285714285714, 0.5, 0.75, 0.0714285714…	67.0	8	80	155	165	185	35	30	131	179	106	27	22	45	64	110	4	137	95	65	28	115	201	180	92	23	52	92	84	20	60	127	39	42	15	84	61	59	42
X	8360032	8360037	roo	homozygous	60	FALSE	['P18', 'P41', 'P16', 'P49', 'P54', 'P62', 'P1', 'P7', 'P51', 'P3', 'P44', 'P10', 'P50', 'P38', 'P58', 'P7', 'P37', 'P60', 'P36', 'P5', 'P53', 'P56', 'P30', 'P59', 'P35', 'P34', 'P17', 'P33', 'P45A', 'P9', 'P28', 'P13', 'P55', 'P52', 'P29', 'P15', 'P32', 'P21', 'P27', 'R61', 'P48', 'P31', 'P46B', 'P61', 'P13', 'P22', 'P65', 'P66', 'P43', 'P45B', 'P6', 'P20', 'P8', 'P46A', 'P2', 'P19', 'P14', 'P64…	[(53, 88), (49, 46), (99, 26), (29, 23), (36, 17), (54, 12), (22, 23), (0, 17), (35, 13), (26, 33), (52, 25), (86, 36), (42, 36), (40, 30), (24, 19), (17, 0), (33, 31), (33, 16), (18, 25), (29, 43), (28, 13), (44, 22), (23, 33), (35, 16), (17, 15), (20, 27), (96, 26), (23, 32), (52, 16), (166, 109), (15, 18), (1, 0), (21, 16), (58, 28), (21, 12), (66, 31), (24, 31), (1, 6), (19, 20), (36, 28), (5…	[0, 1, 0, 0, 0, 0, 0, 14, 0, 0, 0, 0, 1, 2, 1, 72, 1, 0, 0, 0, 1, 0, 1, 0, 0, 1, 0, 0, 1, 6, 1, 49, 3, 2, 0, 0, 0, 5, 0, 0, 0, 1, 0, 0, 42, 3, 0, 0, 1, 5, 0, 1, 3, 0, 0, 0, 0, 0, 0, 1, 0, 0]	[1.0, 0.9895833333333334, 1.0, 1.0, 1.0, 1.0, 1.0, 0.5483870967741935, 1.0, 1.0, 1.0, 1.0, 0.9873417721518988, 0.9722222222222222, 0.9772727272727273, 0.19101123595505617, 0.9846153846153847, 1.0, 1.0, 1.0, 0.9761904761904762, 1.0, 0.9824561403508771, 1.0, 1.0, 0.9791666666666666, 1.0, 1.0, 0.9855072463768116, 0.9786476868327402, 0.9705882352941176, 0.02, 0.925, 0.9772727272727273, 1.0, 1.0, 1.0,…	49.0	57	53	49	163	264	82	23	74	79	167	0	44	25	55	8	24	36	193	85	48	70	94	31	38	29	122	15	107	33	4	78	43	32	0	26	45	43	60
X	8358695	8358698	springer	homozygous	60	FALSE	['P15', 'P16', 'P46B', 'P38', 'P31', 'P19', 'P14', 'P35', 'P19', 'P41', 'P13', 'P42', 'P52', 'P5', 'P53', 'P34', 'P2', 'P29', 'R61', 'P58', 'P62', 'P65', 'P4', 'P28', 'P32', 'P9', 'P50', 'P3', 'P27', 'P55', 'P56', 'P45A', 'P1', 'P22', 'P61', 'P6', 'P30', 'P60', 'P66', 'P43', 'P46A', 'P48', 'P36', 'P21', 'P10', 'P20', 'P47', 'P51', 'P49', 'P44', 'P11', 'P64', 'P57', 'P59', 'P20', 'P54', 'P45B', 'P…	[(73, 7), (69, 15), (36, 13), (37, 28), (25, 11), (1, 0), (85, 24), (13, 14), (64, 33), (56, 14), (73, 19), (63, 21), (30, 12), (35, 15), (26, 11), (13, 12), (25, 18), (26, 13), (40, 17), (25, 8), (37, 8), (32, 18), (37, 18), (24, 13), (25, 19), (142, 78), (50, 14), (31, 30), (19, 14), (15, 14), (43, 16), (42, 15), (35, 20), (0, 6), (27, 9), (29, 16), (18, 18), (30, 13), (49, 4), (46, 16), (36, 1…	[0, 0, 0, 0, 0, 37, 0, 0, 0, 0, 71, 0, 0, 8, 0, 0, 0, 2, 42, 0, 0, 0, 0, 0, 0, 0, 0, 0, 0, 0, 0, 0, 0, 0, 0, 0, 1, 17, 0, 0, 0, 0, 2, 0, 0, 0, 0, 0, 0, 0, 0, 0, 0, 0, 0, 0, 0, 0, 0, 1, 0, 0, 24]	[1.0, 1.0, 1.0, 1.0, 1.0, 0.02631578947368421, 1.0, 1.0, 1.0, 1.0, 0.5644171779141104, 1.0, 1.0, 0.8620689655172413, 1.0, 1.0, 1.0, 0.9512195121951219, 0.5757575757575758, 1.0, 1.0, 1.0, 1.0, 1.0, 1.0, 1.0, 1.0, 1.0, 1.0, 1.0, 1.0, 1.0, 1.0, 1.0, 1.0, 1.0, 0.972972972972973, 0.7166666666666667, 1.0, 1.0, 1.0, 1.0, 0.9285714285714286, 1.0, 1.0, 1.0, 1.0, 1.0, 1.0, 1.0, 0, 1.0, 1.0, 1.0, 1.0, 1.0, …	111.0	104	221	221	457	458	142	75	123	139	139	33	28	66	97	94	226	287	242	147	47	130	99	111	65	42	111	69	106	163	78	284	63	66	21	163	65	87	160
X	8295617	8295621	hobo	heterozygous	61	FALSE	['P11', 'P11', 'P5', 'P15', 'P38', 'P50', 'P40', 'P14', 'P10', 'P44', 'P12', 'P3', 'P29', 'P35', 'P55', 'P6', 'P66', 'P1', 'P44', 'P19', 'P35', 'P18', 'P60', 'P29', 'P15', 'P6', 'P48', 'P20', 'P66', 'P12', 'P36', 'P60', 'P35', 'P46A', 'P2', 'P6', 'P30', 'P45A', 'P46B', 'P61', 'P37', 'P13', 'P19', 'P45A', 'P13', 'P17', 'P26', 'P14', 'P46A', 'P20', 'P58', 'P36', 'P1', 'P52', 'P37', 'P28', 'P30', 'P…	[(0, 1), (221, 247), (84, 18), (0, 67), (85, 1), (7, 2), (0, 52), (0, 72), (0, 1), (21, 1), (432, 366), (5, 47), (205, 352), (96, 104), (23, 25), (3, 5), (0, 0), (4, 21), (0, 1), (0, 127), (22, 19), (0, 6), (0, 0), (0, 61), (356, 477), (0, 3), (0, 69), (18, 36), (25, 271), (0, 123), (0, 33), (0, 0), (1, 0), (145, 37), (0, 2), (0, 2), (19, 236), (11, 218), (11, 18), (167, 368), (86, 135), (0, 156)…	[1116, 1930, 1689, 1422, 0, 0, 918, 1346, 0, 0, 1436, 2688, 1182, 763, 352, 0, 0, 0, 0, 415, 732, 0, 0, 726, 2671, 0, 1211, 1059, 2340, 680, 925, 0, 1428, 1102, 0, 0, 1517, 2439, 1354, 835, 1930, 787, 1589, 1301, 899, 0, 2, 1681, 2431, 0, 0, 1198, 0, 0, 322, 998, 0, 1232, 0, 2854, 808, 1765, 1681, 966, 2430, 0, 2563, 0, 1549, 1884, 2131, 2020, 0, 0, 1008, 58, 0, 131, 0, 0, 2502, 911, 2445, 449, 1…	[0.0008952551477170994, 0.195162635529608, 0.05695142378559464, 0.04499664204163868, 1.0, 1.0, 0.05360824742268041, 0.05077574047954866, 1.0, 1.0, 0.35720680393912263, 0.01897810218978102, 0.320299022426682, 0.20768431983385255, 0.12, 1.0, 0, 1.0, 1.0, 0.23431734317343172, 0.05304010349288486, 1.0, 0, 0.07750952986022872, 0.2377283105022831, 1.0, 0.05390625, 0.04851752021563342, 0.112291350531107…	53.0	69	62	66	60	192	69	158	19	114	105	0	14	43	67	53	42	57	68	43	17	31	55	37	49	16	34	23	20	34	2	67	28	36	21	60	104	45	60
X	8295614	8295618	R2-element	heterozygous	1	FALSE	['P59']	[(205, 75)]	[656]	[0.29914529914529914]	53.0	69	62	66	60	192	69	158	19	114	105	0	14	43	67	53	42	57	68	43	17	31	55	37	49	16	34	23	20	34	2	67	28	36	21	60	104	45	60
X	8295201	8295241	hobo	heterozygous	65	FALSE	['P42', 'P66', 'P13', 'P11', 'P57', 'P41', 'P9', 'P4', 'P12', 'P66', 'P1', 'P64', 'P19', 'P36', 'P39', 'P62', 'P60', 'P2', 'P15', 'P9', 'P6', 'P12', 'P24', 'P66', 'P29', 'P60', 'P35', 'P30', 'P45A', 'P58', 'P5', 'P37', 'P20', 'P28', 'P38', 'P21', 'P18', 'P13', 'P2', 'P46A', 'P4', 'P23', 'P26', 'P34', 'P52', 'P13', 'P18', 'P34', 'P35', 'P12', 'P30', 'P26', 'P43', 'P13', 'P32', 'P45B', 'P47', 'P9',…	[(9, 76), (5, 0), (19, 0), (221, 247), (0, 181), (182, 411), (72, 1), (5, 305), (432, 366), (1, 1), (0, 293), (194, 322), (3, 4), (152, 321), (64, 1), (155, 193), (0, 0), (3, 328), (356, 477), (179, 64), (1, 0), (45, 50), (0, 16), (25, 271), (149, 124), (0, 0), (28, 206), (19, 236), (11, 218), (100, 221), (0, 1), (86, 135), (7, 467), (0, 263), (82, 121), (18, 131), (150, 180), (1, 1), (3, 442), (…	[3082, 0, 874, 1930, 2295, 2499, 226, 1641, 1436, 2440, 1109, 2381, 1364, 1456, 1440, 3007, 0, 1398, 2671, 395, 47, 1308, 795, 2340, 1628, 0, 1641, 1517, 2439, 2804, 1251, 1930, 798, 1423, 1116, 383, 481, 0, 1789, 2431, 1641, 342, 1100, 1614, 21, 791, 477, 1617, 1666, 0, 1511, 1106, 2854, 1475, 1765, 966, 2430, 397, 272, 390, 3247, 1549, 2020, 104, 415, 318, 2347, 0, 2445, 2586, 400, 2130, 2237, …	[0.026839280075781496, 1.0, 0.02127659574468085, 0.195162635529608, 0.07310177705977383, 0.19178525226390686, 0.24414715719063546, 0.15889287544848796, 0.35720680393912263, 0.000819000819000819, 0.20898716119828817, 0.17811529168104936, 0.005105762217359592, 0.2452047693105236, 0.04318936877076412, 0.10372578241430701, 0, 0.19144013880855987, 0.2377283105022831, 0.38087774294670845, 0.02083333333…	19.0	16	10	81	45	76	10	0	23	3	61	7	1	9	11	21	21	13	12	29	0	10	19	18	11	2	23	0	8	26	7	26	15	22	4	88	110	119	21
X	8294223	8294245	hobo	heterozygous	68	FALSE	['P7', 'R61', 'P2', 'P22', 'P54', 'P5', 'P11', 'P11', 'P20', 'P20', 'P30', 'P8', 'P10', 'P5', 'P16', 'P6', 'P39', 'P5', 'P13', 'P3', 'P60', 'P9', 'P12', 'P10', 'P3', 'P9', 'P51', 'P12', 'P35', 'P32', 'P45B', 'P6', 'P26', 'P15', 'P5', 'P48', 'P35', 'P61', 'P66', 'P50', 'P30', 'P53', 'P6', 'P42', 'P47', 'P1', 'P5', 'P27', 'P65', 'P66', 'P4', 'P66', 'P20', 'P6', 'P38', 'P32', 'P58', 'P9', 'P1', 'P17…	[(0, 0), (0, 0), (0, 7), (0, 4), (0, 2), (10, 30), (192, 193), (71, 1), (8, 4), (3, 25), (2, 6), (184, 184), (28, 1), (2, 1), (1, 8), (2, 3), (0, 1), (1, 2), (0, 0), (0, 10), (2, 1), (1, 6), (3, 11), (1, 3), (0, 15), (1, 25), (5, 0), (58, 34), (16, 2), (4, 1), (82, 107), (0, 1), (0, 17), (8, 1), (2, 129), (1, 4), (3, 0), (0, 37), (8, 146), (0, 45), (0, 2), (0, 47), (0, 5), (236, 298), (1, 4), (0,…	[0, 0, 0, 0, 0, 1979, 4525, 4537, 0, 0, 0, 4151, 0, 0, 0, 0, 708, 0, 0, 0, 0, 0, 5026, 0, 0, 0, 2124, 4952, 0, 0, 1569, 0, 0, 0, 999, 0, 2842, 0, 3826, 0, 0, 0, 0, 4245, 0, 0, 0, 0, 0, 0, 0, 0, 0, 0, 0, 0, 0, 0, 0, 0, 0, 0, 0, 0, 0, 2168, 2618, 0, 0, 0, 893, 0, 0, 0, 3937, 0, 0, 0, 0, 0, 2681, 4129, 0, 0, 0, 5137, 1241, 0, 0, 2716, 3969, 2632, 2413, 0, 3220, 0, 0, 3067, 0, 2370, 0, 0, 0, 0, 1893,…	[0, 0, 1.0, 1.0, 1.0, 0.01981178801386825, 0.07841140529531568, 0.015621609893686265, 1.0, 1.0, 1.0, 0.08143394556317769, 1.0, 1.0, 1.0, 1.0, 0.0014104372355430183, 1.0, 0, 1.0, 1.0, 1.0, 0.002777777777777778, 1.0, 1.0, 1.0, 0.0023485204321277596, 0.01823949246629659, 1.0, 1.0, 0.1075085324232082, 1.0, 1.0, 1.0, 0.11592920353982301, 1.0, 0.001054481546572935, 1.0, 0.03869346733668342, 1.0, 1.0, 1…	52.0	12	0	65	115	265	110	88	2	94	162	15	29	105	69	45	47	59	56	66	10	54	64	55	43	41	48	39	5	122	18	52	24	39	18	85	2	132	82
X	8255350	8255364	BS	heterozygous	3	FALSE	['P20', 'P8', 'P4', 'P20']	[(0, 4), (1, 0), (6, 4), (1, 0)]	[114, 73, 11, 124]	[0.03389830508474576, 0.013513513513513514, 0.47619047619047616, 0.008]	23.0	62	56	60	25	37	22	65	117	32	80	0	0	11	31	9	20	16	30	25	26	26	29	39	13	9	14	18	48	16	13	19	12	0	0	102	74	103	64
X	8207731	8207738	297	homozygous	60	FALSE	['P31', 'P1', 'P47', 'P45A', 'P45B', 'P51', 'P28', 'P46B', 'P35', 'P21', 'P53', 'P57', 'R61', 'P52', 'P22', 'P13', 'P38', 'P50', 'P33', 'P52', 'P58', 'P62', 'P50', 'P8', 'P42', 'P41', 'P43', 'P7', 'P6', 'P48', 'P32', 'P34', 'P17', 'P45A', 'P5', 'P55', 'P35', 'P1', 'P57', 'P20', 'P14', 'P56', 'P55', 'P3', 'P19', 'P36', 'P66', 'P65', 'P37', 'P52', 'P9', 'P60', 'P2', 'P4', 'P59', 'P61', 'P61', 'P44'…	[(10, 2), (0, 2), (38, 7), (1, 0), (5, 0), (0, 0), (4, 4), (8, 2), (2, 3), (0, 1), (2, 0), (0, 0), (5, 5), (0, 0), (0, 1), (43, 0), (22, 20), (10, 3), (10, 5), (8, 2), (7, 0), (34, 9), (2, 0), (59, 3), (15, 6), (16, 0), (13, 2), (36, 18), (25, 18), (17, 8), (14, 7), (6, 13), (48, 18), (13, 5), (26, 8), (2, 0), (4, 0), (17, 19), (3, 0), (55, 39), (39, 14), (13, 3), (1, 0), (29, 3), (32, 24), (6, 1…	[3, 0, 38, 26, 5, 0, 0, 6, 41, 0, 5, 0, 48, 0, 0, 0, 0, 0, 24, 0, 6, 0, 49, 1, 0, 0, 0, 3, 0, 0, 1, 0, 0, 0, 0, 3, 3, 0, 4, 0, 0, 0, 0, 0, 0, 0, 0, 0, 38, 20, 0, 0, 0, 0, 0, 16, 3, 0, 0, 0, 0, 0, 0, 0, 4, 0, 0, 6, 9, 50, 21, 0, 1, 3, 0, 3, 1]	[0.8, 1.0, 0.5421686746987951, 0.037037037037037035, 0.5, 0, 1.0, 0.625, 0.10869565217391304, 1.0, 0.2857142857142857, 0, 0.1724137931034483, 0, 1.0, 1.0, 1.0, 1.0, 0.38461538461538464, 1.0, 0.5384615384615384, 1.0, 0.0392156862745098, 0.9841269841269841, 1.0, 1.0, 1.0, 0.9473684210526315, 1.0, 1.0, 0.9545454545454546, 1.0, 1.0, 1.0, 1.0, 0.4, 0.5714285714285714, 1.0, 0.42857142857142855, 1.0, 1.…	23.0	62	56	60	25	37	22	65	117	32	80	0	0	11	31	9	20	16	30	25	26	26	29	39	13	9	14	18	48	16	13	19	12	0	0	102	74	103	64
X	8121511	8121515	roo	homozygous	8	FALSE	['P24', 'P26', 'P11', 'P39', 'P40', 'P23', 'P25', 'P12']	[(4, 30), (12, 49), (92, 11), (24, 17), (77, 27), (4, 12), (4, 42), (166, 51)]	[0, 0, 1, 0, 0, 0, 0, 0]	[1.0, 1.0, 0.9903846153846154, 1.0, 1.0, 1.0, 1.0, 1.0]	51.0	15	0	49	171	194	65	88	0	90	146	31	26	43	59	43	48	80	51	64	0	74	51	49	42	29	61	26	0	39	24	72	50	27	26	0	1	26	98
X	8027465	8027477	Juan	homozygous	8	FALSE	['P23', 'P40', 'P11', 'P39', 'P24', 'P26', 'P25', 'P12']	[(1, 8), (25, 5), (43, 19), (10, 2), (1, 11), (5, 24), (4, 13), (79, 23)]	[0, 2, 0, 0, 0, 0, 0, 2]	[1.0, 0.9375, 1.0, 1.0, 1.0, 1.0, 1.0, 0.9807692307692307]	51.0	15	0	49	171	194	65	88	0	90	146	31	26	43	59	43	48	80	51	64	0	74	51	49	42	29	61	26	0	39	24	72	50	27	26	0	1	26	98
X	7887129	7887142	297	homozygous	58	FALSE	['P8', 'P56', 'P37', 'P48', 'P5', 'P49', 'P10', 'P18', 'P30', 'P4', 'P34', 'P7', 'P50', 'P36', 'P51', 'P1', 'P31', 'P15', 'P64', 'P53', 'P46A', 'P59', 'P43', 'P14', 'P3', 'P17', 'P65', 'P8', 'P57', 'P38', 'P35', 'P47', 'P43', 'P46B', 'P60', 'P52', 'P41', 'P44', 'P29', 'P33', 'P55', 'P15', 'P42', 'P9', 'P22', 'P18', 'P30', 'P46B', 'P6', 'P22', 'P54', 'P62', 'P46A', 'P2', 'P32', 'P19', 'P13', 'P10'…	[(2, 0), (7, 1), (9, 4), (13, 4), (31, 22), (0, 0), (5, 9), (1, 0), (2, 5), (28, 20), (1, 5), (2, 17), (3, 1), (6, 3), (8, 0), (24, 15), (2, 5), (4, 0), (2, 3), (2, 4), (6, 2), (4, 3), (1, 0), (1, 0), (24, 18), (22, 10), (13, 3), (24, 9), (5, 0), (1, 0), (1, 4), (17, 7), (6, 6), (1, 0), (5, 3), (11, 3), (0, 0), (6, 2), (0, 4), (3, 0), (2, 2), (28, 4), (5, 6), (30, 15), (1, 0), (28, 9), (1, 0), (6…	[79, 2, 0, 0, 0, 0, 0, 89, 0, 1, 0, 4, 41, 0, 10, 0, 2, 23, 1, 0, 1, 1, 39, 30, 0, 1, 3, 0, 3, 57, 4, 12, 1, 48, 0, 1, 0, 5, 5, 16, 0, 0, 2, 1, 3, 68, 43, 1, 0, 0, 0, 0, 48, 0, 5, 76, 27, 86, 8, 0, 1, 4, 0, 2, 12, 14, 29, 1, 22, 0, 1, 39, 18]	[0.024691358024691357, 0.8, 1.0, 1.0, 1.0, 0, 1.0, 0.011111111111111112, 1.0, 0.9795918367346939, 1.0, 0.8260869565217391, 0.08888888888888889, 1.0, 0.4444444444444444, 1.0, 0.7777777777777778, 0.14814814814814814, 0.8333333333333334, 1.0, 0.8888888888888888, 0.875, 0.025, 0.03225806451612903, 1.0, 0.9696969696969697, 0.8421052631578947, 1.0, 0.625, 0.017241379310344827, 0.5555555555555556, 0.666…	51.0	15	0	49	171	194	65	88	0	90	146	31	26	43	59	43	48	80	51	64	0	74	51	49	42	29	61	26	0	39	24	72	50	27	26	0	1	26	98
X	7852685	7852692	hobo	homozygous	60	FALSE	['P41', 'P45B', 'P37', 'P45A', 'P59', 'P8', 'P10', 'P64', 'P54', 'P49', 'P15', 'P53', 'P18', 'P32', 'P50', 'P14', 'P13', 'P6', 'P52', 'P66', 'P34', 'P17', 'P46B', 'P20', 'P52', 'P16', 'P31', 'P3', 'P38', 'P51', 'P1', 'P29', 'P55', 'P8', 'P9', 'P56', 'P27', 'P35', 'P22', 'P65', 'P57', 'P60', 'P43', 'P33', 'P46A', 'P28', 'P44', 'P5', 'P2', 'P62', 'P36', 'P47', 'P42', 'P48', 'R61', 'P19', 'P58', 'P7…	[(63, 22), (15, 10), (54, 23), (34, 14), (57, 12), (119, 37), (69, 47), (69, 18), (77, 17), (66, 19), (95, 24), (85, 24), (107, 29), (46, 25), (88, 26), (132, 35), (97, 50), (19, 30), (47, 10), (51, 18), (42, 29), (118, 26), (69, 25), (192, 90), (1, 0), (128, 30), (38, 24), (30, 22), (58, 42), (35, 14), (25, 34), (29, 18), (46, 12), (1, 0), (158, 79), (57, 16), (21, 32), (39, 27), (4, 16), (40, 2…	[0, 0, 0, 0, 0, 0, 0, 0, 0, 0, 0, 0, 0, 0, 0, 0, 0, 0, 0, 0, 0, 0, 0, 0, 40, 0, 0, 0, 0, 0, 0, 0, 0, 49, 0, 0, 0, 0, 0, 0, 0, 0, 0, 0, 0, 0, 0, 0, 0, 0, 0, 0, 0, 0, 0, 0, 0, 0, 0, 0, 0, 0]	[1.0, 1.0, 1.0, 1.0, 1.0, 1.0, 1.0, 1.0, 1.0, 1.0, 1.0, 1.0, 1.0, 1.0, 1.0, 1.0, 1.0, 1.0, 1.0, 1.0, 1.0, 1.0, 1.0, 1.0, 0.024390243902439025, 1.0, 1.0, 1.0, 1.0, 1.0, 1.0, 1.0, 1.0, 0.02, 1.0, 1.0, 1.0, 1.0, 1.0, 1.0, 1.0, 1.0, 1.0, 1.0, 1.0, 1.0, 1.0, 1.0, 1.0, 1.0, 1.0, 1.0, 1.0, 1.0, 1.0, 1.0, 1.0, 1.0, 1.0, 1.0, 1.0, 1.0]	51.0	15	0	49	171	194	65	88	0	90	146	31	26	43	59	43	48	80	51	64	0	74	51	49	42	29	61	26	0	39	24	72	50	27	26	0	1	26	98
X	7712679	7712690	Doc	homozygous	6	FALSE	['P11', 'P25', 'P39', 'P40', 'P24', 'P12', 'P11']	[(0, 0), (2, 6), (2, 0), (46, 11), (4, 5), (77, 23), (27, 11)]	[0, 0, 20, 0, 1, 4, 53]	[0, 1.0, 0.09090909090909091, 1.0, 0.9, 0.9615384615384616, 0.4175824175824176]	66.0	61	72	58	129	298	84	14	66	68	131	19	21	50	76	73	64	70	72	84	29	75	84	69	57	35	58	46	40	42	49	73	47	38	17	107	62	64	106
X	7539357	7539364	hobo	homozygous	61	FALSE	['P32', 'P51', 'P21', 'P31', 'P30', 'P15', 'P13', 'P37', 'P27', 'P3', 'P57', 'R61', 'P42', 'P44', 'P46A', 'P36', 'P54', 'P56', 'P66', 'P17', 'P4', 'P14', 'P16', 'P45B', 'P34', 'P18', 'P38', 'P52', 'P64', 'P7', 'P29', 'P1', 'P19', 'P55', 'P53', 'P60', 'P8', 'P46B', 'P20', 'P58', 'P5', 'P61', 'P43', 'P7', 'P41', 'P65', 'P45A', 'P10', 'P48', 'P35', 'P50', 'P6', 'P33', 'P59', 'P11', 'P2', 'P28', 'P62…	[(47, 37), (34, 15), (3, 4), (39, 25), (44, 31), (59, 30), (27, 0), (46, 35), (22, 27), (25, 11), (55, 25), (53, 26), (59, 33), (67, 30), (48, 13), (28, 33), (34, 34), (62, 29), (40, 29), (85, 22), (17, 16), (100, 47), (78, 35), (7, 4), (23, 25), (59, 77), (52, 44), (43, 21), (43, 15), (16, 64), (36, 22), (13, 13), (59, 57), (30, 28), (39, 28), (53, 33), (73, 60), (48, 13), (163, 106), (57, 30), …	[0, 0, 0, 0, 0, 0, 16, 0, 0, 0, 0, 0, 0, 0, 0, 0, 0, 0, 0, 0, 0, 0, 0, 0, 0, 0, 0, 0, 0, 0, 0, 0, 0, 0, 0, 0, 0, 0, 0, 0, 2, 0, 0, 39, 0, 0, 0, 0, 0, 0, 0, 0, 0, 0, 32, 0, 0, 0, 0, 0, 0, 0]	[1.0, 1.0, 1.0, 1.0, 1.0, 1.0, 0.627906976744186, 1.0, 1.0, 1.0, 1.0, 1.0, 1.0, 1.0, 1.0, 1.0, 1.0, 1.0, 1.0, 1.0, 1.0, 1.0, 1.0, 1.0, 1.0, 1.0, 1.0, 1.0, 1.0, 1.0, 1.0, 1.0, 1.0, 1.0, 1.0, 1.0, 1.0, 1.0, 1.0, 1.0, 0.9512195121951219, 1.0, 1.0, 0.025, 1.0, 1.0, 1.0, 1.0, 1.0, 1.0, 1.0, 1.0, 1.0, 1.0, 0.030303030303030304, 1.0, 1.0, 1.0, 1.0, 1.0, 1.0, 1.0]	31.0	4	38	0	60	157	103	27	0	69	65	6	8	13	27	29	37	31	32	45	0	47	48	23	50	21	24	14	0	27	11	41	27	44	14	80	0	0	80
X	7504714	7504723	hobo	homozygous	6	FALSE	['P38', 'P37', 'P20', 'P17', 'P18', 'P32']	[(58, 44), (38, 35), (3, 3), (116, 40), (54, 15), (0, 1)]	[0, 0, 137, 1, 0, 45]	[1.0, 1.0, 0.04195804195804196, 0.9936305732484076, 1.0, 0.021739130434782608]	70.0	104	47	139	97	247	106	57	115	184	159	0	25	80	65	70	63	109	80	116	27	73	124	43	62	40	50	38	43	41	32	76	48	36	7	91	126	74	80
X	7209435	7209470	BS	homozygous	6	FALSE	['P5', 'P4', 'P1', 'P28', 'P9', 'P19']	[(4, 113), (5, 89), (2, 106), (0, 4), (3, 21), (1, 8)]	[4, 3, 0, 0, 3, 6]	[0.9669421487603306, 0.9690721649484536, 1.0, 1.0, 0.8888888888888888, 0.6]	69.0	56	42	69	146	294	69	100	72	74	156	26	40	59	91	48	65	90	67	67	31	82	88	32	55	40	72	44	43	63	32	98	44	42	25	91	85	186	106
X	7209435	7209470	ZAM	homozygous	26	FALSE	['P45A', 'P30', 'P22', 'P3', 'P38', 'P21', 'P7', 'P37', 'P20', 'P31', 'P12', 'R61', 'P24', 'P15', 'P8', 'P13', 'P14', 'P10', 'P23', 'P32', 'P26', 'P18', 'P35', 'P27', 'P48', 'P36']	[(0, 1), (1, 6), (0, 4), (2, 66), (1, 1), (0, 6), (0, 7), (1, 5), (3, 38), (0, 3), (1, 7), (0, 2), (0, 1), (0, 12), (0, 4), (0, 5), (0, 4), (0, 17), (0, 2), (0, 1), (1, 1), (2, 7), (0, 2), (2, 13), (0, 1), (0, 2)]	[25, 0, 4, 1, 25, 5, 3, 3, 8, 2, 23, 15, 8, 7, 3, 1, 2, 2, 1, 8, 5, 4, 4, 1, 32, 4]	[0.038461538461538464, 1.0, 0.5, 0.9855072463768116, 0.07407407407407407, 0.5454545454545454, 0.7, 0.6666666666666666, 0.8367346938775511, 0.6, 0.25806451612903225, 0.11764705882352941, 0.1111111111111111, 0.631578947368421, 0.5714285714285714, 0.8333333333333334, 0.6666666666666666, 0.8947368421052632, 0.6666666666666666, 0.1111111111111111, 0.2857142857142857, 0.6923076923076923, 0.333333333333…	20.0	0	0	1	0	149	50	84	0	72	95	16	24	63	0	61	62	65	83	80	0	49	0	0	0	0	30	29	0	20	15	74	0	0	0	0	70	0	0
X	7169632	7169643	mdg1	homozygous	4	FALSE	['P34', 'P38', 'P31', 'P5']	[(6, 27), (38, 16), (17, 14), (20, 23)]	[0, 0, 0, 0]	[1.0, 1.0, 1.0, 1.0]	39.0	52	0	0	38	0	0	0	0	89	101	0	0	46	74	17	41	68	27	48	11	0	61	36	89	12	38	44	34	62	30	112	19	0	0	47	34	54	70
X	7169632	7169643	BS	homozygous	2	FALSE	['P20', 'P27']	[(127, 54), (17, 11)]	[0, 0]	[1.0, 1.0]	16.0	0	0	69	0	144	38	0	0	36	101	16	11	30	0	41	35	97	29	41	0	48	0	0	0	0	0	23	33	2	25	28	0	0	0	0	56	6	0
X	7169632	7169643	X-element	homozygous	32	FALSE	['P43', 'P44', 'P30', 'P50', 'P10', 'P17', 'P57', 'P21', 'P12', 'P44', 'P19', 'P49', 'P15', 'P55', 'P58', 'P62', 'P46B', 'P37', 'P56', 'P45A', 'P55', 'P45B', 'P49', 'P46A', 'P36', 'P27', 'P19', 'P52', 'P1', 'P3', 'P32', 'P28', 'P42', 'P54', 'P31', 'P18']	[(44, 19), (1, 15), (21, 17), (28, 16), (70, 26), (3, 0), (23, 6), (4, 7), (0, 0), (0, 0), (1, 0), (0, 0), (44, 11), (17, 11), (40, 13), (40, 9), (38, 15), (29, 9), (39, 10), (32, 9), (0, 0), (13, 7), (25, 18), (38, 15), (1, 0), (1, 0), (52, 27), (31, 22), (22, 6), (21, 11), (38, 17), (12, 20), (48, 12), (34, 15), (1, 0), (96, 39)]	[0, 68, 0, 0, 2, 50, 37, 0, 0, 0, 95, 0, 0, 0, 0, 0, 0, 0, 33, 1, 0, 0, 0, 0, 28, 33, 0, 0, 12, 0, 0, 1, 0, 2, 17, 0]	[1.0, 0.19047619047619047, 1.0, 1.0, 0.9795918367346939, 0.05660377358490566, 0.4393939393939394, 1.0, 0, 0, 0.010416666666666666, 0, 1.0, 1.0, 1.0, 1.0, 1.0, 1.0, 0.5975609756097561, 0.9761904761904762, 0, 1.0, 1.0, 1.0, 0.034482758620689655, 0.029411764705882353, 1.0, 1.0, 0.7, 1.0, 1.0, 0.9696969696969697, 1.0, 0.9607843137254902, 0.05555555555555555, 1.0]	52.0	91	85	56	84	204	48	101	50	69	126	23	31	64	56	61	49	70	45	85	14	41	57	28	38	27	85	28	30	56	35	43	40	45	8	59	80	58	97
X	7169632	7169643	opus	homozygous	22	FALSE	['P17', 'P30', 'P65', 'P48', 'P6', 'P59', 'P41', 'P61', 'P52', 'P17', 'P29', 'P64', 'P16', 'R61', 'P22', 'P47', 'P51', 'P53', 'P29', 'P8', 'P42', 'P66', 'P60', 'P2']	[(70, 24), (1, 0), (37, 11), (53, 9), (29, 28), (25, 9), (43, 18), (29, 11), (5, 0), (1, 0), (1, 0), (49, 20), (78, 19), (26, 24), (6, 8), (39, 19), (19, 7), (33, 7), (25, 17), (78, 23), (1, 0), (37, 14), (37, 13), (25, 22)]	[0, 36, 0, 1, 1, 0, 0, 0, 6, 72, 8, 0, 0, 0, 0, 0, 0, 0, 0, 0, 49, 0, 0, 0]	[1.0, 0.02702702702702703, 1.0, 0.9841269841269841, 0.9827586206896551, 1.0, 1.0, 1.0, 0.45454545454545453, 0.0136986301369863, 0.1111111111111111, 1.0, 1.0, 1.0, 1.0, 1.0, 1.0, 1.0, 1.0, 1.0, 0.02, 1.0, 1.0, 1.0]	50.0	76	63	83	191	295	84	67	62	53	178	13	32	65	50	42	40	45	36	51	19	67	53	40	28	23	41	22	30	53	22	50	28	24	20	76	99	78	85
X	7122374	7122379	I-element	homozygous	1	FALSE	['P11']	[(72, 32)]	[0]	[1.0]	42.0	67	57	82	112	248	102	49	73	49	137	18	20	27	46	29	42	48	36	59	15	58	33	33	28	27	50	11	23	35	16	44	35	33	16	100	79	89	99
X	7122374	7122379	roo	homozygous	8	FALSE	['P40', 'P24', 'P11', 'P26', 'P39', 'P25', 'P23', 'P12']	[(68, 20), (5, 23), (12, 14), (20, 35), (21, 8), (14, 26), (5, 9), (145, 62)]	[0, 0, 33, 0, 0, 0, 0, 1]	[1.0, 1.0, 0.4406779661016949, 1.0, 1.0, 1.0, 1.0, 0.9951923076923077]	68.0	126	44	113	176	310	91	58	68	52	183	27	36	50	66	82	64	100	69	84	13	82	81	51	59	25	43	46	42	54	47	106	45	32	55	94	90	85	114
X	7081915	7081924	roo	homozygous	8	FALSE	['P11', 'P26', 'P12', 'P23', 'P24', 'P40', 'P39', 'P25']	[(48, 27), (3, 22), (76, 53), (0, 3), (0, 5), (22, 28), (9, 3), (3, 11)]	[0, 0, 2, 0, 0, 0, 0, 1]	[1.0, 1.0, 0.9847328244274809, 1.0, 1.0, 1.0, 1.0, 0.9333333333333333]	12.0	0	12	28	0	76	26	79	0	26	49	19	10	22	0	39	24	33	62	26	0	16	0	0	0	0	0	25	37	0	20	32	0	0	0	0	0	4	0
X	6945837	6945841	Rt1b	homozygous	58	FALSE	['P49', 'P45A', 'P16', 'P30', 'P19', 'P45B', 'P37', 'P50', 'P22', 'P46A', 'P2', 'P46B', 'P60', 'P55', 'P17', 'P59', 'P66', 'P61', 'P7', 'P64', 'P21', 'P57', 'P43', 'P28', 'P48', 'P58', 'P3', 'P12', 'P51', 'P32', 'P47', 'P5', 'P15', 'P20', 'P31', 'P44', 'P5', 'P33', 'P18', 'P34', 'R61', 'P54', 'P52', 'P38', 'P56', 'P1', 'P53', 'P41', 'P14', 'P62', 'P13', 'P27', 'P4', 'P29', 'P42', 'P8', 'P35', 'P6…	[(38, 1), (33, 10), (103, 11), (30, 20), (129, 43), (11, 2), (46, 18), (37, 0), (9, 8), (42, 22), (32, 15), (42, 22), (37, 24), (32, 14), (102, 33), (41, 6), (47, 31), (38, 15), (35, 9), (53, 28), (7, 2), (39, 18), (74, 34), (31, 25), (60, 21), (40, 2), (25, 6), (1, 0), (38, 3), (37, 27), (30, 0), (1, 0), (51, 6), (170, 60), (36, 13), (77, 0), (1, 0), (29, 22), (61, 32), (12, 3), (49, 2), (55, 24…	[0, 0, 0, 0, 0, 6, 1, 0, 0, 0, 0, 0, 0, 0, 0, 0, 0, 0, 40, 0, 1, 0, 0, 0, 0, 0, 0, 104, 0, 0, 0, 35, 27, 0, 0, 0, 34, 0, 0, 13, 0, 0, 0, 0, 0, 5, 0, 0, 29, 8, 57, 0, 0, 0, 0, 0, 0, 0, 0]	[1.0, 1.0, 1.0, 1.0, 1.0, 0.6842105263157895, 0.9846153846153847, 1.0, 1.0, 1.0, 1.0, 1.0, 1.0, 1.0, 1.0, 1.0, 1.0, 1.0, 0.5238095238095238, 1.0, 0.9, 1.0, 1.0, 1.0, 1.0, 1.0, 1.0, 0.009523809523809525, 1.0, 1.0, 1.0, 0.027777777777777776, 0.6785714285714286, 1.0, 1.0, 1.0, 0.02857142857142857, 1.0, 1.0, 0.5357142857142857, 1.0, 1.0, 1.0, 1.0, 1.0, 0.7058823529411765, 1.0, 1.0, 0.7819548872180451…	36.0	70	13	50	10	190	89	108	0	81	99	9	12	36	0	44	45	50	69	59	9	62	23	8	0	7	39	42	0	0	34	46	19	1	6	21	45	0	58
X	6943327	6943336	hobo	homozygous	2	TRUE	['P24', 'P23']	[(9, 25), (6, 20)]	[0, 0]	[1.0, 1.0]	55.0	61	63	99	76	262	72	91	83	76	286	19	29	58	64	45	38	59	42	55	22	72	41	43	50	28	46	35	34	58	21	76	45	36	47	83	68	81	160
X	6912025	6912032	mdg3	homozygous	56	FALSE	['P36', 'P41', 'P28', 'R61', 'P19', 'P22', 'P60', 'P64', 'P59', 'P3', 'P42', 'P7', 'P8', 'P50', 'P37', 'P17', 'P45A', 'P47', 'P20', 'P56', 'P22', 'P2', 'P48', 'P31', 'P51', 'P65', 'P34', 'P33', 'P16', 'P1', 'P53', 'P21', 'P18', 'P55', 'P45B', 'P38', 'P49', 'P15', 'P13', 'P21', 'P4', 'P45A', 'P32', 'P30', 'P43', 'P61', 'P35', 'P58', 'P46A', 'P57', 'P46B', 'P14', 'P29', 'P62', 'P27', 'P66', 'P54', …	[(24, 35), (66, 47), (24, 40), (60, 49), (74, 91), (2, 17), (57, 20), (54, 22), (71, 29), (42, 36), (73, 31), (67, 30), (105, 45), (57, 26), (46, 47), (153, 45), (0, 0), (47, 36), (182, 101), (63, 29), (1, 0), (29, 48), (61, 30), (52, 38), (25, 19), (35, 30), (30, 38), (35, 49), (137, 55), (35, 41), (72, 34), (0, 3), (113, 71), (28, 39), (2, 0), (74, 64), (55, 34), (88, 53), (104, 31), (2, 9), (2…	[0, 0, 0, 0, 0, 0, 0, 0, 0, 0, 0, 0, 0, 0, 0, 0, 0, 0, 0, 0, 10, 0, 0, 0, 0, 0, 0, 0, 0, 0, 0, 3, 0, 0, 10, 0, 0, 0, 0, 0, 0, 0, 0, 0, 0, 0, 0, 0, 0, 0, 0, 0, 0, 0, 0, 0, 0, 0, 0, 0]	[1.0, 1.0, 1.0, 1.0, 1.0, 1.0, 1.0, 1.0, 1.0, 1.0, 1.0, 1.0, 1.0, 1.0, 1.0, 1.0, 0, 1.0, 1.0, 1.0, 0.09090909090909091, 1.0, 1.0, 1.0, 1.0, 1.0, 1.0, 1.0, 1.0, 1.0, 1.0, 0.5, 1.0, 1.0, 0.16666666666666666, 1.0, 1.0, 1.0, 1.0, 1.0, 1.0, 1.0, 1.0, 1.0, 1.0, 1.0, 1.0, 1.0, 1.0, 1.0, 1.0, 1.0, 1.0, 1.0, 1.0, 1.0, 1.0, 1.0, 1.0, 1.0]	23.0	94	48	98	115	0	0	0	67	0	0	0	0	0	89	0	0	41	0	0	17	0	62	56	50	37	55	0	37	61	0	0	43	52	32	109	84	90	174
X	6789368	6789372	roo	homozygous	8	FALSE	['P39', 'P11', 'P25', 'P26', 'P12', 'P40', 'P23', 'P24']	[(15, 5), (87, 28), (8, 25), (13, 49), (192, 32), (114, 26), (1, 8), (5, 13)]	[0, 0, 0, 0, 0, 0, 0, 0]	[1.0, 1.0, 1.0, 1.0, 1.0, 1.0, 1.0, 1.0]	34.0	201	83	74	119	70	33	40	92	61	15	1	4	3	47	12	6	11	6	34	24	34	58	53	42	17	41	4	50	56	17	12	22	41	27	137	71	116	114
X	6751697	6751722	BS	homozygous	10	FALSE	['P25', 'P41', 'P12', 'P7', 'P17', 'P30', 'P62', 'P5', 'P6', 'P1']	[(1, 3), (1, 0), (0, 1), (0, 1), (0, 2), (0, 4), (1, 0), (6, 28), (1, 19), (2, 29)]	[0, 36, 5, 1, 1, 2, 27, 9, 2, 5]	[1.0, 0.02702702702702703, 0.16666666666666666, 0.5, 0.6666666666666666, 0.6666666666666666, 0.03571428571428571, 0.7906976744186046, 0.9090909090909091, 0.8611111111111112]	34.0	201	83	74	119	70	33	40	92	61	15	1	4	3	47	12	6	11	6	34	24	34	58	53	42	17	41	4	50	56	17	12	22	41	27	137	71	116	114
X	6651719	6651720	HMS-Beagle	homozygous	56	FALSE	['P18', 'P66', 'P50', 'P13', 'P21', 'P17', 'P44', 'P46A', 'P28', 'P53', 'P55', 'P15', 'P29', 'P33', 'P56', 'P34', 'P2', 'P38', 'P1', 'P62', 'P64', 'P42', 'P31', 'P35', 'P4', 'P37', 'P45A', 'P32', 'P3', 'P57', 'P52', 'R61', 'P8', 'P46B', 'P22', 'P14', 'P59', 'P49', 'P48', 'P41', 'P54', 'P20', 'P19', 'P43', 'P51', 'P6', 'P59', 'P16', 'P65', 'P36', 'P45B', 'P27', 'P58', 'P7', 'P30', 'P47', 'P60']	[(48, 29), (19, 11), (20, 20), (34, 36), (0, 3), (14, 20), (22, 10), (6, 10), (12, 11), (24, 18), (6, 6), (34, 21), (8, 6), (8, 16), (7, 17), (9, 6), (25, 26), (15, 13), (12, 15), (16, 16), (13, 14), (15, 20), (5, 9), (7, 16), (19, 22), (10, 21), (22, 10), (13, 28), (18, 19), (8, 6), (12, 8), (16, 26), (38, 20), (6, 10), (0, 6), (31, 14), (1, 0), (12, 8), (10, 19), (11, 9), (13, 5), (41, 31), (25…	[0, 1, 0, 97, 0, 0, 0, 0, 0, 0, 23, 0, 0, 0, 1, 1, 0, 45, 0, 0, 0, 0, 0, 1, 0, 0, 19, 0, 1, 0, 0, 0, 59, 0, 0, 0, 6, 0, 0, 0, 0, 0, 0, 0, 1, 25, 3, 0, 0, 0, 0, 1, 27, 0, 0, 26, 0]	[1.0, 0.967741935483871, 1.0, 0.41916167664670656, 1.0, 1.0, 1.0, 1.0, 1.0, 1.0, 0.34285714285714286, 1.0, 1.0, 1.0, 0.96, 0.9375, 1.0, 0.3835616438356164, 1.0, 1.0, 1.0, 1.0, 1.0, 0.9583333333333334, 1.0, 1.0, 0.6274509803921569, 1.0, 0.9736842105263158, 1.0, 1.0, 1.0, 0.49572649572649574, 1.0, 1.0, 1.0, 0.14285714285714285, 1.0, 1.0, 1.0, 1.0, 1.0, 1.0, 1.0, 0.95, 0.038461538461538464, 0.888888…	72.0	110	76	35	166	311	104	120	87	112	146	20	26	70	82	48	68	63	66	87	11	69	77	24	72	38	62	26	122	73	41	71	39	68	24	101	43	83	174
X	6550201	6550204	HMS-Beagle	homozygous	8	FALSE	['P26', 'P23', 'P39', 'P25', 'P11', 'P12', 'P24', 'P40']	[(7, 30), (2, 10), (18, 2), (9, 26), (41, 33), (127, 46), (3, 8), (57, 30)]	[3, 0, 0, 1, 5, 9, 3, 0]	[0.925, 1.0, 1.0, 0.9722222222222222, 0.9367088607594937, 0.9505494505494505, 0.7857142857142857, 1.0]	72.0	110	76	35	166	311	104	120	87	112	146	20	26	70	82	48	68	63	66	87	11	69	77	24	72	38	62	26	122	73	41	71	39	68	24	101	43	83	174
X	6514266	6514273	FB	homozygous	64	FALSE	['P54', 'P17', 'P44', 'P1', 'P49', 'P61', 'P40', 'P25', 'P3', 'P56', 'P24', 'P42', 'P2', 'P7', 'P15', 'P62', 'P66', 'P47', 'P18', 'P22', 'P51', 'P36', 'P37', 'P45A', 'P12', 'P41', 'P48', 'P21', 'P27', 'P64', 'P26', 'P1', 'P60', 'P46B', 'P57', 'P46A', 'P14', 'P32', 'P58', 'P16', 'P46B', 'P53', 'P13', 'P59', 'P29', 'P11', 'P43', 'P52', 'P39', 'P65', 'P19', 'R61', 'P8', 'P29', 'P20', 'P38', 'P23', '…	[(25, 11), (66, 27), (31, 16), (17, 13), (17, 15), (13, 4), (33, 16), (4, 20), (23, 17), (12, 6), (1, 10), (28, 26), (38, 29), (2, 0), (65, 30), (43, 8), (31, 19), (41, 10), (66, 29), (8, 19), (15, 6), (11, 13), (26, 29), (53, 19), (71, 92), (48, 31), (35, 27), (4, 11), (5, 12), (29, 18), (2, 19), (2, 0), (22, 8), (0, 0), (16, 15), (0, 0), (91, 33), (16, 11), (17, 14), (71, 33), (10, 11), (21, 15…	[0, 0, 0, 0, 0, 0, 0, 0, 0, 0, 0, 0, 0, 36, 0, 0, 0, 0, 0, 0, 0, 0, 0, 0, 0, 0, 0, 0, 0, 0, 0, 23, 0, 0, 0, 0, 0, 0, 0, 0, 0, 0, 0, 0, 0, 0, 0, 0, 0, 0, 0, 0, 0, 0, 0, 0, 0, 0, 0, 19, 0, 0, 0, 0, 0, 52, 0, 1, 0, 0, 0]	[1.0, 1.0, 1.0, 1.0, 1.0, 1.0, 1.0, 1.0, 1.0, 1.0, 1.0, 1.0, 1.0, 0.05263157894736842, 1.0, 1.0, 1.0, 1.0, 1.0, 1.0, 1.0, 1.0, 1.0, 1.0, 1.0, 1.0, 1.0, 1.0, 1.0, 1.0, 1.0, 0.08, 1.0, 0, 1.0, 0, 1.0, 1.0, 1.0, 1.0, 1.0, 1.0, 1.0, 1.0, 0, 1.0, 1.0, 1.0, 1.0, 1.0, 1.0, 1.0, 1.0, 1.0, 1.0, 1.0, 1.0, 1.0, 1.0, 0.05, 1.0, 1.0, 1.0, 1.0, 1.0, 0.037037037037037035, 1.0, 0.9523809523809523, 1.0, 1.0, 1.0]	72.0	110	76	35	166	311	104	120	87	112	146	20	26	70	82	48	68	63	66	87	11	69	77	24	72	38	62	26	122	73	41	71	39	68	24	101	43	83	174
X	6508551	6508555	roo	homozygous	57	FALSE	['P17', 'P41', 'P45A', 'P43', 'P64', 'P37', 'P49', 'P51', 'P48', 'P32', 'P59', 'P33', 'P53', 'P62', 'P66', 'P5', 'P13', 'P61', 'P30', 'P19', 'P20', 'P44', 'P15', 'P21', 'P7', 'P45B', 'P18', 'P34', 'P54', 'P1', 'P14', 'P60', 'P8', 'P46A', 'P57', 'P35', 'P42', 'P58', 'P38', 'P21', 'P50', 'P28', 'P46B', 'P52', 'P31', 'P27', 'P55', 'R61', 'P65', 'P16', 'P45A', 'P2', 'P4', 'P13', 'P47', 'P36', 'P50', …	[(99, 26), (52, 21), (2, 0), (57, 31), (26, 27), (31, 18), (1, 0), (17, 12), (36, 16), (28, 35), (26, 19), (27, 25), (48, 22), (44, 17), (53, 26), (1, 0), (0, 14), (25, 13), (21, 33), (73, 71), (165, 108), (45, 20), (76, 31), (1, 0), (33, 85), (11, 6), (61, 30), (22, 21), (34, 30), (20, 29), (82, 33), (42, 20), (84, 65), (27, 33), (34, 15), (26, 13), (38, 21), (42, 35), (46, 30), (1, 14), (34, 19…	[0, 0, 29, 0, 0, 0, 29, 0, 0, 0, 0, 0, 0, 1, 0, 22, 7, 0, 1, 0, 0, 0, 0, 0, 0, 0, 0, 0, 0, 0, 0, 0, 1, 0, 0, 1, 0, 0, 0, 2, 0, 0, 0, 0, 0, 0, 0, 0, 0, 0, 0, 0, 0, 7, 0, 0, 21, 1, 0, 0, 0, 0]	[1.0, 1.0, 0.06451612903225806, 1.0, 1.0, 1.0, 0.03333333333333333, 1.0, 1.0, 1.0, 1.0, 1.0, 1.0, 0.9838709677419355, 1.0, 0.043478260869565216, 0.6666666666666666, 1.0, 0.9818181818181818, 1.0, 1.0, 1.0, 1.0, 1.0, 1.0, 1.0, 1.0, 1.0, 1.0, 1.0, 1.0, 1.0, 0.9933333333333333, 1.0, 1.0, 0.975, 1.0, 1.0, 1.0, 0.8823529411764706, 1.0, 1.0, 1.0, 1.0, 1.0, 1.0, 1.0, 1.0, 1.0, 1.0, 1.0, 1.0, 1.0, 0.78125…	10.0	10	6	19	8	322	2	0	55	88	162	0	0	4	14	0	63	0	81	121	5	0	31	6	7	1	13	28	9	29	25	157	11	21	0	17	7	4	8
X	6458610	6458613	412	homozygous	8	FALSE	['P25', 'P23', 'P39', 'P12', 'P26', 'P24', 'P11', 'P40']	[(8, 31), (10, 8), (27, 15), (132, 57), (18, 47), (10, 14), (69, 38), (64, 39)]	[0, 0, 0, 0, 0, 0, 0, 0]	[1.0, 1.0, 1.0, 1.0, 1.0, 1.0, 1.0, 1.0]	57.0	56	63	26	39	119	95	87	53	89	92	21	18	162	53	49	52	78	50	56	42	60	67	117	37	26	43	24	65	44	27	48	86	76	33	83	39	63	120
X	6383404	6383409	roo	homozygous	3	FALSE	['P55', 'P56', 'P57']	[(17, 9), (41, 11), (0, 0)]	[0, 0, 0]	[1.0, 1.0, 0]	106.0	66	98	97	229	709	102	163	135	210	266	28	45	121	105	112	101	233	101	153	45	84	114	98	91	43	101	47	64	58	57	73	118	65	52	204	106	146	147
X	6314696	6314710	Rt1b	homozygous	2	TRUE	['P9', 'P10']	[(116, 85), (82, 29)]	[1, 0]	[0.995049504950495, 1.0]	26.0	50	95	120	148	158	0	84	55	1	6	0	0	3	29	3	4	0	0	16	12	0	54	51	35	23	30	0	32	24	0	6	26	41	26	82	75	37	114
X	6314278	6314282	roo	homozygous	9	FALSE	['P26', 'R61', 'P23', 'P11', 'P25', 'P39', 'P24', 'P40', 'P12']	[(11, 31), (1, 0), (2, 8), (87, 33), (5, 24), (14, 16), (6, 12), (74, 43), (165, 56)]	[0, 78, 0, 0, 0, 0, 0, 0, 0]	[1.0, 0.012658227848101266, 1.0, 1.0, 1.0, 1.0, 1.0, 1.0, 1.0]	26.0	50	95	120	148	158	0	84	55	1	6	0	0	3	29	3	4	0	0	16	12	0	54	51	35	23	30	0	32	24	0	6	26	41	26	82	75	37	114
X	6196630	6196636	roo	homozygous	13	FALSE	['P9', 'P13', 'P14', 'P10', 'P3', 'P21', 'P37', 'P22', 'P38', 'P33', 'P34', 'P51', 'P52']	[(235, 155), (12, 0), (112, 45), (72, 71), (3, 0), (2, 10), (33, 29), (4, 12), (42, 41), (24, 24), (30, 30), (30, 15), (33, 21)]	[0, 0, 0, 0, 19, 0, 0, 0, 1, 0, 0, 0, 0]	[1.0, 1.0, 1.0, 1.0, 0.13636363636363635, 1.0, 1.0, 1.0, 0.9880952380952381, 1.0, 1.0, 1.0, 1.0]	24.0	84	67	148	76	216	107	56	44	53	51	22	4	16	22	24	34	17	30	33	4	15	23	22	17	16	11	5	8	18	9	24	17	36	11	99	92	93	55
X	6133069	6133080	Doc	homozygous	8	FALSE	['P11', 'P26', 'P25', 'P12', 'P23', 'P40', 'P11', 'P39', 'P24', 'P39']	[(27, 27), (7, 33), (10, 30), (72, 71), (3, 4), (67, 39), (2, 0), (13, 10), (3, 17), (9, 0)]	[0, 1, 0, 2, 1, 0, 55, 1, 0, 11]	[1.0, 0.975609756097561, 1.0, 0.9862068965517241, 0.875, 1.0, 0.03508771929824561, 0.9583333333333334, 1.0, 0.45]	30.0	66	4	12	86	251	115	0	89	1	203	14	2	20	0	34	19	1	24	30	18	66	31	53	18	28	18	1	38	68	10	45	88	0	27	34	35	43	111
X	5933181	5933185	opus	homozygous	2	FALSE	['P55', 'P49']	[(3, 7), (3, 3)]	[1, 3]	[0.9090909090909091, 0.6666666666666666]	16.0	16	22	20	49	79	34	1	12	28	62	4	12	12	0	16	11	23	26	26	0	25	10	6	14	0	10	13	13	7	13	18	13	0	0	29	35	16	51
X	5933181	5933185	BS	heterozygous	40	FALSE	['P2', 'P8', 'P42', 'P53', 'P66', 'P36', 'P47', 'P48', 'P35', 'P20', 'P56', 'P19', 'P7', 'P31', 'P29', 'P5', 'P59', 'P6', 'P64', 'P17', 'P45B', 'P58', 'P46A', 'P65', 'P41', 'P16', 'P54', 'P44', 'P3', 'P62', 'P28', 'P54', 'P45A', 'P61', 'R61', 'P4', 'P46B', 'P43', 'P50', 'P15', 'P57']	[(3, 7), (0, 6), (2, 7), (2, 5), (6, 10), (0, 1), (1, 12), (7, 14), (0, 1), (0, 5), (5, 5), (4, 12), (0, 2), (1, 3), (1, 0), (6, 2), (3, 20), (6, 5), (2, 10), (1, 3), (4, 0), (1, 7), (3, 3), (8, 15), (7, 16), (2, 3), (1, 2), (3, 9), (0, 5), (7, 9), (1, 0), (0, 0), (0, 8), (0, 3), (2, 5), (3, 3), (3, 3), (6, 7), (8, 11), (0, 2), (2, 8)]	[6, 0, 11, 6, 4, 0, 9, 14, 0, 3, 2, 63, 1, 0, 0, 8, 6, 2, 9, 1, 7, 5, 5, 7, 8, 0, 3, 9, 0, 5, 0, 0, 14, 0, 1, 1, 5, 7, 5, 0, 5]	[0.625, 1.0, 0.45, 0.5384615384615384, 0.8, 1.0, 0.5909090909090909, 0.6, 1.0, 0.625, 0.8333333333333334, 0.20253164556962025, 0.6666666666666666, 1.0, 1.0, 0.5, 0.7931034482758621, 0.8461538461538461, 0.5714285714285714, 0.8, 0.36363636363636365, 0.6153846153846154, 0.5454545454545454, 0.7666666666666667, 0.7419354838709677, 1.0, 0.5, 0.5714285714285714, 1.0, 0.7619047619047619, 1.0, 0, 0.363636…	61.0	61	72	85	99	204	94	117	65	83	128	10	15	45	68	50	40	78	56	64	36	59	102	68	63	32	30	42	34	61	31	78	43	42	20	83	72	73	97
X	5926323	5926324	S-element	homozygous	45	FALSE	['P49', 'P50', 'P16', 'P66', 'P17', 'P35', 'P42', 'P27', 'P59', 'P46A', 'P43', 'P2', 'P46B', 'P30', 'P8', 'P64', 'P45A', 'P56', 'P65', 'R61', 'P55', 'P31', 'P44', 'P19', 'P45B', 'P58', 'P58', 'P60', 'P3', 'P50', 'P6', 'P47', 'P41', 'P20', 'P54', 'P62', 'P4', 'P1', 'P15', 'P36', 'P53', 'P61', 'P32', 'P18', 'P47', 'P29', 'P5', 'P48']	[(10, 0), (13, 2), (19, 8), (16, 22), (23, 50), (6, 8), (12, 34), (8, 27), (8, 6), (9, 5), (14, 27), (38, 36), (9, 5), (7, 25), (47, 37), (10, 0), (19, 26), (6, 0), (6, 18), (8, 0), (3, 0), (7, 10), (14, 16), (48, 54), (6, 21), (6, 0), (1, 0), (0, 0), (35, 30), (1, 0), (33, 41), (18, 31), (17, 7), (53, 103), (11, 0), (11, 24), (23, 32), (21, 38), (39, 9), (15, 31), (5, 24), (6, 0), (13, 35), (50,…	[17, 20, 26, 0, 0, 30, 0, 2, 10, 13, 0, 0, 13, 1, 0, 25, 0, 39, 0, 15, 10, 19, 16, 0, 7, 49, 11, 0, 0, 5, 0, 0, 10, 0, 42, 1, 0, 0, 3, 0, 14, 7, 0, 144, 16, 18, 1, 0]	[0.37037037037037035, 0.42857142857142855, 0.5094339622641509, 1.0, 1.0, 0.3181818181818182, 1.0, 0.9459459459459459, 0.5833333333333334, 0.5185185185185185, 1.0, 1.0, 0.5185185185185185, 0.9696969696969697, 1.0, 0.2857142857142857, 1.0, 0.13333333333333333, 1.0, 0.34782608695652173, 0.23076923076923078, 0.4722222222222222, 0.6521739130434783, 1.0, 0.7941176470588235, 0.10909090909090909, 0.08333…	35.0	32	72	75	71	317	63	83	18	45	163	1	29	0	123	37	47	40	61	35	18	40	27	35	20	11	24	17	26	28	11	46	20	23	5	89	79	93	52
X	5923892	5923901	FB	homozygous	13	FALSE	['P38', 'P52', 'P4', 'P33', 'P51', 'P10', 'P9', 'P37', 'P22', 'P13', 'P14', 'P21', 'P34']	[(23, 23), (37, 17), (2, 0), (22, 21), (17, 11), (127, 41), (155, 159), (20, 18), (7, 12), (61, 34), (162, 48), (3, 9), (13, 19)]	[0, 0, 51, 0, 0, 0, 0, 1, 0, 0, 0, 0, 0]	[1.0, 1.0, 0.03773584905660377, 1.0, 1.0, 1.0, 1.0, 0.9743589743589743, 1.0, 1.0, 1.0, 1.0, 1.0]	69.0	29	50	73	127	187	97	95	91	180	109	21	18	48	76	74	82	100	75	72	17	53	90	36	53	26	61	22	55	54	34	50	55	45	9	90	95	71	105
X	5801569	5801578	roo	homozygous	9	FALSE	['P40', 'P40', 'P26', 'P5', 'P26', 'P23', 'P24', 'P11', 'P12', 'P25', 'P39']	[(1, 0), (63, 16), (14, 8), (0, 3), (2, 1), (7, 5), (6, 11), (64, 15), (133, 13), (11, 18), (17, 12)]	[18, 0, 0, 25, 0, 0, 0, 0, 0, 0, 0]	[0.05263157894736842, 1.0, 1.0, 0.10714285714285714, 1.0, 1.0, 1.0, 1.0, 1.0, 1.0, 1.0]	36.0	53	69	64	93	39	0	0	62	36	122	0	0	2	47	0	0	0	0	0	23	0	60	71	49	44	35	7	24	58	0	56	39	111	15	68	105	66	96
X	5772996	5773006	jockey	homozygous	50	FALSE	['P43', 'P42', 'P46A', 'P57', 'P55', 'P4', 'P41', 'P50', 'P19', 'P3', 'P35', 'P56', 'P19', 'P37', 'P18', 'P64', 'P27', 'P30', 'P32', 'P48', 'P45B', 'P15', 'P28', 'P47', 'P8', 'P60', 'P1', 'P49', 'P58', 'P6', 'P45A', 'P36', 'P62', 'P5', 'P20', 'P45B', 'P7', 'P17', 'R61', 'P44', 'P46B', 'P61', 'P16', 'P10', 'P2', 'P65', 'P53', 'P59', 'P54', 'P30', 'P66', 'P31', 'P29']	[(38, 18), (36, 15), (21, 9), (34, 6), (16, 7), (35, 43), (52, 20), (19, 17), (46, 44), (34, 43), (11, 23), (29, 11), (2, 0), (0, 1), (39, 60), (30, 14), (19, 22), (1, 0), (39, 12), (56, 15), (0, 0), (52, 26), (22, 18), (38, 17), (77, 35), (28, 14), (16, 17), (20, 10), (29, 10), (25, 33), (30, 11), (23, 22), (38, 17), (25, 25), (150, 72), (3, 4), (34, 43), (54, 24), (27, 15), (43, 20), (21, 9), (…	[1, 0, 0, 0, 0, 0, 0, 0, 0, 0, 0, 0, 108, 21, 0, 0, 0, 34, 0, 2, 0, 5, 0, 2, 2, 3, 0, 0, 0, 0, 1, 0, 1, 1, 0, 0, 1, 1, 2, 0, 0, 1, 0, 50, 0, 0, 0, 0, 0, 0, 1, 0, 0]	[0.9824561403508771, 1.0, 1.0, 1.0, 1.0, 1.0, 1.0, 1.0, 1.0, 1.0, 1.0, 1.0, 0.01818181818181818, 0.045454545454545456, 1.0, 1.0, 1.0, 0.02857142857142857, 1.0, 0.9726027397260274, 0, 0.9397590361445783, 1.0, 0.9649122807017544, 0.9824561403508771, 0.9333333333333333, 1.0, 1.0, 1.0, 1.0, 0.9761904761904762, 1.0, 0.9821428571428571, 0.9803921568627451, 1.0, 1.0, 0.9871794871794872, 0.98734177215189…	48.0	0	17	46	179	423	81	0	105	201	245	16	0	127	1	12	101	57	94	29	23	49	51	16	29	36	2	79	32	22	68	93	71	3	0	66	19	25	165
X	5717988	5717992	297	homozygous	12	FALSE	['P38', 'P37', 'P14', 'P9', 'P3', 'P51', 'P33', 'P52', 'P22', 'P34', 'P52', 'P13', 'P9', 'P10']	[(30, 17), (18, 15), (76, 32), (18, 39), (2, 0), (22, 9), (34, 18), (23, 21), (0, 13), (16, 16), (0, 0), (62, 34), (101, 60), (45, 29)]	[0, 0, 0, 0, 21, 0, 0, 0, 0, 0, 0, 0, 0, 0]	[1.0, 1.0, 1.0, 1.0, 0.08695652173913043, 1.0, 1.0, 1.0, 1.0, 1.0, 0, 1.0, 1.0, 1.0]	33.0	33	32	41	52	237	75	79	27	67	54	18	13	48	12	58	49	62	65	75	3	50	26	34	16	12	12	49	3	16	22	115	16	11	4	30	38	39	27
X	5578872	5578885	opus	homozygous	2	FALSE	['P51', 'P9']	[(11, 11), (50, 62)]	[1, 0]	[0.9565217391304348, 1.0]	33.0	33	32	41	52	237	75	79	27	67	54	18	13	48	12	58	49	62	65	75	3	50	26	34	16	12	12	49	3	16	22	115	16	11	4	30	38	39	27
X	5550005	5550010	412	homozygous	12	FALSE	['P51', 'P38', 'P10', 'P37', 'P33', 'P9', 'P13', 'P33', 'P32', 'P52', 'P34', 'P54', 'P14', 'P51', 'P13']	[(2, 0), (26, 42), (34, 58), (36, 42), (26, 34), (86, 112), (0, 13), (1, 0), (1, 0), (38, 26), (15, 31), (2, 0), (74, 51), (14, 10), (39, 0)]	[12, 0, 0, 0, 0, 0, 23, 43, 41, 0, 0, 51, 0, 0, 54]	[0.14285714285714285, 1.0, 1.0, 1.0, 1.0, 1.0, 0.3611111111111111, 0.022727272727272728, 0.023809523809523808, 1.0, 1.0, 0.03773584905660377, 1.0, 1.0, 0.41935483870967744]	33.0	33	32	41	52	237	75	79	27	67	54	18	13	48	12	58	49	62	65	75	3	50	26	34	16	12	12	49	3	16	22	115	16	11	4	30	38	39	27
X	5453712	5453715	mdg1	homozygous	20	FALSE	['P24', 'P14', 'P38', 'P52', 'P13', 'P10', 'P33', 'P34', 'P34', 'P26', 'P40', 'P5', 'P25', 'P51', 'P25', 'P39', 'P10', 'P23', 'P25', 'P52', 'P37', 'P32', 'P12', 'P11', 'P9']	[(1, 16), (80, 54), (36, 43), (2, 0), (67, 35), (38, 0), (29, 33), (2, 0), (23, 28), (14, 42), (58, 45), (0, 0), (0, 6), (25, 6), (1, 0), (24, 19), (5, 35), (2, 8), (1, 2), (29, 38), (33, 50), (1, 0), (117, 81), (56, 65), (92, 85)]	[0, 0, 0, 28, 23, 111, 0, 26, 0, 0, 0, 0, 0, 0, 14, 0, 24, 3, 0, 0, 0, 46, 0, 0, 0]	[1.0, 1.0, 1.0, 0.06666666666666667, 0.816, 0.2550335570469799, 1.0, 0.07142857142857142, 1.0, 1.0, 1.0, 0, 1.0, 1.0, 0.06666666666666667, 1.0, 0.625, 0.7692307692307693, 1.0, 1.0, 1.0, 0.02127659574468085, 1.0, 1.0, 1.0]	33.0	33	32	41	52	237	75	79	27	67	54	18	13	48	12	58	49	62	65	75	3	50	26	34	16	12	12	49	3	16	22	115	16	11	4	30	38	39	27
X	5147644	5147648	roo	homozygous	68	FALSE	['P47', 'P8', 'P43', 'P36', 'P64', 'P31', 'P51', 'P46B', 'P39', 'P10', 'P24', 'P22', 'P59', 'P66', 'P11', 'P40', 'P27', 'P62', 'P33', 'P20', 'P4', 'P44', 'P54', 'P45B', 'R61', 'P6', 'P30', 'P17', 'P41', 'P58', 'P60', 'P21', 'P1', 'P56', 'P65', 'P35', 'P13', 'P37', 'P16', 'P23', 'P19', 'P59', 'P3', 'P2', 'P20', 'P34', 'P38', 'P15', 'P53', 'P9', 'P55', 'P45A', 'P52', 'P21', 'P60', 'P28', 'P7', 'P33…	[(35, 14), (58, 31), (46, 26), (16, 21), (33, 12), (15, 16), (19, 18), (27, 14), (1, 0), (32, 26), (5, 6), (1, 4), (1, 0), (33, 16), (41, 17), (41, 12), (10, 27), (38, 13), (14, 21), (1, 0), (22, 33), (38, 13), (29, 15), (0, 5), (25, 23), (14, 32), (19, 14), (51, 26), (24, 18), (12, 16), (5, 0), (2, 4), (7, 25), (45, 16), (15, 10), (12, 30), (4, 9), (11, 20), (51, 20), (1, 8), (31, 19), (22, 25),…	[0, 0, 0, 0, 0, 0, 0, 0, 7, 0, 0, 0, 1, 0, 0, 0, 0, 0, 0, 53, 0, 0, 0, 0, 0, 0, 0, 0, 0, 0, 24, 0, 0, 0, 0, 0, 0, 0, 0, 0, 0, 0, 0, 0, 0, 0, 0, 0, 0, 0, 0, 0, 0, 3, 27, 0, 0, 12, 0, 0, 0, 0, 0, 0, 0, 0, 0, 0, 0, 0, 0, 16, 0, 0, 0]	[1.0, 1.0, 1.0, 1.0, 1.0, 1.0, 1.0, 1.0, 0.125, 1.0, 1.0, 1.0, 0.5, 1.0, 1.0, 1.0, 1.0, 1.0, 1.0, 0.018518518518518517, 1.0, 1.0, 1.0, 1.0, 1.0, 1.0, 1.0, 1.0, 1.0, 1.0, 0.1724137931034483, 1.0, 1.0, 1.0, 1.0, 1.0, 1.0, 1.0, 1.0, 1.0, 1.0, 1.0, 1.0, 1.0, 1.0, 1.0, 1.0, 1.0, 1.0, 1.0, 1.0, 1.0, 1.0, 0.25, 0.5970149253731343, 1.0, 1.0, 0.07692307692307693, 1.0, 1.0, 1.0, 1.0, 1.0, 1.0, 1.0, 1.0, 1.…	32.0	23	54	13	13	453	81	13	84	27	148	0	0	41	77	0	51	0	0	143	22	51	52	36	38	20	58	0	27	46	32	1	53	39	23	23	15	12	107
X	5144933	5144946	Tabor	homozygous	3	FALSE	['P46A', 'P14', 'P46B']	[(50, 5), (98, 18), (50, 5)]	[0, 0, 0]	[1.0, 1.0, 1.0]	19.0	0	4	27	2	163	60	107	19	54	17	0	9	30	4	27	35	26	25	45	0	49	0	0	0	0	0	17	8	53	13	35	0	1	0	32	0	5	100
X	5144933	5144946	mdg1	homozygous	8	FALSE	['P1', 'P8', 'P21', 'P6', 'P32', 'P60', 'P9', 'P3']	[(10, 14), (107, 37), (4, 9), (13, 18), (25, 24), (58, 15), (107, 72), (12, 10)]	[0, 0, 0, 1, 0, 1, 0, 0]	[1.0, 1.0, 1.0, 0.96875, 1.0, 0.9864864864864865, 1.0, 1.0]	42.0	40	101	77	84	169	38	20	65	5	121	0	12	5	46	32	5	1	0	33	61	0	75	28	29	22	34	9	35	63	58	10	47	78	10	112	69	89	145
X	5144933	5144946	jockey	homozygous	56	FALSE	['P12', 'P44', 'P62', 'P11', 'P20', 'P45B', 'R61', 'R61', 'P28', 'P29', 'P47', 'P56', 'P61', 'P15', 'P13', 'P50', 'P37', 'P54', 'P65', 'P24', 'P10', 'P7', 'P2', 'P58', 'P18', 'P35', 'P42', 'P45A', 'P36', 'P38', 'P16', 'P23', 'P17', 'P51', 'P25', 'P39', 'P4', 'P57', 'P64', 'P26', 'P37', 'P53', 'P40', 'P48', 'P52', 'P27', 'P31', 'P31', 'P19', 'P49', 'P66', 'P30', 'P55', 'P34', 'P22', 'P43', 'P41', …	[(95, 18), (71, 11), (40, 16), (60, 12), (127, 49), (23, 7), (38, 15), (16, 0), (29, 10), (12, 10), (34, 11), (56, 12), (30, 4), (55, 10), (38, 10), (61, 15), (16, 15), (40, 12), (30, 18), (6, 12), (67, 36), (33, 40), (19, 15), (31, 13), (50, 79), (12, 11), (64, 11), (31, 0), (18, 11), (40, 14), (68, 15), (1, 12), (58, 16), (23, 8), (10, 15), (14, 8), (7, 8), (46, 7), (53, 8), (21, 23), (8, 0), (…	[0, 0, 10, 1, 0, 0, 1, 15, 0, 2, 0, 0, 0, 0, 29, 0, 3, 0, 6, 0, 0, 0, 11, 2, 0, 0, 0, 0, 2, 0, 1, 2, 3, 0, 9, 0, 3, 0, 0, 0, 19, 0, 10, 0, 0, 0, 2, 9, 0, 0, 0, 0, 0, 0, 0, 0, 0, 0, 0]	[1.0, 1.0, 0.8484848484848485, 0.9863013698630136, 1.0, 1.0, 0.9814814814814815, 0.5161290322580645, 1.0, 0.9166666666666666, 1.0, 1.0, 1.0, 1.0, 0.6233766233766234, 1.0, 0.9117647058823529, 1.0, 0.8888888888888888, 1.0, 1.0, 1.0, 0.7555555555555555, 0.9565217391304348, 1.0, 1.0, 1.0, 1.0, 0.9354838709677419, 1.0, 0.9880952380952381, 0.8666666666666667, 0.961038961038961, 1.0, 0.7352941176470589,…	15.0	83	16	88	95	427	10	28	40	68	127	12	4	10	27	0	4	6	6	30	0	15	7	8	32	6	8	7	8	16	5	27	21	97	0	85	81	155	57
X	5142456	5142498	ZAM	heterozygous	5	FALSE	['P17', 'P4', 'P34', 'P3', 'P1']	[(1, 0), (0, 2), (1, 0), (4, 2), (1, 1)]	[66, 16, 18, 16, 25]	[0.014925373134328358, 0.1111111111111111, 0.05263157894736842, 0.2727272727272727, 0.07407407407407407]	39.0	56	47	31	68	357	134	106	51	56	92	18	12	55	48	55	33	46	48	53	5	80	19	35	14	8	7	9	30	21	24	19	16	31	9	96	56	72	98
X	5114430	5114438	FB	homozygous	9	FALSE	['P25', 'P24', 'P11', 'P26', 'P40', 'P23', 'P12', 'P39', 'P4']	[(5, 34), (4, 24), (68, 66), (9, 34), (30, 17), (4, 9), (108, 79), (12, 9), (0, 1)]	[0, 0, 0, 0, 0, 0, 0, 0, 25]	[1.0, 1.0, 1.0, 1.0, 1.0, 1.0, 1.0, 1.0, 0.038461538461538464]	65.0	50	46	34	69	789	107	85	65	193	95	49	27	95	88	43	63	89	67	123	20	49	66	35	38	34	66	45	42	65	40	97	35	30	16	95	48	65	67
X	4962906	4962908	BS	heterozygous	38	FALSE	['P19', 'P41', 'P9', 'P66', 'P4', 'P46A', 'P65', 'P50', 'P36', 'P50', 'P43', 'P2', 'P32', 'P10', 'P20', 'P54', 'P7', 'P62', 'P53', 'P44', 'P41', 'P35', 'P45A', 'P66', 'P51', 'P10', 'P38', 'P48', 'P16', 'P33', 'P42', 'P46B', 'P33', 'P13', 'P17', 'P47', 'P18', 'P15', 'P65', 'P8', 'P14', 'P37', 'P5', 'P29']	[(9, 32), (0, 21), (9, 50), (1, 0), (1, 4), (0, 7), (0, 9), (0, 7), (1, 8), (1, 0), (0, 12), (1, 10), (2, 16), (0, 14), (9, 21), (0, 5), (0, 25), (1, 15), (2, 8), (0, 9), (5, 0), (2, 5), (0, 12), (0, 9), (0, 5), (2, 0), (0, 12), (0, 23), (1, 19), (0, 0), (0, 9), (0, 7), (2, 4), (0, 11), (0, 15), (2, 9), (7, 21), (2, 19), (1, 0), (0, 18), (0, 14), (2, 11), (1, 0), (0, 4)]	[4, 6, 10, 31, 7, 5, 7, 7, 6, 16, 5, 5, 6, 10, 40, 5, 13, 6, 14, 8, 24, 2, 9, 3, 7, 44, 3, 8, 3, 0, 9, 5, 5, 1, 14, 50, 14, 10, 23, 5, 10, 2, 7, 1]	[0.9111111111111111, 0.7777777777777778, 0.855072463768116, 0.03125, 0.4166666666666667, 0.5833333333333334, 0.5625, 0.5, 0.6, 0.058823529411764705, 0.7058823529411765, 0.6875, 0.75, 0.5833333333333334, 0.42857142857142855, 0.5, 0.6578947368421053, 0.7272727272727273, 0.4166666666666667, 0.5294117647058824, 0.1724137931034483, 0.7777777777777778, 0.5714285714285714, 0.75, 0.4166666666666667, 0.04…	10.0	21	80	50	148	10	1	0	61	0	52	4	0	0	44	0	8	0	0	0	5	4	18	24	30	13	17	0	15	8	0	0	33	13	10	29	25	42	61
X	4942175	4942180	FB	homozygous	8	FALSE	['P39', 'P23', 'P12', 'P40', 'P25', 'P39', 'P24', 'P11', 'P26']	[(12, 4), (4, 8), (148, 48), (45, 14), (3, 24), (1, 0), (4, 19), (87, 34), (12, 29)]	[1, 0, 2, 0, 1, 14, 0, 0, 0]	[0.9411764705882353, 1.0, 0.98989898989899, 1.0, 0.9642857142857143, 0.06666666666666667, 1.0, 1.0, 1.0]	10.0	21	80	50	148	10	1	0	61	0	52	4	0	0	44	0	8	0	0	0	5	4	18	24	30	13	17	0	15	8	0	0	33	13	10	29	25	42	61
X	4881441	4881444	412	homozygous	9	FALSE	['P24', 'P11', 'P12', 'P39', 'P40', 'P26', 'P25', 'P5', 'P23']	[(4, 16), (81, 60), (140, 93), (20, 17), (52, 40), (7, 76), (7, 28), (0, 2), (3, 13)]	[0, 0, 2, 0, 0, 0, 0, 38, 0]	[1.0, 1.0, 0.9914893617021276, 1.0, 1.0, 1.0, 1.0, 0.05, 1.0]	71.0	129	101	269	251	400	228	118	110	153	301	43	27	48	63	59	69	40	35	120	41	86	196	108	47	13	100	38	76	72	31	65	67	39	18	189	71	76	323
X	4822887	4822894	roo	homozygous	8	FALSE	['P39', 'P23', 'P24', 'P11', 'P25', 'P40', 'P12', 'P26']	[(32, 7), (6, 22), (3, 8), (98, 25), (9, 37), (73, 20), (151, 46), (21, 39)]	[0, 0, 0, 0, 0, 0, 0, 0]	[1.0, 1.0, 1.0, 1.0, 1.0, 1.0, 1.0, 1.0]	53.0	0	53	39	0	462	113	71	0	87	63	13	40	65	0	64	77	97	74	110	0	59	1	55	0	0	88	56	40	58	61	87	0	0	0	3	0	0	16
X	4792876	4792883	hobo	homozygous	60	FALSE	['P58', 'P14', 'P49', 'P34', 'P42', 'P1', 'P31', 'P53', 'P46A', 'P41', 'P45B', 'P54', 'P37', 'P32', 'P17', 'P9', 'P43', 'P61', 'P20', 'P21', 'P13', 'P47', 'P28', 'P52', 'P29', 'P16', 'P7', 'P2', 'P18', 'P33', 'P50', 'P62', 'P66', 'P48', 'P10', 'P6', 'P22', 'P55', 'P38', 'P4', 'P8', 'P19', 'P36', 'P65', 'P56', 'P51', 'P45A', 'P44', 'P3', 'P5', 'P59', 'P46B', 'P27', 'P60', 'R61', 'P30', 'P57', 'P35…	[(46, 14), (86, 17), (54, 12), (40, 16), (61, 27), (14, 27), (34, 11), (53, 11), (48, 17), (52, 22), (12, 1), (49, 10), (33, 17), (48, 23), (109, 28), (129, 54), (61, 26), (21, 9), (144, 69), (9, 4), (1, 13), (52, 11), (27, 30), (55, 12), (22, 21), (109, 33), (68, 22), (27, 33), (36, 47), (46, 31), (39, 17), (58, 22), (48, 13), (49, 28), (130, 25), (23, 18), (8, 9), (39, 16), (73, 24), (26, 17), …	[0, 0, 0, 0, 0, 0, 0, 0, 0, 0, 1, 0, 0, 0, 0, 0, 0, 0, 0, 0, 0, 0, 0, 0, 0, 0, 0, 0, 0, 0, 0, 0, 0, 0, 0, 0, 0, 0, 0, 0, 0, 0, 0, 0, 0, 0, 0, 0, 0, 0, 0, 0, 0, 0, 0, 0, 0, 0, 0, 0]	[1.0, 1.0, 1.0, 1.0, 1.0, 1.0, 1.0, 1.0, 1.0, 1.0, 0.9285714285714286, 1.0, 1.0, 1.0, 1.0, 1.0, 1.0, 1.0, 1.0, 1.0, 1.0, 1.0, 1.0, 1.0, 1.0, 1.0, 1.0, 1.0, 1.0, 1.0, 1.0, 1.0, 1.0, 1.0, 1.0, 1.0, 1.0, 1.0, 1.0, 1.0, 1.0, 1.0, 1.0, 1.0, 1.0, 1.0, 1.0, 1.0, 1.0, 1.0, 1.0, 1.0, 1.0, 1.0, 1.0, 1.0, 1.0, 1.0, 1.0, 1.0]	17.0	9	0	84	12	254	64	3	17	77	0	20	14	38	0	51	47	95	45	63	0	35	0	15	0	0	0	30	22	0	15	50	6	0	0	14	4	67	46
X	4690115	4690117	Cr1a	homozygous	1	FALSE	['P66']	[(17, 16)]	[0]	[1.0]	40.0	27	33	4	92	371	38	24	41	59	136	10	10	54	36	44	44	47	44	43	18	1	53	30	40	15	25	20	31	42	37	77	27	25	9	54	38	23	91
X	4690115	4690117	S-element	homozygous	59	FALSE	['P41', 'P15', 'P13', 'P49', 'P32', 'P34', 'P38', 'P61', 'P22', 'P3', 'P62', 'P1', 'P46B', 'P44', 'P60', 'P7', 'P59', 'P9', 'P43', 'P51', 'P18', 'P57', 'P29', 'P65', 'P48', 'P50', 'P33', 'P27', 'P28', 'P56', 'P55', 'P35', 'P47', 'P37', 'P31', 'P45B', 'P10', 'P52', 'P30', 'P1', 'P20', 'P54', 'P64', 'P16', 'P5', 'P53', 'P17', 'P6', 'P14', 'P36', 'P21', 'P8', 'P49', 'P19', 'R61', 'P2', 'P58', 'P45A'…	[(19, 20), (23, 23), (75, 74), (0, 4), (30, 24), (17, 22), (24, 32), (9, 12), (4, 4), (29, 42), (21, 13), (19, 49), (19, 12), (20, 9), (14, 16), (47, 59), (13, 11), (79, 73), (13, 25), (12, 8), (69, 82), (13, 12), (13, 20), (17, 7), (31, 18), (17, 21), (10, 27), (6, 11), (1, 12), (19, 17), (4, 13), (9, 26), (19, 5), (14, 28), (9, 20), (9, 1), (42, 31), (13, 11), (14, 27), (1, 0), (44, 66), (13, 2…	[0, 2, 0, 8, 0, 1, 0, 0, 0, 0, 14, 0, 1, 0, 0, 0, 0, 0, 0, 0, 0, 0, 0, 0, 0, 0, 0, 0, 0, 0, 0, 0, 0, 0, 0, 3, 0, 0, 0, 16, 0, 1, 0, 0, 0, 0, 0, 0, 0, 0, 0, 1, 16, 0, 0, 0, 0, 0, 0, 1, 0]	[1.0, 0.9583333333333334, 1.0, 0.3333333333333333, 1.0, 0.975, 1.0, 1.0, 1.0, 1.0, 0.7083333333333334, 1.0, 0.96875, 1.0, 1.0, 1.0, 1.0, 1.0, 1.0, 1.0, 1.0, 1.0, 1.0, 1.0, 1.0, 1.0, 1.0, 1.0, 1.0, 1.0, 1.0, 1.0, 1.0, 1.0, 1.0, 0.7692307692307693, 1.0, 1.0, 1.0, 0.058823529411764705, 1.0, 0.9714285714285714, 1.0, 1.0, 1.0, 1.0, 1.0, 1.0, 1.0, 1.0, 1.0, 0.9876543209876543, 0.2, 1.0, 1.0, 1.0, 1.0, …	73.0	36	65	91	194	620	37	57	30	178	36	18	33	93	85	155	152	64	105	105	20	117	28	78	35	26	28	93	64	16	77	73	36	48	17	47	123	44	194
X	4499302	4499305	rover	heterozygous	1	FALSE	['P15']	[(10, 3)]	[6]	[0.6842105263157895]	27.0	20	16	31	47	378	32	0	38	25	108	0	0	9	49	0	24	17	1	33	13	18	20	14	26	28	27	2	34	55	27	64	14	24	10	37	40	43	41
X	4062658	4062661	blood	heterozygous	1	FALSE	['P33']	[(3, 5)]	[29]	[0.21621621621621623]	42.0	28	51	94	116	271	75	49	3	224	39	32	43	70	0	107	73	121	72	89	16	65	1	9	4	1	5	35	18	10	41	88	23	15	20	52	15	1	137
X	3953557	3953584	Tabor	heterozygous	2	FALSE	['P14', 'P1']	[(0, 6), (6, 6)]	[24, 10]	[0.2, 0.5454545454545454]	42.0	28	51	94	116	271	75	49	3	224	39	32	43	70	0	107	73	121	72	89	16	65	1	9	4	1	5	35	18	10	41	88	23	15	20	52	15	1	137
X	3705848	3705853	opus	homozygous	68	FALSE	['P35', 'P43', 'P61', 'P49', 'P34', 'P51', 'P16', 'P40', 'P18', 'P21', 'P54', 'P56', 'P3', 'P64', 'P62', 'P21', 'P6', 'P45B', 'P48', 'P23', 'P11', 'P58', 'P10', 'P51', 'P65', 'P57', 'P36', 'P53', 'P14', 'P1', 'P47', 'P65', 'P8', 'P27', 'P13', 'P59', 'R61', 'P33', 'P25', 'P17', 'P58', 'P42', 'P41', 'P5', 'P45A', 'P61', 'P46A', 'P2', 'P36', 'P29', 'P24', 'P65', 'P53', 'P9', 'P20', 'P13', 'P28', 'P5…	[(8, 9), (20, 14), (0, 0), (19, 6), (10, 6), (6, 10), (30, 27), (11, 13), (38, 29), (2, 0), (0, 0), (15, 8), (19, 18), (11, 15), (22, 7), (2, 10), (25, 24), (1, 0), (29, 15), (1, 4), (23, 10), (11, 8), (36, 26), (0, 0), (0, 0), (14, 6), (7, 10), (11, 9), (60, 28), (16, 15), (11, 25), (16, 5), (24, 18), (15, 5), (6, 0), (22, 9), (16, 16), (9, 17), (6, 20), (37, 10), (0, 0), (22, 8), (24, 23), (19,…	[4, 3, 0, 0, 0, 1, 0, 0, 24, 3, 0, 0, 0, 0, 0, 0, 1, 20, 0, 2, 0, 1, 0, 0, 0, 0, 0, 0, 0, 0, 0, 0, 6, 0, 6, 2, 0, 0, 0, 0, 0, 0, 0, 0, 12, 1, 0, 34, 18, 0, 0, 0, 0, 0, 0, 5, 0, 0, 0, 0, 0, 0, 1, 0, 0, 14, 0, 0, 0, 0, 0, 1, 1, 0, 1, 108, 31, 7, 0, 0, 0, 0]	[0.8095238095238095, 0.918918918918919, 0, 1.0, 1.0, 0.9411764705882353, 1.0, 1.0, 0.7362637362637363, 0.4, 0, 1.0, 1.0, 1.0, 1.0, 1.0, 0.98, 0.047619047619047616, 1.0, 0.7142857142857143, 1.0, 0.95, 1.0, 0, 0, 1.0, 1.0, 1.0, 1.0, 1.0, 1.0, 1.0, 0.875, 1.0, 0.5, 0.9393939393939394, 1.0, 1.0, 1.0, 1.0, 0, 1.0, 1.0, 1.0, 0.625, 0.9375, 1.0, 0.02857142857142857, 0.05263157894736842, 1.0, 1.0, 0, 0, …	42.0	28	51	94	116	271	75	49	3	224	39	32	43	70	0	107	73	121	72	89	16	65	1	9	4	1	5	35	18	10	41	88	23	15	20	52	15	1	137
X	3563089	3563096	roo	homozygous	68	FALSE	['P45B', 'P28', 'P21', 'P38', 'P11', 'P55', 'P40', 'P25', 'P14', 'P37', 'P50', 'P39', 'P59', 'P19', 'P29', 'P49', 'P5', 'R61', 'P2', 'P35', 'P52', 'P23', 'P18', 'P61', 'P6', 'P42', 'P60', 'P58', 'P3', 'P51', 'P16', 'P30', 'P12', 'P45A', 'P10', 'P32', 'P47', 'P44', 'P62', 'P15', 'P26', 'P17', 'P64', 'P17', 'P53', 'P22', 'P4', 'P36', 'P46A', 'P66', 'P54', 'P57', 'P41', 'P31', 'P13', 'P25', 'P8', 'P…	[(5, 0), (12, 27), (0, 7), (31, 25), (47, 18), (0, 2), (55, 17), (1, 0), (60, 33), (28, 26), (32, 18), (15, 3), (23, 6), (66, 30), (19, 22), (20, 22), (26, 24), (24, 9), (25, 33), (28, 17), (35, 16), (0, 8), (62, 7), (22, 5), (42, 34), (38, 15), (28, 10), (38, 6), (31, 14), (23, 3), (75, 22), (26, 15), (103, 35), (27, 5), (54, 18), (17, 17), (37, 17), (61, 11), (32, 14), (92, 16), (3, 22), (1, 0)…	[4, 0, 2, 0, 0, 6, 0, 27, 0, 0, 0, 1, 1, 0, 0, 0, 0, 0, 0, 0, 0, 0, 6, 0, 0, 0, 0, 0, 0, 0, 0, 0, 0, 0, 0, 0, 0, 0, 0, 0, 0, 73, 0, 0, 0, 0, 0, 0, 1, 0, 0, 0, 0, 0, 66, 1, 0, 0, 85, 0, 0, 0, 23, 1, 0, 0, 0, 1, 0, 14, 0, 0, 33, 0, 0]	[0.5555555555555556, 1.0, 0.7777777777777778, 1.0, 1.0, 0.25, 1.0, 0.03571428571428571, 1.0, 1.0, 1.0, 0.9473684210526315, 0.9666666666666667, 1.0, 1.0, 1.0, 1.0, 1.0, 1.0, 1.0, 1.0, 1.0, 0.92, 1.0, 1.0, 1.0, 1.0, 1.0, 1.0, 1.0, 1.0, 1.0, 1.0, 1.0, 1.0, 1.0, 1.0, 1.0, 1.0, 1.0, 1.0, 0.013513513513513514, 1.0, 1.0, 1.0, 1.0, 1.0, 1.0, 0.9772727272727273, 1.0, 1.0, 1.0, 1.0, 1.0, 0.7053571428571429…	75.0	46	76	31	179	325	60	24	74	366	333	0	24	79	63	81	72	102	87	75	52	73	108	91	56	38	64	43	79	59	46	167	64	45	24	60	64	56	148
X	3536577	3536581	copia	heterozygous	2	FALSE	['P5', 'P41']	[(4, 6), (3, 0)]	[23, 27]	[0.30303030303030304, 0.1]	75.0	46	76	31	179	325	60	24	74	366	333	0	24	79	63	81	72	102	87	75	52	73	108	91	56	38	64	43	79	59	46	167	64	45	24	60	64	56	148
X	3525122	3525127	opus	homozygous	67	FALSE	['P5', 'P40', 'P13', 'P21', 'P54', 'P34', 'P11', 'P47', 'P51', 'P61', 'P64', 'P20', 'P35', 'P46B', 'P1', 'P23', 'P6', 'P24', 'P16', 'P22', 'P57', 'P48', 'P9', 'P2', 'P50', 'P59', 'P52', 'R61', 'P42', 'P4', 'P32', 'P60', 'P15', 'P28', 'P58', 'P25', 'P38', 'P46A', 'P43', 'P36', 'P49', 'P26', 'P3', 'P10', 'P55', 'P33', 'P18', 'P43', 'P45A', 'P6', 'P27', 'P39', 'P40', 'P29', 'P1', 'P31', 'P65', 'P45A…	[(18, 23), (41, 6), (8, 32), (5, 5), (23, 25), (10, 16), (30, 15), (16, 9), (14, 9), (13, 8), (1, 0), (73, 52), (16, 17), (25, 16), (19, 25), (1, 0), (1, 0), (4, 12), (59, 20), (6, 3), (19, 15), (29, 17), (74, 67), (39, 29), (28, 18), (25, 11), (17, 11), (16, 16), (36, 24), (23, 32), (29, 26), (29, 7), (28, 20), (15, 15), (26, 10), (10, 18), (20, 30), (25, 16), (1, 0), (15, 24), (19, 11), (9, 20)…	[0, 4, 43, 0, 0, 0, 0, 0, 0, 0, 29, 0, 0, 0, 0, 2, 43, 0, 0, 0, 0, 0, 0, 0, 0, 0, 0, 0, 0, 0, 0, 0, 0, 0, 0, 0, 0, 0, 18, 0, 0, 0, 0, 0, 0, 0, 0, 0, 14, 0, 0, 1, 20, 0, 16, 0, 0, 22, 0, 0, 0, 0, 0, 0, 0, 0, 0, 0, 0, 0, 0, 0, 0, 0, 0]	[1.0, 0.9215686274509803, 0.4819277108433735, 1.0, 1.0, 1.0, 1.0, 1.0, 1.0, 1.0, 0.03333333333333333, 1.0, 1.0, 1.0, 1.0, 0.3333333333333333, 0.022727272727272728, 1.0, 1.0, 1.0, 1.0, 1.0, 1.0, 1.0, 1.0, 1.0, 1.0, 1.0, 1.0, 1.0, 1.0, 1.0, 1.0, 1.0, 1.0, 1.0, 1.0, 1.0, 0.05263157894736842, 1.0, 1.0, 1.0, 1.0, 1.0, 1.0, 1.0, 1.0, 1.0, 0.46153846153846156, 1.0, 1.0, 0.9411764705882353, 0.04761904761…	57.0	14	26	112	23	766	68	79	5	88	46	16	39	184	6	58	63	290	14	73	7	104	79	1	1	4	158	97	35	10	42	104	75	4	4	84	31	7	27
X	3519191	3519233	BS	homozygous	6	FALSE	['P5', 'P4', 'P26', 'P3', 'P6', 'P20']	[(3, 68), (3, 53), (1, 0), (1, 49), (3, 47), (0, 0)]	[0, 3, 14, 2, 6, 0]	[1.0, 0.9491525423728814, 0.06666666666666667, 0.9615384615384616, 0.8928571428571429, 0]	39.0	91	107	105	83	270	71	70	60	145	75	16	10	38	27	38	41	32	39	48	8	38	39	39	19	20	18	11	29	34	35	74	45	49	20	76	101	101	61
X	3465270	3465270	hopper	heterozygous	45	FALSE	['R61', 'P42', 'P36', 'P35', 'P28', 'P53', 'P37', 'P29', 'P26', 'P13', 'P20', 'P52', 'P21', 'P4', 'P6', 'P7', 'P35', 'P31', 'P60', 'P59', 'P1', 'P2', 'P22', 'P62', 'P16', 'P37', 'P38', 'P60', 'P2', 'P5', 'P47', 'P53', 'P19', 'P32', 'P8', 'P43', 'P44', 'P9', 'P28', 'P64', 'P24', 'P51', 'P40', 'P55', 'P34', 'P21', 'P27', 'P22', 'P3', 'P6', 'P58', 'P58', 'P45B', 'P33', 'P41']	[(8, 7), (5, 8), (1, 0), (2, 0), (5, 0), (2, 0), (1, 0), (2, 0), (5, 0), (4, 0), (20, 0), (8, 2), (2, 0), (2, 0), (1, 3), (5, 0), (1, 0), (3, 3), (1, 0), (2, 0), (6, 0), (7, 7), (3, 0), (8, 4), (1, 0), (5, 4), (2, 0), (4, 0), (0, 0), (2, 0), (0, 0), (1, 0), (17, 0), (9, 3), (5, 0), (2, 0), (7, 10), (22, 0), (1, 0), (3, 0), (1, 0), (1, 0), (2, 0), (2, 0), (1, 0), (3, 0), (1, 0), (1, 0), (4, 0), (1…	[13, 26, 14, 22, 8, 27, 48, 20, 2, 71, 69, 17, 3, 8, 29, 8, 33, 22, 30, 23, 8, 4, 8, 16, 73, 4, 37, 18, 0, 10, 0, 39, 76, 27, 66, 18, 29, 91, 3, 29, 5, 9, 9, 8, 12, 4, 12, 4, 7, 23, 23, 13, 3, 0, 0]	[0.5357142857142857, 0.3333333333333333, 0.06666666666666667, 0.08333333333333333, 0.38461538461538464, 0.06896551724137931, 0.02040816326530612, 0.09090909090909091, 0.7142857142857143, 0.05333333333333334, 0.2247191011235955, 0.37037037037037035, 0.4, 0.2, 0.12121212121212122, 0.38461538461538464, 0.029411764705882353, 0.21428571428571427, 0.03225806451612903, 0.08, 0.42857142857142855, 0.77777…	28.0	10	18	29	34	110	47	26	37	75	69	12	9	29	24	36	20	27	27	26	11	31	24	23	17	13	29	29	24	23	19	28	24	26	21	33	31	18	62
X	3393849	3393855	rover	homozygous	4	FALSE	['P59', 'P43', 'P5', 'P17']	[(0, 0), (7, 21), (2, 26), (1, 0)]	[0, 0, 8, 27]	[0, 1.0, 0.7777777777777778, 0.03571428571428571]	25.0	64	65	94	59	107	52	62	34	21	103	10	5	25	38	46	74	75	20	28	13	16	24	33	23	11	18	6	15	25	9	27	34	30	7	126	78	199	139
X	3365825	3365829	roo	homozygous	14	FALSE	['P7', 'P38', 'P29', 'P37', 'P15', 'P21', 'P6', 'P8', 'P19', 'P22', 'P5', 'P16', 'P22', 'P30', 'P5', 'P5', 'P20']	[(124, 44), (69, 33), (30, 15), (46, 19), (89, 21), (8, 11), (35, 17), (126, 19), (119, 35), (0, 2), (7, 22), (130, 39), (7, 3), (46, 19), (1, 0), (1, 0), (230, 86)]	[0, 2, 0, 0, 1, 0, 0, 1, 0, 0, 0, 1, 0, 1, 28, 30, 2]	[1.0, 0.9807692307692307, 1.0, 1.0, 0.990990990990991, 1.0, 1.0, 0.9931506849315068, 1.0, 1.0, 1.0, 0.9941176470588236, 1.0, 0.9848484848484849, 0.034482758620689655, 0.03225806451612903, 0.9937106918238994]	27.0	76	98	117	45	132	39	58	43	35	105	17	10	17	50	22	22	27	18	49	7	33	27	40	11	16	10	17	12	35	15	33	17	30	14	73	86	58	36
X	3352557	3352568	I-element	heterozygous	1	FALSE	['P19', 'P19']	[(1, 0), (20, 12)]	[14, 43]	[0.06666666666666667, 0.4266666666666667]	27.0	76	98	117	45	132	39	58	43	35	105	17	10	17	50	22	22	27	18	49	7	33	27	40	11	16	10	17	12	35	15	33	17	30	14	73	86	58	36
X	3340590	3340595	rover	heterozygous	4	FALSE	['P2', 'P41', 'P39', 'R61']	[(1, 0), (0, 1), (3, 4), (1, 0)]	[45, 22, 1, 31]	[0.021739130434782608, 0.043478260869565216, 0.875, 0.03125]	27.0	76	98	117	45	132	39	58	43	35	105	17	10	17	50	22	22	27	18	49	7	33	27	40	11	16	10	17	12	35	15	33	17	30	14	73	86	58	36
X	3321664	3321670	roo	homozygous	60	FALSE	['P6', 'P21', 'P54', 'P30', 'P51', 'P2', 'P66', 'P13', 'P33', 'P41', 'P43', 'P53', 'P5', 'P35', 'P31', 'P49', 'P7', 'P57', 'P22', 'P48', 'P50', 'P14', 'P10', 'P56', 'P29', 'P38', 'P47', 'P55', 'P31', 'P8', 'P7', 'P28', 'P16', 'P1', 'P19', 'P4', 'P42', 'P5', 'P32', 'P62', 'P46B', 'P46A', 'P3', 'P13', 'P9', 'P17', 'P27', 'P45B', 'P58', 'P18', 'P15', 'P44', 'P65', 'P61', 'R61', 'P37', 'P20', 'P52', …	[(25, 43), (5, 2), (58, 33), (38, 35), (27, 15), (30, 40), (58, 32), (68, 75), (46, 39), (71, 39), (82, 47), (54, 26), (1, 0), (27, 34), (22, 46), (40, 25), (41, 99), (56, 22), (6, 21), (67, 31), (59, 30), (98, 70), (57, 41), (41, 32), (35, 47), (47, 56), (64, 41), (32, 16), (1, 0), (92, 78), (1, 0), (15, 38), (94, 28), (26, 19), (84, 86), (29, 36), (53, 34), (5, 1), (49, 42), (39, 29), (49, 34),…	[0, 2, 0, 1, 0, 0, 0, 0, 0, 0, 0, 0, 6, 0, 1, 0, 8, 0, 0, 0, 0, 0, 0, 0, 0, 0, 0, 1, 31, 1, 40, 0, 0, 0, 0, 0, 0, 0, 0, 0, 0, 0, 0, 5, 2, 0, 0, 0, 0, 0, 0, 0, 0, 0, 0, 0, 2, 0, 0, 0, 0, 0, 0, 0]	[1.0, 0.7777777777777778, 1.0, 0.9864864864864865, 1.0, 1.0, 1.0, 1.0, 1.0, 1.0, 1.0, 1.0, 0.14285714285714285, 1.0, 0.9855072463768116, 1.0, 0.9459459459459459, 1.0, 1.0, 1.0, 1.0, 1.0, 1.0, 1.0, 1.0, 1.0, 1.0, 0.9795918367346939, 0.03125, 0.9941520467836257, 0.024390243902439025, 1.0, 1.0, 1.0, 1.0, 1.0, 1.0, 1.0, 1.0, 1.0, 1.0, 1.0, 1.0, 0.16666666666666666, 0.9929328621908127, 1.0, 1.0, 1.0, …	29.0	0	13	77	3	356	98	29	96	96	131	39	24	47	0	73	73	85	73	65	0	60	0	67	0	0	0	35	0	0	27	54	0	0	23	0	15	0	26
X	3310656	3310664	FB	homozygous	8	FALSE	['P39', 'P12', 'P23', 'P25', 'P40', 'P24', 'P26', 'P11']	[(22, 2), (180, 29), (3, 5), (22, 21), (55, 14), (5, 11), (22, 34), (85, 30)]	[5, 0, 0, 0, 0, 0, 0, 0]	[0.8275862068965517, 1.0, 1.0, 1.0, 1.0, 1.0, 1.0, 1.0]	29.0	19	0	216	64	317	13	0	99	45	264	2	32	1	14	69	102	0	3	0	0	80	65	39	0	0	0	1	27	5	22	96	3	29	12	20	68	0	200
X	3303692	3303697	hopper	homozygous	61	FALSE	['P41', 'P11', 'P31', 'P52', 'P58', 'P43', 'P29', 'P46A', 'P1', 'P5', 'P33', 'P32', 'P54', 'P46B', 'P47', 'P34', 'P44', 'P55', 'P48', 'P66', 'P9', 'P57', 'P7', 'P10', 'P13', 'P17', 'P37', 'P61', 'P18', 'P62', 'P28', 'P45A', 'P36', 'P6', 'P56', 'P16', 'P35', 'P21', 'P15', 'P51', 'P8', 'P50', 'P14', 'P4', 'P32', 'P65', 'P19', 'P53', 'P20', 'P64', 'P45B', 'P27', 'P30', 'P49', 'P22', 'P38', 'P59', 'P…	[(44, 45), (1, 0), (13, 21), (17, 17), (31, 11), (34, 12), (16, 18), (29, 9), (18, 22), (2, 0), (10, 22), (1, 0), (20, 18), (29, 9), (24, 10), (5, 18), (28, 27), (12, 13), (24, 18), (31, 24), (47, 52), (20, 10), (21, 43), (46, 39), (49, 18), (34, 32), (19, 25), (11, 8), (35, 26), (23, 24), (9, 17), (24, 24), (17, 28), (21, 27), (26, 19), (31, 48), (21, 17), (6, 6), (39, 28), (6, 14), (65, 63), (3…	[0, 33, 0, 0, 0, 0, 0, 0, 1, 2, 0, 23, 0, 0, 0, 0, 0, 1, 0, 0, 0, 0, 0, 0, 0, 0, 0, 0, 0, 0, 0, 0, 0, 0, 0, 0, 0, 0, 0, 0, 0, 0, 0, 0, 0, 0, 0, 0, 0, 0, 0, 0, 0, 0, 0, 0, 0, 0, 0, 0, 0, 0]	[1.0, 0.029411764705882353, 1.0, 1.0, 1.0, 1.0, 1.0, 1.0, 0.975609756097561, 0.5, 1.0, 0.041666666666666664, 1.0, 1.0, 1.0, 1.0, 1.0, 0.9615384615384616, 1.0, 1.0, 1.0, 1.0, 1.0, 1.0, 1.0, 1.0, 1.0, 1.0, 1.0, 1.0, 1.0, 1.0, 1.0, 1.0, 1.0, 1.0, 1.0, 1.0, 1.0, 1.0, 1.0, 1.0, 1.0, 1.0, 1.0, 1.0, 1.0, 1.0, 1.0, 1.0, 1.0, 1.0, 1.0, 1.0, 1.0, 1.0, 1.0, 1.0, 1.0, 1.0, 1.0, 1.0]	26.0	48	74	55	31	82	0	2	99	107	84	0	0	0	18	0	6	18	15	8	6	4	29	22	32	10	37	0	17	41	0	4	23	29	14	76	66	56	37
X	3284420	3284427	hobo	homozygous	8	FALSE	['P23', 'P11', 'P12', 'P39', 'P40', 'P26', 'P24', 'P25']	[(2, 6), (59, 24), (143, 45), (33, 13), (68, 22), (18, 46), (2, 14), (10, 27)]	[0, 0, 0, 0, 0, 0, 0, 0]	[1.0, 1.0, 1.0, 1.0, 1.0, 1.0, 1.0, 1.0]	38.0	65	72	57	160	182	5	76	57	18	111	9	18	42	34	52	2	48	52	46	11	36	98	70	28	11	14	24	32	1	25	29	61	65	12	72	56	72	61
X	3266215	3266220	roo	homozygous	60	FALSE	['P38', 'P13', 'P44', 'P46B', 'P64', 'P31', 'P49', 'P32', 'P46A', 'P21', 'P45A', 'P28', 'P9', 'P59', 'P5', 'P15', 'P1', 'P16', 'P13', 'P60', 'P42', 'P58', 'P62', 'P41', 'P33', 'P43', 'P57', 'P19', 'P30', 'P34', 'P29', 'P10', 'P34', 'P18', 'P19', 'P61', 'P14', 'P56', 'P17', 'P45B', 'P50', 'P4', 'P2', 'P35', 'P6', 'P36', 'P45B', 'P48', 'P54', 'P66', 'P37', 'P7', 'P55', 'P53', 'P52', 'P3', 'P45B', '…	[(31, 41), (13, 44), (47, 33), (27, 30), (41, 38), (18, 28), (27, 16), (25, 35), (27, 30), (2, 12), (24, 11), (13, 11), (131, 172), (20, 26), (4, 0), (63, 27), (17, 45), (88, 46), (2, 0), (24, 35), (39, 29), (26, 16), (51, 33), (47, 34), (28, 29), (51, 37), (32, 20), (103, 74), (16, 30), (11, 27), (15, 28), (75, 35), (2, 0), (17, 57), (1, 0), (13, 16), (1, 0), (27, 30), (89, 40), (4, 0), (43, 38)…	[0, 0, 0, 0, 1, 1, 0, 1, 0, 0, 0, 0, 4, 0, 0, 0, 0, 1, 0, 0, 0, 0, 0, 1, 0, 0, 0, 0, 0, 0, 1, 0, 27, 0, 82, 0, 70, 0, 2, 10, 0, 3, 0, 1, 0, 0, 0, 0, 0, 1, 0, 0, 0, 0, 0, 0, 3, 0, 0, 0, 0, 0, 0, 0, 5, 1]	[1.0, 1.0, 1.0, 1.0, 0.9875, 0.9787234042553191, 1.0, 0.9836065573770492, 1.0, 1.0, 1.0, 1.0, 0.9869706840390879, 1.0, 1.0, 1.0, 1.0, 0.9925925925925926, 1.0, 1.0, 1.0, 1.0, 1.0, 0.9878048780487805, 1.0, 1.0, 1.0, 1.0, 1.0, 1.0, 0.9772727272727273, 1.0, 0.06896551724137931, 1.0, 0.012048192771084338, 1.0, 0.014084507042253521, 1.0, 0.9847328244274809, 0.2857142857142857, 1.0, 0.95, 1.0, 0.9761904…	24.0	24	51	127	3	130	30	114	46	46	73	0	1	1	0	2	0	40	16	24	2	1	29	68	18	20	0	1	18	43	13	0	21	47	2	29	1	76	104
X	3259830	3259835	roo	homozygous	9	FALSE	['P4', 'P39', 'P12', 'P12', 'P23', 'P26', 'P25', 'P11', 'P24', 'P40']	[(0, 1), (19, 11), (141, 79), (9, 35), (1, 5), (3, 28), (2, 25), (28, 21), (2, 12), (53, 34)]	[36, 0, 0, 0, 0, 0, 0, 0, 0, 0]	[0.02702702702702703, 1.0, 1.0, 1.0, 1.0, 1.0, 1.0, 1.0, 1.0, 1.0]	42.0	0	94	6	80	162	53	86	89	217	134	6	0	8	42	52	51	79	21	61	0	13	44	19	46	0	33	8	54	14	19	16	0	14	10	12	61	1	82
X	3233951	3233956	297	homozygous	39	FALSE	['P56', 'P46B', 'P57', 'P40', 'P44', 'P47', 'P45B', 'P43', 'P45B', 'P45A', 'P10', 'P43', 'P60', 'P25', 'P50', 'P33', 'P48', 'P46A', 'P28', 'P11', 'P18', 'P9', 'P53', 'P46B', 'P41', 'P59', 'P20', 'P17', 'P55', 'P53', 'P64', 'P42', 'P49', 'P12', 'P26', 'P27', 'P58', 'P46A', 'P54', 'R61', 'P39', 'P23', 'P24', 'P34']	[(4, 6), (6, 4), (5, 3), (9, 7), (12, 9), (5, 6), (0, 0), (3, 0), (2, 0), (3, 5), (10, 12), (1, 9), (4, 3), (0, 6), (7, 2), (7, 8), (10, 8), (1, 0), (2, 9), (5, 4), (35, 24), (13, 37), (0, 5), (1, 0), (8, 7), (3, 7), (2, 1), (24, 23), (6, 7), (1, 0), (3, 6), (9, 9), (0, 8), (26, 26), (0, 3), (5, 0), (1, 6), (6, 4), (5, 7), (7, 13), (4, 2), (2, 1), (0, 4), (3, 8)]	[0, 35, 23, 1, 0, 37, 0, 2, 2, 0, 0, 4, 0, 0, 2, 1, 0, 14, 0, 0, 1, 0, 2, 14, 5, 0, 10, 1, 0, 44, 0, 0, 0, 1, 2, 0, 2, 35, 0, 0, 16, 0, 1, 0]	[1.0, 0.2222222222222222, 0.25806451612903225, 0.9411764705882353, 1.0, 0.22916666666666666, 0, 0.6, 0.5, 1.0, 1.0, 0.7142857142857143, 1.0, 1.0, 0.8181818181818182, 0.9375, 1.0, 0.06666666666666667, 1.0, 1.0, 0.9833333333333333, 1.0, 0.7142857142857143, 0.06666666666666667, 0.75, 1.0, 0.23076923076923078, 0.9791666666666666, 1.0, 0.022222222222222223, 1.0, 1.0, 1.0, 0.9811320754716981, 0.6, 1.0,…	76.0	0	171	12	91	237	112	128	143	380	212	20	0	15	60	97	85	124	76	99	0	41	89	46	97	0	70	33	71	18	46	60	0	15	20	18	81	1	194
X	3199992	3199997	I-element	heterozygous	43	FALSE	['P12', 'R61', 'P30', 'P56', 'P55', 'P31', 'P33', 'P24', 'P44', 'P32', 'R61', 'P57', 'P18', 'P26', 'P23', 'P42', 'P59', 'P39', 'P48', 'P54', 'P10', 'P28', 'P41', 'P17', 'P58', 'P55', 'P34', 'P23', 'P42', 'P39', 'P34', 'P45A', 'P60', 'P46A', 'P46B', 'P64', 'P18', 'P40', 'P27', 'P50', 'P53', 'P49', 'P11', 'P44', 'P64', 'P47', 'P49', 'P43', 'P9', 'P45B', 'P22', 'P25', 'P20']	[(108, 42), (2, 0), (0, 1), (45, 16), (11, 11), (0, 1), (8, 0), (6, 16), (0, 0), (1, 1), (128, 70), (34, 18), (84, 12), (7, 31), (1, 0), (5, 0), (51, 17), (0, 6), (47, 22), (16, 7), (55, 19), (12, 9), (38, 17), (72, 17), (36, 10), (1, 0), (5, 0), (0, 5), (42, 16), (24, 6), (15, 25), (26, 4), (32, 10), (34, 11), (34, 11), (1, 0), (1, 0), (41, 6), (11, 21), (32, 17), (9, 7), (21, 10), (42, 13), (59…	[1, 3, 31, 0, 0, 27, 0, 0, 0, 42, 1, 0, 0, 0, 5, 4, 0, 3, 0, 3, 0, 0, 9, 0, 0, 2, 2, 0, 3, 11, 1, 0, 0, 0, 0, 43, 38, 0, 0, 0, 1, 0, 0, 2, 0, 0, 21, 2, 1, 7, 6, 0, 96]	[0.9933774834437086, 0.4, 0.03125, 1.0, 1.0, 0.03571428571428571, 1.0, 1.0, 0, 0.045454545454545456, 0.9949748743718593, 1.0, 1.0, 1.0, 0.16666666666666666, 0.5555555555555556, 1.0, 0.6666666666666666, 1.0, 0.8846153846153846, 1.0, 1.0, 0.859375, 1.0, 1.0, 0.3333333333333333, 0.7142857142857143, 1.0, 0.9508196721311475, 0.7317073170731707, 0.975609756097561, 1.0, 1.0, 1.0, 1.0, 0.0227272727272727…	78.0	78	85	186	120	531	104	131	73	144	153	14	11	70	52	84	98	129	92	110	22	74	86	85	54	36	46	45	32	54	50	78	32	36	16	89	101	82	101
X	3119401	3119404	mdg1	homozygous	8	FALSE	['P26', 'P40', 'P39', 'P11', 'P24', 'P23', 'P6', 'P12', 'P11', 'P39']	[(0, 22), (22, 18), (5, 2), (0, 0), (0, 4), (2, 3), (0, 1), (43, 55), (9, 8), (0, 0)]	[0, 0, 5, 0, 0, 2, 18, 0, 11, 0]	[1.0, 1.0, 0.5833333333333334, 0, 1.0, 0.7142857142857143, 0.05263157894736842, 1.0, 0.6071428571428571, 0]	30.0	26	45	76	48	49	42	18	76	30	79	2	8	15	13	18	24	30	11	24	15	21	40	22	45	19	76	17	31	49	16	22	17	48	0	29	36	36	110
X	3096600	3096603	Burdock	homozygous	8	FALSE	['P24', 'P26', 'P12', 'P25', 'P23', 'P40', 'P11', 'P25', 'P39']	[(0, 9), (4, 15), (51, 21), (1, 0), (0, 3), (24, 13), (41, 19), (1, 6), (3, 7)]	[0, 0, 3, 14, 0, 1, 5, 0, 0]	[1.0, 1.0, 0.96, 0.06666666666666667, 1.0, 0.9736842105263158, 0.9230769230769231, 1.0, 1.0]	11.0	91	85	92	139	142	78	139	127	27	68	1	0	0	0	12	6	0	5	2	10	23	0	39	27	14	8	18	44	18	7	0	0	52	17	137	56	105	44
X	3070913	3070937	FB	heterozygous	68	FALSE	['P41', 'P41', 'P54', 'P40', 'P15', 'P12', 'P11', 'P2', 'P45B', 'P19', 'P7', 'P42', 'P40', 'P29', 'P39', 'P9', 'P10', 'P47', 'P38', 'P11', 'P53', 'P47', 'P28', 'R61', 'P2', 'P43', 'P48', 'P4', 'P21', 'P47', 'P62', 'P16', 'P40', 'P64', 'P54', 'P46B', 'P8', 'P30', 'P30', 'P3', 'P32', 'P64', 'P15', 'P37', 'P13', 'P23', 'P34', 'P45A', 'R61', 'P44', 'P65', 'P46A', 'P52', 'P17', 'P18', 'P42', 'P52', 'R…	[(4, 1), (4, 12), (4, 9), (0, 0), (6, 24), (7, 0), (1, 0), (2, 16), (5, 10), (2, 3), (19, 64), (2, 0), (3, 1), (0, 1), (2, 3), (0, 24), (17, 6), (0, 1), (0, 1), (4, 1), (1, 0), (0, 0), (1, 2), (2, 1), (0, 1), (0, 0), (4, 5), (13, 26), (1, 0), (0, 1), (8, 12), (9, 12), (0, 1), (0, 4), (3, 12), (5, 8), (10, 24), (6, 29), (8, 9), (5, 16), (0, 7), (0, 0), (3, 1), (0, 1), (13, 29), (1, 0), (0, 12), (3…	[0, 25, 8, 0, 19, 22, 0, 33, 5, 31, 58, 0, 0, 17, 5, 21, 0, 20, 15, 0, 2, 0, 0, 0, 0, 0, 6, 22, 7, 0, 11, 16, 10, 11, 1, 5, 31, 8, 1, 25, 12, 0, 0, 0, 22, 4, 15, 4, 0, 5, 10, 5, 4, 0, 0, 0, 0, 13, 7, 9, 0, 10, 6, 7, 10, 21, 15, 0, 8, 0, 10, 9, 0, 20, 9, 7, 8, 0, 28, 0, 21, 0, 7, 0, 0, 20, 0, 6, 0, 11, 0, 2, 3, 31, 0, 44, 2, 19, 4, 28, 13, 5, 0, 0, 29, 0, 23, 6, 0, 2, 8, 0, 0, 0, 12, 6, 0, 13, 4, …	[1.0, 0.3902439024390244, 0.6190476190476191, 0, 0.6122448979591837, 0.2413793103448276, 1.0, 0.35294117647058826, 0.75, 0.1388888888888889, 0.5886524822695035, 1.0, 1.0, 0.05555555555555555, 0.5, 0.5333333333333333, 1.0, 0.047619047619047616, 0.0625, 1.0, 0.3333333333333333, 0, 1.0, 1.0, 1.0, 0, 0.6, 0.639344262295082, 0.125, 1.0, 0.6451612903225806, 0.5675675675675675, 0.09090909090909091, 0.26…	157.0	41	45	38	508	702	218	132	261	416	333	4	49	95	86	146	214	79	292	219	56	111	238	128	193	111	150	65	157	117	131	269	84	74	20	213	33	113	159
X	3006167	3006176	FB	homozygous	4	FALSE	['P4', 'P3', 'P1', 'P2']	[(17, 27), (13, 23), (7, 0), (31, 35)]	[0, 0, 1, 0]	[1.0, 1.0, 0.875, 1.0]	38.0	29	15	43	44	328	105	14	56	124	77	8	31	40	70	34	38	66	38	55	9	31	31	17	42	14	71	19	23	29	20	30	15	14	4	35	43	27	36
X	3001237	3001266	BS	heterozygous	4	FALSE	['P2', 'P3', 'P5', 'P23']	[(1, 0), (2, 46), (5, 84), (0, 1)]	[33, 36, 29, 1]	[0.029411764705882353, 0.5714285714285714, 0.7542372881355932, 0.5]	38.0	29	15	43	44	328	105	14	56	124	77	8	31	40	70	34	38	66	38	55	9	31	31	17	42	14	71	19	23	29	20	30	15	14	4	35	43	27	36
X	2965336	2965345	rover	homozygous	4	FALSE	['P38', 'P17', 'P3', 'P41']	[(0, 1), (1, 0), (18, 31), (1, 0)]	[19, 34, 1, 12]	[0.05, 0.02857142857142857, 0.98, 0.07692307692307693]	62.0	18	15	18	76	389	102	38	55	154	120	30	23	71	35	116	84	157	50	49	24	164	64	44	48	29	61	29	78	38	35	83	64	22	62	25	14	18	186
X	2844538	2844547	roo	homozygous	9	FALSE	['P5', 'P12', 'P40', 'P24', 'P45A', 'P25', 'P39', 'P23', 'P24', 'P11']	[(0, 1), (125, 57), (82, 34), (2, 20), (0, 1), (13, 15), (28, 19), (3, 7), (1, 0), (74, 51)]	[36, 0, 0, 0, 46, 0, 0, 0, 4, 0]	[0.02702702702702703, 1.0, 1.0, 1.0, 0.02127659574468085, 1.0, 1.0, 1.0, 0.2, 1.0]	32.0	30	55	27	62	106	33	32	24	43	57	7	5	24	32	7	16	42	21	44	7	22	52	28	35	35	42	11	35	22	7	15	17	20	5	44	41	38	59
X	2792525	2792529	roo	heterozygous	60	FALSE	['P10', 'P50', 'P37', 'P21', 'P45B', 'P14', 'P38', 'P13', 'P53', 'P6', 'P18', 'P56', 'P2', 'P54', 'P5', 'P18', 'P17', 'P60', 'P45A', 'P46A', 'P46B', 'P3', 'P19', 'P61', 'P20', 'P3', 'P64', 'P49', 'P41', 'P28', 'P15', 'P48', 'P58', 'P7', 'P29', 'P9', 'P52', 'P62', 'R61', 'P31', 'P55', 'P43', 'P13', 'P48', 'P27', 'P44', 'P35', 'P66', 'P32', 'P1', 'P16', 'P65', 'P47', 'P36', 'P51', 'P4', 'P8', 'P34'…	[(110, 47), (65, 31), (42, 39), (4, 6), (14, 15), (112, 37), (70, 60), (0, 0), (73, 40), (22, 32), (2, 0), (84, 30), (26, 36), (81, 26), (11, 19), (68, 53), (136, 44), (59, 48), (32, 22), (76, 30), (76, 30), (13, 30), (96, 59), (46, 20), (243, 120), (1, 0), (50, 23), (67, 40), (85, 27), (39, 34), (93, 44), (0, 0), (76, 48), (66, 31), (40, 33), (151, 146), (63, 22), (34, 20), (70, 31), (33, 33), (…	[202, 117, 87, 203, 24, 181, 112, 0, 135, 65, 1423, 108, 62, 107, 80, 1206, 154, 115, 43, 112, 112, 42, 128, 43, 361, 59, 104, 112, 125, 95, 115, 0, 120, 140, 44, 265, 109, 70, 134, 37, 81, 171, 56, 100, 59, 123, 66, 81, 75, 29, 198, 84, 36, 63, 47, 51, 236, 66, 12, 86, 67, 150, 60, 94, 1398]	[0.4373259052924791, 0.4507042253521127, 0.48214285714285715, 0.046948356807511735, 0.5471698113207547, 0.45151515151515154, 0.5371900826446281, 0, 0.45564516129032256, 0.453781512605042, 0.0014035087719298245, 0.5135135135135135, 0.5, 0.5, 0.2727272727272727, 0.09118311981914091, 0.5389221556886228, 0.481981981981982, 0.5567010309278351, 0.48623853211009177, 0.48623853211009177, 0.50588235294117…	32.0	30	55	27	62	106	33	32	24	43	57	7	5	24	32	7	16	42	21	44	7	22	52	28	35	35	42	11	35	22	7	15	17	20	5	44	41	38	59
X	2773768	2773784	BS	homozygous	8	FALSE	['P39', 'P11', 'P40', 'P25', 'P12', 'P12', 'P24', 'P26', 'P23']	[(23, 6), (37, 15), (53, 21), (12, 11), (75, 17), (29, 32), (0, 4), (15, 30), (4, 5)]	[0, 0, 0, 0, 26, 0, 0, 0, 0]	[1.0, 1.0, 1.0, 1.0, 0.7796610169491526, 1.0, 1.0, 1.0, 1.0]	66.0	89	71	85	110	156	99	122	107	118	132	9	11	43	66	57	47	97	57	93	24	77	61	62	64	35	53	37	40	61	30	47	33	51	46	96	145	83	113
X	2764048	2764058	Ivk	homozygous	8	FALSE	['P23', 'P12', 'P24', 'P25', 'P39', 'P11', 'P26', 'P40']	[(1, 0), (83, 26), (1, 2), (3, 6), (3, 6), (40, 8), (8, 9), (22, 15)]	[0, 1, 4, 0, 3, 0, 0, 0]	[1.0, 0.990909090909091, 0.42857142857142855, 1.0, 0.75, 1.0, 1.0, 1.0]	66.0	89	71	85	110	156	99	122	107	118	132	9	11	43	66	57	47	97	57	93	24	77	61	62	64	35	53	37	40	61	30	47	33	51	46	96	145	83	113
X	2746144	2746156	I-element	homozygous	8	FALSE	['P12', 'P40', 'P23', 'P24', 'P25', 'P26', 'P11', 'P23', 'P39']	[(98, 70), (29, 30), (0, 6), (1, 9), (6, 20), (7, 33), (54, 37), (1, 0), (12, 15)]	[0, 0, 1, 0, 0, 0, 0, 9, 0]	[1.0, 1.0, 0.8571428571428571, 1.0, 1.0, 1.0, 1.0, 0.1, 1.0]	21.0	126	122	291	146	106	2	0	106	24	84	0	0	0	18	0	1	7	0	5	7	1	26	64	36	10	29	2	25	41	0	12	48	83	12	262	140	336	216
X	2618208	2618213	roo	homozygous	8	FALSE	['P39', 'P11', 'P39', 'P12', 'P26', 'P25', 'P40', 'P24', 'P23']	[(24, 10), (77, 47), (0, 0), (134, 71), (5, 22), (8, 31), (103, 33), (2, 29), (1, 14)]	[0, 0, 0, 0, 0, 0, 1, 0, 0]	[1.0, 1.0, 0, 1.0, 1.0, 1.0, 0.9927007299270073, 1.0, 1.0]	140.0	337	260	116	298	319	112	241	172	86	321	21	28	72	154	104	135	13	55	76	90	19	347	231	140	137	167	91	135	140	90	176	156	188	54	309	735	133	219
X	2591796	2591805	FB	homozygous	8	FALSE	['P39', 'P12', 'P40', 'P39', 'P24', 'P11', 'P26', 'P25', 'P23']	[(1, 0), (162, 37), (54, 11), (24, 2), (7, 15), (99, 21), (18, 42), (9, 19), (6, 11)]	[11, 0, 2, 2, 1, 2, 0, 0, 0]	[0.08333333333333333, 1.0, 0.9701492537313433, 0.9285714285714286, 0.9565217391304348, 0.9836065573770492, 1.0, 1.0, 1.0]	365.0	498	689	677	706	1943	801	572	400	539	473	31	38	159	241	366	269	818	646	318	117	390	681	365	205	219	354	169	330	234	120	411	178	483	117	601	434	425	1666
X	2578203	2578205	S-element	homozygous	54	FALSE	['P9', 'P65', 'P45B', 'R61', 'P5', 'P52', 'P4', 'P7', 'P45A', 'P32', 'P30', 'P62', 'P21', 'P12', 'P47', 'P46A', 'P22', 'P2', 'P6', 'P50', 'P38', 'P28', 'P42', 'P33', 'P15', 'P55', 'P10', 'P41', 'P34', 'P56', 'P17', 'P59', 'P48', 'P42', 'P46B', 'P14', 'P54', 'P3', 'P16', 'P49', 'P51', 'P43', 'P66', 'P61', 'P18', 'P58', 'P8', 'P57', 'P20', 'P44', 'P37', 'P21', 'P36', 'P19', 'P1', 'P44', 'P64']	[(56, 78), (2, 7), (2, 0), (3, 8), (18, 33), (7, 6), (32, 30), (24, 22), (14, 11), (11, 32), (9, 18), (18, 21), (3, 1), (0, 0), (15, 14), (8, 7), (2, 8), (45, 51), (35, 29), (7, 7), (8, 21), (3, 5), (0, 0), (8, 30), (27, 18), (1, 3), (20, 28), (6, 12), (1, 30), (4, 5), (24, 32), (10, 5), (20, 15), (5, 9), (8, 7), (33, 25), (5, 0), (32, 30), (15, 21), (6, 16), (10, 10), (6, 0), (6, 14), (0, 0), (3…	[0, 0, 8, 0, 0, 17, 0, 0, 0, 0, 0, 0, 1, 0, 0, 0, 0, 0, 0, 0, 0, 3, 0, 0, 0, 0, 0, 0, 0, 0, 0, 0, 0, 24, 0, 0, 7, 0, 1, 0, 0, 24, 0, 0, 0, 54, 0, 7, 1, 0, 0, 11, 31, 0, 0, 0, 0]	[1.0, 1.0, 0.2, 1.0, 1.0, 0.43333333333333335, 1.0, 1.0, 1.0, 1.0, 1.0, 1.0, 0.8, 0, 1.0, 1.0, 1.0, 1.0, 1.0, 1.0, 1.0, 0.7272727272727273, 0, 1.0, 1.0, 1.0, 1.0, 1.0, 1.0, 1.0, 1.0, 1.0, 1.0, 0.3684210526315789, 1.0, 1.0, 0.4166666666666667, 1.0, 0.972972972972973, 1.0, 1.0, 0.2, 1.0, 0, 1.0, 0.01818181818181818, 1.0, 0.46153846153846156, 0.9827586206896551, 1.0, 1.0, 0.08333333333333333, 0.0312…	365.0	498	689	677	706	1943	801	572	400	539	473	31	38	159	241	366	269	818	646	318	117	390	681	365	205	219	354	169	330	234	120	411	178	483	117	601	434	425	1666
X	2563842	2563847	roo	homozygous	11	FALSE	['P39', 'P12', 'P39', 'P26', 'P5', 'P40', 'P23', 'P6', 'P11', 'P25', 'P24', 'P20']	[(17, 13), (143, 65), (1, 0), (6, 44), (1, 0), (62, 38), (2, 11), (0, 1), (74, 41), (4, 31), (2, 15), (1, 0)]	[0, 3, 31, 0, 40, 0, 0, 30, 0, 0, 2, 168]	[1.0, 0.985781990521327, 0.03125, 1.0, 0.024390243902439025, 1.0, 1.0, 0.03225806451612903, 1.0, 1.0, 0.8947368421052632, 0.005917159763313609]	365.0	498	689	677	706	1943	801	572	400	539	473	31	38	159	241	366	269	818	646	318	117	390	681	365	205	219	354	169	330	234	120	411	178	483	117	601	434	425	1666
X	2512824	2512830	roo	homozygous	11	FALSE	['P37', 'P12', 'P26', 'P11', 'P6', 'P24', 'P23', 'P39', 'P25', 'P26', 'P26', 'P24', 'P40', 'P5']	[(1, 0), (159, 55), (1, 0), (101, 30), (1, 0), (2, 2), (6, 12), (27, 10), (12, 26), (9, 2), (5, 13), (2, 11), (83, 37), (0, 2)]	[51, 0, 51, 0, 45, 0, 0, 0, 0, 0, 0, 0, 1, 26]	[0.019230769230769232, 1.0, 0.019230769230769232, 1.0, 0.021739130434782608, 1.0, 1.0, 1.0, 1.0, 1.0, 1.0, 1.0, 0.9917355371900827, 0.07142857142857142]	365.0	498	689	677	709	1965	834	572	400	539	474	31	38	159	247	367	273	820	646	322	117	390	681	365	206	219	354	170	333	234	120	414	180	497	121	602	434	425	1724
X	2466115	2466124	FB	homozygous	8	FALSE	['P39', 'P24', 'P23', 'P11', 'P12', 'P26', 'P40', 'P25']	[(27, 6), (4, 15), (4, 9), (100, 44), (124, 52), (25, 41), (56, 17), (19, 37)]	[0, 0, 0, 0, 0, 0, 0, 0]	[1.0, 1.0, 1.0, 1.0, 1.0, 1.0, 1.0, 1.0]	37.0	213	386	615	86	383	76	152	150	126	145	7	2	30	23	46	69	29	23	120	0	25	3	37	5	35	7	4	13	79	12	30	38	48	19	482	355	329	323
X	2465442	2465447	Transpac	homozygous	60	FALSE	['P36', 'P15', 'P2', 'P12', 'P61', 'P38', 'P43', 'P27', 'P17', 'P41', 'P29', 'P29', 'P57', 'P51', 'R61', 'P4', 'P47', 'P16', 'P20', 'P46A', 'P46B', 'P30', 'P43', 'P56', 'P1', 'P19', 'P7', 'P6', 'P48', 'P21', 'P13', 'P35', 'P34', 'P59', 'P18', 'P32', 'P62', 'P10', 'P64', 'P14', 'P51', 'P60', 'P53', 'P58', 'P5', 'P8', 'P55', 'P52', 'P45A', 'P66', 'P31', 'P31', 'P42', 'P54', 'P45B', 'P65', 'P50', 'P…	[(8, 8), (13, 23), (33, 41), (1, 0), (3, 10), (16, 23), (1, 0), (11, 11), (29, 16), (15, 6), (0, 0), (6, 12), (9, 4), (0, 0), (11, 17), (31, 48), (18, 11), (38, 29), (52, 63), (13, 19), (13, 19), (6, 12), (19, 19), (8, 16), (20, 40), (22, 29), (0, 28), (27, 29), (24, 9), (2, 7), (10, 0), (3, 9), (10, 11), (8, 11), (33, 63), (11, 22), (16, 9), (11, 25), (17, 17), (29, 36), (5, 6), (11, 9), (13, 15…	[0, 0, 0, 17, 0, 0, 0, 0, 0, 18, 0, 0, 33, 0, 0, 2, 0, 1, 1, 0, 0, 0, 1, 2, 0, 0, 1, 0, 1, 0, 17, 16, 0, 1, 0, 1, 0, 0, 1, 1, 3, 0, 0, 0, 0, 0, 22, 2, 0, 0, 0, 37, 1, 0, 0, 0, 0, 0, 0, 0, 0, 0, 0, 0]	[1.0, 1.0, 1.0, 0.05555555555555555, 1.0, 1.0, 1.0, 1.0, 1.0, 0.5384615384615384, 0, 1.0, 0.2826086956521739, 0, 1.0, 0.9753086419753086, 1.0, 0.9852941176470589, 0.9913793103448276, 1.0, 1.0, 1.0, 0.9743589743589743, 0.9230769230769231, 1.0, 1.0, 0.9655172413793104, 1.0, 0.9705882352941176, 1.0, 0.37037037037037035, 0.42857142857142855, 1.0, 0.95, 1.0, 0.9705882352941176, 1.0, 1.0, 0.97142857142…	13.0	0	16	2	0	115	45	199	11	53	12	11	18	13	12	55	10	65	69	46	0	32	0	0	0	0	0	22	0	0	25	66	22	4	0	0	66	44	4
X	2442105	2442108	412	homozygous	61	FALSE	['P61', 'P42', 'P5', 'P13', 'P15', 'R61', 'P28', 'P2', 'P22', 'P18', 'P33', 'P49', 'P30', 'P60', 'P47', 'P45A', 'P30', 'P20', 'P53', 'P58', 'P57', 'P21', 'P45B', 'P32', 'P41', 'P50', 'P45B', 'P27', 'P12', 'P55', 'P37', 'P54', 'P16', 'P4', 'P59', 'P30', 'P56', 'P34', 'P43', 'P46B', 'P18', 'P10', 'P29', 'P19', 'P21', 'P6', 'P51', 'P35', 'P3', 'P7', 'P65', 'P8', 'P22', 'P14', 'P36', 'P38', 'P44', 'P…	[(33, 12), (79, 52), (26, 26), (36, 51), (89, 41), (56, 33), (27, 29), (35, 34), (1, 0), (3, 0), (32, 42), (40, 28), (1, 0), (46, 28), (57, 32), (57, 40), (9, 2), (201, 135), (42, 28), (46, 34), (53, 47), (4, 0), (1, 0), (49, 53), (63, 40), (57, 37), (0, 8), (18, 62), (1, 0), (19, 20), (44, 58), (41, 35), (111, 82), (29, 33), (40, 26), (13, 8), (59, 48), (33, 28), (1, 0), (44, 33), (66, 58), (83,…	[0, 0, 0, 19, 0, 0, 0, 1, 15, 67, 0, 0, 42, 0, 0, 0, 0, 5, 0, 0, 0, 2, 20, 1, 0, 2, 0, 0, 203, 0, 1, 0, 0, 0, 0, 0, 0, 0, 67, 1, 5, 0, 0, 4, 0, 0, 0, 0, 0, 0, 0, 0, 15, 0, 2, 0, 0, 1, 0, 0, 0, 1, 0, 0, 1, 0, 1, 0]	[1.0, 1.0, 1.0, 0.8207547169811321, 1.0, 1.0, 1.0, 0.9857142857142858, 0.0625, 0.04285714285714286, 1.0, 1.0, 0.023255813953488372, 1.0, 1.0, 1.0, 1.0, 0.9853372434017595, 1.0, 1.0, 1.0, 0.6666666666666666, 0.047619047619047616, 0.9902912621359223, 1.0, 0.9791666666666666, 1.0, 1.0, 0.004901960784313725, 1.0, 0.9902912621359223, 1.0, 1.0, 1.0, 1.0, 1.0, 1.0, 1.0, 0.014705882352941176, 0.987179487…	23.0	16	26	58	20	215	122	0	26	83	66	10	15	33	28	36	13	23	45	38	3	7	23	51	14	6	21	2	7	24	19	21	23	14	14	53	72	37	37
X	2431708	2431721	Doc	homozygous	60	FALSE	['P16', 'P1', 'P44', 'P33', 'P28', 'P56', 'P34', 'P48', 'P18', 'P21', 'P61', 'P7', 'P43', 'P9', 'P50', 'P13', 'P35', 'P2', 'P10', 'P4', 'P45B', 'P41', 'R61', 'R61', 'P52', 'P29', 'P51', 'P65', 'P66', 'P8', 'P64', 'P62', 'P15', 'P42', 'P37', 'P3', 'P57', 'P14', 'P34', 'P38', 'P58', 'P55', 'P36', 'P49', 'P5', 'P19', 'P6', 'P60', 'P46A', 'P46B', 'P59', 'P53', 'P54', 'P15', 'P45B', 'P30', 'P32', 'P47…	[(96, 40), (25, 34), (41, 14), (52, 24), (24, 25), (63, 17), (25, 17), (53, 21), (97, 31), (0, 6), (31, 5), (56, 18), (67, 14), (170, 94), (42, 19), (28, 46), (21, 14), (32, 28), (87, 46), (26, 13), (4, 4), (57, 20), (51, 23), (1, 0), (52, 18), (15, 18), (1, 0), (51, 12), (61, 15), (74, 60), (52, 10), (44, 15), (0, 0), (56, 28), (39, 16), (27, 23), (44, 11), (102, 35), (1, 0), (53, 18), (37, 19),…	[0, 0, 0, 0, 0, 0, 0, 24, 0, 1, 0, 0, 0, 0, 0, 0, 0, 0, 0, 0, 0, 0, 0, 73, 0, 0, 38, 0, 0, 0, 0, 0, 0, 0, 0, 0, 0, 0, 62, 0, 0, 0, 0, 0, 0, 0, 0, 0, 0, 0, 0, 0, 0, 2, 6, 0, 0, 0, 0, 0, 0, 0, 0, 0, 0]	[1.0, 1.0, 1.0, 1.0, 1.0, 1.0, 1.0, 0.7551020408163265, 1.0, 0.8571428571428571, 1.0, 1.0, 1.0, 1.0, 1.0, 1.0, 1.0, 1.0, 1.0, 1.0, 1.0, 1.0, 1.0, 0.013513513513513514, 1.0, 1.0, 0.02564102564102564, 1.0, 1.0, 1.0, 1.0, 1.0, 0, 1.0, 1.0, 1.0, 1.0, 1.0, 0.015873015873015872, 1.0, 1.0, 1.0, 1.0, 1.0, 1.0, 1.0, 1.0, 1.0, 1.0, 1.0, 1.0, 1.0, 1.0, 0.9692307692307692, 0.25, 1.0, 1.0, 1.0, 1.0, 1.0, 1.0,…	174.0	153	65	198	244	1370	112	159	223	335	565	11	73	202	107	132	214	299	119	93	70	442	328	164	123	79	211	803	123	252	139	246	140	121	36	137	136	174	298
X	2350903	2350904	pogo	homozygous	9	FALSE	['P39', 'P23', 'P5', 'P26', 'P12', 'P25', 'P24', 'P11', 'P40']	[(16, 7), (2, 11), (0, 2), (6, 33), (69, 66), (5, 22), (1, 25), (58, 52), (50, 30)]	[2, 1, 33, 0, 16, 0, 0, 8, 8]	[0.92, 0.9285714285714286, 0.05714285714285714, 1.0, 0.8940397350993378, 1.0, 1.0, 0.9322033898305084, 0.9090909090909091]	37.0	74	120	46	0	37	46	0	112	41	114	1	21	62	55	56	26	23	44	42	4	54	25	38	14	11	53	20	33	111	4	47	20	40	0	37	21	56	276
X	1904038	1904042	Transpac	homozygous	61	FALSE	['P4', 'P49', 'P51', 'P42', 'P50', 'P54', 'P64', 'P3', 'P57', 'P38', 'P46B', 'P57', 'P48', 'P59', 'P62', 'P17', 'P33', 'P1', 'P15', 'P18', 'P6', 'P8', 'P17', 'P50', 'P31', 'P45B', 'P34', 'P7', 'P20', 'P61', 'P43', 'P35', 'P58', 'P45A', 'P47', 'P56', 'P29', 'P22', 'P21', 'P65', 'P44', 'P66', 'P13', 'P10', 'P9', 'P30', 'P11', 'P5', 'P27', 'R61', 'P41', 'P52', 'P55', 'P14', 'P32', 'P53', 'P28', 'P36…	[(19, 44), (17, 34), (12, 12), (42, 40), (0, 0), (23, 29), (25, 20), (21, 34), (2, 0), (26, 63), (38, 38), (23, 37), (39, 51), (27, 21), (21, 31), (68, 54), (20, 52), (9, 44), (51, 39), (27, 33), (27, 36), (52, 68), (9, 25), (32, 31), (19, 36), (10, 0), (11, 46), (37, 27), (121, 163), (19, 11), (47, 57), (14, 28), (28, 17), (39, 57), (42, 16), (41, 28), (23, 35), (1, 12), (8, 14), (22, 18), (48, …	[0, 0, 4, 0, 0, 0, 0, 0, 34, 0, 0, 0, 0, 0, 0, 0, 0, 0, 0, 0, 1, 0, 32, 0, 0, 0, 0, 0, 0, 0, 0, 0, 0, 0, 0, 0, 0, 16, 0, 0, 0, 0, 54, 0, 1, 0, 0, 0, 0, 0, 0, 0, 0, 0, 1, 0, 0, 0, 6, 0, 0, 0, 0, 0]	[1.0, 1.0, 0.8571428571428571, 1.0, 0, 1.0, 1.0, 1.0, 0.05555555555555555, 1.0, 1.0, 1.0, 1.0, 1.0, 1.0, 1.0, 1.0, 1.0, 1.0, 1.0, 0.984375, 1.0, 0.5151515151515151, 1.0, 1.0, 1.0, 1.0, 1.0, 1.0, 1.0, 1.0, 1.0, 1.0, 1.0, 1.0, 1.0, 1.0, 0.4482758620689655, 1.0, 1.0, 1.0, 1.0, 0.3333333333333333, 1.0, 0.9928571428571429, 1.0, 0, 1.0, 1.0, 1.0, 1.0, 1.0, 1.0, 1.0, 0.984375, 1.0, 1.0, 1.0, 0.949152542…	135.0	13	105	26	150	291	74	29	206	151	267	12	42	60	73	137	135	108	107	209	39	153	200	68	172	30	149	77	187	96	121	188	94	39	4	111	24	63	187
X	1728849	1728852	412	homozygous	60	FALSE	['P55', 'P18', 'P59', 'P46B', 'P53', 'P52', 'P13', 'P3', 'P17', 'P8', 'P51', 'P31', 'P61', 'P21', 'P2', 'P44', 'P66', 'P27', 'P35', 'P32', 'P1', 'P15', 'P16', 'P34', 'P29', 'P48', 'P56', 'P36', 'P34', 'P45A', 'P43', 'P28', 'P7', 'P8', 'P6', 'P42', 'P9', 'P47', 'R61', 'P10', 'P64', 'P22', 'P5', 'P57', 'P54', 'P46A', 'P45B', 'P60', 'P4', 'P64', 'P14', 'P30', 'P58', 'P9', 'P55', 'P65', 'P38', 'P50',…	[(1, 0), (27, 33), (28, 23), (22, 35), (27, 22), (38, 22), (32, 33), (23, 20), (96, 49), (52, 44), (13, 27), (31, 33), (1, 0), (0, 16), (31, 34), (54, 31), (31, 26), (10, 32), (17, 48), (35, 68), (23, 23), (62, 27), (72, 38), (26, 34), (18, 31), (45, 30), (40, 30), (19, 24), (1, 0), (31, 12), (50, 35), (6, 23), (68, 47), (1, 0), (34, 30), (37, 25), (1, 0), (63, 28), (27, 45), (79, 42), (37, 31), …	[36, 87, 0, 0, 0, 0, 0, 0, 0, 0, 0, 0, 43, 0, 0, 0, 0, 0, 0, 0, 0, 0, 0, 0, 0, 0, 0, 0, 21, 0, 0, 0, 0, 78, 0, 0, 143, 0, 0, 0, 0, 0, 1, 0, 0, 0, 0, 0, 0, 56, 0, 0, 1, 0, 0, 0, 0, 0, 0, 0, 0, 0, 0, 0, 0, 0, 0]	[0.02702702702702703, 0.40816326530612246, 1.0, 1.0, 1.0, 1.0, 1.0, 1.0, 1.0, 1.0, 1.0, 1.0, 0.022727272727272728, 1.0, 1.0, 1.0, 1.0, 1.0, 1.0, 1.0, 1.0, 1.0, 1.0, 1.0, 1.0, 1.0, 1.0, 1.0, 0.045454545454545456, 1.0, 1.0, 1.0, 1.0, 0.012658227848101266, 1.0, 1.0, 0.006944444444444444, 1.0, 1.0, 1.0, 1.0, 1.0, 0.9824561403508771, 1.0, 1.0, 1.0, 1.0, 1.0, 1.0, 0.017543859649122806, 1.0, 1.0, 0.9787…	88.0	19	82	94	230	535	83	433	90	113	212	7	28	88	87	61	89	112	104	172	28	70	79	86	49	19	83	77	60	68	48	80	37	33	7	76	73	66	160
X	1705520	1705528	FB	homozygous	8	FALSE	['P24', 'P25', 'P40', 'P39', 'P12', 'P26', 'P11', 'P23']	[(11, 15), (9, 17), (50, 11), (22, 2), (170, 35), (11, 20), (85, 14), (3, 6)]	[0, 0, 0, 0, 2, 0, 0, 0]	[1.0, 1.0, 1.0, 1.0, 0.9903381642512077, 1.0, 1.0, 1.0]	88.0	19	82	94	230	535	83	433	90	113	212	7	28	88	87	61	89	112	104	172	28	70	79	86	49	19	83	77	60	68	48	80	37	33	7	76	73	66	160
X	1624083	1624090	hobo	homozygous	8	FALSE	['P24', 'P39', 'P11', 'P40', 'P26', 'P25', 'P40', 'P23', 'P12']	[(2, 18), (13, 13), (76, 30), (1, 0), (13, 49), (9, 19), (50, 24), (1, 19), (99, 52)]	[0, 2, 0, 31, 0, 0, 0, 0, 0]	[1.0, 0.9285714285714286, 1.0, 0.03125, 1.0, 1.0, 1.0, 1.0, 1.0]	26.0	36	42	75	67	68	0	31	77	45	44	4	0	0	24	0	0	0	0	0	6	0	26	47	25	20	30	0	14	33	10	0	42	21	14	97	61	156	66
X	1610890	1610894	roo	homozygous	8	FALSE	['P23', 'P40', 'P11', 'P24', 'P12', 'P26', 'P25', 'P39']	[(6, 18), (81, 17), (84, 42), (6, 15), (191, 52), (29, 44), (13, 35), (26, 10)]	[0, 0, 1, 0, 1, 0, 0, 0]	[1.0, 1.0, 0.9921259842519685, 1.0, 0.9959016393442623, 1.0, 1.0, 1.0]	26.0	36	42	75	67	68	0	31	77	45	44	4	0	0	24	0	0	0	0	0	6	0	26	47	25	20	30	0	14	33	10	0	42	21	14	97	61	156	66
X	1607894	1607926	BS	homozygous	8	FALSE	['P4', 'P26', 'P12', 'P5', 'P2', 'P1', 'P23', 'P11']	[(0, 10), (0, 6), (0, 2), (3, 9), (0, 11), (1, 25), (0, 1), (0, 2)]	[1, 1, 0, 1, 1, 5, 0, 1]	[0.9090909090909091, 0.8571428571428571, 1.0, 0.9230769230769231, 0.9166666666666666, 0.8387096774193549, 1.0, 0.6666666666666666]	86.0	31	51	60	93	171	66	220	83	89	269	0	0	55	122	71	46	155	87	60	21	55	88	84	86	32	94	73	38	131	43	168	67	40	14	67	59	94	270
X	1523703	1523715	jockey	homozygous	7	FALSE	['P39', 'P11', 'P25', 'P25', 'P26', 'P23', 'P40', 'P25', 'P23', 'P12']	[(19, 3), (57, 14), (0, 2), (2, 0), (34, 30), (4, 6), (0, 0), (14, 3), (1, 1), (150, 30)]	[0, 1, 0, 21, 0, 0, 0, 0, 0, 0]	[1.0, 0.9861111111111112, 1.0, 0.08695652173913043, 1.0, 1.0, 0, 1.0, 1.0, 1.0]	39.0	0	5	33	31	298	118	80	14	146	0	18	26	50	0	66	87	103	85	100	0	91	0	1	0	0	50	61	39	66	47	100	7	0	0	1	21	14	0
X	1454155	1454160	diver	homozygous	60	FALSE	['P35', 'P37', 'P41', 'P54', 'P21', 'P45A', 'P20', 'P38', 'P28', 'P9', 'P29', 'P18', 'P64', 'P60', 'P6', 'P65', 'R61', 'P4', 'P43', 'P46A', 'P56', 'P33', 'P32', 'P34', 'P52', 'P15', 'P17', 'P13', 'P57', 'P14', 'P58', 'P46B', 'P59', 'P14', 'P48', 'P53', 'P17', 'P36', 'P61', 'P49', 'P7', 'P22', 'P44', 'P50', 'P31', 'P51', 'P45B', 'P47', 'P19', 'P2', 'P30', 'P10', 'P62', 'P16', 'P3', 'P8', 'P66', 'P…	[(1, 0), (18, 15), (25, 21), (33, 18), (0, 9), (17, 7), (103, 67), (31, 36), (6, 18), (109, 89), (10, 20), (54, 36), (16, 16), (19, 20), (41, 30), (19, 23), (15, 21), (17, 27), (17, 23), (18, 12), (31, 23), (25, 34), (27, 26), (24, 25), (15, 18), (48, 35), (54, 39), (29, 48), (13, 6), (68, 43), (22, 16), (18, 12), (9, 7), (0, 0), (38, 12), (14, 15), (3, 39), (16, 20), (9, 11), (27, 15), (31, 45),…	[49, 0, 0, 0, 0, 0, 0, 0, 0, 0, 0, 0, 1, 0, 2, 1, 0, 1, 0, 13, 0, 0, 0, 1, 0, 0, 0, 0, 0, 0, 0, 13, 1, 0, 0, 0, 30, 0, 1, 0, 0, 0, 1, 0, 0, 0, 7, 0, 0, 1, 0, 0, 0, 0, 0, 0, 0, 0, 39, 0, 0, 0, 0, 6]	[0.02, 1.0, 1.0, 1.0, 1.0, 1.0, 1.0, 1.0, 1.0, 1.0, 1.0, 1.0, 0.9696969696969697, 1.0, 0.9726027397260274, 0.9767441860465116, 1.0, 0.9777777777777777, 1.0, 0.6976744186046512, 1.0, 1.0, 1.0, 0.98, 1.0, 1.0, 1.0, 1.0, 1.0, 1.0, 1.0, 0.6976744186046512, 0.9411764705882353, 0, 1.0, 1.0, 0.5833333333333334, 1.0, 0.9523809523809523, 1.0, 1.0, 1.0, 0.9836065573770492, 1.0, 1.0, 1.0, 0.3636363636363636…	63.0	38	90	51	109	410	42	0	40	44	250	32	39	98	113	54	53	65	122	95	11	18	75	107	54	11	97	48	63	52	52	129	47	51	11	25	36	55	318
X	1318398	1318409	FB	homozygous	8	FALSE	['P54', 'P53', 'P64', 'P45A', 'R61', 'P46A', 'P45B', 'P64', 'P45A', 'P46B']	[(54, 22), (42, 20), (1, 0), (1, 0), (66, 28), (44, 18), (13, 5), (60, 19), (37, 9), (44, 18)]	[0, 1, 62, 27, 0, 0, 0, 0, 0, 0]	[1.0, 0.9841269841269841, 0.015873015873015872, 0.03571428571428571, 1.0, 1.0, 1.0, 1.0, 1.0, 1.0]	64.0	90	55	111	65	182	50	129	41	73	129	7	16	74	90	53	50	82	80	65	10	66	61	50	48	31	64	45	54	44	32	66	55	27	15	70	62	79	140
X	1272442	1272453	Doc	homozygous	8	FALSE	['P11', 'P39', 'P24', 'P12', 'P5', 'P25', 'P39', 'P40', 'P26', 'P11', 'P26']	[(1, 0), (4, 2), (0, 3), (38, 21), (1, 0), (0, 7), (0, 0), (21, 5), (1, 0), (19, 13), (0, 11)]	[35, 2, 0, 0, 37, 0, 0, 0, 36, 1, 0]	[0.027777777777777776, 0.75, 1.0, 1.0, 0.02631578947368421, 1.0, 0, 1.0, 0.02702702702702703, 0.9696969696969697, 1.0]	55.0	17	0	6	113	259	53	44	34	178	126	0	0	42	35	98	36	8	152	186	0	0	77	91	39	0	1	26	41	91	26	173	43	48	23	86	80	56	107
X	1199991	1199995	roo	homozygous	60	FALSE	['P18', 'P58', 'P31', 'P29', 'P33', 'P4', 'P32', 'P1', 'P44', 'P53', 'P64', 'P22', 'P21', 'P58', 'P60', 'P62', 'P17', 'P19', 'P18', 'P50', 'P47', 'P3', 'P37', 'P6', 'P20', 'P41', 'P28', 'P51', 'P55', 'P45A', 'P46B', 'P55', 'P10', 'P65', 'P16', 'P35', 'P45B', 'P34', 'P36', 'P61', 'P59', 'P31', 'P46A', 'P14', 'P21', 'P56', 'P27', 'P8', 'P13', 'P49', 'P20', 'P66', 'R61', 'P52', 'P3', 'P5', 'P36', 'P…	[(1, 0), (1, 0), (1, 0), (17, 19), (14, 21), (18, 37), (21, 7), (25, 35), (46, 14), (0, 0), (22, 24), (1, 9), (1, 0), (34, 24), (31, 21), (26, 12), (86, 28), (73, 56), (60, 56), (30, 16), (35, 26), (1, 0), (32, 12), (37, 37), (152, 95), (48, 29), (16, 15), (3, 0), (11, 8), (49, 23), (27, 13), (1, 0), (95, 43), (36, 18), (77, 30), (16, 25), (12, 6), (6, 14), (21, 20), (10, 10), (28, 18), (29, 18),…	[50, 60, 14, 0, 0, 0, 0, 3, 0, 0, 0, 0, 0, 0, 0, 0, 0, 0, 0, 2, 1, 27, 0, 1, 0, 0, 0, 26, 0, 0, 0, 1, 0, 0, 0, 0, 0, 0, 0, 0, 0, 0, 0, 0, 0, 1, 0, 0, 14, 0, 192, 74, 0, 0, 1, 0, 47, 0, 0, 0, 1, 0, 0, 0, 0, 0, 0, 19, 0, 0, 0, 0]	[0.0196078431372549, 0.01639344262295082, 0.06666666666666667, 1.0, 1.0, 1.0, 1.0, 0.9523809523809523, 1.0, 0, 1.0, 1.0, 1.0, 1.0, 1.0, 1.0, 1.0, 1.0, 1.0, 0.9583333333333334, 0.9838709677419355, 0.03571428571428571, 1.0, 0.9866666666666667, 1.0, 1.0, 1.0, 0.10344827586206896, 1.0, 1.0, 1.0, 0.5, 1.0, 1.0, 1.0, 1.0, 1.0, 1.0, 1.0, 1.0, 1.0, 1.0, 1.0, 1.0, 1.0, 0.9846153846153847, 1.0, 1.0, 0.1764…	68.0	100	33	199	98	297	122	62	70	86	128	22	24	56	61	73	65	96	69	73	17	125	50	23	46	37	144	91	38	54	29	82	67	32	16	65	109	59	225
X	1179470	1179473	412	homozygous	9	FALSE	['P40', 'P11', 'P40', 'P26', 'P24', 'P12', 'P5', 'P25', 'P39', 'P23']	[(49, 32), (38, 23), (1, 0), (7, 40), (3, 18), (97, 55), (1, 2), (9, 26), (22, 11), (1, 16)]	[0, 0, 64, 0, 0, 0, 29, 0, 0, 0]	[1.0, 1.0, 0.015384615384615385, 1.0, 1.0, 1.0, 0.09375, 1.0, 1.0, 1.0]	28.0	59	39	68	97	136	26	90	35	42	39	0	1	16	34	25	21	36	15	18	6	27	35	47	12	13	14	16	24	45	14	24	23	19	2	76	58	89	68
X	1149279	1149287	roo	homozygous	2	TRUE	['P34', 'P33']	[(30, 43), (46, 51)]	[1, 0]	[0.9864864864864865, 1.0]	26.0	14	0	38	100	183	34	42	37	64	97	0	21	45	0	53	71	46	60	29	0	50	0	37	0	0	0	43	0	23	22	56	4	24	0	14	98	18	36
X	1129708	1129717	I-element	homozygous	60	FALSE	['P27', 'P32', 'P8', 'P3', 'R61', 'P14', 'P4', 'P50', 'P18', 'P44', 'P20', 'P58', 'P64', 'P15', 'P46B', 'P1', 'P31', 'P46A', 'P41', 'P43', 'P38', 'P36', 'P56', 'P66', 'P65', 'P35', 'P17', 'P9', 'P6', 'P10', 'P42', 'P45A', 'P31', 'P52', 'P47', 'P13', 'P59', 'P19', 'P62', 'P15', 'P53', 'P16', 'P60', 'P55', 'P34', 'P61', 'P48', 'P57', 'P5', 'P30', 'P31', 'P37', 'P53', 'P65', 'P29', 'P51', 'P44', 'P5…	[(11, 9), (33, 42), (36, 45), (38, 33), (28, 25), (61, 35), (26, 32), (21, 29), (65, 78), (2, 0), (100, 69), (18, 23), (26, 11), (38, 20), (30, 12), (31, 24), (11, 2), (30, 12), (36, 24), (30, 21), (41, 31), (22, 37), (27, 20), (28, 24), (1, 0), (29, 63), (72, 22), (90, 94), (29, 35), (46, 38), (29, 27), (36, 16), (9, 8), (24, 23), (49, 23), (90, 6), (29, 18), (70, 46), (22, 14), (1, 0), (31, 20)…	[0, 0, 0, 0, 0, 3, 0, 0, 0, 30, 1, 0, 0, 0, 0, 0, 0, 0, 0, 1, 1, 0, 0, 0, 36, 0, 0, 0, 0, 0, 0, 0, 10, 0, 0, 0, 0, 1, 0, 60, 0, 0, 0, 0, 0, 0, 0, 0, 1, 0, 15, 1, 0, 0, 1, 0, 0, 0, 2, 0, 0, 0, 0, 0, 0, 0, 0]	[1.0, 1.0, 1.0, 1.0, 1.0, 0.9696969696969697, 1.0, 1.0, 1.0, 0.0625, 0.9941176470588236, 1.0, 1.0, 1.0, 1.0, 1.0, 1.0, 1.0, 1.0, 0.9807692307692307, 0.9863013698630136, 1.0, 1.0, 1.0, 0.02702702702702703, 1.0, 1.0, 1.0, 1.0, 1.0, 1.0, 1.0, 0.6296296296296297, 1.0, 1.0, 1.0, 1.0, 0.9914529914529915, 1.0, 0.01639344262295082, 1.0, 1.0, 1.0, 1.0, 1.0, 1.0, 1.0, 1.0, 0.9827586206896551, 1.0, 0.117647…	26.0	14	0	38	100	183	34	42	37	64	97	0	21	45	0	53	71	46	60	29	0	50	0	37	0	0	0	43	0	23	22	56	4	24	0	14	98	18	36
X	1112757	1112760	opus	homozygous	8	FALSE	['P23', 'P26', 'P24', 'P12', 'P40', 'P39', 'P11', 'P25']	[(0, 5), (7, 23), (3, 10), (80, 38), (39, 19), (11, 2), (39, 11), (5, 18)]	[2, 0, 0, 0, 0, 0, 0, 0]	[0.7142857142857143, 1.0, 1.0, 1.0, 1.0, 1.0, 1.0, 1.0]	132.0	52	74	82	144	344	69	73	88	274	244	18	40	304	35	145	119	213	81	114	33	132	272	105	86	25	171	45	73	203	67	287	63	106	13	239	110	158	146
X	998281	998287	roo	homozygous	2	TRUE	['P28', 'P27']	[(41, 24), (25, 31)]	[0, 0]	[1.0, 1.0]	62.0	0	0	107	98	174	58	34	20	65	86	14	14	75	0	76	66	84	81	65	22	84	50	63	67	7	68	38	0	48	70	127	8	38	0	60	1	10	212
X	984954	984959	diver	homozygous	61	FALSE	['P37', 'P65', 'P51', 'P29', 'P30', 'P58', 'P45B', 'P13', 'P34', 'P53', 'P38', 'P64', 'P14', 'P19', 'P59', 'P41', 'P12', 'P22', 'P1', 'P32', 'P61', 'P44', 'P62', 'P52', 'P42', 'P36', 'P5', 'P54', 'R61', 'P6', 'P47', 'P21', 'P17', 'P8', 'P16', 'P18', 'P66', 'P27', 'P9', 'P31', 'P56', 'P57', 'P4', 'P33', 'P49', 'P35', 'P15', 'P55', 'P46B', 'P3', 'P45B', 'P2', 'P10', 'P20', 'P50', 'P43', 'P46A', 'P2…	[(44, 31), (31, 21), (23, 15), (25, 35), (43, 36), (36, 26), (3, 0), (64, 60), (33, 25), (40, 34), (51, 46), (43, 28), (81, 63), (63, 50), (31, 24), (32, 34), (0, 0), (3, 22), (28, 22), (43, 56), (21, 13), (59, 33), (36, 25), (36, 31), (52, 36), (30, 39), (26, 21), (45, 27), (30, 33), (34, 26), (45, 32), (3, 5), (94, 51), (65, 81), (67, 59), (75, 116), (36, 29), (17, 28), (106, 105), (25, 23), (3…	[0, 0, 0, 0, 0, 0, 27, 0, 0, 0, 0, 0, 0, 0, 0, 0, 0, 0, 0, 0, 0, 0, 0, 0, 0, 0, 0, 0, 0, 0, 0, 0, 0, 0, 0, 0, 0, 0, 0, 0, 0, 0, 0, 0, 0, 0, 0, 0, 0, 0, 0, 0, 0, 0, 0, 0, 0, 0, 0, 0, 0, 0, 0]	[1.0, 1.0, 1.0, 1.0, 1.0, 1.0, 0.1, 1.0, 1.0, 1.0, 1.0, 1.0, 1.0, 1.0, 1.0, 1.0, 0, 1.0, 1.0, 1.0, 1.0, 1.0, 1.0, 1.0, 1.0, 1.0, 1.0, 1.0, 1.0, 1.0, 1.0, 1.0, 1.0, 1.0, 1.0, 1.0, 1.0, 1.0, 1.0, 1.0, 1.0, 1.0, 1.0, 1.0, 1.0, 1.0, 1.0, 1.0, 1.0, 1.0, 1.0, 1.0, 1.0, 1.0, 1.0, 1.0, 1.0, 1.0, 1.0, 1.0, 1.0, 1.0, 1.0]	62.0	0	0	107	98	174	58	34	20	65	86	14	14	75	0	76	66	84	81	65	22	84	50	63	67	7	68	38	0	48	70	127	8	38	0	60	1	10	212
X	887326	887334	flea	homozygous	60	FALSE	['P42', 'P6', 'P53', 'P45A', 'P48', 'P45B', 'P50', 'P66', 'P61', 'P35', 'P37', 'R61', 'P65', 'P27', 'P51', 'P1', 'P41', 'P36', 'P45B', 'P20', 'P46A', 'P46B', 'P21', 'P17', 'P60', 'P53', 'P33', 'P44', 'P4', 'P28', 'P59', 'P31', 'P62', 'P57', 'P47', 'P43', 'P7', 'P19', 'P49', 'P9', 'P34', 'P42', 'P56', 'P5', 'P15', 'P48', 'P13', 'P2', 'P13', 'P60', 'P3', 'P47', 'P55', 'P30', 'P32', 'P52', 'P64', 'P…	[(10, 17), (39, 32), (1, 0), (13, 20), (10, 16), (0, 4), (6, 24), (12, 19), (1, 5), (3, 15), (12, 14), (10, 15), (5, 11), (3, 22), (7, 3), (18, 30), (7, 15), (1, 0), (1, 0), (49, 63), (5, 13), (5, 13), (0, 1), (37, 27), (1, 0), (2, 16), (9, 21), (19, 16), (22, 33), (5, 5), (16, 12), (8, 7), (18, 7), (7, 13), (0, 0), (10, 17), (12, 34), (20, 18), (4, 23), (39, 69), (2, 10), (1, 0), (11, 16), (14, …	[0, 0, 20, 0, 0, 0, 1, 0, 0, 0, 0, 0, 1, 0, 0, 0, 0, 50, 3, 0, 0, 0, 2, 0, 49, 0, 0, 0, 1, 0, 0, 3, 0, 0, 0, 0, 0, 3, 0, 0, 0, 15, 0, 0, 1, 43, 0, 0, 13, 2, 0, 0, 37, 0, 0, 0, 0, 117, 0, 0, 48, 0, 0, 0, 0, 0, 3, 0, 0, 0, 0, 0]	[1.0, 1.0, 0.047619047619047616, 1.0, 1.0, 1.0, 0.967741935483871, 1.0, 1.0, 1.0, 1.0, 1.0, 0.9411764705882353, 1.0, 1.0, 1.0, 1.0, 0.0196078431372549, 0.25, 1.0, 1.0, 1.0, 0.3333333333333333, 1.0, 0.02, 1.0, 1.0, 1.0, 0.9821428571428571, 1.0, 1.0, 0.8333333333333334, 1.0, 1.0, 0, 1.0, 1.0, 0.926829268292683, 1.0, 1.0, 1.0, 0.0625, 1.0, 1.0, 0.9803921568627451, 0.022727272727272728, 0, 1.0, 0.711…	56.0	73	40	135	94	297	66	83	90	65	104	14	18	57	33	35	61	59	42	67	21	48	58	85	44	35	39	38	44	40	27	56	35	44	28	97	62	85	138
X	715015	715019	roo	homozygous	61	FALSE	['P57', 'P59', 'P9', 'R61', 'P45B', 'P22', 'P53', 'P55', 'P61', 'P44', 'P62', 'P16', 'P35', 'P44', 'P10', 'P1', 'P29', 'P50', 'P21', 'P52', 'P37', 'P47', 'P18', 'P15', 'P19', 'P34', 'P8', 'P19', 'P27', 'P49', 'P54', 'P46A', 'P48', 'P11', 'P44', 'P66', 'P31', 'P6', 'P9', 'P28', 'P43', 'P2', 'P4', 'P32', 'P58', 'P36', 'P7', 'P17', 'P5', 'P64', 'P42', 'P13', 'P65', 'P60', 'P30', 'P46B', 'P45A', 'P59…	[(53, 44), (1, 0), (182, 116), (49, 55), (5, 6), (6, 24), (53, 61), (21, 20), (27, 23), (2, 14), (36, 44), (106, 70), (26, 47), (2, 25), (72, 88), (18, 42), (18, 28), (56, 66), (1, 16), (53, 46), (41, 59), (42, 30), (84, 50), (67, 50), (64, 95), (22, 45), (81, 72), (0, 0), (21, 32), (26, 52), (49, 58), (52, 60), (50, 48), (0, 1), (61, 55), (40, 47), (22, 52), (23, 30), (14, 99), (36, 60), (85, 55…	[0, 33, 0, 0, 0, 0, 0, 0, 0, 21, 0, 1, 0, 0, 0, 0, 0, 0, 0, 0, 0, 0, 0, 0, 0, 0, 0, 0, 0, 0, 0, 0, 0, 47, 0, 0, 0, 0, 0, 0, 0, 0, 0, 0, 0, 0, 0, 0, 0, 0, 0, 0, 0, 0, 0, 0, 0, 0, 0, 15, 0, 0, 0, 0, 52, 0, 0, 0]	[1.0, 0.029411764705882353, 1.0, 1.0, 1.0, 1.0, 1.0, 1.0, 1.0, 0.43243243243243246, 1.0, 0.9943502824858758, 1.0, 1.0, 1.0, 1.0, 1.0, 1.0, 1.0, 1.0, 1.0, 1.0, 1.0, 1.0, 1.0, 1.0, 1.0, 0, 1.0, 1.0, 1.0, 1.0, 1.0, 0.020833333333333332, 1.0, 1.0, 1.0, 1.0, 1.0, 1.0, 1.0, 1.0, 1.0, 1.0, 1.0, 1.0, 1.0, 1.0, 1.0, 1.0, 1.0, 1.0, 1.0, 1.0, 1.0, 1.0, 1.0, 1.0, 1.0, 0.7058823529411765, 1.0, 1.0, 1.0, 1.0, …	56.0	73	40	135	94	297	66	83	90	65	104	14	18	57	33	35	61	59	42	67	21	48	58	85	44	35	39	38	44	40	27	56	35	44	28	97	62	85	138
X	682725	682729	roo	homozygous	10	FALSE	['P11', 'P23', 'P25', 'P26', 'P39', 'P43', 'P12', 'P24', 'P26', 'P40', 'P3']	[(78, 38), (8, 9), (12, 34), (21, 38), (27, 15), (1, 0), (142, 46), (5, 22), (1, 0), (85, 20), (0, 1)]	[0, 0, 0, 0, 0, 75, 0, 0, 28, 0, 39]	[1.0, 1.0, 1.0, 1.0, 1.0, 0.013157894736842105, 1.0, 1.0, 0.034482758620689655, 1.0, 0.025]	35.0	70	73	80	238	37	0	116	77	51	92	0	0	28	40	0	6	42	0	40	18	0	69	62	31	31	35	0	32	57	0	40	35	35	11	70	81	72	77
X	606997	607002	roo	homozygous	8	FALSE	['P39', 'P11', 'P23', 'P40', 'P12', 'P39', 'P25', 'P26', 'P24']	[(27, 11), (70, 34), (3, 17), (71, 18), (156, 48), (0, 0), (13, 27), (15, 33), (1, 17)]	[0, 0, 0, 0, 0, 0, 0, 0, 0]	[1.0, 1.0, 1.0, 1.0, 1.0, 0, 1.0, 1.0, 1.0]	50.0	51	77	87	112	55	0	17	122	78	193	0	0	0	59	6	17	0	0	0	26	0	90	165	45	21	29	0	38	60	0	0	67	65	15	83	90	71	125
X	532460	532461	Tabor	homozygous	1	FALSE	['P59']	[(23, 4)]	[0]	[1.0]	21.0	46	97	118	45	102	47	55	45	60	39	4	12	11	15	21	42	19	40	44	0	8	19	34	10	13	17	4	8	18	6	14	15	20	4	109	55	77	67
X	532460	532461	opus	homozygous	6	FALSE	['P14', 'P64', 'P36', 'P8', 'P6', 'P41']	[(1, 0), (45, 7), (12, 10), (2, 0), (2, 0), (24, 12)]	[94, 0, 1, 54, 21, 0]	[0.010526315789473684, 1.0, 0.9565217391304348, 0.03571428571428571, 0.08695652173913043, 1.0]	37.0	105	139	114	127	127	27	39	62	25	117	1	7	5	49	15	17	26	17	11	13	17	66	62	62	20	48	2	37	46	7	13	36	36	34	140	89	79	121
X	532460	532461	BS	homozygous	56	FALSE	['P4', 'P45A', 'P44', 'P62', 'P45B', 'P53', 'P14', 'P50', 'P58', 'P66', 'P31', 'P18', 'P38', 'P49', 'P28', 'P46A', 'P10', 'P57', 'P27', 'P32', 'P47', 'P8', 'P19', 'P42', 'P13', 'P61', 'P37', 'P20', 'P65', 'P45A', 'P30', 'P1', 'P9', 'P60', 'P35', 'P43', 'R61', 'P34', 'P21', 'P33', 'P51', 'P55', 'P5', 'P2', 'P52', 'P15', 'P22', 'P54', 'P62', 'P2', 'P17', 'P46B', 'P7', 'P6', 'P33', 'P3', 'P29', 'P48…	[(14, 16), (16, 9), (30, 13), (1, 0), (4, 5), (20, 6), (21, 7), (26, 5), (31, 1), (31, 1), (12, 6), (18, 26), (16, 9), (23, 8), (9, 14), (17, 7), (44, 8), (27, 3), (2, 13), (13, 11), (28, 7), (16, 19), (12, 13), (35, 4), (11, 4), (14, 2), (17, 9), (25, 28), (22, 9), (1, 0), (9, 15), (23, 15), (12, 20), (27, 6), (5, 17), (39, 10), (30, 8), (6, 14), (0, 5), (1, 0), (24, 5), (6, 5), (8, 22), (18, 29…	[0, 0, 0, 32, 0, 0, 1, 0, 0, 0, 0, 0, 0, 0, 0, 0, 28, 0, 0, 0, 0, 2, 102, 0, 0, 0, 0, 0, 0, 43, 0, 0, 0, 0, 0, 0, 0, 0, 0, 76, 0, 0, 0, 0, 0, 0, 0, 0, 0, 19, 0, 0, 0, 0, 0, 0, 0, 0, 0, 2, 67]	[1.0, 1.0, 1.0, 0.030303030303030304, 1.0, 1.0, 0.9655172413793104, 1.0, 1.0, 1.0, 1.0, 1.0, 1.0, 1.0, 1.0, 1.0, 0.65, 1.0, 1.0, 1.0, 1.0, 0.9459459459459459, 0.1968503937007874, 1.0, 1.0, 1.0, 1.0, 1.0, 1.0, 0.022727272727272728, 1.0, 1.0, 1.0, 1.0, 1.0, 1.0, 1.0, 1.0, 1.0, 0.012987012987012988, 1.0, 1.0, 1.0, 1.0, 1.0, 1.0, 1.0, 1.0, 1.0, 0.13636363636363635, 1.0, 1.0, 1.0, 1.0, 1.0, 1.0, 1.0, …	55.0	109	140	114	176	287	51	39	82	71	173	7	17	29	68	29	24	57	31	30	14	35	81	73	76	28	74	16	48	55	12	46	37	44	35	145	100	84	135
X	511489	511494	roo	homozygous	60	FALSE	['P53', 'P3', 'P65', 'P30', 'P61', 'P7', 'P45A', 'P10', 'P60', 'P47', 'P28', 'P6', 'P27', 'P20', 'P18', 'P31', 'P35', 'P4', 'P32', 'P41', 'P43', 'P54', 'P64', 'R61', 'P9', 'P42', 'P56', 'P22', 'P44', 'P21', 'P60', 'P46B', 'P51', 'P58', 'P1', 'P46A', 'P34', 'P18', 'P19', 'P2', 'P5', 'P8', 'P62', 'P36', 'P16', 'P52', 'P66', 'P13', 'P47', 'P57', 'P15', 'P45B', 'P59', 'P48', 'P13', 'P29', 'P50', 'P49…	[(19, 11), (21, 53), (16, 14), (16, 26), (3, 4), (50, 18), (31, 7), (44, 36), (3, 0), (50, 18), (2, 6), (28, 45), (5, 12), (97, 89), (5, 0), (10, 14), (7, 6), (45, 35), (20, 28), (27, 23), (25, 13), (12, 13), (27, 20), (15, 14), (65, 80), (39, 12), (19, 23), (7, 5), (52, 23), (0, 4), (9, 8), (8, 13), (17, 11), (8, 13), (15, 50), (8, 13), (13, 6), (66, 52), (53, 33), (38, 38), (25, 38), (36, 35), …	[0, 0, 0, 0, 0, 0, 4, 2, 13, 0, 0, 0, 0, 2, 103, 0, 0, 1, 0, 0, 0, 0, 0, 0, 3, 0, 0, 0, 0, 0, 0, 0, 0, 0, 0, 0, 0, 0, 0, 0, 1, 4, 3, 0, 0, 0, 0, 3, 0, 0, 1, 11, 0, 1, 56, 0, 2, 0, 0, 0, 0, 26, 2, 0, 0]	[1.0, 1.0, 1.0, 1.0, 1.0, 1.0, 0.9047619047619048, 0.975609756097561, 0.1875, 1.0, 1.0, 1.0, 1.0, 0.9893617021276596, 0.046296296296296294, 1.0, 1.0, 0.9876543209876543, 1.0, 1.0, 1.0, 1.0, 1.0, 1.0, 0.9797297297297297, 1.0, 1.0, 1.0, 1.0, 1.0, 1.0, 1.0, 1.0, 1.0, 1.0, 1.0, 1.0, 1.0, 1.0, 1.0, 0.984375, 0.9466666666666667, 0.9464285714285714, 1.0, 1.0, 1.0, 1.0, 0.9032258064516129, 0, 1.0, 0.9883…	85.0	2	63	123	268	720	180	156	95	82	21	0	0	38	0	123	65	96	95	85	25	171	91	47	90	30	40	7	43	95	53	216	90	33	32	64	32	82	115
X	342841	342844	Burdock	homozygous	10	FALSE	['P11', 'P4', 'P5', 'P24', 'P25', 'P12', 'P23', 'P40', 'P26', 'P39', 'P40']	[(39, 17), (1, 0), (0, 3), (3, 11), (8, 24), (79, 32), (1, 8), (46, 20), (6, 32), (13, 5), (8, 14)]	[1, 17, 23, 0, 0, 0, 0, 0, 0, 0, 26]	[0.9824561403508771, 0.05555555555555555, 0.11538461538461539, 1.0, 1.0, 1.0, 1.0, 1.0, 1.0, 1.0, 0.4583333333333333]	27.0	56	67	38	95	275	35	135	77	28	44	18	3	12	25	31	44	29	6	21	5	22	29	19	11	13	22	10	30	29	27	20	42	25	5	110	43	58	47
X	325396	325408	roo	homozygous	9	FALSE	['P23', 'P39', 'P12', 'P25', 'P24', 'P6', 'P26', 'P11', 'P39', 'P40']	[(2, 6), (5, 2), (123, 55), (2, 14), (1, 8), (2, 0), (5, 18), (60, 32), (1, 0), (29, 15)]	[0, 12, 0, 0, 0, 42, 0, 1, 22, 0]	[1.0, 0.3684210526315789, 1.0, 1.0, 1.0, 0.045454545454545456, 1.0, 0.989247311827957, 0.043478260869565216, 1.0]	52.0	77	52	116	130	135	94	39	131	6	163	0	0	15	107	35	11	5	11	0	19	0	96	81	73	38	121	1	78	63	18	0	92	52	29	141	135	74	128
X	168090	168095	3S18	homozygous	3	FALSE	['P12', 'P11', 'P11', 'P26', 'P12', 'P26']	[(1, 0), (44, 23), (0, 30), (4, 3), (75, 68), (0, 14)]	[22, 3, 2, 0, 0, 0]	[0.043478260869565216, 0.9571428571428572, 0.9375, 1.0, 1.0, 1.0]	58.0	40	53	61	83	211	70	88	79	151	155	37	35	78	87	41	71	105	55	64	13	58	69	56	97	30	47	32	47	37	37	68	47	36	15	60	66	53	104
X	168090	168095	Cr1a	homozygous	9	FALSE	['P19', 'P24', 'P40', 'P12', 'P26', 'P25', 'P23', 'P39', 'P45B']	[(38, 11), (1, 16), (28, 34), (1, 10), (1, 17), (1, 27), (1, 8), (6, 12), (2, 0)]	[38, 0, 0, 22, 9, 0, 0, 0, 2]	[0.5632183908045977, 1.0, 1.0, 0.3333333333333333, 0.6666666666666666, 1.0, 1.0, 1.0, 0.5]	11.0	46	89	89	18	0	0	0	52	19	48	0	0	0	16	0	0	0	0	0	6	0	18	16	13	12	15	0	17	17	0	1	17	25	0	109	65	85	46
X	148210	148245	BS	heterozygous	19	FALSE	['P11', 'P26', 'P27', 'P20', 'P25', 'P38', 'P7', 'P19', 'P31', 'P12', 'P37', 'P6', 'P2', 'P24', 'P33', 'P34', 'P5', 'P3', 'P15']	[(0, 1), (0, 2), (0, 4), (0, 15), (0, 1), (0, 1), (4, 5), (0, 8), (0, 3), (1, 1), (0, 2), (2, 6), (0, 8), (0, 4), (0, 1), (0, 1), (3, 10), (1, 7), (0, 1)]	[4, 4, 6, 23, 2, 8, 10, 9, 3, 22, 2, 7, 7, 2, 5, 3, 4, 9, 7]	[0.2, 0.3333333333333333, 0.4, 0.39473684210526316, 0.3333333333333333, 0.1111111111111111, 0.47368421052631576, 0.47058823529411764, 0.5, 0.08333333333333333, 0.5, 0.5333333333333333, 0.5333333333333333, 0.6666666666666666, 0.16666666666666666, 0.25, 0.7647058823529411, 0.47058823529411764, 0.125]	10.0	30	53	39	18	0	0	0	47	19	41	0	0	0	12	0	0	0	0	0	6	0	16	13	11	10	11	0	16	15	0	1	14	23	0	78	33	56	44
X	123033	123036	rover	homozygous	4	FALSE	['P65', 'P15', 'P43', 'P19']	[(1, 0), (21, 9), (1, 0), (3, 2)]	[12, 3, 31, 12]	[0.07692307692307693, 0.9090909090909091, 0.03125, 0.29411764705882354]	74.0	9	0	146	61	224	116	5	126	172	195	0	3	70	138	80	15	143	103	89	19	105	50	89	53	16	23	12	25	116	41	107	23	51	0	75	74	110	135
X	116449	116487	HeT-A	homozygous	9	FALSE	['P57', 'P26', 'P10', 'P2', 'P25', 'P12', 'P15', 'P36', 'P3']	[(7, 2), (1, 5), (13, 0), (2, 3), (1, 7), (0, 2), (0, 1), (0, 1), (0, 3)]	[1, 1, 9, 0, 0, 0, 0, 1, 4]	[0.9, 0.8571428571428571, 0.5909090909090909, 1.0, 1.0, 1.0, 1.0, 0.5, 0.42857142857142855]	60.0	55	78	78	36	0	26	113	148	96	178	0	0	69	86	0	115	1	0	5	28	0	120	69	82	54	73	0	57	78	0	143	60	64	17	71	158	84	251
X	116358	116402	HeT-A	homozygous	17	FALSE	['R61', 'P42', 'P40', 'P47', 'P12', 'P47', 'P55', 'P11', 'P48', 'P43', 'R61', 'P57', 'P62', 'P60', 'P39', 'P64', 'P44', 'P47', 'P43', 'P64', 'P48', 'P42', 'P43', 'P48', 'P64', 'P26', 'P10']	[(27, 16), (37, 11), (0, 0), (2, 2), (63, 0), (0, 0), (55, 10), (33, 5), (15, 0), (0, 4), (84, 25), (7, 2), (21, 0), (54, 8), (0, 0), (1, 5), (8, 12), (75, 9), (72, 17), (1, 3), (6, 13), (121, 10), (0, 1), (46, 13), (123, 12), (0, 19), (13, 0)]	[518, 458, 0, 0, 1, 0, 49, 106, 666, 0, 26, 1, 170, 94, 0, 0, 400, 554, 468, 0, 43, 12, 0, 667, 29, 25, 9]	[0.0766488413547237, 0.09486166007905138, 0, 1.0, 0.984375, 0, 0.5701754385964912, 0.2638888888888889, 0.022026431718061675, 1.0, 0.8074074074074075, 0.9, 0.1099476439790576, 0.3974358974358974, 0, 1.0, 0.047619047619047616, 0.13166144200626959, 0.15978456014362658, 1.0, 0.3064516129032258, 0.916083916083916, 1.0, 0.081267217630854, 0.823170731707317, 0.4318181818181818, 0.5909090909090909]	52.0	39	85	61	69	192	76	138	82	87	73	3	10	27	41	53	48	69	54	68	14	58	43	75	55	24	24	32	33	60	17	38	31	41	15	89	61	79	164
X	116358	116407	TAHRE	heterozygous	52	FALSE	['P29', 'P30', 'P32', 'P61', 'P53', 'P8', 'P14', 'P48', 'P19', 'P26', 'P52', 'P41', 'P43', 'P44', 'P23', 'P52', 'P7', 'P48', 'P31', 'P21', 'P6', 'P43', 'P17', 'P51', 'P24', 'P47', 'P2', 'P37', 'P18', 'P28', 'P40', 'P39', 'P49', 'P42', 'P56', 'P35', 'P45B', 'P44', 'P41', 'P25', 'P44', 'P5', 'P66', 'P9', 'P1', 'P33', 'P36', 'P38', 'P62', 'P47', 'P46A', 'P46B', 'P27', 'P34', 'P11', 'P16', 'P56', 'P1…	[(7, 15), (7, 15), (67, 16), (10, 1), (23, 6), (38, 0), (59, 0), (3, 0), (0, 0), (39, 27), (42, 15), (148, 17), (2, 0), (79, 14), (5, 12), (76, 15), (8, 0), (107, 16), (57, 10), (1, 7), (4, 0), (124, 25), (27, 6), (45, 5), (10, 9), (57, 4), (17, 1), (11, 0), (46, 0), (13, 12), (48, 12), (0, 0), (15, 0), (32, 13), (29, 19), (11, 0), (21, 8), (174, 18), (18, 5), (13, 14), (14, 13), (4, 0), (0, 0), …	[0, 4, 16, 0, 0, 1, 0, 257, 0, 24, 10, 61, 180, 437, 2, 201, 5, 673, 9, 4, 50, 15, 1, 1, 8, 535, 0, 4, 145, 1, 3, 0, 0, 3, 8, 2, 0, 434, 67, 6, 435, 32, 0, 3, 90, 0, 22, 2, 0, 0, 1, 1, 2, 3, 0, 30, 214, 10, 1, 1]	[1.0, 0.8461538461538461, 0.8383838383838383, 1.0, 1.0, 0.9743589743589743, 1.0, 0.011538461538461539, 0, 0.7333333333333333, 0.8507462686567164, 0.7300884955752213, 0.01098901098901099, 0.17547169811320754, 0.8947368421052632, 0.3116438356164384, 0.6153846153846154, 0.15452261306532664, 0.881578947368421, 0.6666666666666666, 0.07407407407407407, 0.9085365853658537, 0.9705882352941176, 0.98039215…	43.0	54	86	97	142	0	0	0	84	24	132	0	0	0	55	0	0	0	0	0	24	0	67	49	54	28	43	32	54	65	0	49	30	56	23	93	74	75	144
X	65760	65773	HeT-A	heterozygous	14	FALSE	['P42', 'P41', 'P48', 'P47', 'P52', 'P4', 'P34', 'P20', 'R61', 'P20', 'P37', 'P43', 'P64', 'P62', 'P44']	[(0, 0), (2, 1), (68, 15), (4, 3), (11, 2), (5, 13), (18, 6), (42, 23), (34, 15), (6, 21), (19, 6), (46, 9), (0, 9), (12, 2), (2, 11)]	[0, 24, 11, 21, 19, 58, 17, 52, 16, 58, 12, 10, 12, 21, 19]	[0, 0.1111111111111111, 0.8829787234042553, 0.25, 0.40625, 0.23684210526315788, 0.5853658536585366, 0.5555555555555556, 0.7538461538461538, 0.3176470588235294, 0.6756756756756757, 0.8461538461538461, 0.42857142857142855, 0.4, 0.40625]	121.0	334	224	717	224	1301	566	176	456	693	247	48	25	108	72	137	17	299	184	158	33	139	105	229	62	37	59	80	53	120	76	165	113	122	79	299	222	473	321
X	65760	65773	TAHRE	heterozygous	50	FALSE	['P44', 'P24', 'P30', 'P3', 'P7', 'P11', 'P51', 'P58', 'P43', 'P35', 'P2', 'P64', 'P41', 'P65', 'P19', 'P50', 'P32', 'P43', 'P4', 'P26', 'P9', 'P62', 'P17', 'P20', 'P21', 'P34', 'P5', 'P60', 'P19', 'P22', 'P3', 'P32', 'P66', 'P21', 'R61', 'P45A', 'P3', 'P53', 'P7', 'P64', 'P5', 'P8', 'P53', 'P64', 'P12', 'P2', 'P12', 'P48', 'P56', 'P1', 'P33', 'P25', 'P66', 'P45B', 'P25', 'P19', 'P6', 'P44', 'P53…	[(62, 16), (1, 9), (0, 0), (3, 1), (0, 1), (0, 0), (11, 3), (3, 2), (22, 10), (1, 3), (1, 8), (0, 4), (0, 6), (0, 0), (0, 1), (0, 1), (12, 12), (5, 7), (13, 10), (3, 8), (0, 1), (5, 4), (9, 8), (0, 15), (0, 4), (0, 3), (0, 26), (0, 0), (4, 1), (1, 0), (6, 10), (0, 9), (0, 4), (5, 4), (0, 8), (0, 0), (0, 0), (0, 2), (37, 10), (0, 2), (13, 10), (1, 22), (0, 1), (77, 12), (2, 11), (1, 1), (6, 3), (5…	[13, 9, 0, 42, 24, 0, 7, 5, 13, 7, 0, 9, 22, 0, 0, 10, 19, 10, 28, 17, 0, 21, 24, 63, 5, 15, 49, 0, 0, 12, 54, 20, 8, 2, 18, 0, 0, 6, 30, 0, 28, 40, 0, 13, 73, 0, 83, 18, 7, 17, 0, 13, 8, 0, 17, 0, 36, 19, 7, 0, 23, 0, 20, 5, 0, 9, 8, 22, 39, 17, 11, 19, 0, 0, 50, 33, 0, 0, 82, 27, 24, 10, 0]	[0.8571428571428571, 0.5263157894736842, 0, 0.08695652173913043, 0.04, 0, 0.6666666666666666, 0.5, 0.7111111111111111, 0.36363636363636365, 1.0, 0.3076923076923077, 0.21428571428571427, 0, 1.0, 0.09090909090909091, 0.5581395348837209, 0.5454545454545454, 0.45098039215686275, 0.39285714285714285, 1.0, 0.3, 0.4146341463414634, 0.19230769230769232, 0.4444444444444444, 0.16666666666666666, 0.34666666…	121.0	334	224	717	224	1301	566	176	456	693	247	48	25	108	72	137	17	299	184	158	33	139	105	229	62	37	59	80	53	120	76	165	113	122	79	299	222	473	321
X	65741	65774	HeT-A	homozygous	19	FALSE	['P42', 'P41', 'P36', 'P64', 'P47', 'P62', 'P47', 'P4', 'P20', 'P55', 'P34', 'P20', 'P52', 'R61', 'P44', 'P19', 'P48', 'P9', 'P52', 'R61', 'P41', 'P37', 'P31', 'P43']	[(0, 0), (2, 1), (0, 3), (0, 9), (45, 12), (12, 2), (4, 3), (5, 13), (42, 23), (12, 5), (18, 6), (6, 21), (0, 0), (8, 13), (2, 11), (14, 3), (68, 15), (10, 10), (11, 2), (34, 15), (0, 0), (19, 6), (9, 5), (46, 9)]	[0, 24, 10, 12, 19, 21, 21, 58, 52, 6, 17, 58, 0, 12, 19, 40, 11, 93, 19, 16, 0, 12, 15, 10]	[0, 0.1111111111111111, 0.23076923076923078, 0.42857142857142855, 0.75, 0.4, 0.25, 0.23684210526315788, 0.5555555555555556, 0.7391304347826086, 0.5853658536585366, 0.3176470588235294, 0, 0.6363636363636364, 0.40625, 0.2982456140350877, 0.8829787234042553, 0.17699115044247787, 0.40625, 0.7538461538461538, 0, 0.6756756756756757, 0.4827586206896552, 0.8461538461538461]	121.0	334	224	717	224	1301	566	176	456	693	247	48	25	108	72	137	17	299	184	158	33	139	105	229	62	37	59	80	53	120	76	165	113	122	79	299	222	473	321
X	65738	65773	TAHRE	heterozygous	56	FALSE	['P12', 'P27', 'P48', 'P56', 'P38', 'P1', 'P44', 'P24', 'P30', 'P33', 'P25', 'P3', 'P7', 'P66', 'P11', 'P51', 'P58', 'P43', 'P45B', 'P8', 'P25', 'P35', 'P19', 'P2', 'P41', 'P64', 'P50', 'P6', 'P65', 'P44', 'P19', 'P10', 'P60', 'P50', 'P32', 'P53', 'P4', 'P43', 'P30', 'P30', 'P38', 'P26', 'P62', 'P9', 'P17', 'P41', 'P59', 'P20', 'P21', 'P28', 'P49', 'P34', 'P5', 'P60', 'P59', 'P19', 'P22', 'P29', …	[(6, 3), (5, 5), (5, 7), (17, 6), (2, 5), (2, 8), (62, 16), (1, 9), (0, 0), (0, 0), (5, 13), (3, 1), (0, 1), (16, 6), (0, 0), (11, 3), (3, 2), (22, 10), (0, 0), (24, 12), (0, 2), (1, 3), (0, 0), (1, 8), (0, 6), (0, 4), (15, 5), (11, 21), (0, 0), (0, 9), (0, 1), (8, 10), (6, 3), (0, 1), (12, 12), (1, 0), (13, 10), (5, 7), (0, 0), (2, 1), (10, 4), (3, 8), (5, 4), (0, 1), (9, 8), (45, 13), (0, 0), (…	[83, 13, 18, 7, 19, 17, 13, 9, 0, 0, 13, 42, 24, 8, 0, 7, 5, 13, 0, 36, 17, 7, 0, 0, 22, 9, 8, 36, 0, 19, 0, 37, 8, 10, 19, 7, 28, 10, 0, 0, 23, 17, 21, 0, 24, 20, 0, 63, 5, 5, 0, 15, 49, 0, 11, 0, 12, 9, 9, 54, 20, 8, 22, 39, 8, 2, 18, 0, 0, 17, 0, 4, 6, 7, 30, 11, 19, 0, 0, 0, 0, 28, 40, 50, 33, 0, 0, 0, 82, 13, 27, 24, 0, 73, 10, 0, 0, 53]	[0.09782608695652174, 0.43478260869565216, 0.4, 0.7666666666666667, 0.2692307692307692, 0.37037037037037035, 0.8571428571428571, 0.5263157894736842, 0, 0, 0.5806451612903226, 0.08695652173913043, 0.04, 0.7333333333333333, 0, 0.6666666666666666, 0.5, 0.7111111111111111, 0, 0.5, 0.10526315789473684, 0.36363636363636365, 0, 1.0, 0.21428571428571427, 0.3076923076923077, 0.7142857142857143, 0.47058823…	121.0	334	224	717	224	1301	566	176	456	693	247	48	25	108	72	137	17	299	184	158	33	139	105	229	62	37	59	80	53	120	76	165	113	122	79	299	222	473	321
X	65669	65707	HeT-A	heterozygous	16	FALSE	['P42', 'P55', 'P9', 'P46A', 'P9', 'P34', 'P41', 'P20', 'P46B', 'P14', 'P30', 'P31', 'P37', 'P52', 'R61', 'P47', 'R61', 'P19']	[(0, 0), (12, 5), (10, 10), (0, 0), (22, 20), (18, 6), (0, 0), (6, 21), (0, 0), (25, 4), (2, 3), (9, 5), (19, 6), (0, 0), (38, 11), (45, 12), (8, 13), (14, 3)]	[0, 6, 93, 0, 93, 17, 0, 58, 0, 59, 0, 15, 12, 0, 12, 19, 12, 40]	[0, 0.7391304347826086, 0.17699115044247787, 0, 0.3111111111111111, 0.5853658536585366, 0, 0.3176470588235294, 0, 0.32954545454545453, 1.0, 0.4827586206896552, 0.6756756756756757, 0, 0.8032786885245902, 0.75, 0.6363636363636364, 0.2982456140350877]	23.0	15	27	19	38	212	187	24	39	152	33	18	10	31	27	27	7	31	60	46	8	49	22	18	15	6	13	15	15	13	23	61	22	19	12	23	14	64	28
X	61606	61642	HeT-A	heterozygous	36	FALSE	['P64', 'P24', 'P48', 'P44', 'P5', 'P28', 'P29', 'P58', 'P27', 'P47', 'P44', 'P49', 'P44', 'P43', 'P47', 'P55', 'P58', 'P60', 'P43', 'P16', 'P47', 'P33', 'P34', 'P8', 'P3', 'R61', 'P64', 'P50', 'P2', 'P14', 'P48', 'P47', 'P48', 'P47', 'P23', 'P41', 'P31', 'P21', 'P17', 'P62', 'P32', 'P30', 'P47', 'P56', 'P35', 'P48', 'P64', 'P26', 'P44', 'P37', 'P45B', 'P48', 'P58']	[(0, 3), (5, 9), (34, 3), (75, 20), (1, 0), (16, 16), (43, 9), (1, 0), (17, 23), (6, 6), (76, 13), (35, 14), (0, 1), (178, 7), (10, 7), (4, 2), (6, 0), (2, 0), (9, 11), (1, 0), (86, 22), (80, 31), (77, 143), (6, 0), (5, 0), (187, 58), (197, 8), (1, 1), (2, 0), (3, 0), (40, 4), (45, 11), (1, 2), (0, 10), (2, 11), (37, 11), (84, 55), (1, 0), (2, 0), (12, 0), (0, 17), (57, 6), (8, 0), (1, 2), (1, 0)…	[1183, 174, 1874, 0, 133, 159, 190, 131, 223, 1377, 1070, 299, 1307, 1019, 1016, 288, 236, 187, 1183, 292, 1719, 389, 428, 434, 302, 1110, 1745, 0, 285, 341, 1786, 1189, 0, 1141, 114, 627, 516, 17, 210, 353, 1088, 328, 1717, 0, 89, 1274, 900, 331, 0, 237, 62, 1643, 0]	[0.002529510961214165, 0.07446808510638298, 0.01936159079016222, 1.0, 0.007462686567164179, 0.16753926701570682, 0.21487603305785125, 0.007575757575757576, 0.1520912547528517, 0.008639308855291577, 0.07679033649698015, 0.14080459770114942, 0.0007645259938837921, 0.1536544850498339, 0.016456921587608905, 0.02040816326530612, 0.024793388429752067, 0.010582010582010581, 0.01662510390689942, 0.003412…	63.0	558	233	271	356	470	0	114	233	583	181	2	0	0	48	143	0	0	40	148	34	11	69	193	35	41	32	54	94	188	75	7	105	66	63	423	262	255	231
X	57644	57688	HeT-A	heterozygous	32	FALSE	['P28', 'P42', 'P61', 'P66', 'P35', 'P39', 'P24', 'P58', 'P11', 'P15', 'P52', 'P38', 'P10', 'P44', 'P12', 'P44', 'P5', 'P47', 'P53', 'P59', 'P13', 'P51', 'P60', 'P27', 'P16', 'P39', 'P33', 'P29', 'P6', 'P40', 'P55', 'P50', 'P26', 'P54']	[(1, 0), (11, 9), (0, 0), (1, 0), (1, 0), (0, 0), (2, 6), (2, 0), (2, 24), (0, 0), (5, 1), (1, 0), (7, 0), (1, 0), (12, 37), (47, 0), (1, 0), (61, 5), (2, 0), (1, 0), (4, 0), (7, 0), (1, 0), (1, 0), (15, 5), (0, 1), (3, 0), (1, 0), (1, 0), (1, 21), (1, 0), (2, 0), (0, 4), (1, 0)]	[102, 109, 0, 19, 20, 0, 1, 17, 4, 0, 62, 23, 53, 615, 5, 64, 54, 435, 13, 28, 116, 21, 19, 26, 211, 2, 23, 14, 69, 9, 24, 25, 9, 14]	[0.009708737864077669, 0.15503875968992248, 0, 0.05, 0.047619047619047616, 0, 0.8888888888888888, 0.10526315789473684, 0.8666666666666667, 0, 0.08823529411764706, 0.041666666666666664, 0.11666666666666667, 0.0016233766233766235, 0.9074074074074074, 0.42342342342342343, 0.01818181818181818, 0.1317365269461078, 0.13333333333333333, 0.034482758620689655, 0.03333333333333333, 0.25, 0.05, 0.0370370370…	134.0	664	453	1300	526	195	248	389	186	104	425	30	3	198	76	12	290	150	15	21	0	86	121	46	0	0	12	114	50	47	134	531	83	212	7	275	326	312	141
X	5691	5704	TAHRE	heterozygous	47	FALSE	['P46A', 'P13', 'P59', 'P23', 'P4', 'P24', 'P46B', 'P7', 'P2', 'P66', 'P36', 'P25', 'P3', 'P1', 'P41', 'P8', 'P19', 'P5', 'P43', 'P55', 'P20', 'P56', 'P18', 'P21', 'P44', 'P38', 'R61', 'P31', 'P66', 'P37', 'P51', 'P54', 'P15', 'P30', 'P32', 'P48', 'P57', 'P34', 'P23', 'P9', 'P65', 'P33', 'P35', 'P64', 'P22', 'P40', 'P65', 'P26', 'P3', 'P12', 'P16']	[(6, 2), (36, 17), (13, 4), (0, 1), (2, 13), (4, 4), (6, 2), (0, 2), (1, 4), (0, 1), (0, 1), (0, 1), (2, 8), (5, 5), (21, 2), (6, 15), (0, 4), (2, 18), (15, 2), (10, 4), (0, 3), (13, 0), (7, 7), (1, 1), (13, 5), (2, 8), (22, 11), (9, 9), (9, 0), (7, 5), (1, 2), (12, 4), (2, 5), (3, 7), (7, 5), (15, 6), (8, 2), (0, 4), (1, 1), (6, 10), (0, 1), (3, 6), (2, 5), (20, 6), (1, 4), (14, 3), (6, 0), (14,…	[9, 32, 26, 5, 21, 1, 9, 20, 72, 9, 17, 11, 37, 33, 33, 60, 75, 22, 12, 7, 81, 9, 72, 1, 13, 22, 19, 27, 9, 13, 10, 8, 45, 9, 43, 27, 7, 5, 5, 60, 8, 10, 6, 21, 7, 13, 8, 8, 44, 43, 38]	[0.47058823529411764, 0.6235294117647059, 0.3953488372093023, 0.16666666666666666, 0.4166666666666667, 0.8888888888888888, 0.47058823529411764, 0.09090909090909091, 0.06493506493506493, 0.1, 0.05555555555555555, 0.08333333333333333, 0.2127659574468085, 0.23255813953488372, 0.4107142857142857, 0.25925925925925924, 0.05063291139240506, 0.47619047619047616, 0.5862068965517241, 0.6666666666666666, 0.…	192.0	147	81	295	456	847	126	290	273	607	245	32	96	213	37	238	342	332	278	338	50	115	66	379	140	55	30	75	85	143	62	226	147	44	26	56	229	250	804
X	5691	5700	HeT-A	heterozygous	25	FALSE	['P15', 'P47', 'P9', 'P11', 'P29', 'P38', 'P10', 'P14', 'P26', 'P17', 'P6', 'P42', 'P28', 'P60', 'P51', 'P53', 'P20', 'P56', 'P50', 'P36', 'P27', 'P62', 'P34', 'P52', 'P58']	[(1, 0), (20, 7), (16, 24), (23, 9), (3, 2), (3, 0), (5, 7), (13, 6), (4, 2), (5, 5), (2, 17), (10, 4), (13, 5), (0, 0), (0, 0), (15, 0), (20, 21), (0, 0), (2, 2), (7, 0), (2, 3), (7, 0), (1, 0), (17, 4), (4, 1)]	[48, 13, 37, 53, 6, 25, 66, 86, 11, 31, 43, 17, 7, 0, 0, 13, 55, 0, 17, 17, 3, 20, 7, 25, 9]	[0.02040816326530612, 0.675, 0.5194805194805194, 0.3764705882352941, 0.45454545454545453, 0.10714285714285714, 0.15384615384615385, 0.18095238095238095, 0.35294117647058826, 0.24390243902439024, 0.3064516129032258, 0.45161290322580644, 0.72, 0, 0, 0.5357142857142857, 0.4270833333333333, 0, 0.19047619047619047, 0.2916666666666667, 0.625, 0.25925925925925924, 0.125, 0.45652173913043476, 0.357142857…	159.0	134	155	322	293	412	69	428	347	414	1170	26	4	76	93	154	85	63	52	149	60	57	281	293	347	64	137	48	107	159	106	120	249	352	43	929	180	604	319
X	5691	5707	TAHRE	heterozygous	48	FALSE	['P44', 'P38', 'P46A', 'P13', 'R61', 'P59', 'P23', 'P31', 'P4', 'P24', 'P66', 'P46B', 'P37', 'P51', 'P7', 'P54', 'P2', 'P66', 'P15', 'P30', 'P32', 'P36', 'P48', 'P25', 'P3', 'P1', 'P41', 'P57', 'P34', 'P8', 'P19', 'P9', 'P23', 'P65', 'P5', 'P33', 'P43', 'P35', 'P55', 'P20', 'P64', 'P22', 'P56', 'P40', 'P65', 'P49', 'P26', 'P18', 'P3', 'P21', 'P12', 'P16']	[(13, 5), (2, 8), (6, 2), (36, 17), (22, 11), (13, 4), (0, 1), (9, 9), (2, 13), (4, 4), (9, 0), (6, 2), (7, 5), (1, 2), (0, 2), (12, 4), (1, 4), (0, 1), (2, 5), (3, 7), (7, 5), (0, 1), (15, 6), (0, 1), (2, 8), (5, 5), (21, 2), (8, 2), (0, 4), (6, 15), (0, 4), (6, 10), (1, 1), (0, 1), (2, 18), (3, 6), (15, 2), (2, 5), (10, 4), (0, 3), (20, 6), (1, 4), (13, 0), (14, 3), (6, 0), (1, 1), (14, 4), (7,…	[13, 22, 9, 32, 19, 26, 5, 27, 21, 1, 9, 9, 13, 10, 20, 8, 72, 9, 45, 9, 43, 17, 27, 11, 37, 33, 33, 7, 5, 60, 75, 60, 5, 8, 22, 10, 12, 6, 7, 81, 21, 7, 9, 13, 8, 4, 8, 72, 44, 1, 43, 38]	[0.5806451612903226, 0.3125, 0.47058823529411764, 0.6235294117647059, 0.6346153846153846, 0.3953488372093023, 0.16666666666666666, 0.4, 0.4166666666666667, 0.8888888888888888, 0.5, 0.47058823529411764, 0.48, 0.23076923076923078, 0.09090909090909091, 0.6666666666666666, 0.06493506493506493, 0.1, 0.1346153846153846, 0.5263157894736842, 0.21818181818181817, 0.05555555555555555, 0.4375, 0.08333333333…	159.0	134	155	322	293	412	69	428	347	414	1170	26	4	76	93	154	85	63	52	149	60	57	281	293	347	64	137	48	107	159	106	120	249	352	43	929	180	604	319
X	5647	5693	HeT-A	heterozygous	28	FALSE	['P15', 'P47', 'P9', 'P11', 'P51', 'P29', 'P61', 'P38', 'P45A', 'P10', 'P14', 'P26', 'P17', 'P6', 'P42', 'P28', 'P12', 'P60', 'P51', 'P53', 'P20', 'P56', 'P50', 'P60', 'P36', 'P27', 'P62', 'P34', 'P52', 'P58']	[(1, 0), (20, 7), (16, 24), (23, 9), (2, 0), (3, 2), (0, 0), (3, 0), (0, 0), (5, 7), (13, 6), (4, 2), (5, 5), (2, 17), (10, 4), (13, 5), (0, 0), (0, 0), (0, 0), (15, 0), (20, 21), (0, 0), (2, 2), (5, 2), (7, 0), (2, 3), (7, 0), (1, 0), (17, 4), (4, 1)]	[48, 13, 37, 53, 9, 6, 0, 25, 0, 66, 86, 11, 31, 43, 17, 7, 0, 0, 0, 13, 55, 0, 17, 16, 17, 3, 20, 7, 25, 9]	[0.02040816326530612, 0.675, 0.5194805194805194, 0.3764705882352941, 0.18181818181818182, 0.45454545454545453, 0, 0.10714285714285714, 0, 0.15384615384615385, 0.18095238095238095, 0.35294117647058826, 0.24390243902439024, 0.3064516129032258, 0.45161290322580644, 0.72, 0, 0, 0, 0.5357142857142857, 0.4270833333333333, 0, 0.19047619047619047, 0.30434782608695654, 0.2916666666666667, 0.625, 0.2592592…	159.0	134	155	322	293	412	69	428	347	414	1170	26	4	76	93	154	85	63	52	149	60	57	281	293	347	64	137	48	107	159	106	120	249	352	43	929	180	604	319
4	1318808	1318840	HeT-A	heterozygous	23	FALSE	['P49', 'P12', 'P29', 'P57', 'R61', 'P46A', 'P32', 'P1', 'P52', 'P14', 'P13', 'P49', 'P41', 'P12', 'P10', 'P46B', 'P48', 'P47', 'P60', 'P42', 'P9', 'P13', 'P37', 'P59', 'P2', 'P61']	[(34, 9), (0, 0), (1, 0), (3, 1), (0, 0), (2, 0), (59, 24), (4, 0), (11, 5), (232, 33), (0, 0), (3, 0), (0, 0), (9, 4), (112, 29), (2, 0), (133, 12), (0, 0), (33, 7), (41, 12), (4, 0), (3, 0), (5, 0), (164, 12), (1, 0), (0, 0)]	[404, 0, 193, 514, 0, 604, 891, 164, 720, 1067, 0, 697, 0, 2255, 466, 604, 1087, 0, 1053, 1493, 1281, 425, 455, 291, 166, 0]	[0.09619686800894854, 0, 0.005154639175257732, 0.007722007722007722, 0, 0.0033003300330033004, 0.08521560574948665, 0.023809523809523808, 0.021739130434782608, 0.19894894894894896, 0, 0.004285714285714286, 0, 0.005731922398589065, 0.23228995057660626, 0.0033003300330033004, 0.1176948051948052, 0, 0.036596523330283626, 0.03428201811125485, 0.0031128404669260703, 0.007009345794392523, 0.01086956521…	159.0	134	155	322	293	412	69	428	347	414	1170	26	4	76	93	154	85	63	52	149	60	57	281	293	347	64	137	48	107	159	106	120	249	352	43	929	180	604	319
4	1307883	1307883	TAHRE	heterozygous	7	FALSE	['P1', 'P57', 'P31', 'P2', 'P27', 'P27', 'P62', 'P4']	[(0, 1), (21, 17), (15, 7), (0, 3), (39, 32), (0, 2), (0, 2), (0, 4)]	[18, 14, 22, 11, 22, 8, 11, 19]	[0.05263157894736842, 0.7307692307692307, 0.5, 0.21428571428571427, 0.7634408602150538, 0.2, 0.15384615384615385, 0.17391304347826086]	30.0	100	53	90	53	222	7	19	112	65	144	8	0	0	40	33	2	4	4	0	19	0	75	43	28	41	42	6	37	44	0	30	50	35	21	84	89	133	180
4	1280652	1280693	TAHRE	heterozygous	45	FALSE	['P32', 'P21', 'P19', 'P37', 'P10', 'P14', 'P40', 'P8', 'P5', 'P52', 'P62', 'P26', 'P13', 'P4', 'P52', 'P20', 'P28', 'P50', 'P13', 'P32', 'P27', 'P54', 'P32', 'P9', 'P14', 'P35', 'P62', 'P14', 'P20', 'P26', 'P26', 'P14', 'P32', 'P66', 'P65', 'P32', 'P14', 'P32', 'P9', 'P39', 'P6', 'P16', 'P32', 'P20', 'P47', 'P38', 'P49', 'P3', 'P29', 'P18', 'P31', 'P22', 'P32', 'P45B', 'P14', 'P14', 'P55', 'P2',…	[(0, 1), (1, 5), (30, 19), (2, 0), (38, 10), (0, 4), (3, 1), (34, 16), (25, 29), (1, 1), (30, 15), (0, 1), (66, 50), (15, 23), (1, 1), (6, 22), (10, 3), (2, 6), (2, 18), (0, 3), (8, 9), (14, 6), (0, 8), (33, 17), (0, 2), (15, 17), (1, 5), (2, 4), (1, 6), (2, 1), (5, 27), (0, 6), (6, 1), (18, 12), (4, 0), (0, 3), (0, 3), (0, 1), (13, 17), (0, 2), (1, 0), (2, 0), (3, 2), (0, 3), (36, 9), (51, 37), …	[0, 26, 338, 186, 236, 0, 0, 273, 128, 0, 549, 0, 460, 93, 0, 612, 103, 425, 460, 0, 91, 157, 0, 377, 0, 178, 354, 0, 0, 0, 376, 0, 0, 216, 49, 0, 0, 0, 376, 0, 79, 98, 0, 0, 120, 405, 0, 91, 110, 388, 0, 39, 0, 32, 0, 0, 131, 109, 47, 0, 101, 0, 592, 812, 0, 0, 288, 0, 0, 0, 165, 266, 0, 0, 0, 96, 0, 132]	[1.0, 0.1875, 0.12661498708010335, 0.010638297872340425, 0.16901408450704225, 1.0, 1.0, 0.15479876160990713, 0.2967032967032967, 1.0, 0.07575757575757576, 1.0, 0.2013888888888889, 0.2900763358778626, 1.0, 0.04375, 0.11206896551724138, 0.018475750577367205, 0.041666666666666664, 1.0, 0.1574074074074074, 0.11299435028248588, 1.0, 0.117096018735363, 1.0, 0.1523809523809524, 0.016666666666666666, 1.0…	95.0	170	179	178	646	162	131	0	189	70	550	6	0	27	99	33	22	38	22	194	94	41	171	258	95	46	94	10	74	294	0	29	139	144	37	196	257	370	611
4	1240075	1240111	297	heterozygous	57	FALSE	['P5', 'P31', 'P33', 'P30', 'P46A', 'P1', 'P21', 'P26', 'P49', 'P6', 'P35', 'P53', 'P29', 'P20', 'P28', 'P36', 'P45B', 'P58', 'P21', 'P20', 'P39', 'P10', 'P60', 'P66', 'P13', 'P19', 'P47', 'P45A', 'P50', 'P34', 'P42', 'P52', 'P64', 'P6', 'P62', 'P43', 'P36', 'R61', 'P12', 'P12', 'P23', 'P59', 'P32', 'P48', 'P65', 'P25', 'P56', 'P44', 'P41', 'P4', 'P7', 'P43', 'P18', 'P24', 'P52', 'P46B', 'P7', 'P…	[(8, 6), (9, 4), (37, 6), (6, 5), (0, 0), (0, 13), (1, 1), (8, 5), (12, 0), (3, 0), (1, 0), (48, 3), (4, 2), (9, 0), (8, 2), (4, 0), (4, 0), (4, 0), (4, 2), (33, 4), (2, 0), (1, 0), (12, 0), (3, 0), (23, 0), (4, 16), (0, 2), (3, 0), (10, 4), (6, 6), (9, 1), (0, 2), (5, 0), (0, 6), (16, 2), (1, 0), (1, 7), (62, 6), (55, 0), (9, 0), (0, 0), (45, 12), (5, 0), (15, 0), (1, 0), (5, 10), (11, 4), (11, …	[121, 59, 121, 148, 0, 80, 25, 103, 82, 95, 28, 117, 103, 0, 0, 91, 23, 92, 19, 595, 34, 115, 132, 94, 130, 260, 64, 66, 96, 96, 146, 81, 102, 66, 87, 54, 219, 137, 248, 0, 0, 63, 118, 85, 55, 53, 114, 143, 88, 145, 332, 164, 241, 27, 74, 0, 160, 219, 221, 36, 65, 141, 149, 231, 80, 43, 38, 247, 284, 66, 124, 43, 150, 53, 0, 96, 101, 95]	[0.1037037037037037, 0.18055555555555555, 0.2621951219512195, 0.06918238993710692, 0, 0.13978494623655913, 0.07407407407407407, 0.11206896551724138, 0.1276595744680851, 0.030612244897959183, 0.034482758620689655, 0.30357142857142855, 0.05504587155963303, 1.0, 1.0, 0.042105263157894736, 0.14814814814814814, 0.041666666666666664, 0.24, 0.058544303797468354, 0.05555555555555555, 0.008620689655172414…	95.0	170	179	178	646	162	131	0	189	70	550	6	0	27	99	33	22	38	22	194	94	41	171	258	95	46	94	10	74	294	0	29	139	144	37	196	257	370	611
4	1171796	1171805	Doc	heterozygous	1	FALSE	['P2']	[(27, 13)]	[29]	[0.5797101449275363]	27.0	103	55	142	170	131	52	38	51	12	76	0	0	0	26	49	21	44	22	32	1	33	27	41	15	1	17	10	22	27	15	1	19	25	12	58	67	70	120
4	1171796	1171805	hobo	heterozygous	30	FALSE	['P61', 'P45B', 'P10', 'P34', 'P62', 'P37', 'P7', 'R61', 'P56', 'P39', 'P59', 'P20', 'P11', 'P57', 'P47', 'P13', 'P55', 'P3', 'P18', 'P51', 'P49', 'P4', 'P60', 'P64', 'P7', 'P43', 'P34', 'P1', 'P52', 'P41', 'P35', 'P66', 'P41']	[(31, 3), (8, 0), (91, 14), (37, 11), (49, 6), (52, 7), (44, 34), (65, 6), (94, 11), (30, 5), (70, 0), (147, 32), (76, 14), (55, 7), (35, 8), (13, 0), (46, 2), (1, 0), (58, 4), (32, 6), (63, 7), (15, 9), (67, 12), (58, 9), (75, 0), (66, 9), (1, 0), (17, 15), (80, 4), (1, 0), (23, 12), (66, 5), (59, 7)]	[40, 10, 88, 41, 118, 51, 31, 59, 75, 40, 44, 655, 103, 66, 41, 102, 43, 63, 48, 35, 66, 30, 91, 53, 144, 90, 92, 25, 67, 108, 40, 56, 62]	[0.4594594594594595, 0.4444444444444444, 0.5440414507772021, 0.5393258426966292, 0.3179190751445087, 0.5363636363636364, 0.7155963302752294, 0.5461538461538461, 0.5833333333333334, 0.4666666666666667, 0.6140350877192983, 0.2146282973621103, 0.46632124352331605, 0.484375, 0.5119047619047619, 0.11304347826086956, 0.5274725274725275, 0.015625, 0.5636363636363636, 0.5205479452054794, 0.51470588235294…	39.0	95	58	147	120	202	71	94	71	43	126	21	20	30	35	29	42	86	31	41	12	69	33	17	18	23	0	39	42	65	24	38	17	34	13	84	76	50	213
4	1171796	1171805	Cr1a	heterozygous	42	FALSE	['P21', 'P26', 'P22', 'P22', 'P44', 'P19', 'P24', 'P53', 'P16', 'P54', 'P42', 'P3', 'P6', 'P47', 'P8', 'P36', 'P65', 'P30', 'P9', 'P31', 'P23', 'P50', 'P32', 'P17', 'P15', 'P65', 'P45A', 'P25', 'P46A', 'P48', 'P5', 'P26', 'P12', 'P4', 'P19', 'P27', 'P13', 'P14', 'P20', 'P38', 'P46B', 'P40', 'P58', 'P29', 'P28', 'P33', 'P9']	[(1, 18), (8, 0), (11, 16), (15, 19), (80, 9), (94, 28), (13, 28), (54, 5), (106, 9), (63, 12), (89, 5), (35, 11), (18, 20), (1, 0), (105, 23), (45, 3), (1, 0), (43, 4), (121, 24), (46, 10), (5, 9), (74, 5), (56, 7), (115, 14), (87, 12), (32, 0), (55, 1), (10, 40), (70, 4), (71, 11), (33, 21), (19, 42), (159, 12), (2, 0), (1, 0), (37, 31), (4, 0), (153, 18), (136, 66), (73, 11), (70, 4), (102, 7)…	[8, 87, 33, 31, 85, 109, 17, 61, 111, 66, 79, 41, 38, 42, 129, 56, 77, 51, 462, 48, 13, 77, 75, 295, 105, 41, 40, 29, 78, 65, 37, 49, 159, 89, 209, 41, 20, 145, 228, 99, 78, 95, 129, 45, 54, 65, 152]	[0.7037037037037037, 0.08421052631578947, 0.45, 0.5230769230769231, 0.5114942528735632, 0.5281385281385281, 0.7068965517241379, 0.49166666666666664, 0.5088495575221239, 0.5319148936170213, 0.5433526011560693, 0.5287356321839081, 0.5, 0.023255813953488372, 0.4980544747081712, 0.46153846153846156, 0.01282051282051282, 0.47959183673469385, 0.23887973640856672, 0.5384615384615384, 0.5185185185185185,…	37.0	55	77	84	92	517	84	44	59	34	150	0	10	21	42	42	5	7	8	23	8	37	29	56	43	11	38	32	39	29	26	80	24	56	15	125	63	98	136
4	1111035	1111046	mdg1	homozygous	4	FALSE	['P7', 'P16', 'P31', 'P11']	[(11, 39), (48, 21), (34, 26), (67, 41)]	[39, 36, 0, 0]	[0.5617977528089888, 0.6571428571428571, 1.0, 1.0]	44.0	64	15	94	109	166	6	29	133	55	55	9	0	0	19	116	58	117	62	72	2	12	36	36	7	0	11	13	7	52	0	22	9	52	3	156	106	128	257
4	1111035	1111046	Tabor	heterozygous	12	FALSE	['P60', 'P66', 'P29', 'P1', 'P58', 'P54', 'P41', 'P53', 'P52', 'P48', 'P51', 'P49']	[(49, 22), (34, 11), (17, 17), (26, 18), (21, 12), (21, 17), (48, 26), (27, 12), (0, 1), (39, 14), (33, 14), (43, 13)]	[0, 15, 13, 11, 9, 7, 0, 8, 21, 22, 0, 0]	[1.0, 0.75, 0.723404255319149, 0.8, 0.7857142857142857, 0.8444444444444444, 1.0, 0.8297872340425532, 0.045454545454545456, 0.7066666666666667, 1.0, 1.0]	55.0	105	102	171	72	97	0	0	201	36	122	0	0	0	62	3	6	7	0	87	24	5	93	54	44	23	53	0	40	84	0	37	38	55	18	104	97	95	275
4	1111035	1111046	BS	heterozygous	18	FALSE	['P15', 'P27', 'P24', 'P22', 'P14', 'P25', 'P45A', 'P12', 'P35', 'P20', 'P21', 'P9', 'P17', 'P6', 'P2', 'P32', 'P62', 'P5']	[(31, 13), (11, 10), (1, 8), (5, 5), (119, 54), (3, 18), (27, 15), (164, 71), (9, 24), (106, 49), (1, 10), (75, 69), (55, 19), (21, 21), (26, 24), (2, 6), (79, 20), (23, 35)]	[44, 4, 3, 8, 0, 2, 25, 0, 11, 67, 4, 60, 35, 32, 30, 25, 0, 27]	[0.5, 0.84, 0.75, 0.5555555555555556, 1.0, 0.9130434782608695, 0.6268656716417911, 1.0, 0.75, 0.6981981981981982, 0.7333333333333333, 0.7058823529411765, 0.6788990825688074, 0.5675675675675675, 0.625, 0.24242424242424243, 1.0, 0.6823529411764706]	55.0	105	102	171	72	97	0	0	201	36	122	0	0	0	62	3	6	7	0	87	24	5	93	54	44	23	53	0	40	84	0	37	38	55	18	104	97	95	275
4	1111035	1111046	opus	heterozygous	6	FALSE	['R61', 'P4', 'P19', 'P26', 'P59', 'P8']	[(61, 36), (16, 19), (44, 35), (6, 38), (54, 29), (33, 32)]	[0, 22, 43, 8, 0, 35]	[1.0, 0.6140350877192983, 0.6475409836065574, 0.8461538461538461, 1.0, 0.65]	23.0	68	46	78	72	0	0	0	60	0	61	0	0	0	40	12	0	0	0	23	23	0	47	65	41	37	39	0	40	52	0	0	37	37	14	87	73	62	79
4	1111035	1111046	Doc	heterozygous	37	FALSE	['P38', 'P38', 'P9', 'P38', 'P45B', 'P52', 'P42', 'P46A', 'P16', 'P18', 'P15', 'P23', 'P46B', 'P10', 'P13', 'P64', 'P61', 'P56', 'P7', 'P50', 'P38', 'P55', 'P39', 'P18', 'P46A', 'P53', 'P57', 'P40', 'P43', 'P37', 'P30', 'P46B', 'P44', 'P61', 'P54', 'P32', 'P17', 'P36', 'P65', 'P32', 'P18', 'P33', 'P47', 'P28', 'P34', 'P36', 'P8']	[(3, 0), (2, 4), (0, 0), (1, 0), (15, 8), (69, 22), (76, 32), (1, 0), (1, 0), (5, 0), (3, 0), (2, 8), (1, 0), (46, 16), (54, 57), (60, 20), (33, 6), (23, 10), (2, 0), (44, 21), (21, 1), (16, 7), (6, 6), (34, 1), (22, 12), (1, 0), (26, 11), (34, 12), (29, 11), (16, 30), (16, 18), (22, 12), (31, 7), (2, 0), (1, 0), (26, 2), (2, 0), (12, 21), (19, 11), (2, 6), (4, 1), (24, 22), (32, 12), (19, 9), (1…	[107, 0, 0, 32, 15, 5, 0, 13, 37, 125, 55, 3, 13, 22, 57, 0, 7, 9, 87, 0, 0, 11, 7, 0, 9, 6, 6, 16, 16, 17, 20, 9, 37, 7, 10, 0, 40, 33, 22, 0, 0, 13, 31, 4, 10, 26, 45]	[0.02727272727272727, 1.0, 0, 0.030303030303030304, 0.6052631578947368, 0.9479166666666666, 1.0, 0.07142857142857142, 0.02631578947368421, 0.038461538461538464, 0.05172413793103448, 0.7692307692307693, 0.07142857142857142, 0.7380952380952381, 0.6607142857142857, 1.0, 0.8478260869565217, 0.7857142857142857, 0.02247191011235955, 1.0, 1.0, 0.6764705882352942, 0.631578947368421, 1.0, 0.79069767441860…	94.0	91	102	165	234	286	14	4	297	21	322	0	0	2	103	152	25	7	0	154	54	93	317	352	131	79	23	20	75	128	9	147	94	253	49	276	142	280	162
4	1038495	1038496	pogo	heterozygous	68	FALSE	['P30', 'P45B', 'P18', 'P43', 'P4', 'P19', 'P53', 'P49', 'P53', 'P46B', 'P65', 'P57', 'P39', 'P47', 'P11', 'R61', 'P3', 'P20', 'P27', 'P6', 'P44', 'P3', 'P2', 'P45B', 'P28', 'P32', 'P55', 'P48', 'P3', 'P45A', 'P56', 'P7', 'P46B', 'P13', 'P65', 'P8', 'P42', 'P29', 'P46A', 'P61', 'P56', 'P9', 'P34', 'P26', 'P40', 'P16', 'P35', 'P17', 'P49', 'P25', 'P50', 'P54', 'P62', 'P59', 'P51', 'P8', 'P23', 'P1…	[(6, 10), (2, 0), (11, 44), (10, 9), (21, 29), (41, 18), (1, 3), (6, 7), (1, 0), (0, 0), (0, 0), (9, 2), (0, 3), (19, 16), (52, 46), (16, 16), (9, 22), (40, 54), (2, 9), (25, 41), (15, 6), (5, 0), (24, 33), (1, 3), (3, 2), (21, 29), (0, 6), (25, 19), (0, 3), (17, 17), (0, 0), (3, 48), (4, 6), (82, 64), (3, 11), (20, 0), (17, 16), (4, 9), (4, 6), (3, 14), (5, 4), (50, 27), (6, 14), (1, 9), (7, 12)…	[15, 7, 56, 12, 24, 52, 8, 64, 9, 0, 0, 5, 2, 23, 6, 0, 0, 36, 5, 41, 15, 61, 44, 10, 3, 0, 0, 25, 0, 7, 0, 39, 3, 10, 12, 106, 0, 5, 3, 0, 5, 40, 7, 3, 8, 15, 5, 25, 74, 4, 1, 5, 3, 0, 0, 0, 0, 6, 33, 8, 0, 0, 46, 10, 35, 0, 5, 0, 6, 1, 0, 41, 0, 6, 7, 8, 5, 179, 3, 1]	[0.5161290322580645, 0.2222222222222222, 0.4954954954954955, 0.6129032258064516, 0.6756756756756757, 0.5315315315315315, 0.3333333333333333, 0.16883116883116883, 0.1, 0, 0, 0.6875, 0.6, 0.603448275862069, 0.9423076923076923, 1.0, 1.0, 0.7230769230769231, 0.6875, 0.616822429906542, 0.5833333333333334, 0.07575757575757576, 0.5643564356435643, 0.2857142857142857, 0.625, 1.0, 1.0, 0.6376811594202898,…	94.0	91	102	165	234	286	14	4	297	21	322	0	0	2	103	152	25	7	0	154	54	93	317	352	131	79	23	20	75	128	9	147	94	253	49	276	142	280	162
4	1024128	1024131	mdg1	homozygous	1	FALSE	['P10']	[(86, 96)]	[4]	[0.978494623655914]	49.0	37	88	49	208	136	20	0	118	0	140	0	7	26	131	18	0	34	3	19	22	22	220	39	52	60	171	0	47	135	0	13	49	94	21	112	96	79	131
4	1024128	1024131	297	homozygous	6	FALSE	['P9', 'P45B', 'P38', 'P57', 'P25', 'P56']	[(167, 189), (0, 0), (47, 88), (2, 0), (1, 0), (0, 0)]	[14, 0, 2, 29, 11, 0]	[0.9621621621621622, 0, 0.9854014598540146, 0.06451612903225806, 0.08333333333333333, 0]	49.0	37	88	49	208	136	20	0	118	0	140	0	7	26	131	18	0	34	3	19	22	22	220	39	52	60	171	0	47	135	0	13	49	94	21	112	96	79	131
4	937693	937734	1360	heterozygous	1	FALSE	['P9']	[(28, 18)]	[162]	[0.22115384615384615]	122.0	154	59	121	258	444	10	46	225	177	184	12	31	67	105	151	197	169	97	60	53	78	265	76	70	18	195	82	146	171	50	129	65	68	13	221	64	122	232
4	716709	716757	INE-1	heterozygous	19	FALSE	['P4', 'P21', 'P47', 'P20', 'P25', 'P16', 'P35', 'P6', 'P66', 'P5', 'P2', 'P3', 'P9', 'P19', 'P23', 'P1', 'P27', 'P26', 'P24']	[(6, 36), (1, 17), (5, 13), (19, 84), (3, 25), (6, 42), (0, 2), (3, 31), (0, 1), (7, 24), (4, 27), (2, 28), (8, 76), (4, 34), (1, 8), (2, 36), (3, 40), (5, 24), (2, 12)]	[93, 16, 70, 244, 30, 129, 54, 90, 90, 90, 83, 71, 353, 194, 13, 49, 36, 34, 22]	[0.3111111111111111, 0.5294117647058824, 0.20454545454545456, 0.2968299711815562, 0.4827586206896552, 0.2711864406779661, 0.03571428571428571, 0.27419354838709675, 0.01098901098901099, 0.256198347107438, 0.2719298245614035, 0.297029702970297, 0.19221967963386727, 0.16379310344827586, 0.4090909090909091, 0.4367816091954023, 0.5443037974683544, 0.4603174603174603, 0.3888888888888889]	94.0	146	34	97	250	399	67	131	195	130	167	5	30	97	89	126	84	187	132	74	17	124	231	83	56	32	199	55	75	96	36	107	38	48	0	156	38	114	154
4	595917	595921	R1A1-element	heterozygous	57	FALSE	['P36', 'P45A', 'P28', 'P24', 'P27', 'P31', 'P6', 'P26', 'P34', 'P7', 'P2', 'P8', 'P30', 'P25', 'P30', 'P1', 'P18', 'P42', 'P44', 'P35', 'P3', 'P11', 'P3', 'P29', 'P59', 'P65', 'P52', 'P64', 'P46B', 'P51', 'P39', 'P39', 'P40', 'P56', 'P31', 'P20', 'P48', 'P55', 'P34', 'P54', 'P34', 'P53', 'P54', 'P25', 'P16', 'R61', 'P3', 'P4', 'P37', 'P35', 'P33', 'P9', 'P41', 'P47', 'P46A', 'P10', 'P45B', 'P23'…	[(6, 0), (9, 0), (16, 14), (8, 0), (16, 0), (3, 0), (19, 0), (10, 1), (1, 0), (15, 0), (19, 0), (30, 0), (4, 0), (3, 0), (12, 0), (14, 0), (16, 0), (24, 0), (22, 0), (1, 0), (2, 0), (17, 0), (1, 0), (2, 0), (11, 0), (6, 0), (16, 0), (6, 0), (13, 0), (7, 0), (0, 0), (4, 0), (14, 0), (14, 0), (3, 0), (87, 1), (19, 0), (2, 0), (1, 0), (7, 0), (11, 0), (8, 0), (2, 0), (1, 1), (13, 0), (8, 0), (1, 0),…	[56, 126, 18, 9, 81, 83, 64, 159, 36, 146, 85, 282, 121, 47, 91, 18, 259, 273, 214, 117, 27, 227, 52, 107, 127, 119, 183, 80, 251, 39, 0, 60, 264, 278, 85, 217, 190, 44, 108, 81, 41, 207, 126, 89, 322, 52, 68, 20, 148, 116, 106, 342, 84, 0, 251, 214, 18, 18, 18, 84, 196, 199, 189, 62, 58, 156, 32, 145, 304, 62, 506, 208]	[0.0967741935483871, 0.06666666666666667, 0.625, 0.47058823529411764, 0.16494845360824742, 0.03488372093023256, 0.2289156626506024, 0.06470588235294118, 0.02702702702702703, 0.09316770186335403, 0.18269230769230768, 0.09615384615384616, 0.032, 0.06, 0.11650485436893204, 0.4375, 0.05818181818181818, 0.08080808080808081, 0.09322033898305085, 0.00847457627118644, 0.06896551724137931, 0.0696721311475…	94.0	146	34	97	250	399	67	131	195	130	167	5	30	97	89	126	84	187	132	74	17	124	231	83	56	32	199	55	75	96	36	107	38	48	0	156	38	114	154
4	540320	540350	Cr1a	heterozygous	1	FALSE	['P5']	[(2, 8)]	[27]	[0.2702702702702703]	94.0	146	34	97	250	399	67	131	195	130	167	5	30	97	89	126	84	187	132	74	17	124	231	83	56	32	199	55	75	96	36	107	38	48	0	156	38	114	154
4	513640	513652	HB	heterozygous	9	FALSE	['P25', 'P15', 'P21', 'P65', 'P7', 'P34', 'P8', 'P41', 'P65', 'P45B']	[(2, 0), (1, 0), (1, 0), (3, 0), (9, 0), (1, 0), (15, 0), (22, 12), (1, 0), (5, 0)]	[114, 151, 20, 97, 162, 68, 133, 57, 32, 37]	[0.017241379310344827, 0.006578947368421052, 0.047619047619047616, 0.03, 0.05263157894736842, 0.014492753623188406, 0.10135135135135136, 0.37362637362637363, 0.030303030303030304, 0.11904761904761904]	94.0	146	34	97	250	399	67	131	195	130	167	5	30	97	89	126	84	187	132	74	17	124	231	83	56	32	199	55	75	96	36	107	38	48	0	156	38	114	154
4	501031	501040	FB	heterozygous	68	FALSE	['P35', 'P51', 'P46A', 'P27', 'P20', 'P5', 'P66', 'P61', 'P44', 'P33', 'P39', 'P38', 'P60', 'P29', 'P37', 'P24', 'P32', 'P8', 'P36', 'P52', 'P21', 'P1', 'P19', 'P25', 'P31', 'P55', 'P45A', 'P3', 'P23', 'P26', 'P47', 'P57', 'P65', 'P2', 'P58', 'P62', 'P6', 'P8', 'P9', 'P16', 'P46A', 'P11', 'P59', 'P4', 'P10', 'P28', 'P34', 'P64', 'P43', 'P54', 'R61', 'P7', 'P53', 'P49', 'P22', 'P45B', 'P14', 'P65'…	[(13, 17), (16, 9), (1, 0), (16, 21), (129, 82), (28, 27), (32, 19), (11, 8), (34, 27), (20, 25), (16, 7), (19, 20), (30, 13), (9, 32), (23, 17), (2, 13), (15, 22), (1, 0), (18, 17), (35, 19), (0, 11), (3, 15), (70, 57), (4, 20), (18, 17), (13, 20), (40, 18), (13, 26), (3, 5), (7, 20), (22, 20), (19, 16), (11, 18), (30, 40), (13, 8), (27, 18), (25, 37), (111, 68), (89, 97), (60, 29), (20, 16), (8…	[28, 16, 36, 12, 122, 55, 31, 12, 32, 36, 8, 46, 23, 39, 44, 10, 45, 150, 32, 20, 5, 40, 105, 13, 43, 14, 28, 26, 3, 21, 41, 22, 9, 39, 13, 42, 36, 56, 100, 58, 31, 45, 26, 39, 48, 21, 32, 29, 43, 19, 15, 31, 28, 20, 14, 9, 50, 45, 33, 8, 20, 137, 38, 33, 36, 27, 31, 35, 84, 36, 7, 72, 56, 22]	[0.5172413793103449, 0.6097560975609756, 0.02702702702702703, 0.7551020408163265, 0.6336336336336337, 0.5, 0.6219512195121951, 0.6129032258064516, 0.6559139784946236, 0.5555555555555556, 0.7419354838709677, 0.4588235294117647, 0.6515151515151515, 0.5125, 0.47619047619047616, 0.6, 0.45121951219512196, 0.006622516556291391, 0.5223880597014925, 0.7297297297297297, 0.6875, 0.3103448275862069, 0.54741…	46.0	13	94	76	93	155	30	151	44	66	67	25	9	70	34	50	79	102	61	83	17	40	43	49	42	15	34	32	26	34	22	43	40	15	44	67	34	43	79
4	489017	489020	Tirant	heterozygous	4	FALSE	['P38', 'P26', 'P25', 'P37']	[(25, 48), (13, 27), (6, 23), (31, 34)]	[49, 29, 16, 57]	[0.5983606557377049, 0.5797101449275363, 0.6444444444444445, 0.5327868852459017]	24.0	11	29	111	36	68	0	0	19	33	36	3	0	0	19	0	0	0	0	0	18	0	49	32	52	18	28	0	100	44	0	0	32	46	13	94	51	78	81
4	457863	457869	1360	homozygous	40	FALSE	['P34', 'P65', 'P29', 'P20', 'P54', 'P57', 'P44', 'P6', 'P5', 'P50', 'P17', 'P16', 'P46A', 'P37', 'P53', 'P38', 'P14', 'P25', 'P24', 'P31', 'P8', 'P55', 'P2', 'P41', 'P15', 'P60', 'P52', 'P4', 'P40', 'P36', 'P18', 'P43', 'P10', 'P48', 'P59', 'P19', 'P26', 'P51', 'P46B', 'P32']	[(4, 47), (21, 17), (13, 37), (101, 107), (11, 29), (13, 8), (45, 43), (0, 25), (25, 88), (24, 22), (82, 51), (55, 61), (11, 27), (13, 35), (13, 30), (14, 38), (86, 78), (3, 21), (1, 9), (11, 34), (59, 69), (1, 27), (27, 62), (31, 24), (66, 69), (7, 31), (23, 15), (26, 50), (40, 29), (12, 29), (49, 86), (27, 42), (44, 47), (43, 35), (20, 42), (70, 69), (5, 37), (24, 12), (11, 27), (17, 38)]	[1, 1, 1, 2, 0, 18, 2, 1, 0, 0, 1, 0, 1, 0, 0, 1, 2, 1, 0, 2, 0, 0, 0, 1, 1, 0, 23, 0, 1, 0, 11, 3, 3, 0, 0, 1, 1, 16, 1, 1]	[0.9807692307692307, 0.9743589743589743, 0.9803921568627451, 0.9904761904761905, 1.0, 0.5384615384615384, 0.9777777777777777, 0.9615384615384616, 1.0, 1.0, 0.9925373134328358, 1.0, 0.9743589743589743, 1.0, 1.0, 0.9811320754716981, 0.9879518072289156, 0.96, 1.0, 0.9574468085106383, 1.0, 1.0, 1.0, 0.9821428571428571, 0.9926470588235294, 1.0, 0.6229508196721312, 1.0, 0.9857142857142858, 1.0, 0.92465…	44.0	46	55	54	91	489	51	0	41	69	87	0	20	22	29	47	107	84	72	51	9	44	35	39	33	33	44	32	61	59	18	87	20	23	27	67	76	46	89
4	433190	433220	1360	heterozygous	56	FALSE	['R61', 'P52', 'P5', 'P20', 'P12', 'P15', 'P59', 'P56', 'P32', 'P50', 'P64', 'P27', 'P53', 'P57', 'P66', 'P6', 'P42', 'P18', 'P15', 'P31', 'P10', 'P19', 'P29', 'P34', 'P11', 'P65', 'P58', 'P49', 'P10', 'P16', 'P45B', 'P60', 'P54', 'P51', 'P3', 'P51', 'P43', 'P40', 'P17', 'P14', 'P44', 'P48', 'P38', 'P4', 'P8', 'P41', 'P61', 'P39', 'P47', 'P2', 'P9', 'P62', 'P36', 'P7', 'P33', 'P22', 'P37', 'P26',…	[(21, 33), (22, 33), (11, 28), (38, 44), (89, 95), (2, 0), (15, 33), (12, 15), (19, 48), (22, 29), (21, 40), (5, 11), (16, 11), (5, 1), (11, 16), (12, 19), (36, 47), (12, 0), (26, 20), (14, 29), (1, 0), (39, 50), (6, 13), (6, 30), (63, 54), (13, 12), (10, 11), (26, 14), (24, 28), (27, 20), (13, 5), (29, 29), (9, 10), (13, 19), (3, 0), (1, 0), (8, 19), (10, 10), (26, 11), (74, 62), (12, 11), (16, …	[0, 1, 62, 109, 2, 99, 0, 24, 0, 1, 0, 21, 22, 23, 26, 41, 1, 55, 87, 0, 37, 67, 25, 15, 0, 18, 18, 0, 40, 48, 16, 1, 29, 0, 72, 29, 30, 25, 35, 0, 41, 49, 31, 36, 75, 0, 0, 9, 22, 32, 183, 0, 26, 60, 36, 12, 35, 16, 27]	[1.0, 0.9821428571428571, 0.38613861386138615, 0.4293193717277487, 0.989247311827957, 0.019801980198019802, 1.0, 0.5294117647058824, 1.0, 0.9807692307692307, 1.0, 0.43243243243243246, 0.5510204081632653, 0.20689655172413793, 0.5094339622641509, 0.4305555555555556, 0.9880952380952381, 0.1791044776119403, 0.3458646616541353, 1.0, 0.02631578947368421, 0.5705128205128205, 0.4318181818181818, 0.705882…	62.0	8	0	6	5	685	75	98	11	90	109	11	25	74	0	172	67	268	87	141	0	249	17	18	5	0	96	36	60	44	57	85	24	1	0	97	8	4	117
4	432026	432031	1360	heterozygous	13	FALSE	['P8', 'P2', 'P47', 'P18', 'P48', 'P26', 'P56', 'P29', 'P4', 'P20', 'P7', 'P9', 'P47', 'P45A']	[(57, 22), (16, 15), (0, 0), (27, 13), (24, 3), (13, 20), (29, 3), (12, 8), (0, 0), (60, 37), (23, 9), (108, 34), (34, 6), (29, 4)]	[75, 33, 0, 114, 76, 64, 55, 34, 0, 204, 35, 208, 41, 87]	[0.512987012987013, 0.484375, 0, 0.2597402597402597, 0.2621359223300971, 0.3402061855670103, 0.367816091954023, 0.37037037037037035, 0, 0.3222591362126246, 0.47761194029850745, 0.4057142857142857, 0.49382716049382713, 0.275]	62.0	8	0	6	5	685	75	98	11	90	109	11	25	74	0	172	67	268	87	141	0	249	17	18	5	0	96	36	60	44	57	85	24	1	0	97	8	4	117
4	403153	403195	Transpac	heterozygous	1	FALSE	['P9']	[(21, 59)]	[194]	[0.291970802919708]	37.0	43	56	66	49	2	0	0	49	51	107	0	0	12	62	53	54	10	0	11	23	3	50	51	46	23	56	0	30	37	0	42	34	26	15	62	41	77	279
4	342426	342433	rover	heterozygous	1	FALSE	['P3', 'P3']	[(8, 19), (3, 7)]	[43, 55]	[0.38571428571428573, 0.15384615384615385]	30.0	37	61	95	28	243	17	0	58	69	202	14	0	0	9	28	0	43	0	16	5	27	43	46	26	52	23	15	20	38	0	0	32	33	16	155	92	74	181
4	333580	333588	roo	homozygous	4	FALSE	['R61', 'P64', 'R61', 'P58', 'R61', 'P57']	[(0, 0), (30, 38), (15, 20), (13, 28), (1, 0), (19, 21)]	[0, 13, 11, 8, 45, 15]	[0, 0.8395061728395061, 0.7608695652173914, 0.8367346938775511, 0.021739130434782608, 0.7272727272727273]	39.0	126	37	73	57	230	94	139	45	49	93	10	6	19	25	29	48	28	30	38	15	52	37	32	23	17	29	16	31	57	16	35	41	39	7	136	115	61	63
4	285726	285761	rooA	heterozygous	66	FALSE	['P46B', 'P17', 'P1', 'P58', 'P56', 'P39', 'P42', 'P3', 'P49', 'R61', 'P44', 'P43', 'P25', 'P35', 'P62', 'P48', 'P45B', 'P45A', 'P33', 'P2', 'P48', 'P28', 'P11', 'P41', 'P9', 'P11', 'P59', 'P25', 'P52', 'P14', 'P13', 'P27', 'P46B', 'P15', 'P12', 'P64', 'P31', 'P10', 'P19', 'P54', 'P54', 'P60', 'P6', 'P10', 'P17', 'P39', 'P59', 'P26', 'P28', 'P37', 'P41', 'P15', 'P40', 'P19', 'P42', 'P61', 'P27', …	[(31, 12), (0, 9), (14, 9), (0, 0), (39, 20), (0, 4), (65, 0), (1, 0), (30, 5), (18, 0), (50, 29), (47, 20), (12, 17), (37, 18), (14, 0), (54, 18), (26, 6), (39, 8), (31, 0), (20, 16), (4, 0), (3, 1), (74, 22), (37, 23), (25, 3), (7, 25), (50, 7), (7, 0), (44, 10), (22, 23), (76, 0), (28, 1), (0, 14), (0, 0), (89, 26), (41, 16), (20, 8), (24, 22), (5, 42), (27, 0), (1, 0), (47, 0), (29, 15), (1, …	[245, 274, 103, 0, 243, 58, 260, 67, 218, 289, 418, 295, 103, 108, 147, 306, 28, 142, 262, 159, 300, 0, 269, 239, 0, 424, 152, 161, 312, 434, 214, 170, 156, 0, 457, 183, 190, 290, 428, 217, 163, 236, 139, 249, 335, 81, 120, 186, 0, 210, 189, 362, 386, 612, 206, 101, 169, 661, 120, 234, 124, 240, 263, 59, 157, 210, 235, 175, 244, 169, 0, 414, 159, 159, 0, 190, 163, 209, 118, 393, 193, 0, 178, 119,…	[0.14930555555555555, 0.03180212014134275, 0.18253968253968253, 0, 0.19536423841059603, 0.06451612903225806, 0.2, 0.014705882352941176, 0.1383399209486166, 0.05863192182410423, 0.158953722334004, 0.1850828729281768, 0.2196969696969697, 0.3374233128834356, 0.08695652173913043, 0.19047619047619047, 0.5333333333333333, 0.24867724867724866, 0.10580204778156997, 0.18461538461538463, 0.0131578947368421…	17.0	37	45	40	86	77	0	0	51	0	71	7	0	0	34	0	0	0	0	0	14	0	50	39	27	26	37	0	16	18	5	0	32	38	20	92	42	57	58
4	284424	284448	rooA	heterozygous	67	FALSE	['P27', 'P33', 'P23', 'P19', 'P51', 'P57', 'P29', 'P54', 'P50', 'P16', 'P51', 'P18', 'P20', 'P17', 'P15', 'P27', 'P20', 'P50', 'P48', 'P22', 'P12', 'P51', 'P5', 'P12', 'P65', 'P52', 'P36', 'P25', 'P19', 'P33', 'P8', 'P1', 'P30', 'P16', 'P66', 'P64', 'P46B', 'P20', 'P28', 'P43', 'P2', 'P59', 'P9', 'P1', 'P15', 'P11', 'P7', 'P25', 'P58', 'P33', 'P3', 'P42', 'P28', 'P5', 'P24', 'P39', 'P35', 'P64', …	[(11, 6), (0, 14), (2, 0), (0, 3), (3, 5), (15, 5), (19, 8), (2, 7), (1, 0), (0, 17), (15, 0), (28, 3), (24, 7), (0, 0), (23, 4), (4, 0), (34, 28), (28, 15), (3, 10), (3, 0), (1, 18), (2, 0), (0, 5), (6, 0), (10, 1), (33, 5), (17, 14), (0, 3), (26, 9), (4, 9), (75, 8), (3, 9), (14, 2), (0, 0), (28, 14), (21, 0), (2, 4), (1, 12), (0, 1), (29, 8), (2, 8), (12, 8), (67, 9), (11, 0), (26, 4), (0, 0),…	[75, 127, 46, 272, 60, 165, 181, 147, 157, 240, 85, 254, 510, 0, 320, 210, 466, 125, 131, 21, 310, 67, 45, 587, 136, 120, 97, 91, 315, 127, 372, 47, 96, 0, 128, 134, 265, 470, 92, 182, 137, 213, 310, 98, 318, 0, 183, 144, 290, 291, 60, 140, 92, 45, 41, 85, 198, 247, 65, 151, 218, 346, 93, 133, 183, 211, 141, 196, 148, 152, 463, 45, 124, 294, 64, 130, 84, 168, 138, 181, 118, 193, 158, 231, 123, 12…	[0.18478260869565216, 0.09929078014184398, 0.041666666666666664, 0.01090909090909091, 0.11764705882352941, 0.10810810810810811, 0.12980769230769232, 0.057692307692307696, 0.006329113924050633, 0.06614785992217899, 0.15, 0.10877192982456141, 0.05730129390018484, 0, 0.07780979827089338, 0.018691588785046728, 0.11742424242424243, 0.25595238095238093, 0.09027777777777778, 0.125, 0.057750759878419454,…	13.0	3	79	125	95	113	17	0	63	32	65	0	1	11	15	0	5	13	16	15	4	15	9	31	2	2	0	2	9	24	7	5	24	37	1	81	46	92	50
4	246836	246839	opus	heterozygous	52	FALSE	['P57', 'P9', 'P35', 'P44', 'P45B', 'P46A', 'P3', 'P53', 'P43', 'P55', 'P66', 'P50', 'P39', 'P4', 'P56', 'P65', 'P21', 'P29', 'P45A', 'P8', 'P18', 'P24', 'P37', 'P22', 'P31', 'P26', 'P54', 'P23', 'P4', 'P6', 'P33', 'P7', 'P26', 'P19', 'P28', 'P45B', 'P10', 'P1', 'P34', 'P47', 'P30', 'P48', 'P27', 'P36', 'P40', 'P58', 'P46B', 'P56', 'P17', 'P25', 'P15', 'P26', 'P16', 'P20', 'P7', 'P5', 'P47', 'P2'…	[(35, 9), (102, 67), (26, 20), (36, 19), (4, 0), (16, 13), (16, 20), (23, 16), (37, 17), (11, 6), (31, 21), (0, 1), (17, 8), (11, 15), (2, 0), (28, 12), (2, 8), (16, 18), (32, 18), (39, 37), (46, 16), (7, 7), (29, 26), (7, 9), (1, 0), (1, 4), (33, 18), (0, 9), (15, 5), (39, 45), (33, 27), (23, 26), (3, 6), (83, 63), (10, 10), (0, 0), (64, 30), (33, 34), (23, 26), (3, 0), (15, 26), (36, 16), (18, …	[3, 36, 14, 13, 32, 13, 27, 9, 10, 9, 7, 22, 3, 0, 12, 19, 3, 23, 28, 32, 48, 3, 27, 2, 39, 0, 14, 4, 0, 34, 15, 26, 0, 28, 8, 0, 34, 24, 15, 101, 22, 29, 11, 24, 14, 7, 13, 13, 32, 9, 29, 16, 33, 69, 144, 44, 28, 40, 32]	[0.9361702127659575, 0.824390243902439, 0.7666666666666667, 0.8088235294117647, 0.1111111111111111, 0.6904761904761905, 0.5714285714285714, 0.8125, 0.84375, 0.6538461538461539, 0.8813559322033898, 0.043478260869565216, 0.8928571428571429, 1.0, 0.14285714285714285, 0.6779661016949152, 0.7692307692307693, 0.5964912280701754, 0.6410256410256411, 0.7037037037037037, 0.5636363636363636, 0.823529411764…	112.0	115	60	112	75	367	221	80	85	461	138	2	49	104	138	125	89	179	122	114	32	70	144	51	55	24	101	143	63	55	89	182	80	56	9	263	112	74	126
4	227236	227240	rover	heterozygous	2	FALSE	['P47', 'P45A', 'P45A']	[(8, 10), (0, 0), (4, 0)]	[36, 0, 54]	[0.3333333333333333, 0, 0.06896551724137931]	72.0	0	10	12	64	234	288	87	97	311	33	1	0	11	17	35	66	89	18	11	50	51	207	12	53	27	92	28	71	176	89	116	75	21	25	16	3	66	166
4	208717	208741	1360	heterozygous	62	FALSE	['P39', 'P53', 'P20', 'P5', 'P28', 'P8', 'P15', 'P50', 'P13', 'P34', 'P15', 'P49', 'P17', 'P8', 'P1', 'P53', 'P20', 'P52', 'P54', 'P62', 'P20', 'P60', 'P50', 'P45B', 'P56', 'P15', 'P64', 'P19', 'P42', 'P58', 'P57', 'P65', 'P35', 'P33', 'P60', 'P21', 'P39', 'P26', 'P40', 'P66', 'P47', 'P5', 'P65', 'P60', 'P47', 'P31', 'P48', 'P3', 'P59', 'P16', 'P7', 'P16', 'P33', 'P6', 'P64', 'P40', 'P46B', 'P59'…	[(5, 0), (46, 9), (1, 1), (17, 10), (22, 14), (30, 0), (9, 6), (31, 0), (6, 23), (10, 0), (37, 2), (29, 8), (4, 1), (3, 1), (23, 14), (19, 2), (10, 3), (16, 6), (0, 4), (1, 0), (3, 1), (1, 2), (15, 1), (7, 3), (27, 13), (2, 2), (1, 0), (90, 20), (2, 0), (2, 1), (1, 2), (12, 2), (30, 7), (0, 1), (4, 1), (0, 1), (13, 4), (33, 19), (0, 1), (5, 4), (39, 7), (8, 8), (10, 1), (1, 2), (1, 1), (30, 2), (…	[42, 95, 0, 103, 82, 201, 122, 93, 81, 116, 121, 77, 0, 0, 87, 93, 0, 58, 106, 22, 0, 0, 0, 40, 77, 0, 7, 237, 90, 0, 82, 60, 133, 0, 0, 27, 41, 123, 0, 93, 113, 99, 0, 0, 0, 83, 116, 76, 106, 0, 0, 0, 0, 104, 96, 92, 0, 86, 0, 180, 223, 158, 0, 321, 105, 138, 0, 107, 0, 0, 28, 164, 96, 91, 78, 128, 232, 176, 0, 0, 79, 0, 0, 0, 0, 0, 49, 298, 201, 101, 113, 0, 0, 0, 128, 0, 101, 0, 127, 83, 95, 0…	[0.10638297872340426, 0.36666666666666664, 1.0, 0.2076923076923077, 0.3050847457627119, 0.12987012987012986, 0.10948905109489052, 0.25, 0.2636363636363636, 0.07936507936507936, 0.24375, 0.32456140350877194, 1.0, 1.0, 0.29838709677419356, 0.18421052631578946, 1.0, 0.275, 0.03636363636363636, 0.043478260869565216, 1.0, 1.0, 1.0, 0.2, 0.3418803418803419, 1.0, 0.125, 0.3170028818443804, 0.02173913043…	24.0	31	40	33	60	76	40	0	25	2	64	0	0	0	42	0	0	0	0	66	10	1	39	44	22	13	30	0	16	54	10	36	28	26	1	62	38	41	87
4	195824	195834	mdg1	heterozygous	1	FALSE	['P17']	[(59, 12)]	[39]	[0.6454545454545455]	28.0	17	29	31	82	271	2	0	69	38	66	0	3	35	40	0	0	31	0	22	16	0	34	34	28	16	37	0	19	42	7	45	21	24	0	65	39	42	89
4	195824	195834	opus	heterozygous	2	FALSE	['P16', 'P2']	[(38, 18), (25, 12)]	[24, 45]	[0.7, 0.45121951219512196]	29.0	2	49	48	20	141	33	46	42	96	87	10	1	59	53	3	3	14	8	14	6	33	43	38	12	11	36	1	21	32	15	41	16	30	14	25	29	24	118
4	195824	195834	F-element	heterozygous	31	FALSE	['P9', 'P61', 'P38', 'P55', 'P39', 'P41', 'P30', 'P57', 'P49', 'P39', 'P45B', 'P24', 'P40', 'P21', 'P47', 'P42', 'P6', 'P54', 'P22', 'P9', 'P60', 'P46B', 'P11', 'P26', 'P44', 'P48', 'P33', 'P46A', 'P15', 'P16', 'P64', 'P36', 'P25']	[(12, 13), (7, 0), (20, 17), (2, 0), (8, 0), (1, 0), (9, 5), (1, 0), (0, 0), (2, 0), (6, 0), (1, 9), (23, 10), (0, 2), (56, 21), (58, 15), (2, 0), (16, 4), (5, 8), (54, 43), (2, 0), (24, 3), (75, 18), (6, 8), (39, 5), (40, 9), (6, 5), (24, 3), (48, 6), (2, 0), (30, 21), (1, 0), (4, 9)]	[125, 4, 128, 10, 1, 101, 10, 19, 0, 3, 11, 1, 10, 1, 35, 0, 86, 6, 9, 52, 69, 7, 133, 3, 16, 17, 11, 7, 50, 58, 0, 29, 7]	[0.16666666666666666, 0.6363636363636364, 0.22424242424242424, 0.16666666666666666, 0.8888888888888888, 0.00980392156862745, 0.5833333333333334, 0.05, 0, 0.4, 0.35294117647058826, 0.9090909090909091, 0.7674418604651163, 0.6666666666666666, 0.6875, 1.0, 0.022727272727272728, 0.7692307692307693, 0.5909090909090909, 0.6510067114093959, 0.028169014084507043, 0.7941176470588235, 0.41150442477876104, 0…	26.0	51	65	49	114	154	54	14	90	50	113	1	0	10	3	28	23	23	24	31	5	38	29	29	0	19	20	0	11	38	7	46	30	33	21	53	9	64	97
4	195824	195834	BS	heterozygous	48	FALSE	['P19', 'P15', 'P52', 'P36', 'P43', 'P53', 'P41', 'P28', 'P31', 'P66', 'P4', 'P61', 'P45A', 'P32', 'P56', 'P14', 'P45B', 'P57', 'P10', 'P9', 'P1', 'P29', 'P18', 'P60', 'P58', 'P12', 'P3', 'P13', 'P35', 'P65', 'P7', 'P44', 'R61', 'P51', 'P23', 'P5', 'P55', 'P6', 'P49', 'P27', 'P37', 'P8', 'P34', 'P50', 'P59', 'P62', 'P11', 'P20']	[(52, 25), (1, 0), (46, 13), (5, 16), (21, 10), (17, 13), (43, 34), (3, 6), (21, 15), (17, 9), (22, 14), (10, 16), (45, 18), (27, 16), (14, 5), (106, 51), (3, 3), (0, 2), (54, 24), (0, 6), (30, 12), (8, 6), (26, 28), (21, 6), (17, 6), (145, 40), (13, 17), (53, 29), (2, 8), (24, 10), (26, 27), (4, 3), (33, 18), (23, 7), (0, 4), (32, 23), (6, 2), (15, 21), (23, 8), (8, 14), (20, 9), (52, 32), (12, …	[47, 51, 0, 5, 8, 8, 0, 1, 0, 7, 37, 0, 26, 0, 5, 0, 0, 9, 24, 51, 32, 9, 24, 0, 8, 0, 31, 0, 4, 15, 40, 22, 0, 0, 1, 33, 1, 45, 0, 4, 9, 27, 6, 0, 0, 0, 12, 58]	[0.6209677419354839, 0.019230769230769232, 1.0, 0.8076923076923077, 0.7948717948717948, 0.7894736842105263, 1.0, 0.9, 1.0, 0.7878787878787878, 0.4931506849315068, 1.0, 0.7078651685393258, 1.0, 0.7916666666666666, 1.0, 1.0, 0.18181818181818182, 0.7647058823529411, 0.10526315789473684, 0.5675675675675675, 0.6086956521739131, 0.6923076923076923, 1.0, 0.7419354838709677, 1.0, 0.4918032786885246, 1.0,…	34.0	44	64	70	111	358	65	70	51	38	192	16	0	0	34	29	48	30	24	34	9	0	22	45	27	21	34	5	18	59	15	29	24	37	30	157	55	70	113
4	183535	183551	1360	heterozygous	54	FALSE	['P47', 'P41', 'P25', 'P11', 'P1', 'P59', 'P40', 'P50', 'P2', 'P56', 'P32', 'P10', 'P3', 'P49', 'P23', 'P53', 'P21', 'P57', 'P55', 'P59', 'P15', 'P54', 'P65', 'R61', 'P30', 'P46B', 'P34', 'P35', 'P10', 'P51', 'P38', 'P24', 'P36', 'P29', 'P62', 'P13', 'P31', 'P22', 'P52', 'P46A', 'P9', 'P21', 'P37', 'P61', 'P45B', 'P39', 'P45B', 'P58', 'P65', 'P66', 'P16', 'P26', 'P17', 'P47', 'P28', 'P60', 'P45A'…	[(7, 0), (43, 0), (6, 0), (96, 0), (11, 0), (22, 0), (22, 0), (46, 0), (2, 0), (34, 0), (40, 0), (52, 0), (11, 0), (31, 0), (2, 0), (22, 0), (3, 0), (22, 0), (7, 0), (0, 0), (34, 0), (17, 0), (4, 0), (33, 0), (12, 0), (19, 0), (12, 0), (1, 0), (0, 0), (6, 0), (24, 0), (7, 0), (13, 0), (15, 0), (29, 2), (1, 0), (19, 0), (2, 0), (32, 0), (19, 0), (0, 0), (1, 0), (28, 0), (17, 0), (2, 0), (7, 0), (1…	[48, 42, 40, 66, 55, 46, 82, 38, 78, 95, 46, 141, 38, 38, 16, 65, 17, 63, 54, 0, 131, 58, 34, 30, 66, 63, 63, 59, 0, 22, 103, 18, 69, 47, 18, 97, 36, 28, 53, 63, 0, 9, 64, 17, 27, 41, 33, 51, 22, 87, 106, 47, 153, 37, 48, 41, 59, 73, 61, 72]	[0.12727272727272726, 0.5058823529411764, 0.13043478260869565, 0.5925925925925926, 0.16666666666666666, 0.3235294117647059, 0.21153846153846154, 0.5476190476190477, 0.025, 0.26356589147286824, 0.46511627906976744, 0.2694300518134715, 0.22448979591836735, 0.4492753623188406, 0.1111111111111111, 0.25287356321839083, 0.15, 0.25882352941176473, 0.11475409836065574, 0, 0.20606060606060606, 0.226666666…	63.0	30	56	111	66	244	80	165	182	107	145	19	23	36	51	76	68	76	79	92	22	94	63	62	45	37	61	33	35	61	27	65	36	50	44	95	44	70	103
4	147155	147160	I-element	heterozygous	66	FALSE	['P18', 'P21', 'P47', 'P47', 'P31', 'P40', 'P57', 'P31', 'P44', 'P53', 'P17', 'P32', 'P9', 'P60', 'P3', 'P46B', 'P7', 'P23', 'P46A', 'P31', 'P14', 'P19', 'P35', 'P37', 'P49', 'P38', 'P56', 'P13', 'P54', 'P49', 'P65', 'P5', 'P20', 'P30', 'P26', 'P46B', 'P22', 'P41', 'P66', 'P65', 'P10', 'P12', 'P15', 'P24', 'P27', 'P35', 'P1', 'P58', 'P36', 'P2', 'P29', 'P41', 'P6', 'P4', 'P62', 'P19', 'P28', 'P61…	[(19, 30), (0, 7), (18, 18), (8, 0), (0, 3), (0, 1), (3, 9), (0, 1), (0, 1), (1, 0), (1, 1), (0, 1), (0, 51), (20, 18), (8, 29), (0, 21), (0, 1), (1, 2), (8, 0), (8, 0), (31, 36), (13, 0), (0, 1), (0, 1), (9, 0), (8, 30), (7, 21), (5, 0), (4, 12), (0, 9), (11, 0), (0, 1), (0, 84), (1, 1), (0, 2), (8, 0), (8, 3), (2, 16), (3, 16), (1, 0), (0, 2), (21, 38), (0, 21), (1, 11), (9, 19), (4, 0), (1, 27…	[122, 4, 101, 91, 0, 0, 95, 0, 0, 101, 0, 0, 257, 186, 76, 73, 0, 12, 144, 169, 431, 310, 0, 0, 161, 112, 95, 104, 124, 87, 105, 0, 472, 0, 0, 144, 29, 85, 204, 69, 0, 491, 144, 32, 71, 98, 42, 0, 89, 102, 151, 121, 0, 71, 150, 0, 109, 53, 112, 40, 234, 115, 43, 0, 73, 230, 0, 118, 101, 73, 472, 128, 121, 112, 0, 0, 241, 0, 94, 90, 102, 71, 0, 46, 145, 149, 112, 0, 135, 102, 96, 113, 235]	[0.28654970760233917, 0.6363636363636364, 0.26277372262773724, 0.08080808080808081, 1.0, 1.0, 0.11214953271028037, 1.0, 1.0, 0.00980392156862745, 1.0, 1.0, 0.16558441558441558, 0.16964285714285715, 0.3274336283185841, 0.22340425531914893, 1.0, 0.2, 0.05263157894736842, 0.04519774011299435, 0.13453815261044177, 0.04024767801857585, 1.0, 1.0, 0.052941176470588235, 0.25333333333333335, 0.22764227642…	63.0	30	56	111	66	244	80	165	182	107	145	19	23	36	51	76	68	76	79	92	22	94	63	62	45	37	61	33	35	61	27	65	36	50	44	95	44	70	103
4	138799	138802	HMS-Beagle	homozygous	44	FALSE	['P45B', 'P46A', 'P35', 'P39', 'P17', 'P45B', 'P19', 'P24', 'P9', 'P4', 'P6', 'P36', 'P37', 'P8', 'P8', 'P65', 'P65', 'P30', 'P7', 'P57', 'P28', 'P66', 'P18', 'P20', 'P46B', 'P7', 'P21', 'P55', 'P23', 'P47', 'P10', 'P58', 'P1', 'P3', 'P15', 'P29', 'P5', 'P58', 'P66', 'P38', 'P2', 'P27', 'P34', 'P53', 'P33', 'P16', 'P20', 'P6', 'P1', 'P45A', 'P44', 'P48', 'P6', 'P38', 'P26', 'P6', 'P8']	[(1, 0), (0, 2), (1, 0), (0, 1), (2, 0), (0, 0), (6, 12), (1, 2), (27, 14), (28, 31), (0, 4), (1, 2), (3, 2), (6, 2), (19, 4), (0, 2), (0, 0), (0, 1), (3, 2), (1, 2), (0, 1), (1, 0), (7, 1), (1, 3), (0, 2), (2, 0), (3, 0), (0, 2), (0, 1), (2, 1), (15, 6), (0, 2), (18, 10), (32, 39), (14, 8), (0, 3), (14, 23), (1, 0), (0, 1), (2, 0), (30, 39), (1, 0), (4, 3), (0, 2), (0, 1), (4, 7), (10, 5), (1, 0…	[28, 0, 3, 0, 15, 0, 15, 0, 34, 24, 0, 1, 3, 12, 14, 3, 0, 4, 13, 1, 1, 52, 43, 16, 0, 29, 4, 0, 0, 2, 1, 0, 35, 16, 13, 4, 32, 8, 4, 6, 31, 0, 0, 2, 3, 1, 67, 77, 29, 1, 0, 0, 33, 4, 1, 0, 112]	[0.034482758620689655, 1.0, 0.25, 1.0, 0.11764705882352941, 0, 0.5454545454545454, 1.0, 0.5466666666666666, 0.7108433734939759, 1.0, 0.75, 0.625, 0.4, 0.6216216216216216, 0.4, 0, 0.2, 0.2777777777777778, 0.75, 0.5, 0.018867924528301886, 0.1568627450980392, 0.2, 1.0, 0.06451612903225806, 0.42857142857142855, 1.0, 1.0, 0.6, 0.9545454545454546, 1.0, 0.4444444444444444, 0.8160919540229885, 0.62857142…	38.0	40	126	261	28	98	38	76	81	211	49	2	0	18	19	42	33	32	25	40	9	35	50	160	28	15	27	6	15	59	36	21	24	40	6	89	63	128	94
4	88987	89019	1360	heterozygous	11	FALSE	['P17', 'P4', 'P15', 'P14', 'P16', 'P46A', 'P20', 'P9', 'P46B', 'P50', 'R61']	[(7, 34), (4, 27), (4, 39), (6, 28), (8, 58), (3, 11), (8, 71), (13, 118), (3, 11), (4, 27), (4, 32)]	[82, 53, 83, 167, 78, 25, 177, 170, 25, 33, 30]	[0.3333333333333333, 0.36904761904761907, 0.3412698412698413, 0.1691542288557214, 0.4583333333333333, 0.358974358974359, 0.30859375, 0.43521594684385384, 0.358974358974359, 0.484375, 0.5454545454545454]	49.0	0	8	49	41	215	61	217	96	120	0	5	21	58	0	72	77	124	105	97	6	118	83	0	3	17	0	40	20	0	43	139	4	3	0	0	13	15	68
4	58454	58455	S-element	heterozygous	48	FALSE	['P62', 'P48', 'P58', 'P31', 'P20', 'P6', 'P30', 'P51', 'P45A', 'P22', 'P11', 'P43', 'P47', 'P21', 'P44', 'P45B', 'P12', 'P26', 'P44', 'P24', 'P36', 'P52', 'P2', 'P3', 'P38', 'P61', 'P35', 'P8', 'P16', 'P48', 'P40', 'P33', 'P4', 'P50', 'P56', 'P53', 'P10', 'P54', 'P17', 'P64', 'P1', 'P18', 'P5', 'P66', 'P9', 'P1', 'P59', 'P19', 'P60', 'P47', 'P14', 'P16', 'P11', 'P22', 'P15']	[(15, 20), (0, 0), (0, 0), (1, 10), (11, 29), (48, 36), (1, 0), (0, 0), (15, 26), (2, 0), (19, 17), (1, 3), (8, 24), (4, 0), (1, 0), (1, 0), (26, 28), (1, 0), (6, 11), (0, 5), (0, 0), (3, 0), (42, 41), (16, 36), (1, 16), (0, 0), (0, 0), (16, 6), (1, 0), (0, 0), (1, 0), (3, 8), (22, 32), (3, 0), (0, 0), (0, 0), (10, 8), (2, 3), (7, 10), (2, 0), (1, 0), (0, 0), (33, 49), (2, 7), (25, 43), (25, 23),…	[22, 0, 0, 11, 9, 44, 20, 0, 24, 3, 12, 7, 31, 4, 15, 12, 31, 9, 9, 1, 0, 13, 43, 32, 92, 0, 0, 58, 31, 0, 12, 10, 44, 2, 0, 0, 7, 3, 18, 31, 70, 0, 50, 10, 26, 30, 11, 33, 0, 62, 20, 11, 30, 7, 31]	[0.6140350877192983, 0, 0, 0.5, 0.8163265306122449, 0.65625, 0.047619047619047616, 0, 0.6307692307692307, 0.4, 0.75, 0.36363636363636365, 0.5079365079365079, 0.5, 0.0625, 0.07692307692307693, 0.6352941176470588, 0.1, 0.6538461538461539, 0.8333333333333334, 0, 0.1875, 0.6587301587301587, 0.6190476190476191, 0.1559633027522936, 0, 0, 0.275, 0.03125, 0, 0.07692307692307693, 0.5238095238095238, 0.551…	49.0	0	8	49	41	215	61	217	96	120	0	5	21	58	0	72	77	124	105	97	6	118	83	0	3	17	0	40	20	0	43	139	4	3	0	0	13	15	68
4	54224	54259	297	heterozygous	27	FALSE	['P31', 'P44', 'P59', 'P53', 'P60', 'P7', 'P4', 'P18', 'P19', 'P42', 'P28', 'P55', 'P18', 'P46A', 'P16', 'P30', 'P38', 'P20', 'P3', 'P32', 'P17', 'P2', 'P52', 'P48', 'P46B', 'P8', 'P22', 'P35']	[(4, 16), (7, 29), (5, 12), (4, 17), (4, 21), (16, 44), (3, 6), (0, 0), (17, 32), (5, 13), (8, 13), (4, 0), (13, 31), (4, 0), (4, 12), (4, 14), (0, 0), (17, 60), (4, 14), (7, 17), (0, 0), (0, 0), (3, 26), (9, 12), (4, 0), (5, 28), (7, 5), (5, 12)]	[40, 84, 75, 46, 48, 48, 72, 0, 163, 57, 33, 33, 138, 46, 110, 39, 0, 212, 51, 56, 0, 0, 51, 82, 46, 128, 28, 23]	[0.3333333333333333, 0.3, 0.18478260869565216, 0.31343283582089554, 0.3424657534246575, 0.5555555555555556, 0.1111111111111111, 0, 0.23113207547169812, 0.24, 0.3888888888888889, 0.10810810810810811, 0.24175824175824176, 0.08, 0.12698412698412698, 0.3157894736842105, 0, 0.2664359861591695, 0.2608695652173913, 0.3, 0, 0, 0.3625, 0.20388349514563106, 0.08, 0.20496894409937888, 0.3, 0.425]	23.0	0	12	148	3	222	40	151	21	55	33	10	4	24	0	24	29	30	19	56	0	40	0	11	0	17	17	13	10	37	32	37	0	7	0	49	12	100	8
3R	32069929	32069975	Cr1a	heterozygous	27	FALSE	['P2', 'P1', 'P11', 'P59', 'P29', 'P21', 'P22', 'P17', 'P8', 'P6', 'P12', 'P4', 'P20', 'P40', 'P47', 'P48', 'P62', 'P60', 'P13', 'P29', 'P18', 'P45B', 'P65', 'P44', 'P4', 'P12', 'P54', 'P9', 'P7', 'P48', 'P57']	[(5, 99), (0, 0), (9, 51), (0, 0), (0, 0), (0, 0), (0, 0), (14, 78), (13, 99), (0, 0), (0, 0), (8, 87), (23, 196), (7, 61), (0, 0), (12, 50), (0, 0), (4, 35), (0, 0), (2, 36), (35, 49), (0, 0), (4, 28), (15, 83), (2, 0), (20, 107), (0, 0), (0, 0), (0, 0), (0, 0), (4, 28)]	[52, 0, 119, 0, 0, 0, 0, 107, 121, 0, 0, 44, 260, 44, 0, 71, 0, 38, 0, 15, 114, 0, 35, 51, 68, 201, 0, 0, 0, 0, 42]	[0.6666666666666666, 0, 0.33519553072625696, 0, 0, 0, 0, 0.4623115577889447, 0.48068669527896996, 0, 0, 0.6834532374100719, 0.4572025052192067, 0.6071428571428571, 0, 0.46616541353383456, 0, 0.5064935064935064, 0, 0.7169811320754716, 0.42424242424242425, 0, 0.47761194029850745, 0.6577181208053692, 0.02857142857142857, 0.3871951219512195, 0, 0, 0, 0, 0.43243243243243246]	23.0	0	12	148	3	222	40	151	21	55	33	10	4	24	0	24	29	30	19	56	0	40	0	11	0	17	17	13	10	37	32	37	0	7	0	49	12	100	8
3R	32069929	32069975	Q-element	heterozygous	7	FALSE	['P43', 'P42', 'P19', 'P16', 'P14', 'P28', 'P64']	[(8, 41), (4, 36), (2, 38), (18, 88), (9, 77), (0, 0), (7, 37)]	[52, 60, 114, 111, 153, 0, 42]	[0.48514851485148514, 0.4, 0.2597402597402597, 0.48847926267281105, 0.3598326359832636, 0, 0.5116279069767442]	90.0	101	160	159	251	434	123	98	108	151	167	7	13	72	78	71	82	101	97	111	20	108	125	89	55	60	81	67	63	99	47	116	64	54	6	174	153	160	168
3R	31886689	31886736	F-element	heterozygous	68	FALSE	['P17', 'P65', 'P59', 'P6', 'P36', 'P66', 'P57', 'P21', 'P58', 'P20', 'P37', 'P1', 'P54', 'P26', 'P25', 'P42', 'P41', 'P8', 'P23', 'P39', 'P60', 'P43', 'P49', 'P18', 'P2', 'P46A', 'P55', 'P14', 'P61', 'P9', 'P53', 'P34', 'P56', 'P62', 'P19', 'P64', 'P3', 'P50', 'P30', 'P28', 'P46B', 'P45B', 'P21', 'P29', 'P5', 'P18', 'P38', 'P61', 'P32', 'P24', 'P48', 'P7', 'P52', 'P10', 'R61', 'P7', 'P22', 'P40'…	[(103, 31), (42, 6), (46, 22), (38, 21), (28, 22), (63, 16), (43, 12), (2, 24), (62, 18), (224, 89), (44, 17), (26, 23), (58, 17), (8, 42), (6, 28), (75, 29), (60, 20), (108, 34), (6, 6), (4, 0), (66, 32), (50, 27), (41, 21), (70, 57), (34, 30), (48, 17), (41, 11), (56, 34), (0, 7), (156, 108), (38, 21), (35, 17), (51, 21), (53, 12), (98, 51), (60, 21), (37, 17), (56, 23), (33, 21), (17, 27), (48…	[79, 42, 35, 22, 45, 59, 52, 14, 51, 177, 65, 22, 52, 45, 38, 71, 57, 112, 19, 32, 62, 59, 24, 97, 34, 50, 35, 87, 0, 140, 45, 35, 64, 53, 106, 65, 37, 66, 53, 32, 50, 14, 4, 52, 35, 185, 86, 41, 86, 14, 59, 73, 56, 74, 53, 47, 3, 61, 49, 52, 110, 73, 35, 50, 138, 35, 43, 28, 27, 103, 0, 62, 47, 69, 43]	[0.6291079812206573, 0.5333333333333333, 0.6601941747572816, 0.7283950617283951, 0.5263157894736842, 0.572463768115942, 0.514018691588785, 0.65, 0.6106870229007634, 0.6387755102040816, 0.48412698412698413, 0.6901408450704225, 0.5905511811023622, 0.5263157894736842, 0.4722222222222222, 0.5942857142857143, 0.583941605839416, 0.5590551181102362, 0.3870967741935484, 0.1111111111111111, 0.6125, 0.5661…	39.0	84	79	109	290	571	52	0	120	86	139	16	0	8	30	24	42	38	33	43	2	35	41	57	28	15	31	14	26	39	17	38	40	42	22	92	83	84	141
3R	31757476	31757480	3S18	heterozygous	68	FALSE	['P43', 'P49', 'P45B', 'P8', 'P20', 'P34', 'P48', 'P26', 'P21', 'P27', 'P1', 'P17', 'P38', 'P12', 'P50', 'P32', 'P56', 'P40', 'P60', 'P36', 'P19', 'P29', 'P14', 'P46B', 'P24', 'P54', 'P58', 'P7', 'P61', 'P57', 'P11', 'P62', 'P64', 'P65', 'P52', 'P15', 'P4', 'P46A', 'P10', 'P13', 'P3', 'P35', 'P45A', 'P66', 'P9', 'R61', 'P2', 'P59', 'P18', 'P48', 'P25', 'P28', 'P6', 'P4', 'P5', 'P41', 'P55', 'P44'…	[(78, 26), (49, 20), (8, 0), (101, 57), (181, 110), (26, 33), (8, 30), (16, 41), (1, 8), (17, 36), (36, 23), (141, 44), (68, 35), (120, 69), (50, 33), (52, 46), (66, 15), (90, 23), (55, 36), (30, 27), (91, 63), (65, 51), (86, 28), (50, 19), (2, 20), (45, 29), (39, 27), (35, 66), (28, 15), (47, 19), (71, 36), (41, 18), (61, 35), (29, 16), (47, 22), (81, 34), (1, 0), (50, 19), (81, 38), (46, 75), (…	[52, 39, 29, 67, 169, 37, 56, 46, 29, 34, 22, 92, 73, 112, 31, 58, 43, 69, 52, 47, 87, 42, 63, 42, 12, 41, 47, 53, 29, 39, 37, 30, 52, 35, 34, 60, 49, 42, 79, 46, 32, 42, 34, 37, 115, 52, 46, 19, 68, 56, 30, 26, 44, 0, 21, 56, 18, 49, 50, 56, 189, 0, 33, 23, 91, 44, 21, 0, 7, 24, 4, 48, 30, 83]	[0.6666666666666666, 0.6388888888888888, 0.21621621621621623, 0.7022222222222222, 0.6326086956521739, 0.6145833333333334, 0.40425531914893614, 0.5533980582524272, 0.23684210526315788, 0.6091954022988506, 0.7283950617283951, 0.6678700361010831, 0.5852272727272727, 0.627906976744186, 0.7280701754385965, 0.6282051282051282, 0.6532258064516129, 0.6208791208791209, 0.6363636363636364, 0.54807692307692…	71.0	95	191	200	215	279	9	131	120	211	424	0	0	0	103	89	0	20	31	15	24	3	75	126	54	53	68	45	70	105	14	59	61	70	38	394	169	189	303
[truncated: 1,407 more rows]
[truncated: 30 more columns]
