# Supplementary material for: Unraveling the features of somatic transposition in the Drosophila intestine
Source: EMBO J. 2021 Feb 26;40(9):e106388. doi: 10.15252/embj.2020106388 (PMC8090852; doi:10.15252/embj.2020106388)
Supplement: Supplementary file 10 — Table EV8 [file EMBJ-40-e106388-s002.xlsx]

## Sheet: Table EV8
Table EV8
All germline TE insertions identified in the Delta>nlsGFP samples (Illumina sequencing)
												Coverage at insertion site in each sample:
Chromosome	Start	End	TY type	Genotype	No of samples with an insertion	Germline private	Samples with an insertion	Reads (mate, split) supporting an insertin in each sample	Reads opposing an insertin in each sample	Variant allele frequncy of the insertion in each sample	Median coverage at insertion site	D8	D6	D4	D2	D7	D5	D3	D1
Y	3632209	3632212	Stalker3	homozygous	1	FALSE	D1	[(34, 21)]	[1]	[0.9821428571428571]	13.0	13	4	24	17	9	7	14	31
Y	3618885	3618888	HeT-A	heterozygous	2	FALSE	D1,D7	[(9, 1), (4, 3)]	[6, 3]	[0.625, 0.7]	57.0	71	28	49	56	72	85	57	62
Y	3281368	3281369	Stalker4	heterozygous	1	FALSE	D1	[(8, 2)]	[3]	[0.7692307692307693]	28.0	17	11	56	42	12	28	63	61
Y	3019692	3019702	TART-B	heterozygous	1	FALSE	D1	[(7, 19)]	[76]	[0.2549019607843137]	68.0	64	43	68	72	79	68	82	85
Y	3017562	3017590	1360	heterozygous	1	FALSE	D1	[(6, 1)]	[8]	[0.4666666666666667]	68.0	64	43	68	72	79	68	82	85
Y	2967540	2967583	HeT-A	heterozygous	1	FALSE	D1	[(9, 5)]	[19]	[0.42424242424242425]	68.0	64	43	68	72	79	68	82	85
Y	2780375	2780404	mdg1	heterozygous	8	FALSE	D1,D2,D8,D3,D6,D4,D7,D5	[(13, 4), (4, 3), (7, 4), (11, 4), (3, 2), (10, 5), (5, 2), (8, 6)]	[11, 3, 2, 11, 1, 1, 1, 7]	[0.6071428571428571, 0.7, 0.8461538461538461, 0.5769230769230769, 0.8333333333333334, 0.9375, 0.875, 0.6666666666666666]	68.0	64	43	68	72	79	68	82	85
Y	1925126	1925145	mdg1	heterozygous	3	FALSE	D8,D4,D1	[(2, 2), (2, 2), (4, 3)]	[5, 2, 7]	[0.4444444444444444, 0.6666666666666666, 0.5]	138.0	142	83	138	134	126	143	167	165
Y	1193667	1193668	1360	homozygous	1	FALSE	D1	[(2, 1)]	[0]	[1.0]	82.0	89	48	74	105	81	103	83	82
Y	1095397	1095418	G6	heterozygous	1	FALSE	D1	[(2, 2)]	[2]	[0.6666666666666666]	484.0	731	397	484	332	619	621	620	308
Y	1056257	1056291	Quasimodo	heterozygous	3	FALSE	D2,D1,D6,D6	[(15, 4), (16, 4), (5, 4), (6, 5)]	[65, 75, 30, 18]	[0.2261904761904762, 0.21052631578947367, 0.23076923076923078, 0.3793103448275862]	91.0	118	85	100	91	77	100	108	70
Y	991549	991550	R1A1-element	heterozygous	1	FALSE	D1	[(8, 5)]	[38]	[0.2549019607843137]	126.0	123	54	140	110	134	130	135	126
Y	923591	923632	micropia	heterozygous	3	FALSE	D3,D8,D1	[(17, 2), (18, 2), (9, 12)]	[50, 77, 56]	[0.2753623188405797, 0.20618556701030927, 0.2727272727272727]	85.0	83	47	57	105	85	95	93	103
Y	536047	536087	Stalker	heterozygous	1	FALSE	D1	[(6, 18)]	[5]	[0.8275862068965517]	42.0	42	26	37	52	47	47	50	37
Y	361357	361363	Quasimodo	heterozygous	1	FALSE	D1	[(8, 11)]	[23]	[0.4523809523809524]	97.0	106	61	81	96	99	97	131	97
Y	360415	360458	transib2	heterozygous	4	FALSE	D3,D1,D4,D8	[(20, 8), (12, 3), (14, 8), (10, 25)]	[36, 38, 3, 4]	[0.4375, 0.2830188679245283, 0.88, 0.8974358974358975]	140.0	140	98	167	126	139	151	161	142
Y	184723	184724	Quasimodo	homozygous	1	FALSE	D1	[(23, 3)]	[1]	[0.9629629629629629]	85.0	90	42	87	95	51	85	106	60
X	23405859	23405863	R1A1-element	heterozygous	1	FALSE	D1	[(54, 7)]	[50]	[0.5495495495495496]	131.0	148	68	141	131	116	137	151	116
X	23223663	23223702	R1A1-element	heterozygous	2	TRUE	D2,D1	[(34, 23), (68, 3)]	[151, 145]	[0.27403846153846156, 0.3287037037037037]	99.0	108	63	101	99	90	111	111	96
X	23219693	23219698	R1A1-element	heterozygous	1	FALSE	D1	[(2, 2)]	[2]	[0.6666666666666666]	80.0	119	65	66	100	68	80	100	84
X	23152111	23152160	Dm88	heterozygous	6	FALSE	D1,D5,D4,D8,D2,D6	[(180, 2), (164, 49), (184, 59), (147, 64), (200, 12), (98, 30)]	[637, 402, 533, 709, 651, 228]	[0.2222222222222222, 0.3463414634146341, 0.3131443298969072, 0.22934782608695653, 0.24565469293163383, 0.3595505617977528]	126.0	107	90	126	130	126	129	128	136
X	22714897	22714945	297	heterozygous	5	FALSE	D1,D2,D8,D3,D5	[(6, 11), (15, 15), (7, 17), (19, 43), (14, 16)]	[20, 22, 33, 51, 57]	[0.4594594594594595, 0.5769230769230769, 0.42105263157894735, 0.5486725663716814, 0.3448275862068966]	61.0	50	35	60	75	65	64	77	61
X	22510065	22510065	HB	homozygous	4	FALSE	D8,D3,D1,D5	[(15, 8), (43, 10), (21, 14), (16, 18)]	[19, 46, 0, 54]	[0.5476190476190477, 0.5353535353535354, 1.0, 0.38636363636363635]	61.0	50	35	60	75	65	64	77	61
X	22386324	22386325	jockey	heterozygous	4	FALSE	D5,D3,D6,D1	[(72, 5), (26, 8), (87, 8), (148, 12)]	[148, 39, 39, 53]	[0.3422222222222222, 0.4657534246575342, 0.7089552238805971, 0.7511737089201878]	88.0	92	36	82	88	65	91	93	92
X	22373661	22373664	Stalker	heterozygous	2	FALSE	D3,D1	[(0, 0), (52, 110)]	[0, 431]	[0, 0.27318718381112983]	53.0	68	24	40	71	26	63	70	53
X	21807325	21807371	Tabor	homozygous	4	FALSE	D8,D4,D4,D5,D1	[(12, 7), (4, 7), (12, 4), (8, 30), (2, 6)]	[1, 0, 1, 7, 0]	[0.95, 1.0, 0.9411764705882353, 0.8444444444444444, 1.0]	90.0	90	64	127	113	87	87	134	113
X	21780002	21780019	ZAM	heterozygous	4	FALSE	D7,D4,D5,D1	[(64, 56), (0, 0), (50, 24), (29, 16)]	[164, 0, 150, 134]	[0.4225352112676056, 0, 0.33035714285714285, 0.25139664804469275]	119.0	104	84	131	109	133	143	161	119
X	21771410	21771415	Stalker	heterozygous	1	FALSE	D1	[(31, 27)]	[14]	[0.8055555555555556]	54.0	64	40	61	44	54	52	85	58
X	21767342	21767380	gypsy3	heterozygous	1	FALSE	D1,D1	[(63, 41), (21, 16)]	[181, 24]	[0.3649122807017544, 0.6065573770491803]	96.0	94	80	101	95	119	143	99	96
X	21653540	21653561	Stalker2	heterozygous	1	FALSE	D1	[(2, 2)]	[17]	[0.19047619047619047]	91.0	88	69	80	135	102	91	107	120
X	21499295	21499300	opus	homozygous	1	FALSE	D1	[(12, 32)]	[0]	[1.0]	98.0	106	58	98	121	98	127	125	97
X	19102550	19102573	BS	heterozygous	1	FALSE	D1	[(4, 14)]	[32]	[0.36]	102.0	127	49	94	128	67	102	129	103
X	18756248	18756290	297	heterozygous	1	FALSE	D1	[(10, 2)]	[35]	[0.2553191489361702]	94.0	98	36	94	130	76	86	130	95
X	15841446	15841459	INE-1	heterozygous	2	FALSE	D1,D8	[(10, 3), (8, 9)]	[15, 24]	[0.4642857142857143, 0.4146341463414634]	91.0	96	57	108	101	74	91	114	77
X	15838065	15838093	BS	heterozygous	1	FALSE	D1	[(7, 14)]	[31]	[0.40384615384615385]	59.0	43	64	58	51	79	92	100	59
X	14782781	14782824	Doc	homozygous	6	FALSE	D8,D1,D6,D4,D5,D3	[(11, 0), (15, 10), (8, 0), (12, 0), (10, 0), (11, 0)]	[0, 0, 16, 28, 0, 0]	[1.0, 1.0, 0.3333333333333333, 0.3, 1.0, 1.0]	87.0	87	59	98	117	77	120	131	61
X	13401800	13401825	opus	heterozygous	1	FALSE	D1	[(13, 6)]	[15]	[0.5588235294117647]	64.0	72	40	55	87	81	64	90	50
X	12071687	12071708	BS	heterozygous	1	FALSE	D1	[(4, 18)]	[30]	[0.4230769230769231]	64.0	72	40	55	87	81	64	90	50
X	10416251	10416261	opus	homozygous	1	FALSE	D1	[(12, 16)]	[0]	[1.0]	62.0	74	31	62	68	63	59	87	55
X	10242371	10242403	roo	heterozygous	1	FALSE	D1	[(3, 49)]	[39]	[0.5714285714285714]	101.0	109	69	87	108	97	119	146	101
X	8857717	8857743	BS	heterozygous	1	FALSE	D1	[(7, 4)]	[24]	[0.3142857142857143]	86.0	128	74	86	99	122	80	106	82
X	8417286	8417329	BS	heterozygous	4	FALSE	D1,D2,D4,D7	[(6, 4), (9, 6), (5, 5), (4, 4)]	[37, 26, 19, 32]	[0.2127659574468085, 0.36585365853658536, 0.3448275862068966, 0.2]	86.0	128	72	86	99	119	80	106	82
X	8294137	8294149	hobo	heterozygous	1	FALSE	D1	[(188, 282)]	[1840]	[0.20346320346320346]	86.0	128	72	86	99	119	80	106	82
X	8108458	8108462	copia	homozygous	1	FALSE	D1	[(13, 24)]	[0]	[1.0]	84.0	128	67	84	97	116	79	104	82
X	8038358	8038382	Tabor	heterozygous	1	FALSE	D1	[(4, 7)]	[17]	[0.39285714285714285]	84.0	128	67	84	97	116	79	104	82
X	7784294	7784323	jockey	heterozygous	2	FALSE	D1,D4	[(6, 3), (9, 6)]	[24, 26]	[0.2727272727272727, 0.36585365853658536]	96.0	112	70	74	92	96	96	118	115
X	7030165	7030174	Tabor	heterozygous	2	FALSE	D1,D7	[(4, 2), (5, 5)]	[17, 20]	[0.2608695652173913, 0.3333333333333333]	27.0	14	20	27	20	38	27	44	47
X	6751697	6751724	opus	heterozygous	4	FALSE	D3,D5,D8,D1	[(6, 14), (7, 6), (8, 13), (11, 13)]	[36, 30, 25, 24]	[0.35714285714285715, 0.3023255813953488, 0.45652173913043476, 0.5]	31.0	21	22	31	21	50	37	52	58
X	6492602	6492643	mdg1	heterozygous	1	FALSE	D1	[(3, 23)]	[32]	[0.4482758620689655]	31.0	21	22	31	21	50	37	52	58
X	6430033	6430065	Rt1b	heterozygous	7	FALSE	D3,D2,D1,D5,D7,D4,D8	[(19, 58), (4, 36), (11, 4), (8, 37), (12, 41), (10, 27), (19, 1)]	[30, 46, 18, 32, 20, 48, 0]	[0.719626168224299, 0.46511627906976744, 0.45454545454545453, 0.5844155844155844, 0.726027397260274, 0.43529411764705883, 1.0]	74.0	79	40	64	84	51	74	80	97
X	5526632	5526661	412	heterozygous	1	FALSE	D1	[(3, 2)]	[5]	[0.5]	66.0	72	36	66	63	55	77	91	69
X	3468356	3468380	Tabor	heterozygous	1	FALSE	D1	[(5, 5)]	[29]	[0.2564102564102564]	99.0	99	47	103	110	67	138	153	94
X	2850666	2850686	mdg1	heterozygous	1	FALSE	D1	[(3, 2)]	[6]	[0.45454545454545453]	48.0	53	43	44	83	42	61	70	48
X	1955624	1955637	BS	heterozygous	1	FALSE	D1	[(9, 3)]	[24]	[0.3333333333333333]	117.0	168	75	117	141	105	118	170	112
X	1074274	1074306	Rt1b	homozygous	7	FALSE	D3,D5,D2,D8,D6,D1,D7,D2	[(9, 519), (19, 753), (13, 552), (13, 952), (8, 268), (14, 378), (17, 1575), (2, 412)]	[26, 18, 30, 30, 4, 35, 14, 29]	[0.9530685920577617, 0.9772151898734177, 0.9495798319327731, 0.9698492462311558, 0.9857142857142858, 0.9180327868852459, 0.9912826899128269, 0.9345372460496614]	108.0	114	79	101	111	152	108	121	82
X	116480	116487	HeT-A	homozygous	2	TRUE	D2,D1	[(11, 6), (32, 13)]	[0, 8]	[1.0, 0.8490566037735849]	166.0	210	116	166	172	127	176	189	114
X	65667	65707	HeT-A	heterozygous	4	FALSE	D5,D5,D1,D7,D1,D6	[(7, 8), (2, 8), (10, 11), (7, 5), (7, 16), (9, 10)]	[10, 9, 8, 22, 10, 6]	[0.6, 0.5263157894736842, 0.7241379310344828, 0.35294117647058826, 0.696969696969697, 0.76]	161.0	154	109	177	187	156	209	214	161
4	1280063	1280093	TAHRE	heterozygous	1	FALSE	D1	[(47, 33)]	[78]	[0.5063291139240507]	161.0	154	109	177	187	156	209	214	161
4	1277572	1277611	HeT-A	homozygous	5	FALSE	D5,D7,D1,D8,D3,D7	[(2, 12), (7, 21), (11, 2), (9, 19), (40, 26), (6, 13)]	[2, 41, 3, 0, 13, 33]	[0.875, 0.4057971014492754, 0.8125, 1.0, 0.8354430379746836, 0.36538461538461536]	94.0	119	50	94	100	80	108	96	87
4	1273007	1273031	TART-B	heterozygous	1	FALSE	D1	[(12, 14)]	[67]	[0.27956989247311825]	96.0	96	70	96	113	66	93	113	99
4	457863	457869	HeT-A	homozygous	1	FALSE	D1	[(24, 44)]	[2]	[0.9714285714285714]	84.0	85	27	73	107	51	102	118	84
4	327567	327597	Stalker2	heterozygous	3	FALSE	D4,D1,D3	[(6, 4), (8, 6), (16, 9)]	[18, 26, 18]	[0.35714285714285715, 0.35, 0.5813953488372093]	49.0	73	44	47	65	38	49	82	51
4	208974	209010	mdg1	heterozygous	2	FALSE	D3,D1	[(11, 11), (11, 8)]	[47, 32]	[0.3188405797101449, 0.37254901960784315]	100.0	122	50	100	97	70	129	113	103
3R	28803910	28803920	opus	heterozygous	1	FALSE	D1	[(32, 29)]	[39]	[0.61]	22.0	22	7	22	17	27	16	29	37
3R	24493454	24493497	Tabor	heterozygous	1	FALSE	D1	[(9, 36)]	[46]	[0.4945054945054945]	71.0	71	58	101	101	67	85	102	60
3R	24425073	24425099	opus	heterozygous	1	FALSE	D1	[(9, 21)]	[67]	[0.30927835051546393]	69.0	69	26	73	73	62	72	74	64
3R	22884847	22884880	1360	homozygous	1	FALSE	D1	[(22, 19)]	[15]	[0.7321428571428571]	33.0	38	23	34	42	27	33	54	31
3R	21923543	21923566	I-element	heterozygous	4	FALSE	D1,D6,D2,D5	[(5, 4), (2, 3), (5, 5), (5, 7)]	[3, 0, 8, 4]	[0.75, 1.0, 0.5555555555555556, 0.75]	94.0	117	76	103	118	94	90	92	106
3R	18039023	18039058	BS	heterozygous	4	FALSE	D4,D5,D1,D7	[(11, 9), (7, 5), (22, 23), (15, 14)]	[10, 11, 9, 7]	[0.6666666666666666, 0.5217391304347826, 0.8333333333333334, 0.8055555555555556]	96.0	112	42	96	116	80	104	98	69
3R	11568641	11568652	BS	homozygous	1	FALSE	D1	[(9, 26)]	[0]	[1.0]	100.0	112	64	91	120	100	124	123	88
3R	10201279	10201327	297	heterozygous	8	FALSE	D6,D4,D5,D2,D7,D8,D3,D1	[(16, 16), (27, 19), (23, 20), (36, 32), (29, 29), (28, 17), (27, 20), (29, 20)]	[20, 99, 91, 85, 99, 108, 110, 27]	[0.6153846153846154, 0.31724137931034485, 0.3208955223880597, 0.4444444444444444, 0.36942675159235666, 0.29411764705882354, 0.29936305732484075, 0.6447368421052632]	99.0	130	80	73	113	93	122	110	99
3R	9839788	9839830	mdg1	heterozygous	2	TRUE	D2,D1	[(13, 8), (9, 3)]	[32, 34]	[0.39622641509433965, 0.2608695652173913]	83.0	69	39	122	83	88	81	132	97
3R	8113923	8113926	hobo	heterozygous	1	FALSE	D1	[(16, 31)]	[44]	[0.5164835164835165]	98.0	96	75	91	103	101	98	116	102
3R	7736708	7736726	opus	heterozygous	1	FALSE	D1	[(5, 3)]	[22]	[0.26666666666666666]	84.0	100	52	58	108	50	91	99	84
3R	7471049	7471065	X-element	heterozygous	3	FALSE	D1,D8,D4	[(11, 22), (11, 4), (11, 12)]	[40, 24, 31]	[0.4520547945205479, 0.38461538461538464, 0.42592592592592593]	60.0	56	43	52	64	60	64	78	61
3R	6535585	6535616	mdg1	homozygous	2	FALSE	D8,D1	[(10, 2), (8, 2184)]	[34, 16]	[0.2608695652173913, 0.9927536231884058]	73.0	79	53	74	57	62	89	97	73
3R	6419045	6419074	Rt1b	heterozygous	2	FALSE	D1,D3	[(15, 6), (8, 6)]	[5, 2]	[0.8076923076923077, 0.875]	76.0	78	68	73	74	76	78	92	76
3R	6206464	6206495	BS	heterozygous	5	FALSE	D4,D1,D5,D2,D3	[(10, 5), (6, 10), (13, 16), (8, 17), (13, 13)]	[29, 29, 30, 56, 48]	[0.3409090909090909, 0.35555555555555557, 0.4915254237288136, 0.30864197530864196, 0.35135135135135137]	76.0	76	46	74	85	93	76	117	68
3R	5822238	5822243	hopper2	heterozygous	1	FALSE	D1	[(13, 19)]	[43]	[0.4266666666666667]	31.0	27	9	25	31	32	43	38	33
3R	5763971	5763974	Stalker	heterozygous	1	FALSE	D1	[(6, 9)]	[16]	[0.4838709677419355]	71.0	71	28	42	54	85	71	77	77
3R	5231684	5231707	mdg1	heterozygous	1	FALSE	D1	[(4, 16)]	[54]	[0.2702702702702703]	77.0	102	44	77	82	56	84	91	67
3R	4514983	4515003	F-element	heterozygous	2	FALSE	D1,D8	[(18, 14), (20, 12)]	[31, 44]	[0.5079365079365079, 0.42105263157894735]	86.0	112	46	88	101	86	85	87	86
3R	3981407	3981433	opus	heterozygous	2	FALSE	D6,D1	[(6, 7), (22, 3)]	[6, 19]	[0.6842105263157895, 0.5681818181818182]	73.0	73	47	64	92	46	92	98	81
3R	3907059	3907060	Osvaldo	heterozygous	2	FALSE	D1,D4	[(18, 8), (16, 43)]	[60, 81]	[0.3023255813953488, 0.42142857142857143]	76.0	66	59	76	90	74	85	114	76
3R	3906279	3906328	Osvaldo	heterozygous	7	FALSE	D6,D8,D3,D8,D1,D2,D7,D5	[(71, 9), (48, 126), (176, 100), (202, 92), (190, 19), (0, 0), (13, 2), (224, 152)]	[143, 538, 397, 533, 271, 0, 0, 371]	[0.35874439461883406, 0.2443820224719101, 0.4101040118870728, 0.3555018137847642, 0.4354166666666667, 0, 1.0, 0.5033467202141901]	88.0	98	71	95	140	88	87	108	85
3R	3702155	3702176	Doc	heterozygous	1	FALSE	D1	[(4, 3)]	[56]	[0.1111111111111111]	109.0	121	71	109	146	97	111	116	86
3R	3640931	3640957	Stalker	heterozygous	2	FALSE	D5,D1	[(15, 30), (18, 25)]	[148, 74]	[0.23316062176165803, 0.36752136752136755]	83.0	89	60	83	91	68	87	82	118
3R	3434317	3434348	mdg1	heterozygous	3	FALSE	D3,D7,D1	[(12, 5), (14, 3), (21, 6)]	[61, 50, 59]	[0.21794871794871795, 0.2537313432835821, 0.313953488372093]	40.0	73	36	30	49	48	51	40	35
3R	3153414	3153431	gypsy4	heterozygous	5	FALSE	D2,D4,D7,D3,D1	[(91, 6), (46, 8), (83, 22), (59, 5), (71, 18)]	[102, 76, 207, 78, 81]	[0.48743718592964824, 0.4153846153846154, 0.33653846153846156, 0.4507042253521127, 0.5235294117647059]	63.0	63	18	49	57	69	75	80	88
3R	3058186	3058186	gypsy6	homozygous	1	FALSE	D1	[(7, 32)]	[0]	[1.0]	73.0	82	35	64	76	49	96	101	73
3R	3022435	3022453	Rt1b	heterozygous	5	FALSE	D7,D3,D8,D1,D5	[(20, 12), (10, 14), (22, 11), (14, 2), (12, 10)]	[59, 32, 60, 62, 32]	[0.3516483516483517, 0.42857142857142855, 0.3548387096774194, 0.20512820512820512, 0.4074074074074074]	96.0	132	52	96	104	85	103	141	96
3R	2894991	2894994	gypsy8	heterozygous	1	FALSE	D1	[(40, 48)]	[43]	[0.6717557251908397]	64.0	59	46	64	79	71	73	101	47
3R	2879835	2879865	transib4	heterozygous	6	FALSE	D8,D1,D3,D5,D7,D2	[(41, 6), (49, 5), (51, 9), (61, 3), (67, 8), (24, 8)]	[87, 77, 66, 79, 86, 118]	[0.35074626865671643, 0.4122137404580153, 0.47619047619047616, 0.44755244755244755, 0.4658385093167702, 0.21333333333333335]	65.0	65	50	64	73	50	96	84	70
3R	2753551	2753578	Cr1a	heterozygous	5	FALSE	D8,D7,D1,D4,D1,D3	[(82, 79), (49, 24), (30, 22), (13, 18), (33, 31), (83, 79)]	[168, 61, 77, 90, 71, 136]	[0.48936170212765956, 0.5447761194029851, 0.40310077519379844, 0.256198347107438, 0.4740740740740741, 0.5436241610738255]	58.0	79	17	48	58	49	65	71	69
3R	2517717	2517763	Cr1a	heterozygous	6	FALSE	D5,D8,D1,D4,D6,D7	[(96, 27), (143, 37), (113, 20), (104, 112), (42, 12), (94, 42)]	[306, 402, 144, 283, 124, 343]	[0.2867132867132867, 0.30927835051546393, 0.48014440433212996, 0.43286573146292584, 0.30337078651685395, 0.2839248434237996]	108.0	104	73	108	129	107	117	145	115
3R	2500372	2500402	Cr1a	heterozygous	6	FALSE	D3,D8,D1,D1,D4,D6,D8,D2,D4,D1,D1,D2,D6,D8	[(34, 10), (7, 14), (45, 15), (33, 7), (4, 14), (12, 5), (74, 6), (74, 10), (89, 21), (47, 10), (45, 14), (131, 38), (16, 13), (20, 3)]	[165, 0, 109, 99, 0, 56, 135, 132, 118, 128, 100, 229, 83, 0]	[0.21052631578947367, 1.0, 0.35502958579881655, 0.28776978417266186, 1.0, 0.2328767123287671, 0.37209302325581395, 0.3888888888888889, 0.4824561403508772, 0.3081081081081081, 0.3710691823899371, 0.42462311557788945, 0.25892857142857145, 1.0]	63.0	86	41	59	84	34	79	78	63
3R	2407092	2407108	G6	heterozygous	1	FALSE	D1	[(5, 2)]	[14]	[0.3333333333333333]	55.0	55	50	55	60	28	90	85	75
3R	2203973	2204005	Rt1a	heterozygous	1	FALSE	D1	[(9, 63)]	[95]	[0.4311377245508982]	61.0	86	45	49	61	59	71	92	69
3R	2004920	2004933	mdg1	heterozygous	4	FALSE	D5,D8,D4,D1	[(18, 8), (20, 22), (13, 10), (22, 7)]	[53, 57, 39, 37]	[0.3291139240506329, 0.42424242424242425, 0.3709677419354839, 0.4393939393939394]	36.0	30	8	33	56	36	49	83	45
3R	1469303	1469303	Cr1a	homozygous	1	FALSE	D1	[(6, 3)]	[1]	[0.9]	85.0	108	50	96	99	84	73	85	98
3R	1420681	1420709	297	heterozygous	3	FALSE	D2,D6,D1	[(7, 20), (4, 17), (4, 16)]	[93, 51, 52]	[0.225, 0.2916666666666667, 0.2777777777777778]	83.0	96	43	93	89	83	63	78	88
3R	1365202	1365213	1731	heterozygous	2	FALSE	D1,D3	[(10, 22), (6, 4)]	[50, 34]	[0.3902439024390244, 0.22727272727272727]	83.0	96	43	93	89	83	63	78	88
3R	1335854	1335857	Stalker	heterozygous	2	FALSE	D6,D1	[(12, 1), (18, 5)]	[49, 85]	[0.20967741935483872, 0.21296296296296297]	91.0	128	65	88	106	91	117	108	75
3R	1280754	1280779	297	heterozygous	1	FALSE	D1	[(5, 1)]	[14]	[0.3]	160.0	165	121	169	160	169	142	169	125
3R	1160294	1160296	gypsy9	heterozygous	8	FALSE	D3,D4,D3,D2,D7,D8,D5,D1,D6,D4	[(43, 23), (6, 41), (5, 20), (44, 41), (20, 63), (35, 23), (52, 33), (11, 61), (13, 33), (27, 14)]	[77, 84, 79, 113, 111, 112, 79, 55, 67, 82]	[0.46153846153846156, 0.35877862595419846, 0.2403846153846154, 0.4292929292929293, 0.42783505154639173, 0.3411764705882353, 0.5182926829268293, 0.5669291338582677, 0.40707964601769914, 0.3333333333333333]	99.0	105	89	135	128	87	99	131	84
3R	1058378	1058398	1360	heterozygous	1	FALSE	D1	[(15, 5)]	[47]	[0.29850746268656714]	69.0	75	23	69	85	47	60	117	72
3R	973504	973528	TAHRE	heterozygous	1	FALSE	D1	[(3, 17)]	[38]	[0.3448275862068966]	128.0	140	102	131	128	115	134	130	115
3R	828477	828480	HMS-Beagle	heterozygous	1	FALSE	D1	[(28, 53)]	[59]	[0.5785714285714286]	93.0	93	46	118	109	92	111	128	89
3R	541795	541799	gypsy2	heterozygous	3	FALSE	D2,D1,D6	[(15, 3), (12, 5), (7, 4)]	[43, 37, 13]	[0.29508196721311475, 0.3148148148148148, 0.4583333333333333]	72.0	99	49	86	88	68	72	99	70
3R	189746	189764	opus	heterozygous	2	FALSE	D3,D1	[(23, 8), (13, 2)]	[39, 43]	[0.44285714285714284, 0.25862068965517243]	52.0	48	42	52	63	60	66	73	49
3R	178986	178989	HMS-Beagle	heterozygous	4	FALSE	D5,D2,D1,D4	[(12, 11), (11, 12), (6, 14), (7, 9)]	[73, 21, 23, 51]	[0.23958333333333334, 0.5227272727272727, 0.46511627906976744, 0.23880597014925373]	74.0	74	56	64	91	56	76	85	87
3L	28110198	28110227	roo	homozygous	1	FALSE	D1	[(56, 1148)]	[0]	[1.0]	79.0	87	48	85	78	75	99	110	79
3L	28000050	28000077	Doc3-element	heterozygous	3	FALSE	D4,D1,D6	[(9, 14), (20, 10), (8, 11)]	[73, 87, 38]	[0.23958333333333334, 0.2564102564102564, 0.3333333333333333]	61.0	91	25	49	80	40	74	89	61
3L	27985464	27985488	Circe	heterozygous	1	FALSE	D1	[(18, 3)]	[23]	[0.4772727272727273]	133.0	181	92	143	133	132	135	193	125
3L	27816029	27816053	opus	heterozygous	2	FALSE	D1,D7	[(11, 12), (21, 28)]	[51, 75]	[0.3108108108108108, 0.3951612903225806]	63.0	63	34	48	65	47	75	82	75
3L	27652040	27652050	mdg1	heterozygous	3	FALSE	D5,D1,D7	[(19, 14), (23, 10), (26, 20)]	[39, 74, 36]	[0.4583333333333333, 0.308411214953271, 0.5609756097560976]	122.0	122	63	139	162	98	150	120	130
3L	27092792	27092827	gypsy8	heterozygous	2	FALSE	D7,D1	[(4, 10), (52, 21)]	[0, 96]	[1.0, 0.4319526627218935]	91.0	96	73	91	146	80	113	117	80
3L	26872423	26872439	Doc	heterozygous	5	FALSE	D1,D3,D2,D4,D5	[(20, 4), (31, 22), (34, 24), (20, 11), (15, 15)]	[20, 29, 40, 34, 39]	[0.5454545454545454, 0.6463414634146342, 0.5918367346938775, 0.47692307692307695, 0.43478260869565216]	143.0	143	82	145	136	149	161	168	129
3L	26854932	26854943	roo	heterozygous	3	FALSE	D1,D3,D8	[(19, 32), (11, 27), (18, 25)]	[45, 56, 49]	[0.53125, 0.40425531914893614, 0.4673913043478261]	100.0	119	56	109	118	67	83	118	100
3L	26555812	26555830	copia	heterozygous	2	FALSE	D8,D1	[(6, 6), (6, 2)]	[23, 25]	[0.34285714285714286, 0.24242424242424243]	95.0	111	55	113	72	95	102	112	88
3L	26259194	26259242	Cr1a	heterozygous	1	FALSE	D1	[(16, 20)]	[92]	[0.28125]	93.0	83	65	77	125	113	110	121	93
3L	25175810	25175851	S-element	heterozygous	1	FALSE	D1	[(10, 2)]	[38]	[0.24]	99.0	83	65	88	125	116	110	129	99
3L	24898471	24898475	Cr1a	heterozygous	3	FALSE	D2,D1,D3	[(30, 3), (25, 2), (22, 2)]	[83, 43, 69]	[0.28448275862068967, 0.38571428571428573, 0.25806451612903225]	70.0	57	40	74	79	70	74	87	54
3L	24821886	24821886	Max-element	heterozygous	8	FALSE	D7,D2,D4,D8,D5,D3,D1,D6	[(20, 4), (16, 2), (13, 6), (21, 2), (9, 3), (13, 3), (15, 2), (8, 2)]	[60, 56, 45, 84, 43, 54, 48, 40]	[0.2857142857142857, 0.24324324324324326, 0.296875, 0.21495327102803738, 0.21818181818181817, 0.22857142857142856, 0.26153846153846155, 0.2]	122.0	116	94	138	137	123	122	143	105
3L	24808927	24808931	hopper	heterozygous	1	FALSE	D1	[(14, 23)]	[34]	[0.5211267605633803]	63.0	73	29	63	57	63	67	71	58
3L	24708951	24708990	baggins	heterozygous	3	FALSE	D1,D6,D8	[(21, 10), (36, 13), (55, 30)]	[97, 114, 203]	[0.2421875, 0.3006134969325153, 0.2951388888888889]	65.0	68	33	63	68	42	67	68	65
3L	24504662	24504704	1360	heterozygous	1	FALSE	D1	[(15, 11)]	[67]	[0.27956989247311825]	42.0	43	18	21	53	15	42	64	48
3L	24463582	24463588	1360	homozygous	2	FALSE	D8,D1	[(0, 0), (33, 6)]	[0, 0]	[0, 1.0]	82.0	76	69	92	82	68	111	114	85
3L	24242514	24242517	INE-1	homozygous	5	FALSE	D5,D2,D6,D8,D1,D2	[(24, 43), (27, 48), (10, 24), (15, 25), (21, 25), (4, 32)]	[24, 15, 7, 25, 0, 0]	[0.7362637362637363, 0.8333333333333334, 0.8292682926829268, 0.6153846153846154, 1.0, 1.0]	66.0	66	31	76	85	50	69	70	53
3L	24109581	24109607	gypsy4	homozygous	1	FALSE	D1,D1	[(31, 24), (8, 34)]	[3, 30]	[0.9482758620689655, 0.5833333333333334]	12.0	15	5	13	12	15	9	26	7
3L	23831174	23831214	17.6	heterozygous	4	FALSE	D3,D4,D2,D1	[(5, 1), (4, 2), (4, 2), (6, 3)]	[15, 3, 13, 18]	[0.2857142857142857, 0.6666666666666666, 0.3157894736842105, 0.3333333333333333]	107.0	99	70	78	114	110	107	129	116
3L	23637831	23637857	Doc3-element	heterozygous	1	FALSE	D1	[(24, 4)]	[72]	[0.28]	38.0	38	27	35	65	23	85	66	65
3L	23632842	23632879	mdg3	heterozygous	1	FALSE	D1	[(24, 2)]	[68]	[0.2765957446808511]	850.0	812	573	998	996	850	824	1113	1005
3L	23571241	23571284	mariner2	heterozygous	1	FALSE	D1	[(2, 20)]	[68]	[0.24444444444444444]	2513.0	2513	1629	2790	2882	2284	2210	3217	2851
3L	23558920	23558945	Tc1-2	heterozygous	3	FALSE	D3,D1,D7	[(4, 22), (4, 11), (6, 8)]	[50, 29, 51]	[0.34210526315789475, 0.3409090909090909, 0.2153846153846154]	850.0	812	573	998	996	850	824	1113	1005
3L	23460032	23460037	Rt1a	heterozygous	1	FALSE	D1	[(26, 19)]	[157]	[0.22277227722772278]	850.0	812	573	998	996	850	824	1113	1005
3L	23369547	23369587	F-element	heterozygous	4	FALSE	D5,D4,D7,D1	[(7, 2), (12, 2), (13, 1), (24, 3)]	[21, 22, 15, 29]	[0.3, 0.3888888888888889, 0.4827586206896552, 0.48214285714285715]	850.0	812	573	998	996	850	824	1113	1005
3L	23348894	23348896	Cr1a	heterozygous	2	FALSE	D6,D1	[(4, 6), (3, 22)]	[19, 81]	[0.3448275862068966, 0.2358490566037736]	126.0	140	75	152	113	123	171	134	126
3L	23322147	23322162	Rt1b	heterozygous	1	FALSE	D1	[(17, 15)]	[38]	[0.45714285714285713]	76.0	64	60	86	96	79	76	103	69
3L	23306704	23306741	gypsy8	heterozygous	5	FALSE	D8,D1,D7,D4,D2	[(92, 114), (34, 36), (59, 142), (98, 161), (47, 62)]	[228, 101, 202, 197, 336]	[0.47465437788018433, 0.4093567251461988, 0.4987593052109181, 0.5679824561403509, 0.2449438202247191]	64.0	46	38	68	64	46	67	93	82
3L	23305651	23305668	Osvaldo	heterozygous	2	FALSE	D1,D7	[(40, 8), (6, 40)]	[151, 89]	[0.24120603015075376, 0.34074074074074073]	74.0	65	50	74	108	53	110	80	85
3L	21441692	21441700	1360	heterozygous	1	FALSE	D1	[(27, 36)]	[45]	[0.5833333333333334]	216.0	197	135	186	257	216	242	283	262
3L	21079770	21079787	hopper	heterozygous	1	FALSE	D1	[(4, 12)]	[37]	[0.3018867924528302]	216.0	197	135	186	257	216	242	283	262
3L	20165349	20165366	mdg1	heterozygous	1	FALSE	D1	[(7, 13)]	[50]	[0.2857142857142857]	120.0	118	100	120	158	118	151	174	155
3L	19468627	19468669	INE-1	heterozygous	2	FALSE	D7,D1	[(14, 15), (8, 20)]	[53, 40]	[0.35365853658536583, 0.4117647058823529]	120.0	118	100	120	158	118	151	174	155
3L	19122889	19122938	mdg1	heterozygous	2	FALSE	D7,D1	[(4, 3), (8, 3)]	[8, 11]	[0.4666666666666667, 0.5]	120.0	112	84	120	129	115	130	170	124
3L	18815293	18815296	HMS-Beagle	homozygous	1	FALSE	D1	[(15, 32)]	[11]	[0.8103448275862069]	64.0	64	20	61	89	101	50	118	141
3L	18711484	18711513	Stalker2	heterozygous	1	FALSE	D1	[(9, 14)]	[13]	[0.6388888888888888]	53.0	53	26	53	81	94	41	95	106
3L	14705601	14705605	HMS-Beagle	heterozygous	1	FALSE	D1	[(23, 31)]	[29]	[0.6506024096385542]	53.0	53	26	53	81	94	41	95	106
3L	14271758	14271799	R2-element	homozygous	1	FALSE	D1	[(3, 3)]	[0]	[1.0]	29.0	19	11	22	32	33	29	40	39
3L	13819349	13819366	roo	heterozygous	5	FALSE	D2,D3,D6,D7,D1	[(10, 4), (14, 5), (5, 3), (12, 6), (3, 3)]	[7, 13, 9, 15, 6]	[0.6666666666666666, 0.59375, 0.47058823529411764, 0.5454545454545454, 0.5]	18.0	14	9	18	15	29	30	40	51
3L	13580056	13580084	BS	homozygous	4	FALSE	D2,D4,D3,D1	[(4, 20), (2, 18), (3, 32), (17, 12)]	[3, 3, 51, 2]	[0.8888888888888888, 0.8695652173913043, 0.4069767441860465, 0.9354838709677419]	18.0	14	11	15	18	28	27	43	46
3L	9571962	9571994	BS	heterozygous	2	FALSE	D6,D1	[(6, 2), (4, 4)]	[6, 8]	[0.5714285714285714, 0.5]	129.0	123	77	129	137	143	156	149	124
3L	9233764	9233786	mdg1	heterozygous	1	FALSE	D1	[(4, 16)]	[56]	[0.2631578947368421]	143.0	143	88	147	160	109	144	167	135
3L	9219318	9219346	BS	heterozygous	4	FALSE	D8,D5,D2,D1	[(4, 2), (41, 3), (27, 4), (22, 5)]	[0, 27, 27, 29]	[1.0, 0.6197183098591549, 0.5344827586206896, 0.48214285714285715]	73.0	65	51	73	77	58	86	78	91
3L	8014029	8014054	Tabor	heterozygous	1	FALSE	D1	[(3, 6)]	[26]	[0.2571428571428571]	98.0	116	77	114	98	68	100	102	79
3L	6415347	6415388	roo	heterozygous	4	FALSE	D1,D2,D4,D6	[(6, 4), (4, 3), (7, 5), (5, 2)]	[22, 22, 29, 12]	[0.3125, 0.2413793103448276, 0.2926829268292683, 0.3684210526315789]	89.0	80	52	89	98	103	106	90	85
3L	4054615	4054627	G2	heterozygous	7	FALSE	D5,D1,D3,D7,D4,D6,D2	[(9, 5), (15, 23), (19, 7), (7, 7), (11, 3), (8, 3), (14, 5)]	[35, 48, 96, 39, 35, 10, 41]	[0.2857142857142857, 0.4418604651162791, 0.21311475409836064, 0.2641509433962264, 0.2857142857142857, 0.5238095238095238, 0.31666666666666665]	98.0	113	61	94	122	98	101	107	68
3L	3475478	3475513	opus	heterozygous	1	FALSE	D1	[(5, 8)]	[29]	[0.30952380952380953]	81.0	92	50	74	88	71	83	92	81
3L	2968337	2968353	mdg1	heterozygous	8	FALSE	D4,D3,D2,D5,D8,D7,D1,D6	[(11, 5), (24, 19), (18, 13), (16, 5), (11, 12), (21, 5), (24, 6), (10, 2)]	[27, 103, 67, 47, 39, 22, 57, 8]	[0.37209302325581395, 0.2945205479452055, 0.3163265306122449, 0.3088235294117647, 0.3709677419354839, 0.5416666666666666, 0.3448275862068966, 0.6]	97.0	84	60	107	97	87	116	136	106
3L	1199449	1199456	opus	heterozygous	3	FALSE	D1,D8,D4	[(15, 21), (12, 22), (11, 13)]	[27, 22, 20]	[0.5714285714285714, 0.6071428571428571, 0.5454545454545454]	86.0	87	51	104	86	80	103	80	88
3L	931930	931960	BS	homozygous	1	FALSE	D1	[(4, 5)]	[0]	[1.0]	86.0	87	51	104	86	80	103	80	88
2R	25267640	25267672	HeT-A	heterozygous	1	FALSE	D1	[(16, 3)]	[17]	[0.5277777777777778]	86.0	87	51	104	86	80	103	80	88
2R	22472700	22472714	opus	heterozygous	2	FALSE	D1,D4	[(6, 10), (7, 11)]	[41, 41]	[0.2807017543859649, 0.3050847457627119]	102.0	102	42	92	107	81	102	138	109
2R	21945575	21945585	jockey	homozygous	6	FALSE	D7,D3,D5,D8,D4,D1	[(11, 14), (31, 17), (20, 35), (21, 22), (9, 5), (26, 25)]	[10, 23, 11, 23, 22, 12]	[0.7142857142857143, 0.676056338028169, 0.8333333333333334, 0.6515151515151515, 0.3888888888888889, 0.8095238095238095]	118.0	120	58	122	118	89	125	121	89
2R	21414171	21414191	mdg1	heterozygous	1	FALSE	D1	[(5, 21)]	[63]	[0.29213483146067415]	64.0	48	33	72	66	53	64	77	66
2R	20883600	20883641	opus	homozygous	1	FALSE	D1	[(8, 8)]	[0]	[1.0]	90.0	109	61	98	90	68	88	100	94
2R	20600303	20600307	opus	heterozygous	1	FALSE	D1	[(47, 3)]	[95]	[0.3448275862068966]	110.0	111	87	99	123	104	119	127	110
2R	18983683	18983695	Idefix	heterozygous	1	FALSE	D1	[(17, 34)]	[30]	[0.6296296296296297]	101.0	107	58	107	112	82	105	101	82
2R	18457948	18457959	jockey	heterozygous	7	FALSE	D8,D5,D3,D4,D2,D1,D7	[(9, 10), (15, 18), (20, 10), (15, 11), (18, 20), (10, 18), (9, 9)]	[75, 31, 75, 86, 72, 13, 67]	[0.20212765957446807, 0.515625, 0.2857142857142857, 0.23214285714285715, 0.34545454545454546, 0.6829268292682927, 0.21176470588235294]	26.0	27	18	26	29	25	19	34	37
2R	18199317	18199341	BS	heterozygous	1	FALSE	D1	[(7, 21)]	[52]	[0.35]	69.0	59	43	75	103	69	89	100	62
2R	17883731	17883746	opus	heterozygous	1	FALSE	D1	[(3, 31)]	[42]	[0.4473684210526316]	44.0	44	23	31	52	28	53	61	44
2R	15021296	15021320	mdg1	heterozygous	5	FALSE	D7,D6,D5,D1,D4	[(7, 34), (6, 3), (41, 21), (15, 4), (6, 24)]	[21, 12, 27, 44, 12]	[0.6612903225806451, 0.42857142857142855, 0.6966292134831461, 0.30158730158730157, 0.7142857142857143]	88.0	82	74	93	115	85	88	108	95
2R	14648878	14648899	mdg1	heterozygous	1	FALSE	D1	[(5, 28)]	[39]	[0.4583333333333333]	88.0	84	74	95	115	86	88	108	96
2R	14468310	14468355	roo	heterozygous	7	FALSE	D6,D5,D8,D4,D7,D1,D3	[(14, 2), (17, 2), (14, 4), (10, 6), (22, 2), (7, 3), (11, 3)]	[10, 13, 16, 20, 14, 21, 25]	[0.6153846153846154, 0.59375, 0.5294117647058824, 0.4444444444444444, 0.631578947368421, 0.3225806451612903, 0.358974358974359]	99.0	102	75	88	138	98	113	119	99
2R	7240858	7240895	jockey	homozygous	7	FALSE	D1,D5,D6,D8,D7,D2,D3	[(12, 16), (7, 12), (10, 10), (4, 12), (13, 18), (4, 15), (8, 8)]	[2, 0, 0, 6, 11, 3, 6]	[0.9333333333333333, 1.0, 1.0, 0.7272727272727273, 0.7380952380952381, 0.8636363636363636, 0.7272727272727273]	86.0	86	37	83	85	103	104	125	96
2R	6713903	6713908	297	heterozygous	6	FALSE	D1,D4,D5,D8,D3,D2	[(6, 7), (6, 3), (4, 7), (8, 17), (5, 5), (13, 10)]	[13, 13, 10, 67, 10, 16]	[0.5, 0.4090909090909091, 0.5238095238095238, 0.2717391304347826, 0.5, 0.5897435897435898]	49.0	71	20	47	66	48	52	64	49
2R	6491987	6491992	copia	heterozygous	1	FALSE	D1	[(7, 22)]	[34]	[0.4603174603174603]	100.0	102	76	102	108	62	100	103	79
2R	6490858	6490905	G6	heterozygous	1	FALSE	D1	[(18, 6)]	[76]	[0.24]	92.0	103	77	74	123	92	96	97	84
2R	6294488	6294508	roo	heterozygous	2	FALSE	D1,D4	[(11, 6), (4, 3)]	[42, 25]	[0.288135593220339, 0.21875]	112.0	112	57	129	122	124	123	111	84
2R	6288670	6288695	NOF	heterozygous	6	FALSE	D8,D1,D2,D2,D3,D5,D6	[(11, 510), (6, 91), (19, 426), (2, 308), (38, 626), (7, 307), (9, 135)]	[149, 90, 144, 157, 350, 97, 63]	[0.7776119402985074, 0.5187165775401069, 0.7555178268251274, 0.6638115631691649, 0.6548323471400395, 0.7639902676399026, 0.6956521739130435]	56.0	62	25	55	64	54	59	89	56
2R	6101876	6101911	BS	homozygous	3	FALSE	D3,D4,D1	[(14, 6), (16, 2), (13, 6)]	[49, 55, 0]	[0.2898550724637681, 0.2465753424657534, 1.0]	56.0	62	25	55	64	54	59	89	56
2R	5841864	5841868	hobo	heterozygous	1	FALSE	D1	[(27, 36)]	[32]	[0.6631578947368421]	97.0	97	37	96	101	74	100	129	101
2R	5426433	5426480	aurora-element	heterozygous	1	FALSE	D1	[(9, 19)]	[42]	[0.4]	86.0	80	65	118	111	83	125	120	86
2R	5379569	5379590	Stalker2	heterozygous	4	FALSE	D4,D8,D1,D5	[(7, 6), (4, 2), (3, 2), (6, 5)]	[9, 6, 19, 7]	[0.5909090909090909, 0.5, 0.20833333333333334, 0.6111111111111112]	86.0	80	65	118	111	83	125	116	86
2R	5314736	5314737	Rt1b	heterozygous	1	FALSE	D1	[(15, 5)]	[35]	[0.36363636363636365]	86.0	80	65	118	111	83	125	116	86
2R	5302972	5302979	FB	heterozygous	6	FALSE	D7,D8,D2,D6,D1,D5	[(51, 19), (28, 24), (45, 14), (0, 0), (44, 21), (2, 20)]	[21, 46, 112, 0, 26, 41]	[0.7692307692307693, 0.5306122448979592, 0.34502923976608185, 0, 0.7142857142857143, 0.3492063492063492]	86.0	80	65	118	111	83	125	116	86
2R	5208690	5208693	gypsy8	heterozygous	1	FALSE	D1	[(25, 36)]	[54]	[0.5304347826086957]	56.0	52	29	66	86	48	66	123	56
2R	5133163	5133197	Rt1a	heterozygous	6	FALSE	D6,D5,D1,D3,D4,D8	[(3, 25), (6, 70), (4, 25), (14, 51), (7, 65), (13, 49)]	[59, 127, 87, 133, 137, 141]	[0.3218390804597701, 0.37438423645320196, 0.25, 0.3282828282828283, 0.3444976076555024, 0.3054187192118227]	30.0	25	9	39	32	30	33	48	25
2R	5099989	5100027	Fw2	heterozygous	1	FALSE	D1	[(30, 20)]	[39]	[0.5617977528089888]	63.0	84	52	59	74	38	87	110	63
2R	5060356	5060405	diver2	heterozygous	6	FALSE	D4,D3,D8,D7,D1,D6	[(18, 46), (11, 40), (13, 41), (19, 50), (9, 46), (8, 28)]	[107, 149, 162, 143, 104, 56]	[0.3742690058479532, 0.255, 0.25, 0.32547169811320753, 0.34591194968553457, 0.391304347826087]	45.0	58	32	45	40	32	56	58	48
2R	5026748	5026753	297	homozygous	1	FALSE	D1	[(18, 97)]	[16]	[0.8778625954198473]	48.0	42	17	52	52	33	54	57	48
2R	4961759	4961770	Rt1a	heterozygous	2	FALSE	D1,D3	[(34, 9), (0, 0)]	[97, 0]	[0.30714285714285716, 0]	100.0	73	78	100	109	77	123	111	122
2R	4750396	4750398	1360	homozygous	1	FALSE	D1	[(6, 19)]	[0]	[1.0]	115.0	115	97	122	131	90	160	119	115
2R	4714350	4714350	transib2	homozygous	3	FALSE	D1,D4,D7	[(7, 22), (4, 0), (3, 0)]	[2, 13, 0]	[0.9354838709677419, 0.23529411764705882, 1.0]	69.0	69	34	68	84	88	61	93	100
2R	4641921	4641929	297	heterozygous	1	FALSE	D1	[(12, 47)]	[14]	[0.8082191780821918]	69.0	88	52	60	72	51	92	92	69
2R	4592951	4592952	1360	heterozygous	1	FALSE	D1	[(3, 23)]	[44]	[0.37142857142857144]	91.0	132	67	86	104	91	109	105	82
2R	4566785	4566787	F-element	heterozygous	5	FALSE	D1,D8,D3,D4,D5,D5	[(23, 32), (37, 25), (64, 42), (7, 18), (22, 33), (49, 30)]	[52, 96, 165, 56, 160, 158]	[0.514018691588785, 0.3924050632911392, 0.39114391143911437, 0.30864197530864196, 0.2558139534883721, 0.3333333333333333]	91.0	101	76	88	91	102	106	132	67
2R	4413865	4413909	rooA	heterozygous	1	FALSE	D1,D1	[(56, 38), (8, 33)]	[59, 105]	[0.6143790849673203, 0.2808219178082192]	91.0	101	76	88	91	102	105	131	67
2R	4039779	4039780	rooA	heterozygous	3	FALSE	D4,D1,D5	[(14, 22), (17, 7), (11, 22)]	[78, 51, 69]	[0.3157894736842105, 0.32, 0.3235294117647059]	106.0	107	69	106	99	128	134	141	103
2R	3805309	3805340	gypsy12	heterozygous	2	FALSE	D6,D1	[(3, 2), (12, 2)]	[11, 34]	[0.3125, 0.2916666666666667]	58.0	91	54	45	71	57	70	76	58
2R	3512714	3512745	Tabor	heterozygous	2	TRUE	D2,D1	[(8, 8), (8, 13)]	[38, 36]	[0.2962962962962963, 0.3684210526315789]	58.0	91	54	45	71	57	70	76	58
2R	2905990	2906033	1360	heterozygous	4	FALSE	D1,D7,D4,D8	[(14, 9), (6, 2), (22, 9), (23, 9)]	[55, 0, 54, 59]	[0.2948717948717949, 1.0, 0.36470588235294116, 0.3516483516483517]	58.0	91	54	45	71	57	70	76	58
2R	2829888	2829888	F-element	heterozygous	1	FALSE	D1	[(28, 16)]	[33]	[0.5714285714285714]	94.0	82	66	94	101	82	101	106	98
2R	2785944	2785945	Doc	heterozygous	5	FALSE	D5,D1,D8,D2,D3	[(15, 9), (9, 13), (10, 4), (9, 4), (10, 5)]	[40, 15, 42, 25, 24]	[0.375, 0.5945945945945946, 0.25, 0.34210526315789475, 0.38461538461538464]	94.0	82	66	94	101	82	101	106	98
2R	2750368	2750369	R1A1-element	heterozygous	1	FALSE	D1	[(17, 27)]	[67]	[0.3963963963963964]	90.0	116	74	84	88	118	118	148	90
2R	2700235	2700256	17.6	heterozygous	7	FALSE	D2,D8,D7,D4,D3,D5,D1	[(11, 3), (20, 3), (17, 4), (6, 5), (20, 5), (5, 2), (7, 2)]	[25, 11, 29, 21, 34, 20, 16]	[0.358974358974359, 0.6764705882352942, 0.42, 0.34375, 0.423728813559322, 0.25925925925925924, 0.36]	32.0	16	10	32	39	24	34	61	37
2R	2685970	2685999	HMS-Beagle	heterozygous	2	TRUE	D2,D1	[(23, 39), (9, 17)]	[62, 22]	[0.5, 0.5416666666666666]	97.0	97	55	91	116	78	97	112	98
2R	2644865	2644868	HMS-Beagle2	homozygous	6	FALSE	D8,D1,D4,D3,D5,D2,D5	[(15, 13), (30, 38), (8, 11), (19, 40), (6, 22), (18, 15), (14, 20)]	[36, 7, 38, 65, 43, 38, 43]	[0.4375, 0.9066666666666666, 0.3333333333333333, 0.47580645161290325, 0.39436619718309857, 0.4647887323943662, 0.44155844155844154]	11.0	11	4	5	13	11	13	24	10
2R	2426566	2426570	3S18	heterozygous	2	TRUE	D1,D2	[(25, 29), (13, 23)]	[50, 64]	[0.5192307692307693, 0.36]	68.0	49	35	63	82	124	68	127	116
2R	2342581	2342609	opus	heterozygous	2	FALSE	D1,D4	[(7, 3), (9, 6)]	[17, 10]	[0.37037037037037035, 0.6]	70.0	52	35	66	82	129	70	131	118
2R	2318803	2318813	Max-element	heterozygous	1	FALSE	D1	[(44, 14)]	[52]	[0.5272727272727272]	71.0	52	35	67	82	129	71	131	118
2R	2309948	2309985	hopper	heterozygous	3	FALSE	D1,D2,D6	[(11, 3), (6, 2), (4, 2)]	[43, 18, 11]	[0.24561403508771928, 0.3076923076923077, 0.35294117647058826]	76.0	52	37	67	82	131	76	131	118
2R	2158761	2158802	F-element	heterozygous	2	FALSE	D4,D1	[(6, 2), (7, 9)]	[12, 23]	[0.4, 0.41025641025641024]	76.0	52	37	67	82	131	76	131	118
2R	2097561	2097584	Doc	heterozygous	3	FALSE	D7,D1,D2	[(6, 2), (8, 1), (5, 1)]	[12, 25, 15]	[0.4, 0.2647058823529412, 0.2857142857142857]	78.0	52	39	67	82	131	78	131	118
2R	1879583	1879586	1360	heterozygous	1	FALSE	D1	[(21, 29)]	[106]	[0.32051282051282054]	106.0	105	74	106	141	103	125	116	131
2R	1864622	1864649	accord2	heterozygous	2	FALSE	D1,D4	[(14, 8), (14, 4)]	[41, 52]	[0.3492063492063492, 0.2571428571428571]	50.0	38	42	51	50	61	53	67	50
2R	1809310	1809325	ZAM	heterozygous	8	FALSE	D7,D2,D5,D3,D1,D6,D4,D8,D8,D1,D1,D4,D1	[(86, 33), (3, 8), (47, 61), (31, 65), (7, 5), (50, 33), (4, 4), (26, 25), (106, 41), (19, 42), (98, 53), (29, 44), (6, 45)]	[331, 0, 291, 191, 0, 83, 0, 216, 187, 198, 164, 168, 187]	[0.2644444444444444, 1.0, 0.2706766917293233, 0.3344947735191638, 1.0, 0.5, 1.0, 0.19101123595505617, 0.44011976047904194, 0.23552123552123552, 0.4793650793650794, 0.3029045643153527, 0.21428571428571427]	50.0	38	42	51	50	61	53	67	50
2R	1630944	1630959	opus	heterozygous	5	FALSE	D5,D1,D6,D8,D4	[(17, 6), (15, 3), (2, 2), (6, 2), (7, 6)]	[11, 15, 4, 7, 7]	[0.6764705882352942, 0.5454545454545454, 0.5, 0.5333333333333333, 0.65]	50.0	38	42	51	50	61	53	67	50
2R	1596843	1596846	Tabor	heterozygous	1	FALSE	D1	[(19, 36)]	[20]	[0.7333333333333333]	70.0	52	55	69	70	87	76	94	76
2R	1354601	1354638	297	heterozygous	1	FALSE	D1	[(7, 23)]	[98]	[0.234375]	67.0	49	49	63	78	74	68	70	67
2R	1350141	1350142	S-element	heterozygous	1	FALSE	D1	[(7, 2)]	[20]	[0.3103448275862069]	82.0	100	33	82	123	89	81	88	82
2R	1256224	1256228	HMS-Beagle2	heterozygous	1	FALSE	D1	[(13, 4)]	[30]	[0.3617021276595745]	56.0	67	30	50	56	62	52	83	65
2R	1243619	1243630	jockey	heterozygous	2	TRUE	D1,D2	[(17, 21), (25, 0)]	[27, 69]	[0.5846153846153846, 0.26595744680851063]	119.0	113	85	137	119	119	137	158	109
2R	970716	970755	Cr1a	heterozygous	1	FALSE	D1	[(4, 26)]	[68]	[0.30612244897959184]	39.0	47	10	40	50	20	39	49	38
2R	668867	668916	17.6	heterozygous	4	FALSE	D1,D2,D5,D8	[(3, 15), (2, 10), (3, 7), (3, 11)]	[25, 31, 21, 34]	[0.4186046511627907, 0.27906976744186046, 0.3225806451612903, 0.2916666666666667]	78.0	65	46	75	120	78	105	82	95
2R	518279	518310	Doc	heterozygous	4	FALSE	D2,D5,D7,D1	[(10, 2), (11, 5), (4, 1), (8, 4)]	[18, 7, 22, 6]	[0.4, 0.6956521739130435, 0.18518518518518517, 0.6666666666666666]	69.0	76	65	63	68	69	71	89	95
2R	513558	513567	I-element	homozygous	1	FALSE	D1	[(16, 7)]	[0]	[1.0]	47.0	55	28	35	58	41	62	68	47
2R	323724	323727	F-element	heterozygous	1	FALSE	D1	[(12, 19)]	[14]	[0.6888888888888889]	77.0	97	42	76	91	76	89	85	77
2L	23499551	23499560	R1A1-element	heterozygous	4	FALSE	D4,D1,D3,D7	[(11, 4), (13, 4), (12, 6), (19, 11)]	[35, 54, 33, 31]	[0.3, 0.23943661971830985, 0.35294117647058826, 0.4918032786885246]	48.0	62	33	48	84	35	72	73	41
2L	23492888	23492909	roo	heterozygous	5	FALSE	D3,D7,D5,D1,D4	[(21, 11), (19, 6), (23, 4), (21, 8), (14, 8)]	[57, 48, 27, 65, 33]	[0.3595505617977528, 0.3424657534246575, 0.5, 0.30851063829787234, 0.4]	111.0	111	87	154	137	93	118	144	93
2L	23391850	23391871	G2	heterozygous	5	FALSE	D7,D4,D1,D5,D3	[(10, 4), (8, 8), (13, 4), (17, 8), (11, 7)]	[29, 29, 50, 42, 49]	[0.32558139534883723, 0.35555555555555557, 0.2537313432835821, 0.373134328358209, 0.26865671641791045]	65.0	99	46	65	62	63	101	120	99
2L	23328803	23328821	1360	heterozygous	1	FALSE	D1	[(23, 0)]	[34]	[0.40350877192982454]	67.0	75	38	65	105	50	73	106	67
2L	23054237	23054245	diver2	heterozygous	5	FALSE	D3,D5,D7,D4,D1	[(142, 20), (25, 3), (27, 0), (35, 5), (28, 0)]	[67, 23, 44, 56, 93]	[0.7074235807860262, 0.5490196078431373, 0.38028169014084506, 0.4166666666666667, 0.23140495867768596]	62.0	71	33	62	109	48	84	57	72
2L	22736163	22736165	Cr1a	heterozygous	1	FALSE	D1	[(11, 1)]	[27]	[0.3076923076923077]	107.0	113	62	107	64	126	134	119	44
2L	22468010	22468050	copia	heterozygous	1	FALSE	D1	[(17, 4)]	[17]	[0.5526315789473685]	67.0	70	56	63	67	71	77	85	63
2L	22421842	22421868	Doc	heterozygous	3	FALSE	D7,D1,D3	[(4, 2), (8, 2), (9, 4)]	[19, 33, 31]	[0.24, 0.23255813953488372, 0.29545454545454547]	24.0	26	14	19	55	21	24	43	40
2L	22355886	22355887	Bari2	heterozygous	2	TRUE	D2,D1	[(14, 10), (7, 17)]	[62, 30]	[0.27906976744186046, 0.4444444444444444]	57.0	65	31	34	95	47	57	62	76
2L	22313243	22313244	S-element	heterozygous	1	FALSE	D1	[(8, 5)]	[8]	[0.6190476190476191]	102.0	111	79	99	102	104	111	128	95
2L	22280665	22280691	gypsy12	heterozygous	2	TRUE	D2,D1	[(46, 52), (63, 27)]	[83, 77]	[0.5414364640883977, 0.5389221556886228]	49.0	62	32	36	67	29	58	49	73
2L	22258674	22258696	Tabor	heterozygous	1	FALSE	D1	[(18, 9)]	[52]	[0.34177215189873417]	75.0	55	37	101	75	85	92	89	71
2L	22229256	22229281	transib4	heterozygous	4	FALSE	D8,D4,D1,D7	[(10, 11), (12, 12), (10, 19), (7, 11)]	[66, 71, 50, 67]	[0.2413793103448276, 0.25263157894736843, 0.3670886075949367, 0.21176470588235294]	50.0	51	29	48	72	37	50	56	54
2L	21762377	21762380	412	heterozygous	1	FALSE	D1	[(18, 40)]	[13]	[0.8169014084507042]	90.0	112	59	105	89	70	90	142	121
2L	21622247	21622287	INE-1	homozygous	4	FALSE	D4,D5,D1,D7	[(11, 27), (6, 16), (6, 12), (24, 16)]	[75, 0, 0, 86]	[0.336283185840708, 1.0, 1.0, 0.31746031746031744]	74.0	95	59	85	74	61	84	80	60
2L	21186886	21186891	297	heterozygous	4	FALSE	D1,D8,D7,D3	[(10, 13), (10, 9), (10, 15), (10, 20)]	[13, 40, 48, 63]	[0.6388888888888888, 0.3220338983050847, 0.3424657534246575, 0.3225806451612903]	79.0	79	41	80	93	85	59	113	75
2L	20986685	20986689	roo	heterozygous	1	FALSE	D1	[(20, 24)]	[41]	[0.5176470588235295]	74.0	51	42	76	77	87	74	98	66
2L	20367342	20367353	blood	heterozygous	1	FALSE	D1	[(16, 27)]	[34]	[0.5584415584415584]	41.0	41	31	33	57	18	43	50	50
2L	20174744	20174749	17.6	heterozygous	1	FALSE	D1	[(9, 6)]	[9]	[0.625]	54.0	62	54	88	43	49	69	79	37
2L	20173686	20173687	S-element	heterozygous	1	FALSE	D1	[(13, 33)]	[37]	[0.5542168674698795]	74.0	91	53	72	74	111	75	79	59
2L	20115584	20115592	X-element	heterozygous	1	FALSE	D1	[(28, 33)]	[25]	[0.7093023255813954]	86.0	90	51	86	113	66	98	81	101
2L	19653510	19653542	roo	heterozygous	4	FALSE	D1,D3,D5,D2	[(6, 2), (4, 3), (7, 2), (7, 3)]	[10, 13, 13, 8]	[0.4444444444444444, 0.35, 0.4090909090909091, 0.5555555555555556]	71.0	83	41	66	71	90	79	79	63
2L	16118782	16118792	roo	heterozygous	1	FALSE	D1	[(16, 35)]	[20]	[0.7183098591549296]	77.0	89	33	77	114	59	79	87	68
2L	15920615	15920620	copia	heterozygous	1	FALSE	D1	[(14, 21)]	[22]	[0.6140350877192983]	74.0	71	54	82	99	40	84	83	74
2L	15160313	15160320	hobo	heterozygous	1	FALSE	D1	[(13, 36)]	[19]	[0.7205882352941176]	61.0	56	43	69	61	28	89	99	62
2L	14618913	14618948	jockey	heterozygous	3	FALSE	D1,D8,D2	[(12, 1), (17, 11), (22, 4)]	[7, 18, 24]	[0.65, 0.6086956521739131, 0.52]	32.0	55	25	32	8	57	33	40	4
2L	14466190	14466222	hopper	heterozygous	8	FALSE	D3,D8,D4,D1,D5,D2,D6,D7	[(22, 5), (13, 4), (12, 3), (14, 5), (11, 2), (13, 3), (3, 2), (20, 2)]	[58, 30, 34, 55, 27, 31, 16, 50]	[0.3176470588235294, 0.3617021276595745, 0.30612244897959184, 0.25675675675675674, 0.325, 0.3404255319148936, 0.23809523809523808, 0.3055555555555556]	68.0	100	46	63	70	68	76	108	59
2L	13271984	13271995	Tabor	heterozygous	1	FALSE	D1	[(25, 38)]	[30]	[0.6774193548387096]	1106.0	1102	885	859	1133	1683	1106	1415	1478
2L	13182754	13182755	roo	heterozygous	1	FALSE	D1	[(10, 21)]	[24]	[0.5636363636363636]	1145.0	1144	926	894	1170	1759	1145	1468	1532
2L	12564382	12564416	HMS-Beagle	heterozygous	1	FALSE	D1	[(3, 5)]	[3]	[0.7272727272727273]	1145.0	1144	926	894	1170	1759	1145	1468	1532
2L	11615373	11615406	hopper	heterozygous	2	FALSE	D8,D1	[(3, 3), (5, 2)]	[10, 21]	[0.375, 0.25]	1818.0	1818	1561	1445	1916	2859	1814	2357	2433
2L	11317637	11317653	opus	heterozygous	3	FALSE	D1,D5,D2	[(45, 32), (48, 32), (36, 36)]	[36, 31, 36]	[0.6814159292035398, 0.7207207207207207, 0.6666666666666666]	1818.0	1818	1561	1445	1916	2859	1814	2357	2433
2L	9167381	9167385	jockey	heterozygous	1	FALSE	D1	[(26, 23)]	[38]	[0.5632183908045977]	69.0	69	25	57	102	105	97	64	106
2L	8639855	8639888	BS	heterozygous	1	FALSE	D1	[(5, 16)]	[49]	[0.3]	60.0	68	36	59	74	37	68	64	60
2L	8412392	8412410	hopper	heterozygous	1	FALSE	D1	[(6, 10)]	[41]	[0.2807017543859649]	63.0	86	40	63	84	55	68	75	58
2L	4602259	4602279	hopper	heterozygous	1	FALSE	D1	[(5, 3)]	[14]	[0.36363636363636365]	76.0	76	61	79	85	69	87	89	62
2L	4415995	4416003	jockey	heterozygous	2	FALSE	D4,D1	[(18, 22), (17, 34)]	[42, 28]	[0.4878048780487805, 0.6455696202531646]	76.0	76	61	79	85	69	90	90	62
2L	4019932	4019942	BS	heterozygous	1	FALSE	D1	[(11, 14)]	[18]	[0.5813953488372093]	62.0	62	46	79	81	60	75	99	51
2L	225877	225892	Tabor	heterozygous	1	FALSE	D1	[(12, 44)]	[35]	[0.6153846153846154]	120.0	119	70	145	126	135	116	139	120
2L	54434	54471	17.6	heterozygous	1	FALSE	D1	[(3, 6)]	[12]	[0.42857142857142855]	98.0	98	54	80	102	89	120	118	113
Y	3608766	3608768	Idefix	heterozygous	5	FALSE	D1,D7,D2,D3,D8	[(15, 10), (17, 10), (41, 25), (10, 14), (13, 6)]	[38, 58, 44, 26, 52]	[0.3968253968253968, 0.3176470588235294, 0.6, 0.48, 0.2676056338028169]	68.0	68	45	72	56	53	78	83	79
Y	3510667	3510712	HeT-A	heterozygous	5	FALSE	D8,D5,D3,D6,D1	[(19, 13), (16, 5), (10, 5), (10, 12), (0, 0)]	[31, 37, 15, 21, 0]	[0.5079365079365079, 0.3620689655172414, 0.5, 0.5116279069767442, 0]	98.0	98	81	97	135	100	113	138	89
Y	3281368	3281369	Stalker	homozygous	1	FALSE	D3	[(16, 6)]	[1]	[0.9565217391304348]	42.0	42	10	34	47	17	49	52	44
Y	2870847	2870848	HeT-A	heterozygous	6	FALSE	D8,D7,D6,D3,D2,D1,D8	[(5, 31), (25, 15), (24, 18), (18, 11), (52, 17), (36, 23), (47, 31)]	[53, 27, 9, 46, 38, 20, 43]	[0.4044943820224719, 0.5970149253731343, 0.8235294117647058, 0.38666666666666666, 0.6448598130841121, 0.7468354430379747, 0.6446280991735537]	90.0	95	54	95	101	74	90	101	67
Y	2780379	2780402	mdg1	heterozygous	8	FALSE	D1,D2,D8,D3,D6,D4,D7,D5	[(13, 4), (4, 3), (7, 4), (11, 4), (3, 2), (10, 5), (5, 2), (8, 6)]	[11, 3, 2, 11, 1, 1, 1, 7]	[0.6071428571428571, 0.7, 0.8461538461538461, 0.5769230769230769, 0.8333333333333334, 0.9375, 0.875, 0.6666666666666666]	33.0	33	14	45	46	23	29	51	60
Y	2639458	2639503	HMS-Beagle	heterozygous	3	FALSE	D2,D3,D7	[(8, 4), (9, 4), (8, 4)]	[14, 22, 14]	[0.46153846153846156, 0.37142857142857144, 0.46153846153846156]	94.0	95	57	99	95	89	87	98	94
Y	2388985	2389006	mdg1	heterozygous	5	FALSE	D4,D1,D2,D7,D3	[(5, 3), (7, 2), (8, 3), (13, 6), (6, 4)]	[5, 16, 24, 15, 17]	[0.6153846153846154, 0.36, 0.3142857142857143, 0.5588235294117647, 0.37037037037037035]	94.0	98	41	112	119	72	106	94	94
Y	2120523	2120547	BS	heterozygous	2	FALSE	D1,D3	[(4, 7), (3, 5)]	[7, 2]	[0.6111111111111112, 0.8]	80.0	102	51	95	80	74	106	125	74
Y	1705384	1705386	Osvaldo	homozygous	3	FALSE	D3,D1,D8	[(43, 34), (35, 42), (54, 35)]	[15, 59, 28]	[0.8369565217391305, 0.5661764705882353, 0.7606837606837606]	93.0	105	49	110	93	81	78	96	100
Y	1536138	1536140	copia	heterozygous	1	FALSE	D3	[(23, 5)]	[75]	[0.27184466019417475]	98.0	75	68	98	100	98	112	115	102
Y	1076640	1076647	accord2	heterozygous	2	FALSE	D1,D3	[(5, 3), (5, 4)]	[16, 22]	[0.3333333333333333, 0.2903225806451613]	59.0	59	20	74	60	35	71	86	52
Y	898408	898413	1360	heterozygous	1	FALSE	D3	[(16, 25)]	[47]	[0.4659090909090909]	78.0	73	55	85	78	88	93	98	78
Y	895865	895873	1360	heterozygous	3	FALSE	D4,D2,D3	[(46, 24), (65, 18), (76, 9)]	[212, 291, 316]	[0.24822695035460993, 0.22192513368983957, 0.2119700748129676]	90.0	86	73	100	104	90	127	109	80
Y	878554	878570	1360	heterozygous	3	FALSE	D3,D8,D2	[(60, 9), (0, 0), (53, 55)]	[114, 0, 205]	[0.3770491803278688, 0, 0.3450479233226837]	83.0	81	62	83	94	81	96	99	108
Y	789487	789528	opus	heterozygous	7	FALSE	D8,D3,D2,D4,D7,D5,D1	[(5, 3), (10, 5), (7, 2), (3, 2), (12, 7), (6, 3), (10, 4)]	[3, 12, 3, 11, 6, 5, 8]	[0.7272727272727273, 0.5555555555555556, 0.75, 0.3125, 0.76, 0.6428571428571429, 0.6363636363636364]	83.0	81	62	83	94	81	96	99	108
Y	695597	695637	INE-1	heterozygous	1	FALSE	D3	[(8, 13)]	[16]	[0.5675675675675675]	71.0	64	45	71	85	70	75	81	93
Y	536047	536087	copia	heterozygous	1	FALSE	D3	[(9, 6)]	[8]	[0.6521739130434783]	74.0	103	40	74	81	44	76	111	73
Y	50331	50351	mdg1	heterozygous	2	FALSE	D7,D3	[(2, 10), (3, 5)]	[29, 14]	[0.2926829268292683, 0.36363636363636365]	73.0	80	47	67	91	80	69	92	73
X	23531423	23531460	R2-element	heterozygous	4	FALSE	D3,D6,D2,D5,D3	[(167, 58), (91, 21), (51, 23), (137, 80), (41, 11)]	[206, 141, 181, 236, 162]	[0.5220417633410673, 0.4426877470355731, 0.2901960784313726, 0.47902869757174393, 0.24299065420560748]	74.0	97	48	94	98	79	71	74	63
X	23399716	23399739	1360	heterozygous	3	FALSE	D7,D3,D8	[(5, 1), (6, 4), (8, 5)]	[16, 14, 17]	[0.2727272727272727, 0.4166666666666667, 0.43333333333333335]	80.0	81	42	80	115	73	92	89	65
X	23223678	23223702	R2-element	heterozygous	3	FALSE	D3,D8,D7	[(64, 15), (97, 10), (21, 53)]	[275, 126, 325]	[0.2231638418079096, 0.4592274678111588, 0.18546365914786966]	65.0	68	58	65	93	73	63	95	61
X	23206866	23206899	F-element	heterozygous	1	FALSE	D3	[(11, 1)]	[33]	[0.26666666666666666]	91.0	95	59	84	125	91	91	124	91
X	22883492	22883493	HB	heterozygous	1	FALSE	D3	[(3, 6)]	[20]	[0.3103448275862069]	88.0	107	39	96	108	83	93	84	88
X	22704267	22704294	invader5	heterozygous	1	FALSE	D3	[(16, 17)]	[28]	[0.5409836065573771]	69.0	69	32	79	83	50	79	92	69
X	22506463	22506480	INE-1	heterozygous	2	FALSE	D5,D3	[(3, 2), (4, 7)]	[15, 34]	[0.25, 0.24444444444444444]	121.0	161	82	129	102	121	130	140	108
X	22459166	22459187	transib4	heterozygous	1	FALSE	D3	[(3, 9)]	[30]	[0.2857142857142857]	97.0	95	90	116	97	125	105	108	87
X	22434228	22434233	rover	heterozygous	1	FALSE	D3	[(40, 30)]	[50]	[0.5833333333333334]	52.0	49	23	52	86	37	65	78	86
X	22374284	22374286	Stalker	heterozygous	3	FALSE	D3,D2,D7	[(17, 27), (17, 31), (14, 17)]	[55, 140, 49]	[0.4444444444444444, 0.2553191489361702, 0.3875]	100.0	83	50	100	135	112	116	116	96
X	21954502	21954551	opus	heterozygous	1	FALSE	D3	[(7, 4)]	[10]	[0.5238095238095238]	35.0	32	19	35	39	30	51	47	36
X	21952056	21952096	rover	heterozygous	1	FALSE	D3	[(13, 4)]	[22]	[0.4358974358974359]	70.0	76	37	70	76	68	89	115	69
X	21743351	21743369	F-element	heterozygous	3	FALSE	D8,D5,D3	[(13, 2), (11, 3), (14, 3)]	[42, 35, 50]	[0.2631578947368421, 0.2857142857142857, 0.2537313432835821]	71.0	71	46	59	73	69	72	92	72
X	21674180	21674201	Doc	heterozygous	1	FALSE	D3	[(6, 2)]	[16]	[0.3333333333333333]	74.0	74	59	74	81	70	92	101	74
X	21666927	21666948	F-element	heterozygous	4	FALSE	D3,D2,D7,D6	[(12, 5), (30, 40), (8, 31), (8, 10)]	[47, 43, 25, 15]	[0.265625, 0.6194690265486725, 0.609375, 0.5454545454545454]	48.0	53	20	48	75	31	79	79	46
X	20078430	20078439	hobo	homozygous	2	FALSE	D1,D3	[(17, 38), (27, 48)]	[0, 0]	[1.0, 1.0]	63.0	52	36	69	74	53	63	103	82
X	19393381	19393417	BS	heterozygous	2	FALSE	D3,D5	[(4, 9), (5, 3)]	[25, 20]	[0.34210526315789475, 0.2857142857142857]	157.0	161	63	163	157	103	161	160	147
X	19371523	19371548	opus	heterozygous	2	FALSE	D1,D3	[(5, 8), (8, 10)]	[23, 21]	[0.3611111111111111, 0.46153846153846156]	78.0	95	68	73	83	73	87	88	78
X	19332032	19332061	opus	heterozygous	1	FALSE	D3	[(4, 8)]	[28]	[0.3]	42.0	18	14	42	72	19	45	62	63
X	16251061	16251075	BS	heterozygous	3	FALSE	D3,D4,D1	[(10, 15), (7, 9), (9, 15)]	[25, 19, 19]	[0.5, 0.45714285714285713, 0.5581395348837209]	98.0	73	64	98	108	93	124	111	111
X	15029128	15029152	FB	heterozygous	1	FALSE	D3	[(13, 26)]	[17]	[0.6964285714285714]	125.0	97	87	146	170	105	125	166	137
X	14336294	14336309	Tabor	heterozygous	1	FALSE	D3	[(2, 24)]	[27]	[0.49056603773584906]	19.0	24	19	20	13	31	55	19	13
X	13430569	13430605	opus	homozygous	1	FALSE	D3	[(6, 25)]	[0]	[1.0]	46.0	38	21	53	43	46	47	85	74
X	11957461	11957474	mdg1	heterozygous	1	FALSE	D3	[(9, 27)]	[27]	[0.5714285714285714]	89.0	72	47	96	89	89	110	102	86
X	11512352	11512362	Tabor	heterozygous	1	FALSE	D3	[(6, 23)]	[25]	[0.5370370370370371]	81.0	85	56	86	79	81	82	80	82
X	11312675	11312710	Tabor	heterozygous	1	FALSE	D3	[(8, 10)]	[23]	[0.43902439024390244]	81.0	85	56	86	79	81	82	80	82
X	10283737	10283784	blood	homozygous	1	FALSE	D3	[(134, 4946)]	[30]	[0.9941291585127201]	103.0	144	49	131	103	72	97	104	117
X	7030131	7030175	BS	heterozygous	1	FALSE	D3	[(15, 4)]	[11]	[0.6333333333333333]	70.0	70	39	70	88	60	97	90	71
X	6806821	6806841	Tabor	heterozygous	1	FALSE	D3	[(5, 12)]	[22]	[0.4358974358974359]	43.0	57	22	40	58	21	43	67	47
X	6751697	6751723	opus	heterozygous	4	FALSE	D3,D5,D8,D1	[(6, 14), (7, 6), (8, 13), (11, 13)]	[36, 30, 25, 24]	[0.35714285714285715, 0.3023255813953488, 0.45652173913043476, 0.5]	69.0	54	37	74	78	46	85	69	71
X	6430038	6430066	Rt1b	heterozygous	7	FALSE	D3,D2,D1,D5,D7,D4,D8	[(19, 58), (4, 36), (11, 4), (8, 37), (12, 41), (10, 27), (19, 1)]	[30, 46, 18, 32, 20, 48, 0]	[0.719626168224299, 0.46511627906976744, 0.45454545454545453, 0.5844155844155844, 0.726027397260274, 0.43529411764705883, 1.0]	84.0	54	66	101	89	89	79	107	84
X	6430038	6430061	Rt1a	heterozygous	1	FALSE	D3	[(2, 66)]	[32]	[0.68]	81.0	82	73	79	96	109	100	71	81
X	6385833	6385836	Stalker2	homozygous	1	FALSE	D3	[(15, 33)]	[0]	[1.0]	81.0	82	73	79	96	109	100	71	81
X	5724655	5724672	mdg1	heterozygous	1	FALSE	D3	[(6, 24)]	[9]	[0.7692307692307693]	32.0	30	23	27	32	35	47	48	52
X	5338771	5338819	jockey	homozygous	7	FALSE	D5,D8,D7,D3,D4,D7,D3,D6,D1	[(16, 3), (9, 0), (15, 1), (6, 2), (16, 2), (12, 2), (20, 0), (7, 1), (22, 4)]	[0, 19, 0, 0, 18, 37, 11, 12, 10]	[1.0, 0.32142857142857145, 1.0, 1.0, 0.5, 0.27450980392156865, 0.6451612903225806, 0.4, 0.7222222222222222]	58.0	58	37	49	55	64	66	79	69
X	5200236	5200244	ZAM	heterozygous	1	FALSE	D3	[(9, 13)]	[26]	[0.4583333333333333]	39.0	36	30	35	39	42	47	51	45
X	3005005	3005050	Tabor	heterozygous	1	FALSE	D3	[(3, 15)]	[43]	[0.29508196721311475]	63.0	73	33	63	80	46	73	79	55
X	2616442	2616476	HMS-Beagle	heterozygous	6	FALSE	D3,D2,D8,D1,D7,D5	[(42, 4), (31, 22), (29, 20), (33, 25), (33, 29), (26, 33)]	[32, 29, 22, 28, 16, 15]	[0.5897435897435898, 0.6463414634146342, 0.6901408450704225, 0.6744186046511628, 0.7948717948717948, 0.7972972972972973]	43.0	42	18	53	68	41	43	77	69
X	148210	148241	BS	heterozygous	7	FALSE	D2,D3,D7,D4,D6,D5,D1	[(3, 8), (6, 13), (5, 18), (5, 16), (8, 12), (7, 20), (6, 17)]	[29, 29, 22, 18, 6, 21, 23]	[0.275, 0.3958333333333333, 0.5111111111111111, 0.5384615384615384, 0.7692307692307693, 0.5625, 0.5]	62.0	69	32	60	62	66	76	84	52
X	107843	107843	TAHRE	heterozygous	5	FALSE	D3,D8,D2,D6,D1	[(5, 7), (7, 4), (3, 7), (3, 3), (8, 5)]	[9, 8, 6, 8, 11]	[0.5714285714285714, 0.5789473684210527, 0.625, 0.42857142857142855, 0.5416666666666666]	104.0	156	60	95	111	121	191	99	104
4	1286555	1286571	HeT-A	heterozygous	6	FALSE	D8,D3,D2,D7,D1,D4	[(6, 22), (5, 31), (6, 21), (7, 23), (6, 19), (17, 30)]	[95, 80, 97, 118, 88, 102]	[0.22764227642276422, 0.3103448275862069, 0.21774193548387097, 0.20270270270270271, 0.22123893805309736, 0.31543624161073824]	74.0	83	33	83	72	74	107	62	92
4	208974	208996	mdg1	heterozygous	2	FALSE	D3,D1	[(11, 11), (11, 8)]	[47, 32]	[0.3188405797101449, 0.37254901960784315]	108.0	131	57	118	110	106	160	95	108
4	208628	208657	1360	heterozygous	6	FALSE	D6,D1,D8,D4,D2,D3	[(20, 10), (13, 2), (14, 8), (28, 3), (18, 7), (37, 3)]	[24, 54, 31, 58, 22, 59]	[0.5555555555555556, 0.21739130434782608, 0.41509433962264153, 0.34831460674157305, 0.5319148936170213, 0.40404040404040403]	108.0	131	57	118	110	106	160	95	108
4	195824	195832	F-element	heterozygous	7	FALSE	D7,D5,D4,D3,D8,D1,D6	[(10, 21), (14, 18), (12, 16), (23, 18), (15, 15), (25, 20), (5, 8)]	[47, 18, 12, 21, 8, 19, 5]	[0.3974358974358974, 0.64, 0.7, 0.6612903225806451, 0.7894736842105263, 0.703125, 0.7222222222222222]	150.0	179	99	215	149	175	157	147	150
3R	28803910	28803920	Tabor	heterozygous	1	FALSE	D3	[(36, 28)]	[45]	[0.5871559633027523]	69.0	76	26	69	66	64	73	77	80
3R	27108467	27108473	opus	heterozygous	1	FALSE	D3	[(26, 37)]	[57]	[0.525]	68.0	76	26	68	66	64	73	77	80
3R	25390423	25390448	BS	heterozygous	1	FALSE	D3	[(12, 38)]	[53]	[0.4854368932038835]	82.0	85	59	69	87	98	82	121	81
3R	24575974	24575984	mdg1	heterozygous	1	FALSE	D3	[(7, 30)]	[62]	[0.37373737373737376]	82.0	85	59	69	87	98	82	121	81
3R	22277543	22277562	mdg1	heterozygous	1	FALSE	D3	[(7, 18)]	[60]	[0.29411764705882354]	93.0	93	40	101	134	123	78	109	82
3R	20892129	20892136	roo	heterozygous	1	FALSE	D3	[(9, 13)]	[47]	[0.3188405797101449]	93.0	93	40	101	134	123	78	109	82
3R	18606578	18606610	BS	heterozygous	1	FALSE	D3,D3	[(14, 4), (46, 8)]	[80, 16]	[0.1836734693877551, 0.7714285714285715]	53.0	60	42	51	53	84	82	58	40
3R	18039023	18039061	opus	heterozygous	1	FALSE	D3	[(26, 23)]	[11]	[0.8166666666666667]	18.0	18	6	13	31	13	23	36	29
3R	15606979	15607024	412	heterozygous	2	FALSE	D3,D2	[(2, 2), (4, 3)]	[11, 9]	[0.26666666666666666, 0.4375]	18.0	18	6	13	31	13	23	36	29
3R	13221511	13221526	Tabor	heterozygous	1	FALSE	D3	[(35, 27)]	[40]	[0.6078431372549019]	40.0	44	19	32	40	42	39	46	43
3R	12572572	12572581	Tabor	heterozygous	2	FALSE	D7,D3	[(23, 36), (48, 38)]	[68, 68]	[0.4645669291338583, 0.5584415584415584]	121.0	121	57	119	138	106	124	147	122
3R	12477399	12477425	invader1	heterozygous	4	FALSE	D3,D5,D4,D8	[(74, 10), (66, 22), (49, 3), (83, 25)]	[160, 185, 154, 134]	[0.3442622950819672, 0.32234432234432236, 0.2524271844660194, 0.4462809917355372]	54.0	68	34	53	66	45	70	97	54
3R	11752757	11752789	mdg1	heterozygous	1	FALSE	D3	[(11, 17)]	[60]	[0.3181818181818182]	87.0	107	68	89	87	86	133	119	72
3R	9839399	9839419	mdg1	heterozygous	4	FALSE	D3,D6,D1,D7	[(17, 4), (11, 6), (16, 11), (11, 4)]	[70, 24, 33, 38]	[0.23076923076923078, 0.4146341463414634, 0.45, 0.2830188679245283]	121.0	121	86	125	149	127	129	118	95
3R	9148939	9148962	hopper	heterozygous	1	FALSE	D3	[(8, 18)]	[58]	[0.30952380952380953]	114.0	114	98	143	119	97	114	150	114
3R	8043847	8043893	BS	homozygous	1	FALSE	D3	[(9, 5)]	[0]	[1.0]	87.0	87	44	67	89	93	102	119	62
3R	7703428	7703429	invader3	heterozygous	1	FALSE	D3	[(3, 0)]	[3]	[0.5]	73.0	77	51	92	66	61	90	76	73
3R	6737554	6737593	Doc	heterozygous	1	FALSE	D3	[(5, 3)]	[3]	[0.7272727272727273]	78.0	77	37	68	91	78	81	89	81
3R	6461195	6461240	S-element	heterozygous	2	FALSE	D1,D3	[(6, 4), (2, 6)]	[20, 21]	[0.3333333333333333, 0.27586206896551724]	78.0	77	37	68	91	78	81	89	81
3R	6419046	6419074	Rt1b	homozygous	2	FALSE	D1,D3	[(15, 6), (8, 6)]	[5, 2]	[0.8076923076923077, 0.875]	93.0	112	52	79	112	83	93	114	93
3R	4746271	4746292	opus	heterozygous	1	FALSE	D3	[(7, 46)]	[50]	[0.5145631067961165]	88.0	91	48	61	93	75	88	104	102
3R	3941368	3941368	diver2	homozygous	1	FALSE	D3	[(79, 7)]	[0]	[1.0]	98.0	105	59	86	128	96	107	120	98
3R	3434317	3434365	mdg1	heterozygous	4	FALSE	D7,D3,D1,D2	[(14, 3), (12, 5), (21, 6), (12, 21)]	[50, 61, 59, 70]	[0.2537313432835821, 0.21794871794871795, 0.313953488372093, 0.32038834951456313]	45.0	49	18	50	47	36	43	57	45
3R	3383675	3383710	Osvaldo	heterozygous	3	FALSE	D3,D6,D2	[(18, 30), (7, 28), (46, 25)]	[132, 63, 169]	[0.26666666666666666, 0.35714285714285715, 0.29583333333333334]	71.0	60	47	96	96	71	69	86	78
3R	3022435	3022463	Rt1b	heterozygous	5	FALSE	D7,D5,D3,D1,D8	[(20, 12), (12, 10), (10, 14), (14, 2), (22, 11)]	[59, 32, 32, 62, 60]	[0.3516483516483517, 0.4074074074074074, 0.42857142857142855, 0.20512820512820512, 0.3548387096774194]	77.0	90	42	43	105	77	103	77	93
3R	2658680	2658726	HMS-Beagle2	heterozygous	3	FALSE	D3,D4,D2	[(26, 3), (35, 10), (25, 4)]	[48, 62, 92]	[0.37662337662337664, 0.4205607476635514, 0.2396694214876033]	82.0	82	51	86	90	58	116	99	79
3R	2627012	2627028	accord2	heterozygous	1	FALSE	D3	[(5, 10)]	[42]	[0.2631578947368421]	53.0	109	71	109	53	24	46	73	13
3R	2565185	2565188	pogo	heterozygous	2	FALSE	D1,D3	[(6, 2), (5, 4)]	[28, 8]	[0.2222222222222222, 0.5294117647058824]	25.0	17	11	25	42	10	27	32	46
3R	2466145	2466191	F-element	heterozygous	2	FALSE	D2,D3	[(31, 10), (7, 6)]	[76, 33]	[0.3504273504273504, 0.2826086956521739]	103.0	115	77	91	111	100	104	134	103
3R	2430341	2430370	Tabor	heterozygous	2	FALSE	D3,D8	[(21, 18), (27, 16)]	[104, 0]	[0.2727272727272727, 1.0]	103.0	115	77	91	111	100	104	134	103
3R	2396332	2396364	diver2	heterozygous	1	FALSE	D3	[(25, 2)]	[51]	[0.34615384615384615]	82.0	82	29	73	100	77	90	82	86
3R	1481993	1482027	Stalker4	heterozygous	1	FALSE	D3	[(5, 1)]	[23]	[0.20689655172413793]	21.0	21	8	27	35	14	21	27	26
3R	1421690	1421718	Cr1a	heterozygous	1	FALSE	D3	[(19, 3)]	[79]	[0.21782178217821782]	67.0	67	28	50	113	51	73	99	85
3R	1357315	1357354	opus	heterozygous	1	FALSE	D3	[(5, 17)]	[40]	[0.3548387096774194]	84.0	84	61	97	110	89	71	85	58
3R	1357315	1357354	Doc	heterozygous	2	FALSE	D3,D1	[(3, 8), (10, 13)]	[38, 46]	[0.22448979591836735, 0.3333333333333333]	37.0	33	22	40	37	30	53	49	45
3R	973504	973529	opus	heterozygous	1	FALSE	D3	[(8, 10)]	[27]	[0.4]	37.0	33	22	40	37	30	53	49	45
3R	368596	368619	springer	heterozygous	1	FALSE	D3	[(27, 23)]	[108]	[0.31645569620253167]	100.0	109	73	133	122	88	99	100	110
3R	360640	360676	Tabor	homozygous	1	FALSE	D3	[(2, 18)]	[0]	[1.0]	14.0	10	15	10	23	10	14	20	22
3R	189773	189796	opus	heterozygous	2	FALSE	D3,D1	[(23, 8), (13, 2)]	[39, 43]	[0.44285714285714284, 0.25862068965517243]	30.0	25	19	28	43	40	30	50	36
3R	178986	178989	Stalker	heterozygous	1	FALSE	D3	[(5, 15)]	[22]	[0.47619047619047616]	89.0	110	62	80	115	81	89	117	110
3L	27985464	27985487	HMS-Beagle2	heterozygous	1	FALSE	D3	[(20, 5)]	[28]	[0.4716981132075472]	88.0	115	72	88	77	117	120	129	61
3L	27652002	27652050	opus	heterozygous	2	TRUE	D4,D3	[(54, 4), (12, 3)]	[196, 67]	[0.2283464566929134, 0.18292682926829268]	53.0	61	36	53	66	50	48	82	64
3L	27604951	27604978	BS	heterozygous	2	TRUE	D4,D3	[(11, 5), (10, 5)]	[27, 23]	[0.37209302325581395, 0.39473684210526316]	25.0	25	20	27	34	22	17	34	32
3L	27360059	27360106	G3	heterozygous	1	FALSE	D3	[(8, 3)]	[45]	[0.19642857142857142]	25.0	25	20	27	34	21	17	34	32
3L	26507060	26507064	copia	heterozygous	3	FALSE	D3,D1,D5	[(6, 16), (15, 11), (7, 8)]	[27, 12, 50]	[0.4489795918367347, 0.6842105263157895, 0.23076923076923078]	91.0	100	62	96	87	91	98	92	52
3L	26359143	26359184	Cr1a	heterozygous	1	FALSE	D3	[(14, 7)]	[41]	[0.3387096774193548]	67.0	49	57	44	71	69	72	84	67
3L	25824164	25824164	Doc2-element	homozygous	5	FALSE	D2,D3,D7,D1,D5	[(46, 21), (29, 28), (13, 19), (26, 25), (22, 28)]	[30, 0, 61, 1, 27]	[0.6907216494845361, 1.0, 0.34408602150537637, 0.9807692307692307, 0.6493506493506493]	55.0	51	37	61	55	48	73	65	70
3L	25012490	25012535	F-element	heterozygous	2	FALSE	D8,D3	[(5, 6), (6, 3)]	[18, 11]	[0.3793103448275862, 0.45]	55.0	51	37	61	55	48	73	65	70
3L	24508112	24508142	X-element	heterozygous	5	FALSE	D6,D8,D3,D5,D4	[(50, 34), (143, 104), (39, 9), (45, 71), (53, 16)]	[131, 333, 160, 288, 243]	[0.39069767441860465, 0.42586206896551726, 0.23076923076923078, 0.2871287128712871, 0.22115384615384615]	24.0	20	22	26	24	18	37	35	39
3L	24400347	24400385	G4	heterozygous	1	FALSE	D3	[(16, 2)]	[14]	[0.5625]	18.0	14	14	18	23	10	24	28	27
3L	24334323	24334359	Cr1a	heterozygous	3	FALSE	D2,D5,D3	[(59, 22), (52, 12), (53, 5)]	[175, 173, 84]	[0.31640625, 0.270042194092827, 0.4084507042253521]	44.0	48	32	44	57	36	32	71	49
3L	24251516	24251560	HB	heterozygous	1	FALSE	D3	[(28, 10)]	[77]	[0.33043478260869563]	65.0	65	29	65	70	47	79	94	66
3L	23857419	23857447	Cr1a	heterozygous	5	FALSE	D6,D3,D5,D2,D4	[(4, 5), (23, 2), (65, 11), (11, 18), (20, 7)]	[22, 46, 75, 93, 76]	[0.2903225806451613, 0.352112676056338, 0.5033112582781457, 0.23770491803278687, 0.2621359223300971]	39.0	39	21	44	50	44	39	33	37
3L	23848891	23848891	R1A1-element	heterozygous	1	FALSE	D3	[(14, 14)]	[39]	[0.417910447761194]	140.0	128	91	131	143	178	140	162	168
3L	23841239	23841239	1360	heterozygous	1	FALSE	D3	[(6, 4)]	[29]	[0.2564102564102564]	85.0	73	56	85	84	110	99	107	120
3L	23642614	23642630	rooA	heterozygous	6	FALSE	D7,D1,D5,D3,D8,D4	[(15, 26), (9, 11), (8, 21), (5, 23), (11, 21), (13, 22)]	[124, 78, 50, 62, 60, 90]	[0.24848484848484848, 0.20408163265306123, 0.3670886075949367, 0.3111111111111111, 0.34782608695652173, 0.28]	82.0	66	50	59	89	82	83	128	111
3L	23638055	23638057	Doc3-element	heterozygous	1	FALSE	D3	[(21, 8)]	[88]	[0.24786324786324787]	71.0	74	42	76	60	71	59	97	72
3L	23477243	23477281	Tabor	heterozygous	2	FALSE	D7,D3	[(5, 2), (10, 5)]	[20, 24]	[0.25925925925925924, 0.38461538461538464]	75.0	77	34	68	75	71	81	94	89
3L	23370586	23370599	S-element	heterozygous	1	FALSE	D3	[(29, 2)]	[119]	[0.20666666666666667]	51.0	42	45	51	80	75	45	80	92
3L	23369524	23369567	HB	heterozygous	3	FALSE	D6,D8,D3	[(6, 1), (8, 2), (17, 2)]	[4, 18, 20]	[0.6363636363636364, 0.35714285714285715, 0.48717948717948717]	35.0	17	25	32	62	37	35	60	77
3L	23335504	23335504	INE-1	homozygous	1	FALSE	D3	[(8, 21)]	[0]	[1.0]	49.0	41	23	64	49	32	65	64	54
3L	23322147	23322174	mdg1	heterozygous	2	FALSE	D7,D3	[(14, 12), (16, 11)]	[41, 45]	[0.3880597014925373, 0.375]	56.0	69	34	40	106	47	56	81	68
3L	23306409	23306445	Cr1a	heterozygous	5	FALSE	D4,D5,D1,D3,D8	[(31, 116), (135, 175), (112, 188), (79, 48), (20, 110)]	[218, 244, 213, 162, 317]	[0.40273972602739727, 0.5595667870036101, 0.5847953216374269, 0.43944636678200694, 0.29082774049217003]	51.0	40	18	51	57	51	50	54	62
3L	23198988	23199035	G6	heterozygous	3	FALSE	D3,D5,D6	[(32, 15), (20, 33), (10, 8)]	[44, 91, 46]	[0.5164835164835165, 0.3680555555555556, 0.28125]	114.0	118	64	114	95	126	135	99	124
3L	21768753	21768756	G2	heterozygous	2	FALSE	D3,D1	[(7, 24), (7, 28)]	[35, 49]	[0.4696969696969697, 0.4166666666666667]	55.0	66	39	60	74	45	55	55	53
3L	21754144	21754169	Doc	homozygous	1	FALSE	D3	[(2, 1)]	[0]	[1.0]	62.0	69	23	62	62	41	66	82	43
3L	19856680	19856709	BS	heterozygous	3	FALSE	D8,D3,D5	[(4, 2), (4, 2), (2, 1)]	[8, 5, 2]	[0.42857142857142855, 0.5454545454545454, 0.6]	46.0	47	12	46	56	30	46	61	46
3L	19468728	19468755	INE-1	heterozygous	1	FALSE	D3	[(5, 20)]	[39]	[0.390625]	81.0	110	53	116	78	88	81	77	85
3L	18505713	18505724	mdg1	heterozygous	1	FALSE	D3	[(14, 36)]	[33]	[0.6024096385542169]	98.0	128	71	104	96	98	99	104	70
3L	17315621	17315631	mdg1	heterozygous	2	FALSE	D3,D6	[(9, 27), (4, 4)]	[42, 9]	[0.46153846153846156, 0.47058823529411764]	45.0	54	31	45	66	40	47	46	41
3L	14899274	14899287	hobo	heterozygous	1	FALSE	D3	[(21, 85)]	[42]	[0.7162162162162162]	30.0	48	22	40	30	30	46	56	30
3L	14603309	14603319	jockey	heterozygous	6	FALSE	D3,D1,D2,D4,D5,D7	[(17, 43), (7, 21), (21, 16), (12, 15), (16, 13), (11, 9)]	[41, 26, 69, 74, 19, 50]	[0.594059405940594, 0.5185185185185185, 0.3490566037735849, 0.26732673267326734, 0.6041666666666666, 0.2857142857142857]	37.0	37	18	24	62	34	41	59	48
3L	14327059	14327075	297	heterozygous	1	FALSE	D3	[(5, 7)]	[7]	[0.631578947368421]	59.0	82	30	54	78	39	59	62	64
3L	13819349	13819357	roo	heterozygous	5	FALSE	D2,D3,D6,D7,D1	[(10, 4), (14, 5), (5, 3), (12, 6), (3, 3)]	[7, 13, 9, 15, 6]	[0.6666666666666666, 0.59375, 0.47058823529411764, 0.5454545454545454, 0.5]	49.0	61	47	39	82	49	47	100	59
3L	13498629	13498634	roo	heterozygous	1	FALSE	D3	[(5, 7)]	[47]	[0.2033898305084746]	66.0	69	43	79	65	66	100	103	61
3L	10066655	10066696	17.6	heterozygous	1	FALSE	D3	[(16, 2)]	[46]	[0.28125]	93.0	117	58	102	107	76	120	93	76
3L	9288058	9288073	Tabor	heterozygous	1	FALSE	D3	[(2, 19)]	[58]	[0.26582278481012656]	89.0	97	61	91	76	97	89	97	70
3L	5852995	5853010	mdg1	heterozygous	1	FALSE	D3	[(2, 38)]	[46]	[0.46511627906976744]	71.0	60	53	87	76	78	71	70	82
3L	2881465	2881481	ZAM	heterozygous	1	FALSE	D3	[(12, 60)]	[40]	[0.6428571428571429]	64.0	99	45	87	57	64	92	96	32
3L	2485917	2485931	jockey	heterozygous	1	FALSE	D3	[(10, 40)]	[39]	[0.5617977528089888]	49.0	52	36	38	49	70	47	75	60
3L	2216569	2216573	opus	heterozygous	3	FALSE	D3,D8,D6	[(30, 21), (21, 24), (10, 14)]	[29, 58, 32]	[0.6375, 0.4368932038834951, 0.42857142857142855]	87.0	108	54	79	100	76	87	114	99
3L	1582236	1582251	opus	heterozygous	1	FALSE	D3	[(5, 32)]	[78]	[0.3217391304347826]	87.0	108	54	79	100	76	87	111	96
3L	1429987	1430013	Rt1a	homozygous	1	FALSE	D3	[(17, 3)]	[1]	[0.9523809523809523]	96.0	113	60	79	103	83	101	111	96
3L	1086217	1086244	BS	heterozygous	1	FALSE	D3	[(5, 16)]	[57]	[0.2692307692307692]	96.0	114	60	79	103	88	103	111	96
3L	926782	926815	mdg1	heterozygous	1	FALSE	D3	[(3, 2)]	[1]	[0.8333333333333334]	96.0	114	60	79	103	88	103	111	96
2R	25262679	25262687	TAHRE	heterozygous	4	FALSE	D3,D8,D4,D7	[(46, 16), (47, 5), (47, 16), (39, 7)]	[97, 181, 99, 75]	[0.389937106918239, 0.22317596566523606, 0.3888888888888889, 0.38016528925619836]	96.0	114	60	79	103	88	104	111	96
2R	22955559	22955567	roo	heterozygous	1	FALSE	D3	[(29, 45)]	[68]	[0.5211267605633803]	74.0	74	36	51	130	62	82	89	129
2R	22349742	22349769	jockey	homozygous	2	TRUE	D3,D4	[(3, 1), (7, 2)]	[0, 10]	[1.0, 0.47368421052631576]	81.0	81	36	53	178	64	82	96	175
2R	20883600	20883634	BS	heterozygous	2	TRUE	D4,D3	[(8, 22), (11, 92)]	[34, 49]	[0.46875, 0.6776315789473685]	94.0	103	60	61	127	97	94	103	84
2R	20600298	20600337	Tabor	heterozygous	1	FALSE	D3	[(12, 3)]	[66]	[0.18518518518518517]	25.0	33	14	25	53	15	33	36	21
2R	19920672	19920696	mdg1	heterozygous	3	FALSE	D2,D3,D1	[(9, 3), (8, 6), (5, 6)]	[19, 24, 26]	[0.3870967741935484, 0.3684210526315789, 0.2972972972972973]	38.0	55	25	35	38	29	63	74	39
2R	15728646	15728659	jockey	heterozygous	1	FALSE	D3	[(19, 26)]	[56]	[0.44554455445544555]	58.0	44	28	57	66	74	58	86	71
2R	15021279	15021321	Tabor	heterozygous	1	FALSE	D3	[(45, 46)]	[26]	[0.7777777777777778]	58.0	39	24	48	66	72	58	81	71
2R	14427110	14427117	Tabor	heterozygous	1	FALSE	D3	[(25, 32)]	[33]	[0.6333333333333333]	63.0	63	43	57	65	65	62	75	63
2R	13979531	13979536	297	heterozygous	1	FALSE	D3	[(7, 4)]	[35]	[0.2391304347826087]	64.0	77	33	38	69	49	66	64	82
2R	13580583	13580590	jockey	heterozygous	3	FALSE	D3,D4,D2	[(9, 9), (6, 1), (3, 10)]	[49, 16, 37]	[0.26865671641791045, 0.30434782608695654, 0.26]	74.0	126	19	64	78	56	74	78	85
2R	10947175	10947187	pogo	homozygous	1	FALSE	D3	[(28, 50)]	[8]	[0.9069767441860465]	61.0	59	33	61	96	49	61	90	69
2R	10660805	10660849	BS	heterozygous	1	FALSE	D3	[(5, 6)]	[8]	[0.5789473684210527]	75.0	90	54	89	69	75	99	73	86
2R	10660487	10660502	Tabor	heterozygous	1	FALSE	D3	[(5, 3)]	[31]	[0.20512820512820512]	110.0	104	66	100	110	131	117	112	123
2R	7140100	7140148	hopper	heterozygous	4	FALSE	D1,D3,D6,D7	[(6, 3), (7, 2), (2, 2), (5, 2)]	[7, 6, 1, 6]	[0.5625, 0.6, 0.8, 0.5384615384615384]	89.0	72	56	106	99	83	89	123	98
2R	6850162	6850168	Stalker2	heterozygous	1	FALSE	D3	[(28, 50)]	[54]	[0.5909090909090909]	105.0	90	63	106	101	107	112	141	105
2R	6467712	6467749	G4	heterozygous	1	FALSE	D3	[(16, 10)]	[75]	[0.25742574257425743]	22.0	22	21	16	37	22	21	30	44
2R	6328483	6328531	rooA	heterozygous	1	FALSE	D3	[(22, 1)]	[80]	[0.22330097087378642]	30.0	24	24	22	58	38	30	44	59
2R	6289487	6289517	NOF	heterozygous	4	FALSE	D5,D3,D1,D8,D1	[(66, 449), (18, 184), (5, 238), (125, 834), (15, 350)]	[345, 101, 0, 516, 415]	[0.5988372093023255, 0.6666666666666666, 1.0, 0.6501694915254237, 0.46794871794871795]	35.0	22	18	28	53	40	35	54	61
2R	6279726	6279737	Max-element	heterozygous	3	FALSE	D4,D3,D7	[(13, 6), (14, 9), (15, 3)]	[52, 56, 37]	[0.2676056338028169, 0.2911392405063291, 0.32727272727272727]	22.0	24	9	22	22	31	15	34	40
2R	6163357	6163359	Tc1-2	homozygous	5	FALSE	D8,D7,D4,D3,D1	[(34, 26), (19, 18), (21, 40), (48, 35), (14, 24)]	[16, 18, 5, 16, 19]	[0.7894736842105263, 0.6727272727272727, 0.9242424242424242, 0.8383838383838383, 0.6666666666666666]	86.0	108	79	66	122	125	106	86	83
2R	5511444	5511480	HB	heterozygous	4	FALSE	D7,D4,D3,D8	[(12, 43), (5, 26), (3, 11), (9, 36)]	[49, 37, 53, 40]	[0.5288461538461539, 0.45588235294117646, 0.208955223880597, 0.5294117647058824]	37.0	33	19	42	71	37	30	46	61
2R	5379557	5379591	BS	heterozygous	1	FALSE	D3	[(5, 5)]	[11]	[0.47619047619047616]	48.0	48	23	42	78	48	45	53	84
2R	5346386	5346395	Doc2-element	heterozygous	2	FALSE	D3,D8	[(10, 6), (17, 13)]	[44, 54]	[0.26666666666666666, 0.35714285714285715]	96.0	79	59	87	96	124	101	104	103
2R	5228097	5228126	invader2	heterozygous	6	FALSE	D5,D3,D8,D2,D7,D4	[(0, 0), (11, 2), (8, 4), (13, 8), (6, 2), (8, 4)]	[0, 25, 13, 36, 8, 20]	[0, 0.34210526315789475, 0.48, 0.3684210526315789, 0.5, 0.375]	162.0	164	117	164	172	196	162	162	147
2R	5215227	5215239	baggins	heterozygous	8	FALSE	D3,D2,D4,D8,D3,D5,D7,D6,D2,D1	[(45, 33), (92, 31), (57, 129), (119, 82), (4, 54), (50, 23), (33, 2), (26, 19), (13, 60), (110, 156)]	[63, 116, 79, 68, 60, 73, 67, 31, 86, 108]	[0.5531914893617021, 0.5146443514644351, 0.7018867924528301, 0.7472118959107806, 0.4915254237288136, 0.5, 0.3431372549019608, 0.5921052631578947, 0.4591194968553459, 0.7112299465240641]	129.0	142	88	129	86	135	135	162	78
2R	5169233	5169280	accord2	heterozygous	1	FALSE	D3	[(5, 5)]	[23]	[0.30303030303030304]	64.0	64	48	53	146	64	56	92	103
2R	5099094	5099142	Fw2	heterozygous	5	FALSE	D1,D8,D2,D3,D5	[(13, 19), (0, 0), (37, 52), (20, 9), (18, 40)]	[56, 0, 116, 41, 66]	[0.36363636363636365, 0, 0.43414634146341463, 0.4142857142857143, 0.46774193548387094]	81.0	81	55	81	139	74	77	107	111
2R	5048435	5048469	accord2	heterozygous	4	FALSE	D8,D4,D3,D4,D2	[(18, 10), (9, 11), (13, 12), (12, 21), (7, 19)]	[87, 76, 71, 66, 106]	[0.24347826086956523, 0.20833333333333334, 0.2604166666666667, 0.3333333333333333, 0.19696969696969696]	55.0	60	31	66	55	47	59	70	34
2R	5044025	5044038	opus	heterozygous	1	FALSE	D3	[(10, 8)]	[25]	[0.4186046511627907]	78.0	91	35	91	85	72	76	92	78
2R	4987396	4987417	F-element	heterozygous	1	FALSE	D3	[(18, 2)]	[63]	[0.24096385542168675]	77.0	100	38	61	73	93	101	77	89
2R	4953825	4953871	G7	heterozygous	1	FALSE	D3	[(14, 54)]	[68]	[0.5]	92.0	118	38	71	92	107	110	90	95
2R	4936368	4936393	Stalker2	heterozygous	1	FALSE	D3	[(35, 11)]	[137]	[0.25136612021857924]	136.0	136	71	133	142	152	166	184	112
2R	4860112	4860140	rooA	heterozygous	1	FALSE	D3	[(35, 2)]	[102]	[0.26618705035971224]	40.0	40	28	57	37	34	64	53	42
2R	4856155	4856169	rooA	heterozygous	2	FALSE	D1,D3	[(39, 9), (28, 2)]	[145, 116]	[0.24870466321243523, 0.2054794520547945]	68.0	57	48	68	103	76	71	78	64
2R	4689321	4689362	Cr1a	heterozygous	2	FALSE	D1,D3	[(3, 7), (3, 22)]	[47, 49]	[0.17543859649122806, 0.33783783783783783]	147.0	167	94	151	158	119	169	144	147
2R	4616212	4616251	1360	homozygous	1	FALSE	D3	[(2, 2)]	[0]	[1.0]	161.0	181	92	161	183	147	163	182	143
2R	4381026	4381067	mdg1	heterozygous	3	FALSE	D5,D6,D3	[(11, 2), (5, 3), (15, 4)]	[25, 10, 31]	[0.34210526315789475, 0.4444444444444444, 0.38]	161.0	181	92	161	183	147	163	182	143
2R	4305975	4305998	mdg1	heterozygous	5	FALSE	D8,D5,D7,D3,D6	[(10, 3), (6, 6), (23, 6), (9, 6), (5, 5)]	[15, 26, 20, 46, 12]	[0.4642857142857143, 0.3157894736842105, 0.5918367346938775, 0.2459016393442623, 0.45454545454545453]	39.0	36	28	39	44	37	49	57	68
2R	4298231	4298237	Cr1a	heterozygous	1	FALSE	D3	[(49, 68)]	[110]	[0.5154185022026432]	81.0	94	43	77	128	81	87	83	57
2R	4258506	4258512	invader2	heterozygous	5	FALSE	D6,D3,D8,D4,D1	[(6, 1), (12, 5), (12, 2), (10, 4), (10, 3)]	[22, 10, 11, 3, 16]	[0.2413793103448276, 0.6296296296296297, 0.56, 0.8235294117647058, 0.4482758620689655]	81.0	94	43	77	128	81	87	83	57
2R	4034532	4034538	rooA	heterozygous	1	FALSE	D3	[(6, 3)]	[33]	[0.21428571428571427]	60.0	55	22	65	60	52	70	94	63
2R	3890418	3890439	Tabor	heterozygous	2	FALSE	D3,D1	[(3, 2), (5, 0)]	[10, 18]	[0.3333333333333333, 0.21739130434782608]	60.0	55	22	65	60	52	70	94	63
2R	3669743	3669782	Cr1a	heterozygous	3	FALSE	D7,D5,D3	[(14, 16), (9, 17), (13, 28)]	[105, 100, 56]	[0.2222222222222222, 0.20634920634920634, 0.422680412371134]	74.0	95	27	74	75	71	97	96	67
2R	3655691	3655702	Stalker	heterozygous	3	FALSE	D7,D3,D2	[(10, 4), (13, 3), (26, 8)]	[43, 40, 66]	[0.24561403508771928, 0.2857142857142857, 0.34]	75.0	104	51	77	57	59	111	134	75
2R	2782543	2782553	transib2	heterozygous	1	FALSE	D3	[(19, 25)]	[54]	[0.4489795918367347]	64.0	64	21	48	73	49	78	82	76
2R	2700235	2700257	17.6	heterozygous	7	FALSE	D2,D8,D7,D4,D3,D5,D1	[(11, 3), (20, 3), (17, 4), (6, 5), (20, 5), (5, 2), (7, 2)]	[25, 11, 29, 21, 34, 20, 16]	[0.358974358974359, 0.6764705882352942, 0.42, 0.34375, 0.423728813559322, 0.25925925925925924, 0.36]	24.0	32	7	14	101	31	15	24	88
2R	2178501	2178530	diver	heterozygous	6	FALSE	D4,D2,D5,D6,D3,D1	[(27, 29), (17, 18), (14, 34), (11, 18), (18, 46), (9, 18)]	[93, 128, 96, 61, 68, 91]	[0.37583892617449666, 0.2147239263803681, 0.3333333333333333, 0.32222222222222224, 0.48484848484848486, 0.2288135593220339]	18.0	27	5	14	89	29	15	18	76
2R	2169082	2169095	BS	heterozygous	2	FALSE	D3,D6	[(69, 38), (30, 7)]	[58, 14]	[0.6484848484848484, 0.7254901960784313]	5.0	19	3	4	16	4	8	14	5
2R	2010192	2010193	I-element	heterozygous	2	FALSE	D3,D8	[(15, 7), (0, 0)]	[48, 0]	[0.3142857142857143, 0]	205.0	250	163	205	190	241	232	236	182
2R	2006467	2006507	1360	heterozygous	3	FALSE	D3,D5,D7	[(41, 11), (28, 7), (5, 14)]	[74, 53, 66]	[0.4126984126984127, 0.3977272727272727, 0.2235294117647059]	131.0	146	86	131	131	125	167	152	91
2R	1953024	1953061	F-element	homozygous	7	FALSE	D7,D4,D5,D1,D6,D3,D2	[(35, 14), (32, 11), (47, 12), (40, 13), (24, 12), (3, 2), (68, 8)]	[85, 73, 80, 69, 59, 0, 89]	[0.3656716417910448, 0.3706896551724138, 0.4244604316546763, 0.4344262295081967, 0.37894736842105264, 1.0, 0.46060606060606063]	18.0	18	11	18	37	16	20	23	26
2R	1809310	1809317	ZAM	heterozygous	7	FALSE	D7,D8,D8,D1,D2,D1,D3,D1,D6,D4,D1,D4	[(86, 33), (26, 25), (106, 41), (19, 42), (3, 8), (98, 53), (31, 65), (7, 5), (50, 33), (29, 44), (6, 45), (4, 4)]	[331, 216, 187, 198, 0, 164, 191, 0, 83, 168, 187, 0]	[0.2644444444444444, 0.19101123595505617, 0.44011976047904194, 0.23552123552123552, 1.0, 0.4793650793650794, 0.3344947735191638, 1.0, 0.5, 0.3029045643153527, 0.21428571428571427, 1.0]	141.0	182	91	140	141	157	149	147	96
2R	1809310	1809317	BS	heterozygous	1	FALSE	D3	[(111, 42)]	[178]	[0.4622356495468278]	132.0	156	75	132	128	135	167	153	90
2R	1630933	1630954	Doc	heterozygous	1	FALSE	D3	[(12, 4)]	[24]	[0.4]	9.0	14	9	6	12	5	8	12	10
2R	1097866	1097903	F-element	heterozygous	3	FALSE	D3,D8,D1	[(141, 28), (234, 54), (166, 1)]	[503, 812, 610]	[0.25148809523809523, 0.26181818181818184, 0.21492921492921493]	98.0	98	59	91	98	99	119	126	92
2R	1094830	1094877	1360	heterozygous	7	FALSE	D4,D2,D7,D7,D1,D6,D3,D5	[(11, 20), (17, 13), (10, 38), (5, 36), (12, 17), (8, 17), (8, 18), (13, 16)]	[78, 72, 102, 95, 68, 52, 60, 75]	[0.28440366972477066, 0.29411764705882354, 0.32, 0.3014705882352941, 0.29896907216494845, 0.3246753246753247, 0.3023255813953488, 0.27884615384615385]	107.0	133	66	93	148	96	107	128	109
2R	1023104	1023125	accord2	heterozygous	2	FALSE	D3,D6	[(12, 3), (7, 3)]	[37, 24]	[0.28846153846153844, 0.29411764705882354]	123.0	139	74	106	149	109	123	140	125
2R	518292	518309	BS	heterozygous	2	TRUE	D3,D4	[(2, 4), (12, 1)]	[13, 17]	[0.3157894736842105, 0.43333333333333335]	47.0	47	28	57	51	56	47	40	40
2L	23499549	23499568	R1A1-element	heterozygous	4	FALSE	D4,D1,D3,D7	[(11, 4), (13, 4), (12, 6), (19, 11)]	[35, 54, 33, 31]	[0.3, 0.23943661971830985, 0.35294117647058826, 0.4918032786885246]	46.0	46	24	57	50	56	47	40	40
2L	23472429	23472430	Stalker4	heterozygous	1	FALSE	D3	[(5, 20)]	[7]	[0.78125]	73.0	73	31	41	81	54	77	78	77
2L	23288991	23289035	invader2	homozygous	4	FALSE	D3,D4,D3,D2,D7	[(27, 2), (12, 1), (4, 6), (12, 9), (10, 12)]	[35, 2, 0, 0, 0]	[0.453125, 0.8666666666666667, 1.0, 1.0, 1.0]	50.0	64	25	50	38	52	67	57	36
2L	23197504	23197522	hopper2	heterozygous	1	FALSE	D3	[(117, 80)]	[81]	[0.7086330935251799]	13.0	12	7	15	13	19	13	28	19
2L	22515653	22515662	BS	heterozygous	1	FALSE	D3	[(20, 2)]	[83]	[0.20952380952380953]	13.0	12	7	15	13	19	13	28	19
2L	22421853	22421887	Doc	heterozygous	3	FALSE	D7,D1,D3	[(4, 2), (8, 2), (9, 4)]	[19, 33, 31]	[0.24, 0.23255813953488372, 0.29545454545454547]	54.0	45	22	54	73	62	51	86	74
2L	22379020	22379049	F-element	heterozygous	1	FALSE	D3	[(32, 1)]	[83]	[0.28448275862068967]	68.0	107	45	56	85	68	62	96	81
2L	22348191	22348216	17.6	heterozygous	1	FALSE	D3	[(17, 11)]	[62]	[0.3111111111111111]	106.0	109	70	95	115	92	108	116	106
2L	22258670	22258696	G6	heterozygous	3	FALSE	D7,D3,D6	[(13, 6), (25, 11), (11, 5)]	[39, 58, 28]	[0.3275862068965517, 0.3829787234042553, 0.36363636363636365]	81.0	90	37	91	41	85	81	87	25
2L	22223933	22223941	Rt1c	heterozygous	2	FALSE	D3,D2	[(28, 1), (23, 34)]	[88, 138]	[0.24786324786324787, 0.2923076923076923]	24.0	22	11	24	34	30	17	55	55
2L	21622317	21622351	INE-1	heterozygous	3	FALSE	D3,D7,D5	[(12, 10), (24, 16), (6, 16)]	[64, 86, 0]	[0.2558139534883721, 0.31746031746031744, 1.0]	65.0	69	15	65	55	48	84	116	73
2L	21442087	21442107	roo	heterozygous	1	FALSE	D3	[(4, 4)]	[2]	[0.8]	207.0	276	111	191	198	223	248	263	207
2L	20818876	20818879	opus	heterozygous	1	FALSE	D3	[(22, 37)]	[19]	[0.7564102564102564]	69.0	69	30	47	75	46	72	75	78
2L	20170316	20170316	hopper2	heterozygous	1	FALSE	D3	[(10, 28)]	[80]	[0.3220338983050847]	69.0	69	30	47	75	46	72	75	78
2L	18927807	18927808	F-element	heterozygous	1	FALSE	D3	[(12, 26)]	[34]	[0.5277777777777778]	44.0	52	26	39	64	44	43	61	55
2L	14466199	14466222	hopper	heterozygous	8	FALSE	D3,D8,D4,D5,D1,D2,D6,D7	[(22, 5), (13, 4), (12, 3), (11, 2), (14, 5), (13, 3), (3, 2), (20, 2)]	[58, 30, 34, 27, 55, 31, 16, 50]	[0.3176470588235294, 0.3617021276595745, 0.30612244897959184, 0.325, 0.25675675675675674, 0.3404255319148936, 0.23809523809523808, 0.3055555555555556]	17.0	18	7	18	34	17	16	17	47
2L	14126233	14126246	BS	heterozygous	1	FALSE	D3	[(22, 21)]	[40]	[0.5180722891566265]	17.0	18	7	18	34	17	16	17	47
2L	12984726	12984736	jockey	heterozygous	8	FALSE	D7,D8,D3,D4,D5,D6,D2,D1	[(3, 14), (22, 28), (15, 32), (17, 30), (18, 32), (10, 12), (24, 34), (20, 26)]	[18, 24, 22, 33, 37, 14, 20, 14]	[0.4857142857142857, 0.6756756756756757, 0.6811594202898551, 0.5875, 0.5747126436781609, 0.6111111111111112, 0.7435897435897436, 0.7666666666666667]	36.0	32	18	30	56	52	36	49	58
2L	7344357	7344400	BS	heterozygous	3	FALSE	D5,D4,D3	[(4, 2), (4, 2), (6, 4)]	[0, 4, 2]	[1.0, 0.6, 0.8333333333333334]	76.0	103	57	104	85	76	85	52	60
2L	6842179	6842184	roo	heterozygous	1	FALSE	D3	[(30, 62)]	[51]	[0.6433566433566433]	58.0	72	35	50	53	65	58	74	80
2L	4415995	4416003	BS	heterozygous	3	FALSE	D6,D5,D3	[(12, 20), (16, 25), (24, 30)]	[22, 45, 58]	[0.5925925925925926, 0.47674418604651164, 0.48214285714285715]	58.0	72	35	50	53	65	58	74	80
2L	1004822	1004837	BS	heterozygous	1	FALSE	D3	[(2, 13)]	[5]	[0.75]	61.0	75	36	55	53	65	61	74	81
2L	531712	531752	412	heterozygous	1	FALSE	D3	[(8, 338)]	[91]	[0.7917620137299771]	58.0	72	35	50	53	65	58	74	81
Y	2870799	2870801	HeT-A	homozygous	5	FALSE	D5,D7,D6,D1,D7,D8	[(48, 36), (25, 15), (24, 18), (36, 23), (12, 1), (47, 31)]	[12, 27, 9, 20, 19, 43]	[0.875, 0.5970149253731343, 0.8235294117647058, 0.7468354430379747, 0.40625, 0.6446280991735537]	84.0	84	48	66	90	91	88	66	84
Y	2833935	2833946	HeT-A	heterozygous	2	FALSE	D5,D7	[(3, 72), (41, 109)]	[80, 312]	[0.4838709677419355, 0.3246753246753247]	84.0	84	48	66	90	91	88	66	84
Y	2780376	2780404	mdg1	heterozygous	8	FALSE	D1,D2,D8,D3,D6,D4,D5,D7	[(13, 4), (4, 3), (7, 4), (11, 4), (3, 2), (10, 5), (8, 6), (5, 2)]	[11, 3, 2, 11, 1, 1, 7, 1]	[0.6071428571428571, 0.7, 0.8461538461538461, 0.5769230769230769, 0.8333333333333334, 0.9375, 0.6666666666666666, 0.875]	104.0	104	75	82	110	109	114	89	107
Y	2388920	2388931	mdg1	heterozygous	4	FALSE	D2,D5,D4,D7	[(8, 3), (9, 5), (5, 3), (13, 6)]	[24, 34, 5, 15]	[0.3142857142857143, 0.2916666666666667, 0.6153846153846154, 0.5588235294117647]	91.0	96	71	72	95	106	111	78	91
Y	1925437	1925485	mdg1	heterozygous	4	FALSE	D1,D6,D7,D5	[(22, 14), (9, 6), (24, 2), (16, 2)]	[67, 21, 58, 45]	[0.34951456310679613, 0.4166666666666667, 0.30952380952380953, 0.2857142857142857]	108.0	110	77	83	113	114	118	91	108
Y	1726852	1726887	Rt1b	heterozygous	5	FALSE	D3,D4,D5,D7,D8	[(2, 6), (9, 4), (14, 3), (8, 5), (18, 4)]	[18, 10, 15, 9, 16]	[0.3076923076923077, 0.5652173913043478, 0.53125, 0.5909090909090909, 0.5789473684210527]	103.0	106	74	81	105	109	111	84	103
Y	1451839	1451857	Doc2-element	heterozygous	1	FALSE	D5	[(8, 3)]	[24]	[0.3142857142857143]	52.0	41	21	38	168	74	52	55	168
Y	1336032	1336074	Doc	heterozygous	1	FALSE	D5	[(2, 2)]	[1]	[0.8]	11.0	13	11	9	4	15	15	5	13
Y	360346	360393	transib2	heterozygous	3	FALSE	D3,D7,D5	[(20, 8), (22, 22), (12, 12)]	[36, 15, 19]	[0.4375, 0.7457627118644068, 0.5581395348837209]	87.0	103	50	77	87	97	87	64	106
Y	184723	184724	Idefix	homozygous	5	FALSE	D4,D2,D7,D5,D3	[(10, 1), (16, 4), (16, 2), (17, 0), (20, 3)]	[15, 1, 1, 4, 0]	[0.4230769230769231, 0.9523809523809523, 0.9473684210526315, 0.8095238095238095, 1.0]	108.0	121	74	109	97	148	115	108	82
X	23355534	23355553	S-element	heterozygous	1	FALSE	D5	[(15, 3)]	[45]	[0.2857142857142857]	43.0	53	39	43	33	44	53	60	35
X	23223678	23223702	opus	heterozygous	1	FALSE	D5	[(64, 12)]	[276]	[0.2159090909090909]	35.0	45	24	35	23	41	50	43	25
X	23208233	23208241	F-element	heterozygous	3	FALSE	D5,D7,D8	[(5, 3), (5, 4), (14, 2)]	[15, 13, 17]	[0.34782608695652173, 0.4090909090909091, 0.48484848484848486]	34.0	34	19	27	83	45	33	47	45
X	22399746	22399791	R1A1-element	heterozygous	3	FALSE	D2,D6,D5	[(35, 7), (20, 6), (36, 6)]	[131, 92, 57]	[0.24277456647398843, 0.22033898305084745, 0.42424242424242425]	60.0	58	41	60	75	96	60	62	90
X	22386324	22386325	hobo	heterozygous	4	FALSE	D5,D7,D8,D4	[(97, 6), (91, 10), (142, 6), (158, 21)]	[29, 34, 217, 316]	[0.7803030303030303, 0.7481481481481481, 0.4054794520547945, 0.3616161616161616]	59.0	67	59	69	36	75	47	48	69
X	22373662	22373664	R1A1-element	heterozygous	5	FALSE	D5,D5,D1,D3,D2,D7	[(143, 18), (142, 85), (198, 93), (2, 13), (132, 75), (70, 113)]	[569, 392, 736, 0, 425, 637]	[0.22054794520547946, 0.3667205169628433, 0.28334956183057447, 1.0, 0.3275316455696203, 0.22317073170731708]	35.0	42	46	35	35	33	34	35	40
X	22371949	22371997	R1A1-element	heterozygous	3	FALSE	D5,D6,D7	[(35, 17), (38, 31), (37, 8)]	[121, 94, 117]	[0.30057803468208094, 0.4233128834355828, 0.2777777777777778]	35.0	42	46	35	35	33	34	35	40
X	21954512	21954529	TART-C	heterozygous	1	FALSE	D5	[(6, 2)]	[5]	[0.6153846153846154]	150.0	199	99	150	177	157	117	152	128
X	21771410	21771415	McClintock	heterozygous	2	FALSE	D3,D5	[(21, 23), (8, 15)]	[16, 8]	[0.7333333333333333, 0.7419354838709677]	20.0	20	8	17	28	36	12	22	38
X	21768672	21768672	gypsy	heterozygous	2	FALSE	D2,D5	[(30, 34), (16, 22)]	[77, 40]	[0.45390070921985815, 0.48717948717948717]	50.0	70	18	35	69	50	53	36	55
X	19896131	19896154	mdg1	heterozygous	1	FALSE	D5	[(13, 31)]	[28]	[0.6111111111111112]	69.0	107	43	63	87	66	89	69	113
X	19393382	19393417	BS	heterozygous	2	FALSE	D3,D5	[(4, 9), (5, 3)]	[25, 20]	[0.34210526315789475, 0.2857142857142857]	67.0	88	40	55	67	61	78	73	98
X	15949990	15950015	opus	heterozygous	1	FALSE	D5	[(4, 4)]	[19]	[0.2962962962962963]	26.0	27	14	23	20	49	26	68	37
X	15838065	15838093	mdg1	heterozygous	1	FALSE	D5	[(6, 8)]	[28]	[0.3333333333333333]	81.0	65	35	81	79	118	106	89	101
X	14813402	14813426	opus	heterozygous	1	FALSE	D5	[(14, 32)]	[21]	[0.6865671641791045]	149.0	140	74	149	144	179	173	184	166
X	13004002	13004008	Doc	homozygous	8	FALSE	D2,D5,D1,D8,D7,D6,D4,D3	[(22, 35), (15, 26), (12, 25), (13, 27), (6, 32), (3, 19), (12, 17), (34, 28)]	[0, 2, 0, 1, 0, 0, 0, 0]	[1.0, 0.9534883720930233, 1.0, 0.975609756097561, 1.0, 1.0, 1.0, 1.0]	61.0	80	49	57	67	64	56	61	75
X	12180410	12180445	Tabor	heterozygous	2	TRUE	D5,D6	[(5, 11), (3, 7)]	[33, 20]	[0.32653061224489793, 0.3333333333333333]	30.0	39	12	36	34	24	18	30	49
X	11957461	11957474	Tabor	heterozygous	1	FALSE	D5	[(4, 32)]	[23]	[0.6101694915254238]	30.0	39	12	36	34	24	18	30	49
X	11312733	11312778	Stalker2	heterozygous	3	FALSE	D1,D7,D5	[(10, 9), (7, 2), (5, 4)]	[15, 31, 15]	[0.5588235294117647, 0.225, 0.375]	25.0	29	6	18	26	21	25	27	25
X	11268746	11268789	hopper	heterozygous	4	FALSE	D2,D7,D3,D5	[(4, 3), (6, 2), (7, 3), (6, 2)]	[10, 10, 24, 10]	[0.4117647058823529, 0.4444444444444444, 0.29411764705882354, 0.4444444444444444]	90.0	130	57	103	127	79	90	67	103
X	10638600	10638608	I-element	homozygous	2	FALSE	D3,D5	[(16, 21), (8, 15)]	[0, 0]	[1.0, 1.0]	110.0	165	79	110	125	143	86	93	117
X	8794588	8794605	BS	heterozygous	1	FALSE	D5	[(2, 12)]	[11]	[0.56]	135.0	158	76	135	192	144	116	108	170
X	8417298	8417309	Tabor	heterozygous	2	TRUE	D6,D5	[(3, 3), (7, 2)]	[22, 40]	[0.21428571428571427, 0.1836734693877551]	78.0	106	46	85	117	74	49	78	125
X	8295777	8295784	hobo	heterozygous	2	FALSE	D5,D5,D1	[(123, 123), (261, 47), (162, 234)]	[1006, 1306, 1477]	[0.1964856230031949, 0.19083023543990088, 0.21142552055525896]	158.0	157	72	160	192	162	158	144	170
X	8166192	8166218	opus	heterozygous	1	FALSE	D5	[(11, 31)]	[14]	[0.75]	55.0	91	27	82	76	54	37	55	59
X	6751692	6751725	opus	heterozygous	4	FALSE	D3,D5,D8,D1	[(6, 14), (7, 6), (8, 13), (11, 13)]	[36, 30, 25, 24]	[0.35714285714285715, 0.3023255813953488, 0.45652173913043476, 0.5]	42.0	50	33	42	64	46	40	40	45
X	6115585	6115600	mdg1	heterozygous	1	FALSE	D5	[(5, 22)]	[14]	[0.6585365853658537]	52.0	65	42	55	52	63	50	67	51
X	5724655	5724672	BS	heterozygous	1	FALSE	D5	[(7, 26)]	[12]	[0.7333333333333333]	74.0	71	33	66	74	91	107	166	89
X	5338755	5338795	jockey	homozygous	7	FALSE	D5,D8,D7,D3,D4,D7,D3,D6,D1	[(16, 3), (9, 0), (15, 1), (6, 2), (16, 2), (12, 2), (20, 0), (7, 1), (22, 4)]	[0, 19, 0, 0, 18, 37, 11, 12, 10]	[1.0, 0.32142857142857145, 1.0, 1.0, 0.5, 0.27450980392156865, 0.6451612903225806, 0.4, 0.7222222222222222]	89.0	84	42	89	84	99	127	189	108
X	5171933	5171946	Tabor	heterozygous	1	FALSE	D5	[(5, 15)]	[20]	[0.5]	102.0	96	49	102	95	110	135	196	122
X	4936065	4936084	Tabor	heterozygous	2	FALSE	D3,D5	[(5, 23), (4, 16)]	[20, 22]	[0.5833333333333334, 0.47619047619047616]	134.0	125	67	143	118	134	158	237	161
X	4789181	4789184	rover	homozygous	6	FALSE	D5,D4,D3,D8,D2,D1	[(9, 5), (4, 9), (12, 11), (5, 20), (6, 29), (6, 16)]	[3, 0, 0, 0, 0, 0]	[0.8235294117647058, 1.0, 1.0, 1.0, 1.0, 1.0]	133.0	125	67	144	121	133	157	236	158
X	3104945	3104955	opus	homozygous	1	FALSE	D5	[(27, 34)]	[0]	[1.0]	4.0	4	1	4	6	9	5	4	5
X	1955497	1955530	Stalker2	heterozygous	4	FALSE	D6,D1,D4,D5	[(2, 2), (9, 3), (9, 5), (5, 3)]	[6, 45, 17, 13]	[0.4, 0.21052631578947367, 0.45161290322580644, 0.38095238095238093]	32.0	46	10	29	29	56	44	32	49
X	109731	109755	TAHRE	homozygous	1	FALSE	D5	[(2, 2)]	[0]	[1.0]	62.0	88	41	68	92	62	61	37	77
4	1295025	1295058	HeT-A	heterozygous	4	FALSE	D3,D4,D8,D5,D8	[(18, 77), (95, 47), (60, 69), (81, 3), (94, 33)]	[17, 247, 159, 128, 165]	[0.8482142857142857, 0.36503856041131105, 0.4479166666666667, 0.39622641509433965, 0.4349315068493151]	233.0	291	172	286	295	252	233	223	206
4	1280586	1280622	TAHRE	heterozygous	5	FALSE	D3,D3,D5,D6,D8,D7	[(41, 2), (11, 23), (44, 10), (20, 3), (8, 5), (40, 1)]	[109, 115, 71, 65, 66, 89]	[0.28289473684210525, 0.22818791946308725, 0.432, 0.26136363636363635, 0.16455696202531644, 0.3153846153846154]	58.0	58	35	38	109	59	53	60	100
4	1277572	1277592	HeT-A	homozygous	5	FALSE	D5,D7,D1,D8,D3,D7	[(2, 12), (7, 21), (11, 2), (9, 19), (40, 26), (6, 13)]	[2, 41, 3, 0, 13, 33]	[0.875, 0.4057971014492754, 0.8125, 1.0, 0.8354430379746836, 0.36538461538461536]	41.0	41	23	65	65	39	38	43	80
4	1239439	1239487	297	heterozygous	4	FALSE	D1,D6,D4,D5	[(35, 4), (13, 2), (13, 10), (24, 7)]	[80, 41, 80, 50]	[0.3277310924369748, 0.26785714285714285, 0.22330097087378642, 0.38271604938271603]	34.0	57	17	43	64	32	30	34	43
4	911056	911080	invader4	heterozygous	1	FALSE	D5	[(5, 3)]	[6]	[0.5714285714285714]	34.0	45	19	29	42	41	31	34	51
4	562129	562131	FB	heterozygous	3	FALSE	D8,D6,D5	[(11, 8), (14, 10), (20, 9)]	[43, 35, 82]	[0.3064516129032258, 0.4067796610169492, 0.26126126126126126]	40.0	36	26	35	40	48	41	48	48
4	307598	307645	1360	heterozygous	1	FALSE	D5	[(7, 2)]	[26]	[0.2571428571428571]	42.0	78	40	59	42	52	53	34	15
4	208974	208996	BS	heterozygous	1	FALSE	D5	[(13, 8)]	[25]	[0.45652173913043476]	49.0	54	24	49	87	35	44	49	52
3R	28803910	28803920	mdg1	heterozygous	1	FALSE	D5	[(40, 33)]	[33]	[0.6886792452830188]	87.0	134	71	107	124	83	88	87	81
3R	25858692	25858699	hobo	heterozygous	1	FALSE	D5	[(20, 32)]	[33]	[0.611764705882353]	4.0	10	4	10	3	4	6	6	4
3R	25216059	25216060	pogo	heterozygous	2	FALSE	D5,D1	[(9, 30), (4, 26)]	[23, 23]	[0.6290322580645161, 0.5660377358490566]	65.0	76	46	72	93	65	58	52	70
3R	24790422	24790432	mdg1	heterozygous	1	FALSE	D5	[(3, 18)]	[68]	[0.23595505617977527]	74.0	91	64	74	74	63	77	77	62
3R	24493460	24493497	BS	heterozygous	3	FALSE	D4,D6,D5	[(3, 19), (6, 30), (7, 23)]	[15, 13, 17]	[0.5945945945945946, 0.7346938775510204, 0.6382978723404256]	31.0	30	17	26	31	46	37	49	40
3R	22884847	22884881	BS	homozygous	2	FALSE	D3,D5	[(39, 9), (26, 10)]	[14, 11]	[0.7741935483870968, 0.7659574468085106]	86.0	87	86	89	94	73	70	84	87
3R	22864522	22864532	jockey	heterozygous	5	FALSE	D5,D6,D2,D2,D7,D1	[(21, 41), (4, 19), (21, 57), (2, 23), (7, 23), (10, 9)]	[42, 54, 77, 82, 59, 0]	[0.5961538461538461, 0.2987012987012987, 0.5032258064516129, 0.2336448598130841, 0.33707865168539325, 1.0]	18.0	16	8	17	26	19	18	37	29
3R	22277543	22277562	Tabor	heterozygous	1	FALSE	D5	[(2, 11)]	[42]	[0.23636363636363636]	59.0	73	47	55	107	72	77	56	59
3R	21923553	21923564	I-element	heterozygous	4	FALSE	D1,D6,D2,D5	[(5, 4), (2, 3), (5, 5), (5, 7)]	[3, 0, 8, 4]	[0.75, 1.0, 0.5555555555555556, 0.75]	52.0	75	30	39	66	41	59	64	52
3R	21610051	21610088	FB	heterozygous	4	FALSE	D3,D7,D2,D5	[(11, 15), (17, 38), (6, 12), (13, 9)]	[78, 72, 57, 50]	[0.25, 0.4330708661417323, 0.24, 0.3055555555555556]	52.0	75	30	39	66	41	59	64	52
3R	20801601	20801610	Tabor	heterozygous	2	FALSE	D5,D1	[(5, 21), (8, 23)]	[31, 36]	[0.45614035087719296, 0.4626865671641791]	52.0	75	30	39	66	41	59	64	52
3R	19725419	19725430	jockey	homozygous	7	FALSE	D5,D3,D4,D7,D2,D1,D6	[(10, 30), (14, 56), (16, 54), (26, 49), (26, 66), (13, 64), (8, 31)]	[0, 79, 83, 53, 68, 56, 31]	[1.0, 0.4697986577181208, 0.45751633986928103, 0.5859375, 0.575, 0.5789473684210527, 0.5571428571428572]	52.0	75	30	40	66	41	59	64	52
3R	19235684	19235699	Tabor	heterozygous	1	FALSE	D5	[(2, 12)]	[42]	[0.25]	110.0	130	88	105	123	122	120	110	100
3R	18606578	18606610	mdg1	homozygous	1	FALSE	D5	[(32, 6)]	[5]	[0.8837209302325582]	82.0	98	75	69	77	114	82	112	88
3R	18196824	18196835	HMS-Beagle	heterozygous	3	FALSE	D5,D2,D7	[(13, 9), (23, 34), (20, 9)]	[71, 125, 74]	[0.23655913978494625, 0.3131868131868132, 0.2815533980582524]	1004.0	1166	711	1022	1019	1106	1004	820	893
3R	18039023	18039062	BS	heterozygous	4	FALSE	D5,D1,D4,D7	[(7, 5), (22, 23), (11, 9), (15, 14)]	[11, 9, 10, 7]	[0.5217391304347826, 0.8333333333333334, 0.6666666666666666, 0.8055555555555556]	387.0	499	242	387	454	512	387	334	337
3R	14185539	14185574	F-element	heterozygous	1	FALSE	D5	[(13, 19)]	[7]	[0.8205128205128205]	31.0	32	13	23	31	41	27	64	42
3R	9839399	9839422	opus	heterozygous	1	FALSE	D5	[(14, 13)]	[26]	[0.5094339622641509]	31.0	32	13	23	31	41	27	64	42
3R	8724713	8724728	HMS-Beagle	heterozygous	3	FALSE	D3,D1,D5	[(6, 22), (3, 18), (3, 15)]	[87, 48, 38]	[0.24347826086956523, 0.30434782608695654, 0.32142857142857145]	72.0	81	53	86	98	71	66	96	72
3R	6419034	6419074	BS	homozygous	3	FALSE	D5,D2,D7	[(8, 7), (10, 3), (5, 5)]	[3, 11, 6]	[0.8333333333333334, 0.5416666666666666, 0.625]	75.0	107	58	78	75	86	68	121	70
3R	6206453	6206495	BS	heterozygous	5	FALSE	D4,D5,D1,D2,D3	[(10, 5), (13, 16), (6, 10), (8, 17), (13, 13)]	[29, 30, 29, 56, 48]	[0.3409090909090909, 0.4915254237288136, 0.35555555555555557, 0.30864197530864196, 0.35135135135135137]	63.0	62	55	63	125	76	65	59	124
3R	5715475	5715489	HMS-Beagle	heterozygous	1	FALSE	D5	[(2, 23)]	[75]	[0.25]	24.0	20	12	41	24	16	40	44	50
3R	4580553	4580571	Cr1a	heterozygous	1	FALSE	D5	[(35, 8)]	[87]	[0.33076923076923076]	61.0	67	38	61	68	56	47	67	65
3R	4374117	4374147	roo	heterozygous	4	FALSE	D4,D6,D5,D1	[(4, 2), (2, 2), (4, 2), (3, 2)]	[5, 3, 11, 4]	[0.5454545454545454, 0.5714285714285714, 0.35294117647058826, 0.5555555555555556]	54.0	78	29	43	54	72	58	68	38
3R	3774995	3775026	F-element	heterozygous	1	FALSE	D5	[(11, 8)]	[49]	[0.27941176470588236]	60.0	89	42	50	60	72	73	70	40
3R	3640819	3640864	Stalker4	heterozygous	1	FALSE	D5	[(10, 5)]	[52]	[0.22388059701492538]	120.0	120	83	101	148	123	142	154	113
3R	3624604	3624648	1360	heterozygous	3	FALSE	D3,D5,D1	[(11, 53), (21, 62), (19, 51)]	[97, 58, 71]	[0.39751552795031053, 0.5886524822695035, 0.49645390070921985]	24.0	35	6	31	24	28	18	72	23
3R	3617200	3617211	rooA	heterozygous	6	FALSE	D5,D4,D8,D1,D6,D3	[(34, 9), (75, 117), (76, 148), (52, 66), (24, 50), (0, 0)]	[163, 210, 274, 232, 137, 0]	[0.2087378640776699, 0.47761194029850745, 0.4497991967871486, 0.33714285714285713, 0.35071090047393366, 0]	71.0	86	31	51	79	66	71	83	80
3R	3434416	3434431	mdg1	heterozygous	4	FALSE	D3,D4,D2,D5	[(12, 4), (12, 3), (12, 21), (6, 5)]	[66, 29, 70, 44]	[0.1951219512195122, 0.3409090909090909, 0.32038834951456313, 0.2]	46.0	64	39	42	38	53	48	76	46
3R	3383295	3383328	Osvaldo	heterozygous	4	FALSE	D5,D8,D3,D6	[(26, 9), (20, 16), (42, 16), (10, 3)]	[121, 138, 163, 0]	[0.22435897435897437, 0.20689655172413793, 0.26244343891402716, 1.0]	106.0	89	69	90	106	186	114	136	150
3R	3383091	3383134	gypsy8	heterozygous	2	FALSE	D8,D5	[(24, 17), (18, 5)]	[130, 86]	[0.23976608187134502, 0.21100917431192662]	116.0	125	61	124	80	112	121	158	116
3R	3328316	3328347	Cr1a	heterozygous	1	FALSE	D5	[(4, 15)]	[48]	[0.2835820895522388]	95.0	133	59	95	121	83	131	132	67
3R	3098142	3098152	G2	heterozygous	1	FALSE	D5	[(8, 20)]	[55]	[0.3373493975903614]	107.0	153	67	104	120	114	101	118	107
3R	3084346	3084387	gypsy9	heterozygous	1	FALSE	D5	[(23, 1)]	[57]	[0.2962962962962963]	63.0	95	41	59	76	63	56	75	65
3R	3022440	3022463	Rt1b	heterozygous	5	FALSE	D7,D3,D8,D1,D5	[(20, 12), (10, 14), (22, 11), (14, 2), (12, 10)]	[59, 32, 60, 62, 32]	[0.3516483516483517, 0.42857142857142855, 0.3548387096774194, 0.20512820512820512, 0.4074074074074074]	13.0	17	2	10	20	7	13	21	18
3R	2964924	2964931	accord2	heterozygous	3	FALSE	D5,D4,D8	[(4, 3), (9, 4), (4, 3)]	[8, 15, 11]	[0.4666666666666667, 0.4642857142857143, 0.3888888888888889]	105.0	117	60	107	120	108	68	105	101
3R	2623982	2623987	F-element	homozygous	2	FALSE	D5,D4	[(4, 10), (3, 7)]	[1, 0]	[0.9333333333333333, 1.0]	56.0	54	46	54	75	56	56	68	82
3R	2565185	2565188	Max-element	heterozygous	2	FALSE	D8,D5	[(19, 3), (5, 10)]	[18, 8]	[0.55, 0.6521739130434783]	84.0	92	59	98	62	84	97	110	55
3R	2541921	2541939	Cr1a	heterozygous	7	FALSE	D4,D7,D1,D8,D5,D6,D2	[(32, 2), (72, 7), (0, 0), (34, 9), (47, 15), (16, 6), (31, 7)]	[130, 104, 0, 135, 48, 55, 139]	[0.2073170731707317, 0.43169398907103823, 0, 0.24157303370786518, 0.5636363636363636, 0.2857142857142857, 0.21468926553672316]	116.0	94	59	104	155	166	123	116	182
3R	2496003	2496040	rooA	heterozygous	1	FALSE	D5	[(5, 33)]	[31]	[0.5507246376811594]	30.0	30	10	20	33	21	33	31	35
3R	2466208	2466250	F-element	homozygous	2	FALSE	D2,D5	[(31, 10), (4, 2)]	[76, 0]	[0.3504273504273504, 1.0]	29.0	35	13	32	36	22	29	38	27
3R	2129281	2129285	invader2	heterozygous	1	FALSE	D5	[(33, 18)]	[23]	[0.6891891891891891]	314.0	368	232	295	314	342	423	412	278
3R	1606307	1606333	Stalker	heterozygous	4	FALSE	D5,D2,D7,D4	[(8, 5), (7, 4), (8, 5), (5, 5)]	[25, 28, 23, 16]	[0.34210526315789475, 0.28205128205128205, 0.3611111111111111, 0.38461538461538464]	127.0	161	77	116	136	84	156	219	127
3R	1586696	1586741	Doc3-element	heterozygous	1	FALSE	D5	[(5, 5)]	[26]	[0.2777777777777778]	66.0	110	42	74	49	66	104	100	45
3R	1481984	1482011	Stalker	heterozygous	2	FALSE	D4,D5	[(4, 2), (5, 2)]	[21, 22]	[0.2222222222222222, 0.2413793103448276]	65.0	65	34	60	90	55	68	92	83
3R	1357315	1357354	ZAM	heterozygous	1	FALSE	D5	[(4, 9)]	[31]	[0.29545454545454547]	126.0	138	79	120	140	138	126	139	102
3R	973504	973553	Tabor	heterozygous	2	FALSE	D5,D1	[(8, 6), (19, 5)]	[31, 47]	[0.3111111111111111, 0.3380281690140845]	64.0	64	55	67	55	70	63	98	70
3R	889495	889516	Doc2-element	heterozygous	2	FALSE	D2,D5	[(25, 8), (28, 11)]	[102, 81]	[0.24444444444444444, 0.325]	28.0	16	13	22	31	28	42	39	38
3R	778242	778291	ZAM	heterozygous	5	FALSE	D5,D3,D2,D1,D7	[(17, 15), (24, 11), (27, 18), (16, 9), (19, 15)]	[58, 58, 110, 82, 95]	[0.35555555555555557, 0.3763440860215054, 0.2903225806451613, 0.2336448598130841, 0.26356589147286824]	26.0	16	13	17	31	26	34	28	35
3R	109473	109488	G2	heterozygous	1	FALSE	D5	[(9, 6)]	[19]	[0.4411764705882353]	28.0	17	13	19	32	28	34	28	39
3L	28081767	28081813	invader3	heterozygous	1	FALSE	D5	[(11, 1)]	[37]	[0.24489795918367346]	28.0	17	13	19	32	28	34	28	39
3L	27985442	27985483	Doc	heterozygous	2	FALSE	D2,D5	[(14, 5), (10, 3)]	[15, 19]	[0.5588235294117647, 0.40625]	31.0	20	14	25	39	31	43	34	45
3L	27652023	27652050	mdg1	heterozygous	4	FALSE	D5,D7,D1,D4	[(19, 14), (26, 20), (23, 10), (8, 41)]	[39, 36, 74, 33]	[0.4583333333333333, 0.5609756097560976, 0.308411214953271, 0.5975609756097561]	31.0	20	14	25	39	31	43	34	45
3L	27596246	27596246	transib2	heterozygous	1	FALSE	D5	[(23, 17)]	[94]	[0.29850746268656714]	152.0	178	91	146	207	157	152	197	152
3L	27093415	27093461	gypsy8	heterozygous	5	FALSE	D4,D5,D1,D6,D2,D1	[(64, 54), (113, 27), (133, 141), (22, 53), (87, 100), (35, 72)]	[243, 235, 297, 177, 421, 400]	[0.3268698060941828, 0.37333333333333335, 0.4798598949211909, 0.2976190476190476, 0.30756578947368424, 0.21104536489151873]	23.0	25	22	22	39	22	23	32	24
3L	26861804	26861806	roo	heterozygous	5	FALSE	D8,D1,D2,D3,D5	[(17, 1), (11, 1), (19, 3), (13, 3), (14, 6)]	[56, 31, 6, 55, 5]	[0.24324324324324326, 0.27906976744186046, 0.7857142857142857, 0.22535211267605634, 0.8]	72.0	84	46	89	75	47	72	96	60
3L	26854843	26854884	roo	heterozygous	3	FALSE	D5,D3,D8	[(17, 5), (11, 27), (18, 25)]	[44, 56, 49]	[0.3333333333333333, 0.40425531914893614, 0.4673913043478261]	52.0	52	33	60	65	49	75	83	45
3L	26509831	26509840	F-element	heterozygous	6	FALSE	D1,D6,D5,D4,D7,D2	[(16, 14), (4, 8), (11, 20), (15, 25), (15, 15), (41, 24)]	[24, 13, 29, 18, 22, 13]	[0.5555555555555556, 0.48, 0.5166666666666667, 0.6896551724137931, 0.5769230769230769, 0.8333333333333334]	72.0	72	43	39	84	76	81	86	68
3L	26395367	26395377	opus	heterozygous	2	FALSE	D2,D5	[(3, 7), (5, 2)]	[19, 18]	[0.3448275862068966, 0.28]	294.0	300	199	296	263	298	301	294	281
3L	26389141	26389181	opus	heterozygous	6	FALSE	D1,D2,D5,D3,D7,D4	[(5, 3), (5, 2), (5, 3), (3, 2), (7, 3), (3, 2)]	[3, 5, 2, 6, 3, 1]	[0.7272727272727273, 0.5833333333333334, 0.8, 0.45454545454545453, 0.7692307692307693, 0.8333333333333334]	331.0	329	214	331	326	332	331	352	342
3L	25785295	25785296	opus	homozygous	1	FALSE	D5	[(19, 8)]	[0]	[1.0]	331.0	329	214	331	326	332	331	352	342
3L	25655281	25655286	17.6	homozygous	1	FALSE	D5	[(3, 9)]	[0]	[1.0]	331.0	329	214	331	326	332	331	352	342
3L	25489124	25489159	Porto1	heterozygous	1	FALSE	D5	[(8, 6)]	[46]	[0.23333333333333334]	321.0	307	208	324	321	332	324	314	335
3L	25347358	25347358	baggins	heterozygous	1	FALSE	D5	[(17, 21)]	[103]	[0.2695035460992908]	337.0	339	214	335	335	337	337	357	345
3L	25317587	25317605	Stalker2	heterozygous	2	FALSE	D5,D2	[(46, 3), (30, 9)]	[95, 140]	[0.3402777777777778, 0.21787709497206703]	191.0	217	121	167	212	181	191	191	233
3L	25308400	25308408	Cr1a	heterozygous	1	FALSE	D5	[(19, 6)]	[67]	[0.2717391304347826]	176.0	205	115	153	207	176	180	168	222
3L	25081448	25081448	mdg3	heterozygous	3	FALSE	D3,D6,D5	[(0, 0), (5, 4), (3, 12)]	[0, 6, 13]	[0, 0.6, 0.5357142857142857]	245.0	258	173	269	282	169	208	310	245
3L	24988822	24988835	G5A	heterozygous	2	FALSE	D3,D5	[(9, 25), (4, 36)]	[89, 80]	[0.2764227642276423, 0.3333333333333333]	255.0	288	190	296	297	194	218	351	255
3L	24821832	24821877	Max-element	heterozygous	8	FALSE	D7,D2,D4,D5,D8,D3,D1,D6	[(20, 4), (16, 2), (13, 6), (9, 3), (21, 2), (13, 3), (15, 2), (8, 2)]	[60, 56, 45, 43, 84, 54, 48, 40]	[0.2857142857142857, 0.24324324324324326, 0.296875, 0.21818181818181817, 0.21495327102803738, 0.22857142857142856, 0.26153846153846155, 0.2]	255.0	288	190	296	297	194	218	351	255
3L	24805006	24805008	diver2	heterozygous	1	FALSE	D5	[(21, 19)]	[70]	[0.36363636363636365]	255.0	288	190	296	297	194	218	351	255
3L	24777228	24777239	Max-element	heterozygous	1	FALSE	D5	[(26, 7)]	[69]	[0.3235294117647059]	71.0	105	43	58	126	50	71	92	110
3L	24557721	24557726	springer	heterozygous	1	FALSE	D5	[(14, 10)]	[14]	[0.631578947368421]	64.0	79	66	59	54	80	64	58	71
3L	24505518	24505555	X-element	heterozygous	1	FALSE	D5	[(21, 5)]	[21]	[0.5531914893617021]	64.0	79	66	59	54	80	64	58	71
3L	23821787	23821828	F-element	heterozygous	7	FALSE	D1,D7,D4,D5,D2,D7,D4,D6,D3	[(20, 14), (20, 22), (19, 14), (10, 18), (31, 33), (6, 24), (10, 17), (6, 11), (51, 29)]	[26, 75, 81, 0, 34, 28, 30, 14, 28]	[0.5666666666666667, 0.358974358974359, 0.2894736842105263, 1.0, 0.6530612244897959, 0.5172413793103449, 0.47368421052631576, 0.5483870967741935, 0.7407407407407407]	90.0	132	86	98	45	126	95	90	36
3L	23739031	23739032	S-element	heterozygous	2	FALSE	D5,D1	[(7, 10), (15, 6)]	[28, 35]	[0.37777777777777777, 0.375]	73.0	84	40	100	73	68	73	80	67
3L	23663331	23663337	Porto1	heterozygous	7	FALSE	D4,D1,D8,D3,D2,D5,D6	[(29, 3), (46, 9), (46, 3), (63, 5), (46, 1), (44, 5), (12, 4)]	[89, 44, 67, 65, 34, 29, 42]	[0.2644628099173554, 0.5555555555555556, 0.4224137931034483, 0.5112781954887218, 0.5802469135802469, 0.6282051282051282, 0.27586206896551724]	82.0	100	44	100	93	69	83	82	71
3L	23642587	23642630	rooA	heterozygous	6	FALSE	D7,D1,D5,D3,D8,D4	[(15, 26), (9, 11), (8, 21), (5, 23), (11, 21), (13, 22)]	[124, 78, 50, 62, 60, 90]	[0.24848484848484848, 0.20408163265306123, 0.3670886075949367, 0.3111111111111111, 0.34782608695652173, 0.28]	82.0	100	44	100	93	69	83	82	71
3L	23477243	23477251	mdg1	heterozygous	1	FALSE	D5	[(8, 3)]	[15]	[0.4230769230769231]	70.0	70	70	47	157	93	63	67	150
3L	23378398	23378435	opus	heterozygous	4	FALSE	D5,D2,D3,D4	[(3, 6), (8, 7), (3, 5), (8, 9)]	[4, 2, 6, 3]	[0.6923076923076923, 0.8823529411764706, 0.5714285714285714, 0.85]	70.0	70	70	47	157	93	63	67	150
3L	23369543	23369565	F-element	heterozygous	4	FALSE	D5,D4,D7,D1	[(7, 2), (12, 2), (13, 1), (24, 3)]	[21, 22, 15, 29]	[0.3, 0.3888888888888889, 0.4827586206896552, 0.48214285714285715]	45.0	51	18	44	63	45	45	42	64
3L	23360969	23360986	gypsy2	heterozygous	1	FALSE	D5	[(35, 3)]	[46]	[0.4523809523809524]	2.0	2	0	2	3	2	2	6	5
3L	23313654	23313683	Cr1a	heterozygous	1	FALSE	D5	[(14, 1)]	[53]	[0.22058823529411764]	36.0	38	27	23	37	43	22	38	36
3L	23200678	23200679	G6	heterozygous	1	FALSE	D5	[(15, 3)]	[61]	[0.22784810126582278]	118.0	118	99	112	147	129	119	132	114
3L	23055410	23055425	mdg1	heterozygous	1	FALSE	D5	[(9, 37)]	[18]	[0.71875]	7.0	9	5	7	6	4	14	12	9
3L	22819638	22819659	Quasimodo	heterozygous	3	FALSE	D5,D4,D2	[(3, 6), (2, 3), (5, 1)]	[2, 4, 0]	[0.8181818181818182, 0.5555555555555556, 1.0]	122.0	171	69	134	122	167	109	123	121
3L	22640436	22640467	INE-1	heterozygous	1	FALSE	D5	[(7, 17)]	[47]	[0.3380281690140845]	122.0	171	69	135	122	168	110	123	121
3L	22225490	22225514	BS	heterozygous	4	FALSE	D6,D5,D1,D3	[(6, 17), (9, 13), (12, 27), (9, 28)]	[33, 43, 51, 65]	[0.4107142857142857, 0.3384615384615385, 0.43333333333333335, 0.3627450980392157]	155.0	204	94	177	142	182	136	163	155
3L	21485877	21485924	Cr1a	heterozygous	2	FALSE	D2,D5	[(28, 1), (39, 2)]	[141, 98]	[0.17058823529411765, 0.2949640287769784]	71.0	79	18	78	74	76	56	71	63
3L	21451836	21451861	BS	heterozygous	1	FALSE	D5	[(12, 27)]	[91]	[0.3]	51.0	57	33	56	54	54	50	51	43
3L	19122816	19122837	mdg1	heterozygous	2	FALSE	D2,D5	[(3, 2), (4, 2)]	[7, 4]	[0.4166666666666667, 0.6]	25.0	24	15	27	25	26	27	25	30
3L	18815377	18815377	pogo	heterozygous	1	FALSE	D5	[(20, 41)]	[15]	[0.8026315789473685]	78.0	108	45	84	84	78	78	76	82
3L	18780194	18780225	roo	heterozygous	1	FALSE	D5	[(10, 2)]	[30]	[0.2857142857142857]	125.0	125	89	128	107	198	97	138	150
3L	18711484	18711513	BS	heterozygous	3	FALSE	D8,D7,D5	[(7, 8), (6, 9), (12, 15)]	[14, 10, 8]	[0.5172413793103449, 0.6, 0.7714285714285715]	40.0	42	15	51	27	43	40	55	31
3L	18564409	18564420	opus	heterozygous	3	FALSE	D1,D5,D3	[(11, 11), (8, 15), (15, 18)]	[25, 18, 26]	[0.46808510638297873, 0.5609756097560976, 0.559322033898305]	27.0	27	13	14	28	31	15	35	49
3L	15899755	15899784	BS	heterozygous	6	FALSE	D8,D2,D6,D3,D4,D5	[(8, 9), (4, 6), (6, 7), (3, 11), (7, 7), (8, 8)]	[7, 6, 0, 12, 1, 7]	[0.7083333333333334, 0.625, 1.0, 0.5384615384615384, 0.9333333333333333, 0.6956521739130435]	23.0	26	13	13	23	27	15	33	41
3L	13819394	13819419	roo	heterozygous	1	FALSE	D5	[(22, 5)]	[17]	[0.6136363636363636]	107.0	138	94	94	116	120	107	113	93
3L	13537461	13537492	BS	heterozygous	5	FALSE	D3,D7,D4,D5,D2	[(9, 8), (5, 10), (5, 8), (8, 10), (6, 9)]	[66, 38, 40, 43, 42]	[0.20481927710843373, 0.2830188679245283, 0.24528301886792453, 0.29508196721311475, 0.2631578947368421]	82.0	100	61	71	88	100	90	82	79
3L	12874987	12875016	opus	heterozygous	3	FALSE	D8,D5,D6	[(6, 8), (14, 7), (6, 9)]	[20, 13, 13]	[0.4117647058823529, 0.6176470588235294, 0.5357142857142857]	35.0	37	29	35	33	58	36	48	23
3L	9219307	9219345	BS	heterozygous	4	FALSE	D2,D1,D5,D8	[(27, 4), (22, 5), (41, 3), (4, 2)]	[27, 29, 27, 0]	[0.5344827586206896, 0.48214285714285715, 0.6197183098591549, 1.0]	45.0	60	30	37	71	46	35	45	62
3L	5167123	5167141	opus	heterozygous	1	FALSE	D5	[(2, 7)]	[25]	[0.2647058823529412]	66.0	65	30	66	86	66	73	95	99
3L	3856391	3856412	opus	heterozygous	1	FALSE	D5	[(14, 33)]	[78]	[0.376]	66.0	65	30	66	86	66	73	95	99
3L	2881465	2881481	opus	heterozygous	1	FALSE	D5	[(8, 33)]	[47]	[0.4659090909090909]	66.0	65	30	66	86	66	73	95	99
3L	1582236	1582251	ZAM	heterozygous	1	FALSE	D5	[(2, 32)]	[102]	[0.25]	100.0	100	50	99	133	100	114	150	127
3L	1429987	1430013	opus	homozygous	1	FALSE	D5	[(16, 8)]	[2]	[0.9230769230769231]	101.0	101	49	97	128	101	105	148	124
3L	1199449	1199456	Tabor	heterozygous	2	FALSE	D3,D5	[(21, 40), (10, 17)]	[37, 30]	[0.6224489795918368, 0.47368421052631576]	249.0	249	130	224	269	341	245	387	379
3L	924074	924084	BS	heterozygous	1	FALSE	D5	[(21, 22)]	[52]	[0.45263157894736844]	249.0	249	130	224	269	341	245	387	379
3L	139664	139668	Doc	heterozygous	1	FALSE	D5	[(22, 49)]	[36]	[0.6635514018691588]	284.0	284	144	263	298	380	274	441	426
2R	25090457	25090462	HB	heterozygous	1	FALSE	D5	[(23, 6)]	[40]	[0.42028985507246375]	249.0	249	130	224	269	341	245	387	379
2R	21507176	21507188	opus	heterozygous	1	FALSE	D5	[(3, 15)]	[55]	[0.2465753424657534]	249.0	249	130	224	269	341	245	387	379
2R	18358449	18358476	R2-element	homozygous	1	FALSE	D5	[(7, 4)]	[3]	[0.7857142857142857]	111.0	137	34	91	110	175	111	189	159
2R	17852718	17852725	roo	heterozygous	1	FALSE	D5	[(17, 43)]	[56]	[0.5172413793103449]	111.0	141	34	91	111	182	111	196	165
2R	16826956	16826968	Doc	heterozygous	1	FALSE	D5	[(9, 6)]	[53]	[0.22058823529411764]	116.0	146	34	91	112	184	116	200	169
2R	16687691	16687695	roo	heterozygous	1	FALSE	D5	[(12, 31)]	[41]	[0.5119047619047619]	42.0	42	18	53	53	38	54	56	41
2R	15728646	15728659	BS	heterozygous	1	FALSE	D5	[(25, 42)]	[32]	[0.6767676767676768]	42.0	42	18	53	53	38	54	56	41
2R	15021279	15021309	mdg1	heterozygous	5	FALSE	D7,D6,D5,D1,D4	[(7, 34), (6, 3), (41, 21), (15, 4), (6, 24)]	[21, 12, 27, 44, 12]	[0.6612903225806451, 0.42857142857142855, 0.6966292134831461, 0.30158730158730157, 0.7142857142857143]	81.0	83	64	85	102	81	69	109	65
2R	14468326	14468356	roo	heterozygous	7	FALSE	D6,D5,D8,D4,D7,D1,D3	[(14, 2), (17, 2), (14, 4), (10, 6), (22, 2), (7, 3), (11, 3)]	[10, 13, 16, 20, 14, 21, 25]	[0.6153846153846154, 0.59375, 0.5294117647058824, 0.4444444444444444, 0.631578947368421, 0.3225806451612903, 0.358974358974359]	30.0	53	17	30	11	41	35	41	7
2R	11017977	11018003	roo	heterozygous	5	FALSE	D5,D4,D6,D3,D7	[(16, 3), (15, 8), (12, 3), (23, 7), (14, 4)]	[44, 41, 18, 52, 26]	[0.30158730158730157, 0.359375, 0.45454545454545453, 0.36585365853658536, 0.4090909090909091]	38.0	50	28	52	37	89	37	61	38
2R	10416959	10416965	hobo	heterozygous	1	FALSE	D5	[(45, 47)]	[54]	[0.6301369863013698]	33.0	24	30	33	38	62	21	65	68
2R	6480570	6480576	transib1	heterozygous	1	FALSE	D5	[(47, 53)]	[30]	[0.7692307692307693]	77.0	90	43	72	99	83	85	73	77
2R	6464623	6464661	G4	heterozygous	1	FALSE	D5	[(5, 23)]	[59]	[0.3218390804597701]	68.0	68	52	80	55	95	102	93	55
2R	6338440	6338485	rooA	homozygous	7	FALSE	D2,D7,D8,D5,D3,D4,D1,D5	[(51, 20), (44, 45), (87, 41), (114, 47), (67, 65), (45, 38), (0, 0), (15, 11)]	[108, 0, 0, 81, 0, 0, 0, 4]	[0.39664804469273746, 1.0, 1.0, 0.6652892561983471, 1.0, 1.0, 0, 0.8666666666666667]	50.0	50	28	43	52	66	51	70	31
2R	6337693	6337738	rooA	homozygous	3	FALSE	D2,D6,D5	[(57, 0), (53, 19), (24, 10)]	[27, 35, 0]	[0.6785714285714286, 0.6728971962616822, 1.0]	45.0	32	30	45	46	23	51	55	47
2R	6266644	6266653	roo	heterozygous	1	FALSE	D5	[(29, 41)]	[33]	[0.6796116504854369]	45.0	32	30	45	46	23	51	55	47
2R	6176853	6176857	297	heterozygous	1	FALSE	D5	[(13, 24)]	[18]	[0.6727272727272727]	45.0	32	30	45	46	23	51	55	47
2R	6023370	6023373	gypsy	heterozygous	1	FALSE	D5	[(18, 31)]	[32]	[0.6049382716049383]	45.0	32	30	45	46	23	51	55	47
2R	5598843	5598876	accord2	heterozygous	5	FALSE	D2,D5,D4,D5,D7,D3	[(0, 0), (7, 10), (26, 20), (30, 58), (15, 2), (54, 63)]	[0, 38, 92, 63, 58, 59]	[0, 0.3090909090909091, 0.3333333333333333, 0.5827814569536424, 0.22666666666666666, 0.6647727272727273]	64.0	66	30	48	109	61	79	64	103
2R	5379569	5379591	Stalker2	heterozygous	4	FALSE	D4,D8,D1,D5	[(7, 6), (4, 2), (3, 2), (6, 5)]	[9, 6, 19, 7]	[0.5909090909090909, 0.5, 0.20833333333333334, 0.6111111111111112]	44.0	43	29	77	102	33	53	44	105
2R	4989254	4989256	F-element	homozygous	1	FALSE	D5	[(28, 12)]	[2]	[0.9523809523809523]	12.0	18	7	10	13	12	12	15	14
2R	4953825	4953871	Cr1a	heterozygous	2	FALSE	D5,D1	[(14, 64), (23, 79)]	[49, 62]	[0.6141732283464567, 0.6219512195121951]	94.0	94	45	90	106	71	120	125	112
2R	4885956	4885989	X-element	heterozygous	1	FALSE	D5	[(11, 2)]	[21]	[0.38235294117647056]	24.0	30	24	10	20	28	47	23	24
2R	4874371	4874412	Osvaldo	heterozygous	6	FALSE	D1,D8,D2,D7,D4,D5	[(13, 31), (80, 52), (86, 87), (0, 0), (36, 39), (21, 8)]	[92, 216, 210, 0, 145, 55]	[0.3235294117647059, 0.3793103448275862, 0.4516971279373368, 0, 0.3409090909090909, 0.34523809523809523]	30.0	30	20	27	27	60	40	52	60
2R	4860247	4860262	opus	heterozygous	5	FALSE	D5,D1,D4,D8,D3	[(26, 31), (24, 53), (22, 45), (15, 41), (13, 49)]	[51, 25, 32, 36, 46]	[0.5277777777777778, 0.7549019607843137, 0.6767676767676768, 0.6086956521739131, 0.5740740740740741]	107.0	143	68	130	112	104	107	121	98
2R	4590208	4590247	Doc3-element	heterozygous	1	FALSE	D5	[(15, 2)]	[50]	[0.2537313432835821]	46.0	48	18	46	99	30	59	45	79
2R	4548436	4548468	transib4	heterozygous	3	FALSE	D5,D7,D8	[(12, 18), (18, 22), (86, 125)]	[74, 91, 125]	[0.28846153846153844, 0.3053435114503817, 0.6279761904761905]	106.0	114	31	106	91	73	113	109	114
2R	4381032	4381050	mdg1	heterozygous	3	FALSE	D5,D6,D3	[(11, 2), (5, 3), (15, 4)]	[25, 10, 31]	[0.34210526315789475, 0.4444444444444444, 0.38]	115.0	124	33	115	102	77	119	115	123
2R	4305976	4306008	mdg1	heterozygous	5	FALSE	D8,D5,D7,D3,D6	[(10, 3), (6, 6), (23, 6), (9, 6), (5, 5)]	[15, 26, 20, 46, 12]	[0.4642857142857143, 0.3157894736842105, 0.5918367346938775, 0.2459016393442623, 0.45454545454545453]	115.0	128	35	116	103	77	121	115	127
2R	4261589	4261636	ZAM	heterozygous	1	FALSE	D5	[(3, 8)]	[32]	[0.2558139534883721]	115.0	128	36	117	103	77	123	115	127
2R	3460632	3460673	baggins	heterozygous	6	FALSE	D4,D5,D8,D2,D6,D1	[(24, 12), (19, 7), (23, 5), (23, 33), (12, 11), (14, 27)]	[120, 88, 94, 122, 66, 129]	[0.23076923076923078, 0.22807017543859648, 0.22950819672131148, 0.3146067415730337, 0.25842696629213485, 0.2411764705882353]	115.0	128	36	117	103	77	123	115	127
2R	2700234	2700257	17.6	heterozygous	7	FALSE	D2,D8,D7,D4,D3,D5,D1	[(11, 3), (20, 3), (17, 4), (6, 5), (20, 5), (5, 2), (7, 2)]	[25, 11, 29, 21, 34, 20, 16]	[0.358974358974359, 0.6764705882352942, 0.42, 0.34375, 0.423728813559322, 0.25925925925925924, 0.36]	48.0	44	12	28	68	57	48	72	75
2R	2663733	2663764	Ivk	heterozygous	2	TRUE	D5,D6	[(10, 4), (5, 3)]	[57, 9]	[0.19718309859154928, 0.47058823529411764]	45.0	47	23	32	77	35	45	50	56
2R	2501968	2502005	roo	heterozygous	1	FALSE	D5	[(3, 2)]	[6]	[0.45454545454545453]	37.0	38	19	26	46	57	37	51	35
2R	2342580	2342609	BS	heterozygous	1	FALSE	D5	[(9, 6)]	[13]	[0.5357142857142857]	37.0	38	19	26	46	57	37	51	35
2R	2223760	2223761	I-element	heterozygous	1	FALSE	D5	[(8, 1)]	[29]	[0.23684210526315788]	37.0	39	20	27	46	58	37	53	37
2R	2169250	2169275	Tabor	heterozygous	7	FALSE	D5,D1,D7,D5,D8,D4,D6,D2,D4,D6,D2	[(31, 9), (121, 97), (23, 15), (10, 6), (24, 71), (18, 45), (22, 30), (47, 24), (13, 17), (7, 24), (25, 16)]	[101, 159, 124, 67, 57, 42, 11, 87, 36, 28, 65]	[0.28368794326241137, 0.5782493368700266, 0.2345679012345679, 0.1927710843373494, 0.625, 0.6, 0.8253968253968254, 0.44936708860759494, 0.45454545454545453, 0.5254237288135594, 0.3867924528301887]	37.0	39	20	27	46	58	37	53	37
2R	2169238	2169282	BS	heterozygous	2	FALSE	D7,D5	[(72, 81), (53, 27)]	[71, 78]	[0.6830357142857143, 0.5063291139240507]	38.0	40	24	27	46	59	37	54	38
2R	2158761	2158764	I-element	heterozygous	2	FALSE	D5,D2	[(10, 6), (27, 3)]	[17, 24]	[0.48484848484848486, 0.5555555555555556]	38.0	40	24	27	46	59	37	54	38
2R	2130451	2130494	F-element	heterozygous	1	FALSE	D5	[(6, 3)]	[23]	[0.28125]	117.0	117	72	114	169	118	116	176	177
2R	1968335	1968380	Stalker2	heterozygous	4	FALSE	D1,D7,D4,D5	[(4, 0), (2, 2), (4, 3), (3, 2)]	[11, 3, 2, 2]	[0.26666666666666666, 0.5714285714285714, 0.7777777777777778, 0.7142857142857143]	96.0	114	48	90	96	102	94	100	103
2R	1809310	1809317	Tabor	heterozygous	1	FALSE	D5	[(79, 44)]	[185]	[0.39935064935064934]	208.0	217	152	208	219	194	215	244	189
2R	1630933	1630970	opus	heterozygous	5	FALSE	D5,D1,D6,D8,D4	[(17, 6), (15, 3), (2, 2), (6, 2), (7, 6)]	[11, 15, 4, 7, 7]	[0.6764705882352942, 0.5454545454545454, 0.5, 0.5333333333333333, 0.65]	106.0	116	56	88	124	111	106	120	104
2R	1601780	1601827	Fw2	heterozygous	3	FALSE	D2,D7,D5	[(5, 26), (13, 13), (9, 12)]	[127, 111, 79]	[0.1962025316455696, 0.1897810218978102, 0.21]	95.0	100	65	95	107	69	83	126	99
2R	1498458	1498459	Idefix	heterozygous	1	FALSE	D5	[(6, 3)]	[17]	[0.34615384615384615]	49.0	32	29	49	76	48	72	64	59
2R	1098037	1098077	F-element	heterozygous	2	FALSE	D2,D5	[(203, 3), (155, 8)]	[724, 324]	[0.221505376344086, 0.3347022587268994]	37.0	36	29	37	45	31	57	49	44
2R	518289	518308	Doc	heterozygous	4	FALSE	D5,D2,D7,D1	[(11, 5), (10, 2), (4, 1), (8, 4)]	[7, 18, 22, 6]	[0.6956521739130435, 0.4, 0.18518518518518517, 0.6666666666666666]	70.0	70	32	69	78	74	88	79	70
2R	513454	513477	F-element	heterozygous	1	FALSE	D5	[(11, 17)]	[14]	[0.6666666666666666]	73.0	84	47	76	73	58	59	82	81
2R	492709	492742	X-element	heterozygous	1	FALSE	D5	[(52, 8)]	[47]	[0.5607476635514018]	173.0	180	103	158	177	173	197	201	164
2R	442064	442100	accord2	heterozygous	1	FALSE	D5	[(9, 9)]	[56]	[0.24324324324324326]	194.0	194	115	180	198	196	203	215	177
2R	238332	238347	Max-element	heterozygous	1	FALSE	D5	[(10, 11)]	[10]	[0.6774193548387096]	194.0	194	115	180	198	196	203	215	177
2R	164342	164384	Porto1	heterozygous	2	FALSE	D4,D5	[(12, 2), (27, 11)]	[39, 52]	[0.2641509433962264, 0.4222222222222222]	192.0	192	115	180	198	196	203	215	177
2R	109639	109676	ZAM	heterozygous	1	FALSE	D5	[(14, 6)]	[69]	[0.2247191011235955]	128.0	128	105	118	149	159	147	151	123
2R	73185	73199	transib2	heterozygous	5	FALSE	D7,D4,D5,D8,D6	[(34, 1), (33, 4), (15, 3), (27, 2), (26, 3)]	[45, 33, 25, 43, 33]	[0.4375, 0.5285714285714286, 0.4186046511627907, 0.4027777777777778, 0.46774193548387094]	45.0	43	22	55	71	54	45	64	44
2L	23499511	23499546	F-element	heterozygous	2	TRUE	D5,D6	[(17, 5), (7, 3)]	[35, 30]	[0.38596491228070173, 0.25]	80.0	80	48	59	122	80	109	107	79
2L	23492888	23492911	roo	heterozygous	5	FALSE	D3,D7,D5,D1,D4	[(21, 11), (19, 6), (23, 4), (21, 8), (14, 8)]	[57, 48, 27, 65, 33]	[0.3595505617977528, 0.3424657534246575, 0.5, 0.30851063829787234, 0.4]	87.0	110	75	87	129	84	89	100	84
2L	23490826	23490826	rooA	heterozygous	4	FALSE	D3,D8,D6,D6,D5	[(79, 13), (92, 29), (3, 17), (26, 8), (33, 5)]	[104, 146, 80, 79, 74]	[0.46938775510204084, 0.45318352059925093, 0.2, 0.3008849557522124, 0.3392857142857143]	158.0	190	95	158	191	182	134	119	180
2L	23217247	23217288	roo	heterozygous	7	FALSE	D3,D8,D7,D4,D1,D2,D5	[(65, 8), (58, 8), (69, 6), (52, 6), (40, 9), (51, 8), (54, 3)]	[20, 29, 14, 26, 16, 48, 31]	[0.7849462365591398, 0.6947368421052632, 0.8426966292134831, 0.6904761904761905, 0.7538461538461538, 0.5514018691588785, 0.6477272727272727]	71.0	71	36	77	92	103	54	80	48
2L	23171194	23171195	1360	heterozygous	2	FALSE	D5,D3	[(19, 0), (17, 2)]	[5, 18]	[0.7916666666666666, 0.5135135135135135]	105.0	96	78	105	124	103	109	116	113
2L	23054248	23054259	diver2	heterozygous	5	FALSE	D3,D5,D7,D4,D1	[(142, 20), (25, 3), (27, 0), (35, 5), (28, 0)]	[67, 23, 44, 56, 93]	[0.7074235807860262, 0.5490196078431373, 0.38028169014084506, 0.4166666666666667, 0.23140495867768596]	132.0	191	82	158	143	132	116	115	161
2L	22994324	22994354	BS	heterozygous	2	FALSE	D1,D5	[(8, 27), (6, 18)]	[20, 12]	[0.6363636363636364, 0.6666666666666666]	29.0	43	27	50	41	40	29	20	27
2L	22976965	22976966	HMS-Beagle2	homozygous	1	FALSE	D5	[(67, 76)]	[1]	[0.9930555555555556]	130.0	151	78	124	136	169	130	152	116
2L	22716944	22716988	297	heterozygous	2	FALSE	D5,D7	[(14, 35), (12, 30)]	[52, 51]	[0.48514851485148514, 0.45161290322580644]	51.0	66	36	61	103	51	36	49	74
2L	22542092	22542141	transib4	heterozygous	5	FALSE	D3,D2,D5,D7,D6	[(16, 32), (54, 49), (48, 19), (5, 13), (27, 31)]	[116, 74, 85, 0, 43]	[0.2926829268292683, 0.5819209039548022, 0.4407894736842105, 1.0, 0.5742574257425742]	57.0	48	35	48	66	77	57	73	75
2L	22500850	22500894	1360	homozygous	2	FALSE	D3,D5	[(8, 3), (10, 2)]	[7, 1]	[0.6111111111111112, 0.9230769230769231]	57.0	48	35	48	66	77	57	73	75
2L	22258673	22258696	hopper	heterozygous	1	FALSE	D5	[(21, 8)]	[39]	[0.4264705882352941]	192.0	192	138	221	195	217	179	165	206
2L	22005316	22005319	mariner2	heterozygous	7	FALSE	D3,D2,D4,D8,D5,D6,D7	[(23, 56), (6, 71), (14, 44), (15, 72), (2, 52), (9, 41), (14, 56)]	[151, 59, 126, 158, 45, 27, 39]	[0.34347826086956523, 0.5661764705882353, 0.31521739130434784, 0.3551020408163265, 0.5454545454545454, 0.6493506493506493, 0.6422018348623854]	195.0	195	138	221	195	217	179	165	206
2L	21442087	21442122	opus	heterozygous	1	FALSE	D5	[(3, 4)]	[2]	[0.7777777777777778]	110.0	103	51	100	154	118	110	126	155
2L	19653513	19653562	roo	heterozygous	4	FALSE	D1,D3,D5,D2	[(6, 2), (4, 3), (7, 2), (7, 3)]	[10, 13, 13, 8]	[0.4444444444444444, 0.35, 0.4090909090909091, 0.5555555555555556]	74.0	75	53	54	155	74	38	86	153
2L	17244912	17244937	mdg1	heterozygous	1	FALSE	D5	[(10, 11)]	[53]	[0.28378378378378377]	94.0	134	51	81	100	65	94	157	135
2L	17136253	17136257	roo	heterozygous	1	FALSE	D5	[(15, 31)]	[22]	[0.6764705882352942]	82.0	82	40	77	87	110	67	111	92
2L	14618909	14618943	BS	homozygous	1	FALSE	D5	[(10, 4)]	[0]	[1.0]	80.0	82	40	73	80	110	66	109	92
2L	14466201	14466222	hopper	heterozygous	8	FALSE	D3,D8,D4,D5,D1,D2,D6,D7	[(22, 5), (13, 4), (12, 3), (11, 2), (14, 5), (13, 3), (3, 2), (20, 2)]	[58, 30, 34, 27, 55, 31, 16, 50]	[0.3176470588235294, 0.3617021276595745, 0.30612244897959184, 0.325, 0.25675675675675674, 0.3404255319148936, 0.23809523809523808, 0.3055555555555556]	80.0	82	40	73	80	110	66	109	92
2L	14003386	14003399	Rt1a	heterozygous	6	FALSE	D2,D5,D1,D4,D3,D7	[(32, 28), (24, 39), (14, 33), (13, 23), (33, 42), (21, 33)]	[36, 35, 24, 33, 53, 31]	[0.625, 0.6428571428571429, 0.6619718309859155, 0.5217391304347826, 0.5859375, 0.6352941176470588]	80.0	114	47	80	107	55	64	80	109
2L	13271984	13271995	BS	heterozygous	1	FALSE	D5	[(25, 38)]	[53]	[0.5431034482758621]	180.0	180	121	172	228	155	180	194	224
2L	12286359	12286361	opus	heterozygous	1	FALSE	D5	[(6, 28)]	[50]	[0.40476190476190477]	180.0	180	121	172	228	155	180	194	224
2L	11541320	11541355	Tabor	heterozygous	2	FALSE	D5,D7	[(8, 4), (24, 32)]	[11, 33]	[0.5217391304347826, 0.6292134831460674]	39.0	43	39	36	52	33	36	67	54
2L	11317637	11317673	opus	heterozygous	3	FALSE	D1,D5,D2	[(45, 32), (48, 32), (36, 36)]	[36, 31, 36]	[0.6814159292035398, 0.7207207207207207, 0.6666666666666666]	102.0	114	67	104	123	130	98	102	64
2L	9422955	9422958	mdg1	heterozygous	1	FALSE	D5	[(15, 21)]	[42]	[0.46153846153846156]	72.0	72	36	106	71	90	73	52	86
2L	8965415	8965426	Juan	heterozygous	1	FALSE	D5	[(13, 27)]	[33]	[0.547945205479452]	72.0	72	36	106	71	90	73	52	86
2L	7034128	7034150	opus	heterozygous	1	FALSE	D5	[(2, 15)]	[33]	[0.34]	87.0	97	85	93	98	87	74	97	72
2L	4415995	4416000	BS	heterozygous	3	FALSE	D6,D5,D3	[(12, 20), (16, 25), (24, 30)]	[22, 45, 58]	[0.5925925925925926, 0.47674418604651164, 0.48214285714285715]	56.0	56	37	68	59	45	40	84	61
Y	3551313	3551313	Quasimodo	heterozygous	3	FALSE	D5,D3,D7	[(5, 5), (4, 9), (3, 4)]	[21, 21, 15]	[0.3225806451612903, 0.38235294117647056, 0.3181818181818182]	69.0	83	51	91	88	70	69	63	69
Y	3537236	3537270	Cr1a	heterozygous	2	TRUE	D8,D7	[(62, 31), (17, 3)]	[152, 45]	[0.3795918367346939, 0.3076923076923077]	49.0	64	35	39	72	49	55	59	35
Y	3021790	3021793	opus	homozygous	2	FALSE	D3,D7	[(12, 10), (5, 21)]	[0, 0]	[1.0, 1.0]	50.0	57	40	73	49	65	50	69	30
Y	3018116	3018151	TART-A	heterozygous	6	FALSE	D2,D2,D8,D6,D5,D7,D1	[(79, 82), (71, 81), (104, 75), (20, 24), (156, 138), (81, 20), (77, 85)]	[414, 357, 392, 165, 177, 276, 326]	[0.28, 0.29862475442043224, 0.3134851138353765, 0.21052631578947367, 0.6242038216560509, 0.26790450928381965, 0.3319672131147541]	68.0	68	44	87	68	75	60	77	43
Y	1925437	1925456	mdg1	heterozygous	4	FALSE	D1,D6,D7,D5	[(22, 14), (9, 6), (24, 2), (16, 2)]	[67, 21, 58, 45]	[0.34951456310679613, 0.4166666666666667, 0.30952380952380953, 0.2857142857142857]	68.0	68	44	87	68	75	60	77	43
Y	1726837	1726881	Rt1b	heterozygous	5	FALSE	D3,D5,D7,D8,D4	[(2, 6), (14, 3), (8, 5), (18, 4), (9, 4)]	[18, 15, 9, 16, 10]	[0.3076923076923077, 0.53125, 0.5909090909090909, 0.5789473684210527, 0.5652173913043478]	68.0	68	44	87	68	75	60	77	43
Y	1125664	1125696	1360	heterozygous	8	FALSE	D4,D5,D2,D8,D6,D7,D1,D3	[(10, 12), (13, 17), (11, 13), (23, 21), (11, 14), (6, 4), (13, 17), (9, 10)]	[11, 8, 10, 14, 3, 15, 8, 13]	[0.6666666666666666, 0.7894736842105263, 0.7058823529411765, 0.7586206896551724, 0.8928571428571429, 0.4, 0.7894736842105263, 0.59375]	69.0	53	24	31	92	83	69	93	127
Y	1063415	1063419	invader2	heterozygous	2	TRUE	D8,D7	[(15, 2), (7, 0)]	[55, 19]	[0.2361111111111111, 0.2692307692307692]	68.0	43	25	50	106	84	74	68	141
Y	989337	989346	R1A1-element	heterozygous	3	FALSE	D3,D7,D1	[(46, 21), (35, 23), (103, 26)]	[220, 171, 274]	[0.23344947735191637, 0.25327510917030566, 0.3200992555831266]	47.0	65	40	56	102	36	47	47	84
Y	958633	958664	copia	heterozygous	2	FALSE	D4,D7	[(165, 14), (195, 12)]	[583, 895]	[0.23490813648293962, 0.18784029038112524]	99.0	108	59	94	145	100	99	75	121
Y	850466	850494	1360	heterozygous	4	FALSE	D5,D3,D7,D8	[(46, 2), (51, 2), (26, 5), (32, 1)]	[118, 110, 69, 94]	[0.2891566265060241, 0.32515337423312884, 0.31, 0.25984251968503935]	21.0	26	12	16	50	21	9	56	55
Y	803331	803333	Idefix	homozygous	2	TRUE	D8,D7	[(7, 0), (6, 0)]	[12, 0]	[0.3684210526315789, 1.0]	182.0	185	129	151	182	218	179	203	205
Y	405088	405109	Stalker	heterozygous	1	FALSE	D7	[(3, 2)]	[8]	[0.38461538461538464]	58.0	39	45	46	58	72	71	93	83
Y	288334	288345	Max-element	heterozygous	7	FALSE	D1,D4,D8,D5,D2,D7,D6	[(12, 16), (22, 53), (13, 5), (17, 14), (10, 5), (12, 6), (7, 8)]	[77, 86, 35, 78, 30, 28, 13]	[0.26666666666666666, 0.4658385093167702, 0.33962264150943394, 0.28440366972477066, 0.3333333333333333, 0.391304347826087, 0.5357142857142857]	58.0	39	45	45	58	72	71	93	79
Y	90247	90248	Rt1b	heterozygous	2	FALSE	D7,D1	[(7, 7), (8, 4)]	[30, 21]	[0.3181818181818182, 0.36363636363636365]	58.0	39	48	48	58	72	74	94	84
Y	50331	50347	mdg1	heterozygous	2	FALSE	D7,D3	[(2, 10), (3, 5)]	[29, 14]	[0.2926829268292683, 0.36363636363636365]	52.0	32	47	37	52	59	59	81	67
X	23531423	23531441	R1A1-element	heterozygous	3	FALSE	D8,D1,D7	[(93, 45), (154, 30), (146, 28)]	[239, 152, 194]	[0.3660477453580902, 0.5476190476190477, 0.47282608695652173]	53.0	32	49	37	53	59	59	81	67
X	23355270	23355272	S-element	heterozygous	2	FALSE	D1,D7	[(31, 7), (21, 4)]	[78, 90]	[0.3275862068965517, 0.21739130434782608]	14.0	11	6	14	15	35	11	20	28
X	23319258	23319269	mdg1	heterozygous	1	FALSE	D7	[(3, 2)]	[8]	[0.38461538461538464]	64.0	64	28	75	69	63	77	64	54
X	23223678	23223727	R2-element	heterozygous	3	FALSE	D3,D8,D7	[(64, 15), (97, 10), (21, 53)]	[275, 126, 325]	[0.2231638418079096, 0.4592274678111588, 0.18546365914786966]	86.0	76	50	86	98	100	112	117	79
X	23222598	23222621	R2-element	homozygous	1	FALSE	D7	[(4, 2)]	[0]	[1.0]	14.0	16	6	14	14	13	21	14	21
X	22715097	22715097	297	homozygous	6	FALSE	D4,D7,D2,D1,D5,D8	[(3, 25), (4, 8), (4, 19), (11, 19), (14, 16), (11, 23)]	[0, 1, 1, 0, 57, 0]	[1.0, 0.9230769230769231, 0.9583333333333334, 1.0, 0.3448275862068966, 1.0]	30.0	35	21	25	30	43	33	68	26
X	22704116	22704125	R1A1-element	heterozygous	1	FALSE	D7	[(9, 19)]	[34]	[0.45161290322580644]	88.0	92	58	106	62	88	111	105	62
X	22439104	22439138	1360	heterozygous	2	FALSE	D4,D7	[(10, 2), (16, 1)]	[30, 57]	[0.2857142857142857, 0.22972972972972974]	145.0	146	74	147	95	156	152	145	94
X	22371976	22371997	R1A1-element	heterozygous	3	FALSE	D5,D6,D7	[(35, 17), (38, 31), (37, 8)]	[121, 94, 117]	[0.30057803468208094, 0.4233128834355828, 0.2777777777777778]	51.0	53	17	55	70	34	51	44	61
X	22133191	22133233	Doc2-element	homozygous	1	FALSE	D7	[(3, 2)]	[0]	[1.0]	49.0	75	33	70	40	49	79	87	46
X	21807336	21807354	BS	heterozygous	3	FALSE	D6,D7,D8,D6	[(12, 6), (9, 2), (4, 4), (3, 12)]	[10, 39, 14, 6]	[0.6428571428571429, 0.22, 0.36363636363636365, 0.7142857142857143]	81.0	82	41	70	81	60	90	100	83
X	21807328	21807367	McClintock	heterozygous	1	FALSE	D7	[(4, 3)]	[22]	[0.2413793103448276]	80.0	104	63	59	88	80	101	114	58
X	21782610	21782639	ZAM	heterozygous	3	FALSE	D4,D7,D3	[(22, 5), (10, 2), (17, 8)]	[100, 41, 61]	[0.2125984251968504, 0.22641509433962265, 0.29069767441860467]	143.0	154	101	143	119	151	173	171	109
X	21751942	21751943	gypsy	heterozygous	1	FALSE	D7	[(26, 8)]	[46]	[0.425]	56.0	41	31	59	56	59	41	65	63
X	21676701	21676734	Doc	homozygous	5	FALSE	D7,D8,D4,D2,D3	[(7, 3), (10, 0), (7, 0), (12, 0), (12, 1)]	[0, 7, 8, 11, 4]	[1.0, 0.5882352941176471, 0.4666666666666667, 0.5217391304347826, 0.7647058823529411]	78.0	86	29	71	108	79	60	100	78
X	21667896	21667897	gypsy2	heterozygous	2	FALSE	D3,D7	[(42, 52), (12, 20)]	[249, 98]	[0.27405247813411077, 0.24615384615384617]	144.0	163	115	133	160	144	134	146	145
X	21640697	21640713	Stalker2	heterozygous	3	FALSE	D2,D8,D7	[(3, 2), (3, 4), (3, 3)]	[7, 10, 12]	[0.4166666666666667, 0.4117647058823529, 0.3333333333333333]	19.0	30	7	19	21	7	21	27	10
X	21585579	21585585	mariner2	heterozygous	5	FALSE	D4,D2,D6,D3,D7	[(9, 12), (4, 8), (3, 3), (11, 15), (16, 13)]	[18, 36, 14, 38, 22]	[0.5384615384615384, 0.25, 0.3, 0.40625, 0.5686274509803921]	7.0	9	2	4	17	4	7	15	12
X	20978902	20978917	Tabor	heterozygous	2	FALSE	D1,D7	[(4, 13), (3, 12)]	[26, 18]	[0.3953488372093023, 0.45454545454545453]	7.0	8	2	4	17	4	7	15	12
X	17176611	17176638	BS	heterozygous	3	FALSE	D4,D7,D5	[(7, 4), (10, 10), (8, 10)]	[28, 26, 28]	[0.28205128205128205, 0.43478260869565216, 0.391304347826087]	74.0	74	65	86	108	64	68	78	80
X	15838065	15838093	opus	heterozygous	2	FALSE	D7,D4	[(7, 4), (6, 5)]	[27, 27]	[0.2894736842105263, 0.2894736842105263]	72.0	80	42	72	116	64	79	70	106
X	13874974	13874992	Tabor	heterozygous	1	FALSE	D7	[(3, 11)]	[10]	[0.5833333333333334]	36.0	36	17	20	50	36	44	37	39
X	13430574	13430605	BS	homozygous	6	FALSE	D4,D3,D5,D8,D2,D7	[(8, 70), (10, 72), (10, 53), (13, 47), (4, 72), (4, 8)]	[0, 0, 0, 0, 0, 0]	[1.0, 1.0, 1.0, 1.0, 1.0, 1.0]	207.0	256	163	190	230	207	248	264	187
X	11646248	11646289	FB	heterozygous	1	FALSE	D7	[(28, 10)]	[58]	[0.3958333333333333]	138.0	137	86	152	141	138	162	198	128
X	11268763	11268786	hopper	heterozygous	4	FALSE	D2,D7,D3,D5	[(4, 3), (6, 2), (7, 3), (6, 2)]	[10, 10, 24, 10]	[0.4117647058823529, 0.4444444444444444, 0.29411764705882354, 0.4444444444444444]	140.0	140	86	152	141	138	162	198	128
X	11233421	11233429	hobo	homozygous	3	FALSE	D7,D5,D1	[(20, 36), (26, 45), (19, 27)]	[0, 0, 0]	[1.0, 1.0, 1.0]	126.0	168	91	145	117	126	150	160	125
X	10283737	10283784	Tabor	homozygous	1	FALSE	D7	[(110, 5173)]	[16]	[0.9969805623702586]	84.0	66	25	61	89	84	92	135	104
X	9484550	9484578	R2-element	heterozygous	1	FALSE	D7	[(8, 7)]	[20]	[0.42857142857142855]	72.0	56	17	49	72	86	85	135	90
X	8927814	8927863	FB	heterozygous	5	FALSE	D8,D3,D5,D1,D7,D1	[(14, 13), (73, 43), (39, 11), (13, 21), (13, 25), (74, 39)]	[52, 191, 43, 74, 41, 115]	[0.34177215189873417, 0.3778501628664495, 0.5376344086021505, 0.3148148148148148, 0.4810126582278481, 0.4956140350877193]	72.0	56	17	49	72	86	85	135	90
X	8857716	8857744	mdg1	heterozygous	2	FALSE	D7,D4	[(9, 11), (9, 8)]	[42, 29]	[0.3225806451612903, 0.3695652173913043]	72.0	48	13	44	72	77	80	122	78
X	8855783	8855794	Quasimodo	homozygous	2	FALSE	D7,D1	[(3, 25), (12, 21)]	[0, 0]	[1.0, 1.0]	73.0	56	17	50	73	88	87	135	91
X	8417286	8417323	BS	heterozygous	4	FALSE	D1,D2,D4,D7	[(6, 4), (9, 6), (5, 5), (4, 4)]	[37, 26, 19, 32]	[0.2127659574468085, 0.36585365853658536, 0.3448275862068966, 0.2]	63.0	63	30	65	53	63	88	74	61
X	7600689	7600710	hopper	heterozygous	2	FALSE	D5,D7	[(2, 11), (2, 12)]	[15, 15]	[0.4642857142857143, 0.4827586206896552]	68.0	68	30	68	82	81	62	117	82
X	7587820	7587824	roo	heterozygous	1	FALSE	D7	[(4, 5)]	[24]	[0.2727272727272727]	68.0	46	39	68	75	57	92	119	70
X	7030288	7030313	Tabor	heterozygous	4	FALSE	D8,D2,D4,D7	[(4, 23), (3, 7), (2, 3), (9, 8)]	[4, 2, 12, 10]	[0.8709677419354839, 0.8333333333333334, 0.29411764705882354, 0.6296296296296297]	69.0	46	40	69	76	58	97	121	73
X	7030288	7030326	BS	heterozygous	2	FALSE	D7,D4	[(2, 9), (3, 8)]	[15, 8]	[0.4230769230769231, 0.5789473684210527]	86.0	86	56	103	103	80	74	113	100
X	7030131	7030175	Tabor	heterozygous	2	FALSE	D1,D7	[(4, 2), (5, 5)]	[17, 20]	[0.2608695652173913, 0.3333333333333333]	83.0	83	69	76	128	86	81	112	115
X	6925924	6925931	roo	homozygous	1	FALSE	D7	[(10, 15)]	[0]	[1.0]	51.0	47	22	51	65	39	65	73	66
X	6756103	6756142	transib4	heterozygous	6	FALSE	D4,D7,D8,D3,D5,D2	[(12, 5), (9, 10), (12, 12), (12, 11), (13, 12), (11, 11)]	[18, 13, 10, 22, 20, 31]	[0.4857142857142857, 0.59375, 0.7058823529411765, 0.5111111111111111, 0.5555555555555556, 0.41509433962264153]	38.0	38	24	38	33	41	49	56	38
X	6751708	6751736	BS	heterozygous	2	FALSE	D4,D7	[(4, 22), (4, 3)]	[20, 12]	[0.5652173913043478, 0.3684210526315789]	38.0	38	24	38	33	41	53	56	38
X	6430038	6430065	Rt1b	heterozygous	7	FALSE	D3,D2,D1,D5,D7,D4,D8	[(19, 58), (4, 36), (11, 4), (8, 37), (12, 41), (10, 27), (19, 1)]	[30, 46, 18, 32, 20, 48, 0]	[0.719626168224299, 0.46511627906976744, 0.45454545454545453, 0.5844155844155844, 0.726027397260274, 0.43529411764705883, 1.0]	43.0	35	23	43	50	50	59	75	36
X	6115585	6115600	opus	heterozygous	2	FALSE	D7,D3	[(2, 16), (2, 22)]	[11, 18]	[0.6206896551724138, 0.5714285714285714]	122.0	130	95	122	143	101	178	135	117
X	5338755	5338789	jockey	homozygous	7	FALSE	D5,D8,D7,D3,D7,D4,D3,D6,D1	[(16, 3), (9, 0), (15, 1), (6, 2), (12, 2), (16, 2), (20, 0), (7, 1), (22, 4)]	[0, 19, 0, 0, 37, 18, 11, 12, 10]	[1.0, 0.32142857142857145, 1.0, 1.0, 0.27450980392156865, 0.5, 0.6451612903225806, 0.4, 0.7222222222222222]	71.0	64	60	96	68	71	81	90	73
X	5088654	5088675	BS	heterozygous	1	FALSE	D7	[(2, 2)]	[9]	[0.3076923076923077]	71.0	64	60	96	68	71	81	90	73
X	3940109	3940133	gypsy8	heterozygous	2	FALSE	D6,D7	[(4, 11), (11, 6)]	[34, 32]	[0.30612244897959184, 0.3469387755102041]	66.0	73	35	68	33	69	66	76	40
X	3468882	3468905	BS	heterozygous	1	FALSE	D7	[(3, 8)]	[29]	[0.275]	86.0	86	50	86	92	81	81	93	100
X	2616444	2616470	HMS-Beagle	heterozygous	6	FALSE	D3,D2,D8,D1,D7,D5	[(42, 4), (31, 22), (29, 20), (33, 25), (33, 29), (26, 33)]	[32, 29, 22, 28, 16, 15]	[0.5897435897435898, 0.6463414634146342, 0.6901408450704225, 0.6744186046511628, 0.7948717948717948, 0.7972972972972973]	78.0	73	39	84	78	68	106	84	84
X	2477845	2477875	Tabor	heterozygous	3	FALSE	D5,D3,D7	[(12, 10), (17, 16), (9, 8)]	[51, 47, 39]	[0.3013698630136986, 0.4125, 0.30357142857142855]	93.0	110	50	93	129	88	110	125	85
X	1955588	1955595	Stalker2	heterozygous	5	FALSE	D4,D7,D2,D1,D6	[(9, 5), (12, 9), (11, 7), (9, 3), (3, 2)]	[17, 11, 15, 45, 8]	[0.45161290322580644, 0.65625, 0.5454545454545454, 0.21052631578947367, 0.38461538461538464]	103.0	110	61	82	126	97	134	109	103
X	122711	122734	Tabor	heterozygous	1	FALSE	D7	[(3, 1)]	[2]	[0.6666666666666666]	29.0	16	6	29	35	31	50	45	26
X	116384	116409	TAHRE	homozygous	5	FALSE	D7,D6,D4,D1,D8	[(28, 24), (14, 25), (17, 32), (32, 44), (38, 17)]	[10, 21, 4, 6, 2]	[0.8387096774193549, 0.65, 0.9245283018867925, 0.926829268292683, 0.9649122807017544]	29.0	16	6	29	35	31	50	45	26
X	113971	114012	HeT-A	heterozygous	4	FALSE	D3,D1,D7,D4	[(30, 8), (86, 2), (22, 10), (52, 9)]	[29, 143, 33, 29]	[0.5671641791044776, 0.38095238095238093, 0.49230769230769234, 0.6777777777777778]	65.0	65	29	46	100	57	71	85	92
X	65666	65707	TAHRE	heterozygous	4	FALSE	D8,D7,D3,D3,D2	[(8, 11), (6, 5), (5, 18), (29, 7), (19, 6)]	[2, 8, 16, 11, 22]	[0.9047619047619048, 0.5789473684210527, 0.5897435897435898, 0.7659574468085106, 0.5319148936170213]	43.0	22	29	36	47	43	50	69	61
X	57642	57691	HeT-A	heterozygous	5	FALSE	D4,D3,D5,D1,D7	[(33, 39), (44, 45), (15, 20), (23, 4), (17, 18)]	[125, 98, 81, 55, 22]	[0.36548223350253806, 0.47593582887700536, 0.3017241379310345, 0.32926829268292684, 0.6140350877192983]	81.0	79	58	74	94	95	88	86	81
X	5679	5707	TAHRE	heterozygous	7	FALSE	D4,D3,D1,D4,D5,D7,D2,D7,D8	[(7, 7), (28, 33), (33, 44), (7, 3), (19, 7), (25, 4), (14, 12), (15, 12), (5, 0)]	[13, 33, 14, 34, 16, 27, 16, 23, 14]	[0.5185185185185185, 0.648936170212766, 0.8461538461538461, 0.22727272727272727, 0.6190476190476191, 0.5178571428571429, 0.6190476190476191, 0.54, 0.2631578947368421]	33.0	33	13	28	51	11	46	43	46
4	332515	332515	INE-1	homozygous	4	FALSE	D7,D8,D3,D5	[(6, 65), (3, 32), (6, 42), (3, 49)]	[2, 17, 36, 6]	[0.9726027397260274, 0.6730769230769231, 0.5714285714285714, 0.896551724137931]	8.0	5	0	4	9	8	13	14	16
4	208974	208996	1360	heterozygous	1	FALSE	D7	[(12, 3)]	[32]	[0.3191489361702128]	42.0	41	25	30	54	42	50	57	64
4	208731	208742	1360	heterozygous	3	FALSE	D8,D5,D7	[(20, 8), (24, 15), (25, 12)]	[50, 59, 76]	[0.358974358974359, 0.3979591836734694, 0.3274336283185841]	306.0	343	229	300	332	323	320	306	265
4	14915	14934	McClintock	heterozygous	1	FALSE	D7	[(17, 3)]	[66]	[0.23255813953488372]	347.0	389	271	345	361	373	383	347	306
3R	30775367	30775389	mdg1	heterozygous	1	FALSE	D7	[(9, 21)]	[57]	[0.3448275862068966]	347.0	389	271	345	361	373	383	347	306
3R	29139953	29139989	mdg1	heterozygous	1	FALSE	D7	[(3, 50)]	[53]	[0.5]	37.0	37	21	29	66	32	52	51	82
3R	24493463	24493477	opus	heterozygous	1	FALSE	D7	[(5, 2)]	[47]	[0.12962962962962962]	30.0	20	15	35	32	24	31	30	35
3R	22884847	22884876	Doc	homozygous	1	FALSE	D7	[(38, 14)]	[17]	[0.7536231884057971]	60.0	66	11	51	84	22	63	84	60
3R	22451113	22451139	FB	heterozygous	3	FALSE	D7,D2,D3	[(11, 22), (21, 4), (5, 12)]	[12, 56, 53]	[0.7333333333333333, 0.30864197530864196, 0.24285714285714285]	64.0	88	46	76	61	64	71	100	53
3R	22276702	22276710	Rt1b	heterozygous	3	FALSE	D7,D3,D5	[(4, 39), (4, 36), (7, 31)]	[25, 57, 41]	[0.6323529411764706, 0.41237113402061853, 0.4810126582278481]	31.0	31	20	38	42	25	29	47	35
3R	18333103	18333132	hopper	heterozygous	5	FALSE	D7,D1,D2,D5,D4	[(9, 3), (8, 2), (5, 2), (5, 2), (8, 3)]	[15, 19, 8, 15, 15]	[0.4444444444444444, 0.3448275862068966, 0.4666666666666667, 0.3181818181818182, 0.4230769230769231]	1.0	5	0	1	3	1	1	8	8
3R	18039023	18039056	BS	heterozygous	4	FALSE	D5,D1,D4,D7	[(7, 5), (22, 23), (11, 9), (15, 14)]	[11, 9, 10, 7]	[0.5217391304347826, 0.8333333333333334, 0.6666666666666666, 0.8055555555555556]	171.0	174	107	174	171	125	187	161	179
3R	16512470	16512479	F-element	heterozygous	8	FALSE	D7,D3,D8,D2,D6,D4,D1,D5	[(17, 28), (26, 25), (14, 16), (23, 38), (6, 22), (15, 35), (18, 22), (17, 26)]	[41, 63, 60, 67, 31, 41, 45, 52]	[0.5232558139534884, 0.4473684210526316, 0.3333333333333333, 0.4765625, 0.4745762711864407, 0.5494505494505495, 0.47058823529411764, 0.45263157894736844]	171.0	174	107	174	171	125	187	161	179
3R	13849217	13849238	BS	heterozygous	1	FALSE	D7	[(3, 23)]	[58]	[0.30952380952380953]	35.0	43	20	24	42	23	39	35	37
3R	13659717	13659721	opus	homozygous	1	FALSE	D7	[(10, 38)]	[2]	[0.96]	157.0	154	98	167	177	148	186	195	157
3R	12572572	12572573	Tabor	heterozygous	2	FALSE	D3,D7	[(48, 38), (23, 36)]	[68, 68]	[0.5584415584415584, 0.4645669291338583]	64.0	49	39	47	72	64	67	92	84
3R	12333742	12333753	BS	heterozygous	1	FALSE	D7	[(9, 31)]	[66]	[0.37735849056603776]	124.0	132	107	145	162	124	128	97	87
3R	11365608	11365630	Tabor	heterozygous	1	FALSE	D7	[(4, 16)]	[38]	[0.3448275862068966]	58.0	60	31	58	51	32	63	70	65
3R	11192651	11192693	BS	heterozygous	1	FALSE	D7	[(4, 26)]	[75]	[0.2857142857142857]	103.0	113	62	103	117	101	126	136	77
3R	10963209	10963257	Rt1b	homozygous	1	FALSE	D7	[(3, 1)]	[0]	[1.0]	65.0	64	41	65	80	77	103	99	61
3R	10460378	10460382	opus	heterozygous	4	FALSE	D1,D4,D7,D2	[(21, 22), (9, 26), (34, 14), (26, 20)]	[42, 50, 32, 43]	[0.5058823529411764, 0.4117647058823529, 0.6, 0.5168539325842697]	93.0	87	51	101	101	81	128	115	93
3R	10108412	10108420	Stalker	heterozygous	1	FALSE	D7	[(34, 61)]	[28]	[0.7723577235772358]	93.0	87	51	101	101	81	128	115	93
3R	9839399	9839421	mdg1	heterozygous	4	FALSE	D3,D6,D1,D7	[(17, 4), (11, 6), (16, 11), (11, 4)]	[70, 24, 33, 38]	[0.23076923076923078, 0.4146341463414634, 0.45, 0.2830188679245283]	93.0	87	51	101	101	81	128	115	93
3R	8144031	8144038	Doc	heterozygous	5	FALSE	D2,D4,D3,D7,D5	[(18, 38), (7, 31), (15, 39), (7, 14), (11, 23)]	[27, 25, 38, 13, 24]	[0.6746987951807228, 0.6031746031746031, 0.5869565217391305, 0.6176470588235294, 0.5862068965517241]	93.0	87	51	101	101	81	131	115	93
3R	8073411	8073420	jockey	heterozygous	5	FALSE	D5,D3,D2,D7,D1	[(28, 28), (29, 29), (35, 27), (20, 19), (27, 37)]	[33, 45, 33, 20, 29]	[0.6292134831460674, 0.5631067961165048, 0.6526315789473685, 0.6610169491525424, 0.6881720430107527]	110.0	124	61	110	119	110	114	137	105
3R	7736708	7736725	Stalker2	heterozygous	3	FALSE	D3,D2,D7	[(15, 5), (11, 3), (11, 4)]	[34, 13, 26]	[0.37037037037037035, 0.5185185185185185, 0.36585365853658536]	117.0	135	85	111	124	125	117	127	110
3R	6419045	6419074	BS	heterozygous	3	FALSE	D5,D2,D7	[(8, 7), (10, 3), (5, 5)]	[3, 11, 6]	[0.8333333333333334, 0.5416666666666666, 0.625]	380.0	391	279	414	392	515	356	354	380
3R	6175705	6175734	HMS-Beagle2	heterozygous	4	FALSE	D1,D4,D8,D7	[(34, 19), (26, 15), (16, 10), (31, 4)]	[128, 86, 74, 130]	[0.292817679558011, 0.3228346456692913, 0.26, 0.21212121212121213]	96.0	114	54	96	116	137	106	87	75
3R	5773199	5773204	Stalker4	heterozygous	2	FALSE	D7,D5	[(17, 28), (21, 22)]	[34, 40]	[0.569620253164557, 0.5180722891566265]	121.0	158	93	161	136	154	114	118	121
3R	4746271	4746292	Tabor	heterozygous	2	FALSE	D7,D1	[(3, 29), (5, 27)]	[36, 47]	[0.47058823529411764, 0.4050632911392405]	121.0	158	93	161	136	154	114	118	121
3R	4580736	4580739	Cr1a	heterozygous	4	FALSE	D3,D2,D7,D4	[(35, 12), (50, 9), (39, 6), (24, 6)]	[146, 142, 68, 108]	[0.24352331606217617, 0.2935323383084577, 0.39823008849557523, 0.21739130434782608]	121.0	158	93	161	136	154	114	118	121
3R	3827682	3827686	S-element	homozygous	1	FALSE	D7	[(3, 3)]	[0]	[1.0]	53.0	53	37	70	56	72	48	86	44
3R	3640931	3640953	Stalker4	heterozygous	3	FALSE	D7,D8,D4	[(11, 17), (22, 40), (17, 14)]	[76, 84, 92]	[0.2692307692307692, 0.4246575342465753, 0.25203252032520324]	83.0	90	65	81	108	109	77	83	90
3R	3405083	3405113	Cr1a	heterozygous	1	FALSE	D7	[(5, 3)]	[12]	[0.4]	40.0	40	28	37	61	37	53	85	41
3R	3394613	3394616	accord2	heterozygous	1	FALSE	D7	[(21, 7)]	[77]	[0.26666666666666666]	115.0	122	114	121	125	104	138	115	107
3R	3176303	3176340	Stalker4	heterozygous	2	FALSE	D7,D1	[(2, 34), (19, 30)]	[52, 114]	[0.4090909090909091, 0.3006134969325153]	47.0	75	16	35	79	42	81	91	47
3R	3057314	3057359	gypsy6	heterozygous	2	TRUE	D7,D8	[(17, 2), (36, 1)]	[44, 127]	[0.30158730158730157, 0.22560975609756098]	30.0	52	22	36	56	17	29	44	30
3R	2753551	2753589	Cr1a	heterozygous	6	FALSE	D8,D7,D1,D4,D1,D3,D2	[(82, 79), (49, 24), (30, 22), (13, 18), (33, 31), (83, 79), (15, 24)]	[168, 61, 77, 90, 71, 136, 180]	[0.48936170212765956, 0.5447761194029851, 0.40310077519379844, 0.256198347107438, 0.4740740740740741, 0.5436241610738255, 0.1780821917808219]	30.0	52	18	36	55	15	28	43	30
3R	2749102	2749111	Doc3-element	heterozygous	1	FALSE	D7	[(18, 15)]	[59]	[0.358695652173913]	40.0	35	25	38	46	40	41	50	51
3R	2488940	2488977	baggins	heterozygous	8	FALSE	D2,D2,D7,D1,D8,D1,D4,D3,D2,D6,D5,D4	[(64, 23), (7, 5), (65, 25), (8, 8), (63, 11), (14, 3), (62, 30), (26, 4), (6, 5), (17, 14), (8, 11), (7, 5)]	[29, 0, 36, 51, 22, 0, 50, 42, 60, 32, 0, 0]	[0.75, 1.0, 0.7142857142857143, 0.23880597014925373, 0.7708333333333334, 1.0, 0.647887323943662, 0.4166666666666667, 0.15492957746478872, 0.49206349206349204, 1.0, 1.0]	114.0	108	79	98	130	118	114	134	116
3R	2430341	2430370	opus	heterozygous	2	TRUE	D7,D8	[(29, 38), (3, 2)]	[128, 0]	[0.3435897435897436, 1.0]	136.0	154	95	112	136	137	143	158	114
3R	2396234	2396245	diver2	heterozygous	1	FALSE	D7	[(24, 2)]	[101]	[0.2047244094488189]	127.0	146	93	127	162	114	123	132	139
3R	2334686	2334725	baggins	heterozygous	7	FALSE	D8,D3,D5,D7,D4,D1,D3,D2	[(11, 34), (10, 28), (3, 29), (11, 34), (25, 42), (27, 24), (17, 18), (22, 34)]	[86, 108, 54, 71, 122, 125, 119, 153]	[0.3435114503816794, 0.2602739726027397, 0.37209302325581395, 0.3879310344827586, 0.3544973544973545, 0.2897727272727273, 0.22727272727272727, 0.2679425837320574]	127.0	146	93	127	162	114	123	132	139
3R	1995420	1995456	X-element	heterozygous	2	FALSE	D4,D7	[(20, 18), (7, 19)]	[95, 65]	[0.2857142857142857, 0.2857142857142857]	104.0	106	85	93	129	118	104	118	72
3R	1618304	1618343	roo	heterozygous	2	FALSE	D2,D7	[(10, 0), (10, 1)]	[36, 7]	[0.21739130434782608, 0.6111111111111112]	130.0	166	110	125	151	140	115	144	130
3R	1606307	1606335	Stalker	heterozygous	4	FALSE	D5,D2,D7,D4	[(8, 5), (7, 4), (8, 5), (5, 5)]	[25, 28, 23, 16]	[0.34210526315789475, 0.28205128205128205, 0.3611111111111111, 0.38461538461538464]	57.0	71	20	48	63	62	57	79	49
3R	1496594	1496643	gypsy3	heterozygous	1	FALSE	D7	[(10, 18)]	[94]	[0.22950819672131148]	108.0	117	68	108	87	81	109	116	113
3R	973504	973529	mdg1	heterozygous	1	FALSE	D7	[(12, 25)]	[27]	[0.578125]	119.0	119	71	126	105	119	126	145	107
3R	888401	888411	Doc2-element	heterozygous	1	FALSE	D7	[(17, 8)]	[80]	[0.23809523809523808]	64.0	64	35	55	93	61	70	111	71
3R	535710	535756	gypsy2	heterozygous	2	FALSE	D7,D5	[(20, 12), (23, 2)]	[83, 85]	[0.2782608695652174, 0.22727272727272727]	64.0	64	33	55	93	61	70	109	71
3R	416568	416615	1360	heterozygous	1	FALSE	D7	[(21, 6)]	[70]	[0.27835051546391754]	15.0	15	16	8	65	7	16	12	33
3R	360645	360676	BS	homozygous	3	FALSE	D4,D2,D7	[(3, 14), (2, 7), (3, 6)]	[1, 0, 1]	[0.9444444444444444, 1.0, 0.9]	52.0	51	29	52	57	58	57	58	33
3R	340506	340547	17.6	heterozygous	2	FALSE	D2,D7	[(6, 9), (9, 8)]	[15, 8]	[0.5, 0.68]	71.0	68	49	76	73	85	71	116	50
3R	220508	220539	F-element	homozygous	3	FALSE	D6,D7,D5	[(7, 0), (6, 6), (6, 0)]	[1, 2, 3]	[0.875, 0.8571428571428571, 0.6666666666666666]	27.0	30	5	27	52	22	22	33	49
3L	27998558	27998583	Doc3-element	heterozygous	2	FALSE	D7,D2	[(6, 8), (32, 12)]	[21, 167]	[0.4, 0.20853080568720378]	27.0	30	5	27	52	22	22	33	49
3L	27652023	27652059	mdg1	heterozygous	4	FALSE	D5,D4,D1,D7	[(19, 14), (8, 41), (23, 10), (26, 20)]	[39, 33, 74, 36]	[0.4583333333333333, 0.5975609756097561, 0.308411214953271, 0.5609756097560976]	122.0	134	73	123	76	158	122	137	58
3L	27092783	27092827	gypsy8	homozygous	2	FALSE	D7,D1	[(4, 10), (52, 21)]	[0, 96]	[1.0, 0.4319526627218935]	96.0	105	56	88	117	112	99	96	81
3L	27036601	27036627	BS	heterozygous	1	FALSE	D7	[(4, 6)]	[11]	[0.47619047619047616]	27.0	27	12	29	47	33	17	38	27
3L	25739997	25740031	17.6	heterozygous	2	FALSE	D7,D4	[(10, 5), (2, 5)]	[11, 7]	[0.5769230769230769, 0.5]	27.0	27	12	29	47	33	17	38	27
3L	25615428	25615470	Rt1a	heterozygous	1	FALSE	D7	[(8, 4)]	[31]	[0.27906976744186046]	27.0	27	12	29	47	33	17	38	27
3L	25493811	25493851	invader1	heterozygous	1	FALSE	D7	[(2, 7)]	[11]	[0.45]	27.0	27	12	29	47	33	17	38	27
3L	25425191	25425195	Cr1a	heterozygous	7	FALSE	D7,D4,D3,D1,D2,D6,D8	[(12, 1), (20, 3), (22, 28), (14, 3), (28, 4), (6, 10), (36, 30)]	[4, 52, 147, 6, 77, 39, 72]	[0.7647058823529411, 0.30666666666666664, 0.25380710659898476, 0.7391304347826086, 0.29357798165137616, 0.2909090909090909, 0.4782608695652174]	9.0	2	5	14	16	8	10	9	12
3L	25279569	25279573	copia	heterozygous	5	FALSE	D8,D3,D1,D7,D2	[(8, 13), (0, 0), (15, 12), (8, 10), (18, 16)]	[81, 0, 59, 51, 68]	[0.20588235294117646, 0, 0.313953488372093, 0.2608695652173913, 0.3333333333333333]	103.0	110	68	116	109	94	106	103	74
3L	25046366	25046414	Max-element	heterozygous	1	FALSE	D7	[(18, 8)]	[42]	[0.38235294117647056]	119.0	135	84	123	130	103	132	119	83
3L	24923584	24923587	opus	heterozygous	1	FALSE	D7	[(10, 19)]	[13]	[0.6904761904761905]	133.0	143	68	123	133	141	144	142	124
3L	24738435	24738483	transib1	heterozygous	6	FALSE	D2,D6,D7,D4,D1,D3	[(51, 20), (16, 13), (31, 7), (38, 14), (45, 33), (40, 20)]	[179, 81, 89, 86, 164, 140]	[0.284, 0.2636363636363636, 0.2992125984251969, 0.37681159420289856, 0.32231404958677684, 0.3]	100.0	135	59	100	118	82	141	105	94
3L	24463188	24463222	1360	heterozygous	2	TRUE	D8,D7	[(31, 4), (6, 2)]	[84, 25]	[0.29411764705882354, 0.24242424242424243]	81.0	89	54	73	90	81	85	96	63
3L	24337161	24337163	baggins	heterozygous	1	FALSE	D7	[(15, 12)]	[51]	[0.34615384615384615]	106.0	116	80	122	69	112	106	117	65
3L	24317112	24317141	baggins	heterozygous	1	FALSE	D7	[(30, 7)]	[81]	[0.3135593220338983]	87.0	75	73	87	100	90	83	131	124
3L	24313505	24313522	gypsy2	heterozygous	2	FALSE	D1,D7	[(8, 7), (8, 7)]	[47, 33]	[0.24193548387096775, 0.3125]	334.0	344	227	366	321	334	359	429	308
3L	24287713	24287755	invader3	heterozygous	1	FALSE	D7	[(27, 2)]	[104]	[0.21804511278195488]	166.0	194	97	199	174	166	177	164	128
3L	24216504	24216504	invader2	heterozygous	6	FALSE	D7,D1,D6,D2,D4,D3	[(7, 6), (9, 0), (0, 0), (0, 0), (8, 1), (13, 4)]	[29, 31, 0, 0, 23, 20]	[0.30952380952380953, 0.225, 0, 0, 0.28125, 0.4594594594594595]	116.0	137	92	128	116	114	104	167	124
3L	24178509	24178542	Doc3-element	heterozygous	5	FALSE	D6,D4,D7,D8,D1	[(30, 31), (13, 50), (96, 46), (77, 77), (105, 76)]	[126, 120, 65, 232, 250]	[0.32620320855614976, 0.3442622950819672, 0.6859903381642513, 0.39896373056994816, 0.419953596287703]	55.0	74	50	67	34	79	55	90	48
3L	24110682	24110717	gypsy4	heterozygous	2	FALSE	D7,D3	[(18, 13), (24, 0)]	[17, 43]	[0.6458333333333334, 0.3582089552238806]	9.0	13	2	21	1	9	17	29	1
3L	23995793	23995812	F-element	heterozygous	2	FALSE	D7,D5	[(7, 8), (10, 12)]	[29, 12]	[0.3409090909090909, 0.6470588235294118]	13.0	15	13	17	0	8	23	40	0
3L	23978048	23978077	Rt1a	heterozygous	8	FALSE	D4,D7,D5,D8,D7,D5,D3,D8,D7,D1,D2,D6	[(26, 9), (41, 15), (96, 31), (0, 0), (24, 25), (25, 22), (21, 7), (13, 18), (53, 28), (70, 27), (103, 22), (25, 18)]	[114, 83, 197, 0, 88, 122, 105, 117, 169, 219, 260, 148]	[0.2348993288590604, 0.4028776978417266, 0.39197530864197533, 0, 0.35766423357664234, 0.2781065088757396, 0.21052631578947367, 0.20945945945945946, 0.324, 0.3069620253164557, 0.3246753246753247, 0.225130890052356]	61.0	62	42	59	94	58	61	80	88
3L	23849653	23849655	R1A1-element	heterozygous	3	FALSE	D7,D3,D4	[(12, 17), (19, 15), (22, 17)]	[31, 63, 44]	[0.48333333333333334, 0.35051546391752575, 0.46987951807228917]	103.0	109	60	103	101	132	109	117	101
3L	23697623	23697629	1360	heterozygous	1	FALSE	D7	[(35, 1)]	[24]	[0.6]	138.0	139	84	141	195	133	130	138	164
3L	23642663	23642680	rooA	heterozygous	1	FALSE	D7	[(6, 10)]	[62]	[0.20512820512820512]	174.0	174	103	196	226	186	165	173	215
3L	23412149	23412177	diver2	heterozygous	5	FALSE	D5,D1,D4,D2,D7	[(22, 29), (28, 19), (4, 25), (28, 24), (16, 33)]	[164, 60, 119, 164, 67]	[0.2372093023255814, 0.4392523364485981, 0.19594594594594594, 0.24074074074074073, 0.4224137931034483]	32.0	34	8	32	48	16	20	37	46
3L	23369524	23369566	F-element	heterozygous	4	FALSE	D5,D4,D7,D1	[(7, 2), (12, 2), (13, 1), (24, 3)]	[21, 22, 15, 29]	[0.3, 0.3888888888888889, 0.4827586206896552, 0.48214285714285715]	32.0	34	10	32	48	16	20	37	46
3L	23322147	23322162	mdg1	heterozygous	2	FALSE	D7,D3	[(14, 12), (16, 11)]	[41, 45]	[0.3880597014925373, 0.375]	33.0	34	10	33	48	18	20	37	46
3L	23306479	23306519	gypsy8	heterozygous	4	FALSE	D8,D7,D7,D4,D2	[(92, 114), (59, 142), (24, 74), (98, 161), (47, 62)]	[228, 202, 70, 197, 336]	[0.47465437788018433, 0.4987593052109181, 0.5833333333333334, 0.5679824561403509, 0.2449438202247191]	33.0	34	10	33	48	18	20	37	46
3L	23305651	23305698	Osvaldo	heterozygous	3	FALSE	D7,D8,D1	[(6, 40), (35, 16), (40, 8)]	[89, 122, 151]	[0.34074074074074073, 0.2947976878612717, 0.24120603015075376]	107.0	121	70	114	96	114	107	120	81
3L	23090021	23090028	1360	heterozygous	5	FALSE	D7,D2,D4,D5,D1	[(5, 3), (26, 0), (18, 4), (9, 3), (12, 0)]	[15, 75, 66, 11, 14]	[0.34782608695652173, 0.25742574257425743, 0.25, 0.5217391304347826, 0.46153846153846156]	83.0	83	49	86	48	89	101	105	43
3L	23055410	23055425	opus	heterozygous	1	FALSE	D7	[(16, 21)]	[19]	[0.6607142857142857]	80.0	80	48	82	48	88	100	104	40
3L	23051640	23051685	Cr1a	heterozygous	1	FALSE	D7	[(11, 2)]	[22]	[0.37142857142857144]	80.0	80	48	82	48	88	100	104	40
3L	23050682	23050682	Cr1a	heterozygous	2	FALSE	D7,D4	[(24, 5), (16, 2)]	[10, 38]	[0.7435897435897436, 0.32142857142857145]	7.0	6	7	2	20	12	10	6	24
3L	21120689	21120714	opus	heterozygous	1	FALSE	D7	[(8, 18)]	[50]	[0.34210526315789475]	35.0	52	30	31	72	33	35	53	86
3L	20900125	20900137	opus	heterozygous	2	FALSE	D1,D7	[(12, 24), (28, 22)]	[101, 36]	[0.26277372262773724, 0.5813953488372093]	90.0	107	81	106	98	77	90	99	86
3L	19856681	19856694	opus	heterozygous	1	FALSE	D7	[(6, 2)]	[5]	[0.6153846153846154]	114.0	114	83	120	153	101	125	85	115
3L	19468589	19468614	INE-1	heterozygous	2	FALSE	D7,D1	[(14, 15), (8, 20)]	[53, 40]	[0.35365853658536583, 0.4117647058823529]	17.0	18	10	26	8	26	17	22	14
3L	19468225	19468271	INE-1	heterozygous	1	FALSE	D7	[(9, 17)]	[7]	[0.7878787878787878]	12.0	13	4	13	0	16	12	19	0
3L	19295656	19295662	1360	heterozygous	4	FALSE	D5,D1,D3,D7	[(15, 54), (18, 38), (24, 48), (12, 27)]	[26, 27, 36, 20]	[0.7263157894736842, 0.6746987951807228, 0.6666666666666666, 0.6610169491525424]	111.0	111	108	154	102	112	124	181	102
3L	18947285	18947296	1360	heterozygous	1	FALSE	D7	[(17, 27)]	[40]	[0.5238095238095238]	34.0	28	20	34	39	38	29	50	45
3L	18717324	18717338	Stalker2	heterozygous	2	TRUE	D7,D8	[(4, 2), (3, 2)]	[17, 10]	[0.2608695652173913, 0.3333333333333333]	34.0	33	20	34	42	38	31	50	45
3L	18711498	18711513	BS	heterozygous	2	FALSE	D7,D5	[(6, 9), (12, 15)]	[10, 8]	[0.6, 0.7714285714285715]	38.0	37	22	36	50	38	41	51	49
3L	13819346	13819363	roo	heterozygous	5	FALSE	D2,D3,D6,D7,D1	[(10, 4), (14, 5), (5, 3), (12, 6), (3, 3)]	[7, 13, 9, 15, 6]	[0.6666666666666666, 0.59375, 0.47058823529411764, 0.5454545454545454, 0.5]	38.0	36	20	34	49	38	41	50	45
3L	13688781	13688784	Stalker4	homozygous	3	FALSE	D7,D5,D1	[(32, 70), (35, 67), (24, 75)]	[0, 0, 0]	[1.0, 1.0, 1.0]	60.0	90	39	71	103	56	90	53	60
3L	13580075	13580100	Quasimodo	heterozygous	1	FALSE	D7	[(16, 2)]	[16]	[0.5294117647058824]	54.0	65	47	49	76	49	68	109	54
3L	12721748	12721753	hopper	heterozygous	3	FALSE	D4,D5,D7	[(7, 20), (10, 46), (12, 48)]	[90, 53, 51]	[0.23076923076923078, 0.5137614678899083, 0.5405405405405406]	111.0	99	73	88	119	124	127	132	111
3L	9986101	9986107	Doc	heterozygous	5	FALSE	D7,D4,D3,D2,D5	[(12, 11), (4, 7), (11, 27), (9, 15), (6, 21)]	[30, 25, 31, 27, 25]	[0.4339622641509434, 0.3055555555555556, 0.5507246376811594, 0.47058823529411764, 0.5192307692307693]	102.0	115	80	118	88	85	102	145	109
3L	9395261	9395289	Doc	heterozygous	1	FALSE	D7	[(6, 3)]	[17]	[0.34615384615384615]	163.0	162	100	167	177	177	157	163	171
3L	9219313	9219347	opus	heterozygous	1	FALSE	D7	[(30, 4)]	[10]	[0.7727272727272727]	54.0	89	43	54	44	69	65	75	43
3L	8423754	8423785	mdg1	homozygous	1	FALSE	D7	[(7, 932)]	[75]	[0.9260355029585798]	88.0	88	68	99	89	82	119	115	83
3L	7194941	7194948	hobo	heterozygous	4	FALSE	D1,D3,D7,D5	[(34, 43), (27, 61), (18, 36), (44, 48)]	[31, 42, 36, 34]	[0.7129629629629629, 0.676923076923077, 0.6, 0.7301587301587301]	36.0	28	20	27	58	36	49	53	37
3L	6776830	6776839	I-element	heterozygous	1	FALSE	D7	[(9, 29)]	[12]	[0.76]	62.0	59	41	52	96	99	66	62	62
3L	6169538	6169568	Tabor	heterozygous	1	FALSE	D7	[(6, 4)]	[42]	[0.19230769230769232]	100.0	100	81	100	104	102	103	113	88
3L	2968341	2968361	mdg1	heterozygous	8	FALSE	D4,D3,D2,D8,D7,D1,D5,D6	[(11, 5), (24, 19), (18, 13), (11, 12), (21, 5), (24, 6), (16, 5), (10, 2)]	[27, 103, 67, 39, 22, 57, 47, 8]	[0.37209302325581395, 0.2945205479452055, 0.3163265306122449, 0.3709677419354839, 0.5416666666666666, 0.3448275862068966, 0.3088235294117647, 0.6]	57.0	92	37	67	56	54	79	93	57
3L	1507066	1507103	17.6	heterozygous	2	FALSE	D7,D1	[(9, 3), (9, 4)]	[16, 33]	[0.42857142857142855, 0.2826086956521739]	90.0	110	61	91	126	85	96	86	90
3L	826997	827001	mdg1	heterozygous	2	FALSE	D5,D7	[(14, 23), (6, 19)]	[19, 20]	[0.6607142857142857, 0.5555555555555556]	133.0	150	56	150	162	113	133	183	129
3L	732719	732743	opus	heterozygous	3	FALSE	D7,D3,D5	[(9, 30), (9, 31), (5, 34)]	[48, 70, 68]	[0.4482758620689655, 0.36363636363636365, 0.3644859813084112]	132.0	148	57	149	170	120	132	181	126
2R	25284699	25284706	TAHRE	heterozygous	4	FALSE	D3,D2,D1,D7	[(13, 11), (16, 14), (20, 3), (39, 11)]	[71, 78, 71, 78]	[0.25263157894736843, 0.2777777777777778, 0.24468085106382978, 0.390625]	267.0	352	178	266	296	288	262	278	267
2R	25281004	25281043	TAHRE	homozygous	6	FALSE	D1,D8,D3,D5,D6,D7	[(9, 3), (12, 6), (13, 3), (13, 12), (3, 9), (9, 11)]	[3, 3, 30, 8, 0, 2]	[0.8, 0.8571428571428571, 0.34782608695652173, 0.7575757575757576, 1.0, 0.9090909090909091]	55.0	55	49	55	58	53	81	81	44
2R	25278890	25278910	HeT-A	heterozygous	2	FALSE	D3,D7	[(25, 9), (12, 18)]	[121, 114]	[0.21935483870967742, 0.20833333333333334]	85.0	85	54	103	97	80	94	100	82
2R	23410618	23410631	Rt1b	heterozygous	1	FALSE	D7	[(36, 32)]	[41]	[0.6238532110091743]	54.0	51	43	62	56	41	58	73	54
2R	22472700	22472714	mdg1	heterozygous	1	FALSE	D7	[(3, 6)]	[19]	[0.32142857142857145]	56.0	37	46	38	83	56	60	88	71
2R	20883601	20883636	Doc	homozygous	1	FALSE	D7	[(12, 268)]	[22]	[0.9271523178807947]	58.0	58	52	58	79	39	78	102	57
2R	20600302	20600314	BS	heterozygous	4	FALSE	D7,D6,D8,D4,D8,D6	[(16, 7), (13, 3), (9, 4), (22, 19), (3, 6), (10, 3)]	[55, 38, 65, 62, 0, 0]	[0.2948717948717949, 0.2962962962962963, 0.16666666666666666, 0.39805825242718446, 1.0, 1.0]	25.0	14	22	25	22	49	32	44	37
2R	18358457	18358496	jockey	heterozygous	3	FALSE	D2,D4,D7	[(6, 5), (9, 4), (5, 7)]	[5, 4, 19]	[0.6875, 0.7647058823529411, 0.3870967741935484]	19.0	19	6	22	29	14	12	21	27
2R	18316925	18316939	opus	heterozygous	3	FALSE	D1,D7,D5	[(3, 38), (2, 34), (5, 40)]	[17, 11, 18]	[0.7068965517241379, 0.7659574468085106, 0.7142857142857143]	84.0	105	48	88	135	77	93	84	84
2R	17612873	17612878	roo	heterozygous	1	FALSE	D7	[(15, 33)]	[44]	[0.5217391304347826]	89.0	123	58	61	122	89	96	103	84
2R	15021279	15021305	mdg1	heterozygous	5	FALSE	D7,D6,D5,D1,D4	[(7, 34), (6, 3), (41, 21), (15, 4), (6, 24)]	[21, 12, 27, 44, 12]	[0.6612903225806451, 0.42857142857142855, 0.6966292134831461, 0.30158730158730157, 0.7142857142857143]	89.0	87	67	108	157	101	89	151	80
2R	14468326	14468354	roo	heterozygous	7	FALSE	D6,D5,D8,D4,D7,D1,D3	[(14, 2), (17, 2), (14, 4), (10, 6), (22, 2), (7, 3), (11, 3)]	[10, 13, 16, 20, 14, 21, 25]	[0.6153846153846154, 0.59375, 0.5294117647058824, 0.4444444444444444, 0.631578947368421, 0.3225806451612903, 0.358974358974359]	93.0	100	33	85	97	78	105	126	93
2R	13580583	13580590	opus	heterozygous	1	FALSE	D7	[(6, 16)]	[22]	[0.5]	67.0	72	60	69	67	61	61	100	67
2R	11195581	11195590	1360	heterozygous	3	FALSE	D7,D3,D5	[(9, 34), (18, 56), (20, 22)]	[27, 30, 21]	[0.6142857142857143, 0.7115384615384616, 0.6666666666666666]	42.0	69	27	56	36	44	42	76	41
2R	11076627	11076631	Doc	heterozygous	7	FALSE	D5,D3,D7,D8,D2,D1,D4	[(12, 25), (21, 20), (16, 11), (21, 14), (9, 27), (18, 13), (11, 14)]	[33, 32, 28, 41, 44, 35, 47]	[0.5285714285714286, 0.5616438356164384, 0.4909090909090909, 0.4605263157894737, 0.45, 0.4696969696969697, 0.3472222222222222]	26.0	26	14	27	37	23	25	31	35
2R	11017979	11018025	roo	heterozygous	5	FALSE	D4,D5,D6,D3,D7	[(15, 8), (16, 3), (12, 3), (23, 7), (14, 4)]	[41, 44, 18, 52, 26]	[0.359375, 0.30158730158730157, 0.45454545454545453, 0.36585365853658536, 0.4090909090909091]	53.0	53	34	42	62	61	38	65	59
2R	9871027	9871053	roo	homozygous	5	FALSE	D2,D5,D7,D1,D4,D7,D2	[(0, 0), (59, 67), (0, 0), (0, 0), (34, 62), (11, 46), (54, 58)]	[0, 8, 0, 0, 15, 9, 12]	[0, 0.9402985074626866, 0, 0, 0.8648648648648649, 0.8636363636363636, 0.9032258064516129]	100.0	108	60	96	100	77	111	111	107
2R	6781414	6781417	HMS-Beagle	heterozygous	1	FALSE	D7	[(18, 31)]	[53]	[0.4803921568627451]	122.0	135	54	100	133	88	129	126	122
2R	6290035	6290078	NOF	heterozygous	7	FALSE	D8,D1,D2,D2,D5,D4,D3,D7	[(62, 111), (6, 148), (100, 492), (3, 250), (4, 46), (45, 158), (7, 50), (39, 78)]	[251, 0, 208, 241, 0, 118, 0, 89]	[0.4080188679245283, 1.0, 0.74, 0.5121457489878543, 1.0, 0.632398753894081, 1.0, 0.5679611650485437]	92.0	143	73	86	161	91	112	123	92
2R	6289278	6289310	NOF	heterozygous	5	FALSE	D8,D5,D1,D2,D7,D5,D8,D2,D1	[(6, 426), (3, 238), (51, 703), (11, 307), (8, 147), (10, 408), (125, 834), (3, 216), (15, 350)]	[168, 447, 174, 151, 170, 150, 516, 327, 415]	[0.72, 0.3502906976744186, 0.8125, 0.6780383795309168, 0.47692307692307695, 0.7359154929577465, 0.6501694915254237, 0.4010989010989011, 0.46794871794871795]	94.0	104	75	94	88	97	120	116	85
2R	6279722	6279737	Max-element	heterozygous	3	FALSE	D4,D3,D7	[(13, 6), (14, 9), (15, 3)]	[52, 56, 37]	[0.2676056338028169, 0.2911392405063291, 0.32727272727272727]	99.0	104	54	78	99	91	124	109	101
2R	6163359	6163362	Tc1-2	heterozygous	5	FALSE	D8,D7,D4,D3,D1	[(34, 26), (19, 18), (21, 40), (48, 35), (14, 24)]	[16, 18, 5, 16, 19]	[0.7894736842105263, 0.6727272727272727, 0.9242424242424242, 0.8383838383838383, 0.6666666666666666]	34.0	34	7	20	53	20	42	42	54
2R	5908673	5908697	17.6	heterozygous	1	FALSE	D7	[(4, 1)]	[4]	[0.5555555555555556]	81.0	86	65	81	100	42	83	122	60
2R	5628610	5628651	Rt1a	heterozygous	2	TRUE	D8,D7	[(6, 6), (39, 9)]	[0, 163]	[1.0, 0.22748815165876776]	106.0	103	52	127	104	133	120	147	106
2R	5598860	5598878	accord2	heterozygous	4	FALSE	D2,D5,D7,D4	[(0, 0), (30, 58), (15, 2), (26, 20)]	[0, 63, 58, 92]	[0, 0.5827814569536424, 0.22666666666666666, 0.3333333333333333]	99.0	99	61	109	148	76	71	116	114
2R	5264473	5264474	gypsy12	heterozygous	6	FALSE	D5,D7,D8,D4,D3,D6	[(12, 13), (16, 37), (36, 31), (25, 12), (45, 39), (11, 14)]	[35, 35, 101, 106, 38, 14]	[0.4166666666666667, 0.6022727272727273, 0.39880952380952384, 0.25874125874125875, 0.6885245901639344, 0.6410256410256411]	56.0	31	58	49	56	39	62	69	57
2R	5228111	5228126	invader2	heterozygous	6	FALSE	D5,D3,D8,D2,D7,D4	[(0, 0), (11, 2), (8, 4), (13, 8), (6, 2), (8, 4)]	[0, 25, 13, 36, 8, 20]	[0, 0.34210526315789475, 0.48, 0.3684210526315789, 0.5, 0.375]	64.0	58	66	57	83	64	77	81	50
2R	5215181	5215218	baggins	heterozygous	6	FALSE	D3,D2,D4,D3,D5,D7,D6,D2	[(45, 33), (92, 31), (57, 129), (4, 54), (50, 23), (33, 2), (26, 19), (13, 60)]	[63, 116, 79, 60, 73, 67, 31, 86]	[0.5531914893617021, 0.5146443514644351, 0.7018867924528301, 0.4915254237288136, 0.5, 0.3431372549019608, 0.5921052631578947, 0.4591194968553459]	83.0	55	35	83	92	63	88	119	99
2R	5167960	5167971	INE-1	heterozygous	2	FALSE	D7,D5	[(27, 5), (26, 5)]	[52, 30]	[0.38095238095238093, 0.5081967213114754]	115.0	143	67	111	109	169	121	149	115
2R	5107294	5107297	Doc3-element	heterozygous	1	FALSE	D7	[(60, 60)]	[236]	[0.33707865168539325]	51.0	51	27	31	54	53	50	71	63
2R	5099181	5099205	Fw2	heterozygous	6	FALSE	D7,D6,D7,D8,D2,D5,D4	[(36, 49), (13, 27), (4, 24), (0, 0), (37, 52), (18, 40), (22, 41)]	[70, 52, 25, 0, 116, 66, 84]	[0.5483870967741935, 0.43478260869565216, 0.5283018867924528, 0, 0.43414634146341463, 0.46774193548387094, 0.42857142857142855]	51.0	51	27	31	54	53	50	71	62
2R	5044025	5044038	HMS-Beagle	heterozygous	1	FALSE	D7	[(8, 13)]	[13]	[0.6176470588235294]	56.0	58	29	34	59	56	54	77	62
2R	4860242	4860262	Tabor	heterozygous	2	FALSE	D7,D3	[(14, 37), (23, 35)]	[22, 174]	[0.6986301369863014, 0.25]	42.0	47	25	23	43	37	68	42	42
2R	4487976	4488015	Tabor	heterozygous	1	FALSE	D7	[(7, 5)]	[26]	[0.3157894736842105]	94.0	92	94	81	90	111	114	104	108
2R	4305978	4305997	mdg1	heterozygous	5	FALSE	D8,D5,D7,D3,D6	[(10, 3), (6, 6), (23, 6), (9, 6), (5, 5)]	[15, 26, 20, 46, 12]	[0.4642857142857143, 0.3157894736842105, 0.5918367346938775, 0.2459016393442623, 0.45454545454545453]	71.0	75	32	56	95	44	71	75	91
2R	4197775	4197777	gypsy7	heterozygous	2	FALSE	D7,D1,D1	[(12, 17), (3, 15), (13, 11)]	[44, 45, 45]	[0.3972602739726027, 0.2857142857142857, 0.34782608695652173]	85.0	65	73	85	86	64	100	99	97
2R	4102589	4102624	Quasimodo	heterozygous	1	FALSE	D7	[(18, 2)]	[27]	[0.425531914893617]	152.0	151	94	153	183	156	157	132	152
2R	3805342	3805343	Doc	heterozygous	4	FALSE	D4,D5,D2,D7	[(9, 2), (5, 6), (5, 3), (10, 4)]	[14, 24, 22, 21]	[0.44, 0.3142857142857143, 0.26666666666666666, 0.4]	12.0	9	11	21	12	12	16	24	17
2R	3565044	3565089	gypsy2	heterozygous	2	FALSE	D4,D7	[(13, 4), (14, 3)]	[71, 65]	[0.19318181818181818, 0.2073170731707317]	91.0	114	78	80	120	53	118	95	91
2R	3518746	3518759	F-element	heterozygous	1	FALSE	D7	[(19, 27)]	[74]	[0.38333333333333336]	97.0	102	60	88	97	93	111	121	110
2R	3512714	3512745	BS	heterozygous	1	FALSE	D7	[(4, 20)]	[44]	[0.35294117647058826]	106.0	111	38	88	106	54	113	129	113
2R	3133656	3133671	rooA	heterozygous	1	FALSE	D7	[(19, 2)]	[69]	[0.23333333333333334]	106.0	111	38	88	106	54	113	129	113
2R	3114024	3114045	297	heterozygous	6	FALSE	D5,D6,D1,D3,D7,D2	[(17, 4), (14, 6), (21, 10), (18, 7), (26, 13), (34, 14)]	[86, 45, 116, 65, 87, 116]	[0.19626168224299065, 0.3076923076923077, 0.2108843537414966, 0.2777777777777778, 0.30952380952380953, 0.2926829268292683]	56.0	56	34	48	84	40	77	79	72
2R	2906007	2906047	1360	homozygous	4	FALSE	D1,D8,D4,D7	[(14, 9), (23, 9), (22, 9), (6, 2)]	[55, 59, 54, 0]	[0.2948717948717949, 0.3516483516483517, 0.36470588235294116, 1.0]	62.0	97	32	69	74	61	84	62	62
2R	2700233	2700258	17.6	heterozygous	7	FALSE	D2,D8,D7,D4,D3,D5,D1	[(11, 3), (20, 3), (17, 4), (6, 5), (20, 5), (5, 2), (7, 2)]	[25, 11, 29, 21, 34, 20, 16]	[0.358974358974359, 0.6764705882352942, 0.42, 0.34375, 0.423728813559322, 0.25925925925925924, 0.36]	55.0	85	35	55	72	45	84	54	67
2R	2666079	2666121	mdg1	heterozygous	3	FALSE	D5,D1,D7	[(9, 6), (10, 13), (15, 7)]	[30, 48, 25]	[0.3333333333333333, 0.323943661971831, 0.46808510638297873]	63.0	85	35	57	79	45	86	63	69
2R	2663744	2663764	mdg1	heterozygous	2	FALSE	D7,D2	[(5, 4), (11, 5)]	[40, 49]	[0.1836734693877551, 0.24615384615384617]	130.0	163	97	129	122	130	135	133	149
2R	2169351	2169382	Tabor	heterozygous	6	FALSE	D7,D5,D1,D4,D6,D2	[(23, 15), (10, 6), (121, 97), (13, 17), (7, 24), (25, 16)]	[124, 67, 159, 36, 28, 65]	[0.2345679012345679, 0.1927710843373494, 0.5782493368700266, 0.45454545454545453, 0.5254237288135594, 0.3867924528301887]	354.0	425	277	344	377	437	406	354	346
2R	2169250	2169282	BS	heterozygous	2	FALSE	D7,D5	[(72, 81), (53, 27)]	[71, 78]	[0.6830357142857143, 0.5063291139240507]	351.0	421	276	343	375	434	402	351	346
2R	2097562	2097602	Doc	heterozygous	3	FALSE	D7,D1,D2	[(6, 2), (8, 1), (5, 1)]	[12, 25, 15]	[0.4, 0.2647058823529412, 0.2857142857142857]	351.0	414	260	329	317	374	410	377	351
2R	2096910	2096915	Stalker	heterozygous	1	FALSE	D7	[(2, 12)]	[9]	[0.6086956521739131]	329.0	398	241	302	294	344	385	366	329
2R	2006417	2006464	1360	heterozygous	3	FALSE	D7,D3,D5	[(5, 14), (41, 11), (28, 7)]	[66, 74, 53]	[0.2235294117647059, 0.4126984126984127, 0.3977272727272727]	225.0	295	119	175	245	225	242	269	222
2R	1809821	1809830	mdg1	heterozygous	1	FALSE	D7	[(15, 17)]	[114]	[0.2191780821917808]	272.0	350	152	238	272	252	350	287	283
2R	1630934	1630967	BS	heterozygous	1	FALSE	D7	[(11, 4)]	[14]	[0.5172413793103449]	145.0	167	104	103	144	145	197	168	161
2R	1349732	1349762	copia	heterozygous	1	FALSE	D7	[(2, 9)]	[21]	[0.34375]	179.0	202	177	136	179	187	228	192	163
2R	1259872	1259889	HMS-Beagle2	heterozygous	1	FALSE	D7	[(25, 2)]	[42]	[0.391304347826087]	187.0	229	86	187	223	157	133	248	196
2R	1023101	1023125	Tabor	heterozygous	2	FALSE	D7,D5	[(9, 5), (11, 4)]	[29, 37]	[0.32558139534883723, 0.28846153846153844]	109.0	126	66	94	157	86	119	120	109
2R	982689	982705	Doc	heterozygous	1	FALSE	D7	[(3, 3)]	[12]	[0.3333333333333333]	66.0	79	61	50	93	46	79	88	66
2R	725223	725242	gypsy2	heterozygous	1	FALSE	D7	[(7, 2)]	[15]	[0.375]	66.0	79	61	50	93	46	79	85	66
2R	653457	653473	gypsy7	heterozygous	1	FALSE	D7	[(7, 7)]	[19]	[0.42424242424242425]	270.0	340	238	249	270	330	277	328	268
2R	238634	238651	Max-element	heterozygous	1	FALSE	D7	[(8, 18)]	[110]	[0.19117647058823528]	108.0	124	75	97	140	108	129	129	106
2R	125486	125523	17.6	heterozygous	1	FALSE	D7	[(3, 3)]	[22]	[0.21428571428571427]	64.0	65	47	63	96	82	63	65	64
2R	60263	60297	gypsy2	heterozygous	1	FALSE	D7	[(10, 2)]	[38]	[0.24]	21.0	44	28	33	20	27	21	16	21
2R	17130	17136	pogo	homozygous	3	FALSE	D7,D3,D8	[(21, 5), (16, 2), (19, 3)]	[1, 2, 42]	[0.9629629629629629, 0.9, 0.34375]	59.0	60	29	60	62	59	50	84	48
2L	23499511	23499549	R1A1-element	heterozygous	4	FALSE	D4,D1,D3,D7	[(11, 4), (13, 4), (12, 6), (19, 11)]	[35, 54, 33, 31]	[0.3, 0.23943661971830985, 0.35294117647058826, 0.4918032786885246]	27.0	42	10	23	32	25	28	39	27
2L	23472429	23472430	Doc	heterozygous	2	FALSE	D7,D2	[(5, 14), (11, 25)]	[6, 28]	[0.76, 0.5625]	291.0	366	195	333	186	460	291	522	147
2L	23229600	23229635	Max-element	heterozygous	2	TRUE	D8,D7	[(9, 37), (6, 32)]	[185, 54]	[0.19913419913419914, 0.41304347826086957]	45.0	46	26	42	75	33	45	56	47
2L	23187230	23187279	Rt1a	heterozygous	3	FALSE	D5,D7,D8	[(27, 53), (16, 48), (29, 74)]	[66, 84, 206]	[0.547945205479452, 0.43243243243243246, 0.3333333333333333]	6.0	10	4	9	6	13	0	10	6
2L	23086385	23086393	rooA	heterozygous	4	FALSE	D4,D7,D6,D2	[(33, 25), (43, 10), (26, 8), (31, 9)]	[142, 121, 106, 156]	[0.29, 0.3045977011494253, 0.24285714285714285, 0.20408163265306123]	12.0	22	6	27	14	3	12	15	10
2L	22716970	22716988	297	heterozygous	2	FALSE	D5,D7	[(14, 35), (12, 30)]	[52, 51]	[0.48514851485148514, 0.45161290322580644]	45.0	55	25	30	53	33	45	50	59
2L	22512314	22512340	F-element	homozygous	1	FALSE	D7	[(17, 30)]	[5]	[0.9038461538461539]	92.0	156	53	92	106	92	128	148	66
2L	22421847	22421868	Doc	heterozygous	3	FALSE	D7,D1,D3	[(4, 2), (8, 2), (9, 4)]	[19, 33, 31]	[0.24, 0.23255813953488372, 0.29545454545454547]	187.0	211	125	187	149	192	236	226	115
2L	22258673	22258696	G6	heterozygous	3	FALSE	D7,D3,D6	[(13, 6), (25, 11), (11, 5)]	[39, 58, 28]	[0.3275862068965517, 0.3829787234042553, 0.36363636363636365]	56.0	63	24	75	75	55	56	67	52
2L	22251096	22251138	Cr1a	heterozygous	1	FALSE	D7	[(9, 11)]	[55]	[0.26666666666666666]	80.0	80	48	73	86	87	83	91	69
2L	21912433	21912448	HB	heterozygous	1	FALSE	D7	[(10, 2)]	[34]	[0.2608695652173913]	80.0	80	38	67	110	50	92	95	82
2L	21642107	21642148	Cr1a	heterozygous	1	FALSE	D7	[(17, 1)]	[59]	[0.23376623376623376]	68.0	90	44	66	68	64	74	88	71
2L	21354344	21354363	blood	heterozygous	2	FALSE	D7,D6	[(3, 3), (3, 2)]	[5, 6]	[0.5454545454545454, 0.45454545454545453]	66.0	66	63	77	75	60	109	80	62
2L	20911255	20911260	roo	heterozygous	2	FALSE	D7,D1	[(15, 38), (24, 49)]	[30, 50]	[0.6385542168674698, 0.5934959349593496]	43.0	49	24	44	43	28	57	58	42
2L	20637018	20637053	Quasimodo	homozygous	1	FALSE	D7	[(4, 10)]	[0]	[1.0]	93.0	99	54	55	93	93	116	124	84
2L	20260814	20260823	hobo	heterozygous	2	FALSE	D3,D7	[(33, 37), (16, 24)]	[29, 24]	[0.7070707070707071, 0.625]	58.0	65	37	43	76	35	58	109	79
2L	20173893	20173940	invader3	heterozygous	3	FALSE	D7,D6,D5	[(17, 9), (6, 8), (22, 7)]	[38, 41, 76]	[0.40625, 0.2545454545454545, 0.2761904761904762]	58.0	65	37	43	76	35	58	109	79
2L	20108359	20108371	opus	heterozygous	1	FALSE	D7	[(23, 33)]	[40]	[0.5833333333333334]	71.0	69	46	44	71	71	94	103	83
2L	19914641	19914642	pogo	heterozygous	2	FALSE	D5,D7	[(16, 25), (13, 21)]	[20, 18]	[0.6721311475409836, 0.6538461538461539]	33.0	26	30	38	77	28	60	33	53
2L	16264403	16264440	mdg1	homozygous	4	FALSE	D1,D2,D7,D5	[(77, 823), (46, 688), (78, 951), (38, 615)]	[35, 26, 33, 24]	[0.9625668449197861, 0.9657894736842105, 0.9689265536723164, 0.9645494830132939]	81.0	86	50	73	72	81	105	99	101
2L	14618911	14618943	opus	heterozygous	1	FALSE	D7	[(6, 4)]	[17]	[0.37037037037037035]	30.0	46	16	29	59	21	35	30	31
2L	14466180	14466217	hopper	heterozygous	8	FALSE	D3,D8,D4,D5,D1,D2,D6,D7	[(22, 5), (13, 4), (12, 3), (11, 2), (14, 5), (13, 3), (3, 2), (20, 2)]	[58, 30, 34, 27, 55, 31, 16, 50]	[0.3176470588235294, 0.3617021276595745, 0.30612244897959184, 0.325, 0.25675675675675674, 0.3404255319148936, 0.23809523809523808, 0.3055555555555556]	30.0	46	16	29	59	21	35	30	31
2L	13271984	13271991	F-element	heterozygous	1	FALSE	D7	[(21, 26)]	[34]	[0.5802469135802469]	122.0	155	65	124	130	65	143	120	122
2L	11317637	11317648	BS	heterozygous	1	FALSE	D7	[(43, 18)]	[14]	[0.8133333333333334]	107.0	111	68	135	107	117	90	155	105
2L	10948006	10948049	BS	heterozygous	7	FALSE	D7,D2,D5,D8,D8,D6,D7,D6,D4,D1	[(44, 3), (25, 7), (5, 23), (8, 155), (33, 20), (10, 66), (14, 113), (28, 23), (39, 32), (5, 91)]	[309, 408, 0, 0, 0, 0, 0, 150, 0, 0]	[0.13202247191011235, 0.07272727272727272, 1.0, 1.0, 1.0, 1.0, 1.0, 0.2537313432835821, 1.0, 1.0]	88.0	88	47	85	109	64	112	116	96
2L	10594270	10594310	opus	heterozygous	2	TRUE	D7,D8	[(6, 3), (3, 2)]	[2, 7]	[0.8181818181818182, 0.4166666666666667]	77.0	87	53	57	88	69	77	92	87
2L	6101285	6101286	S-element	heterozygous	6	FALSE	D2,D6,D4,D1,D3,D7	[(10, 1), (8, 4), (6, 3), (17, 3), (19, 4), (15, 3)]	[32, 12, 35, 45, 21, 18]	[0.2558139534883721, 0.5, 0.20454545454545456, 0.3076923076923077, 0.5227272727272727, 0.5]	96.0	99	66	96	107	96	95	104	68
2L	4019932	4019942	opus	heterozygous	1	FALSE	D7	[(11, 29)]	[23]	[0.6349206349206349]	17.0	18	9	17	15	19	14	24	24
2L	901334	901346	jockey	heterozygous	7	FALSE	D2,D6,D7,D5,D3,D1,D8	[(15, 15), (3, 9), (12, 29), (15, 30), (11, 27), (21, 25), (12, 12)]	[46, 8, 21, 37, 41, 79, 72]	[0.39473684210526316, 0.6, 0.6612903225806451, 0.5487804878048781, 0.4810126582278481, 0.368, 0.25]	60.0	93	18	60	77	50	60	93	60
2L	63557	63561	roo	heterozygous	2	FALSE	D5,D7	[(28, 37), (18, 28)]	[25, 20]	[0.7222222222222222, 0.696969696969697]	85.0	77	84	116	85	108	74	123	94
Y	3632209	3632212	Stalker	homozygous	1	FALSE	D2	[(25, 18)]	[1]	[0.9772727272727273]	85.0	77	84	116	85	108	74	123	94
Y	3280410	3280429	17.6	heterozygous	3	FALSE	D8,D3,D2	[(18, 4), (14, 5), (10, 5)]	[25, 38, 37]	[0.46808510638297873, 0.3333333333333333, 0.28846153846153844]	85.0	77	84	116	85	108	74	123	94
Y	3247503	3247504	aurora-element	heterozygous	2	TRUE	D1,D2	[(15, 4), (31, 5)]	[64, 81]	[0.2289156626506024, 0.3076923076923077]	89.0	88	78	89	134	78	150	125	93
Y	3021790	3021793	Rt1b	homozygous	2	TRUE	D2,D1	[(8, 22), (13, 15)]	[0, 0]	[1.0, 1.0]	80.0	80	44	81	57	111	91	98	59
Y	3014978	3014993	TART-A	heterozygous	8	FALSE	D1,D5,D4,D8,D3,D7,D6,D7,D2,D4	[(45, 12), (30, 13), (20, 3), (3, 2), (51, 19), (27, 8), (34, 13), (14, 16), (27, 37), (42, 35)]	[163, 125, 0, 0, 106, 134, 137, 156, 121, 121]	[0.2590909090909091, 0.25595238095238093, 1.0, 1.0, 0.3977272727272727, 0.20710059171597633, 0.2554347826086957, 0.16129032258064516, 0.34594594594594597, 0.3888888888888889]	80.0	80	44	81	57	111	91	98	59
Y	2979031	2979066	opus	heterozygous	5	FALSE	D4,D5,D8,D2,D7	[(2, 2), (3, 2), (2, 2), (3, 2), (6, 2)]	[5, 11, 6, 5, 10]	[0.4444444444444444, 0.3125, 0.4, 0.5, 0.4444444444444444]	74.0	72	50	76	83	61	96	89	74
Y	2846035	2846044	HeT-A	heterozygous	2	FALSE	D2,D5	[(35, 8), (29, 6)]	[123, 133]	[0.25903614457831325, 0.20833333333333334]	125.0	113	90	141	125	119	145	150	154
Y	2842052	2842053	HeT-A	heterozygous	1	FALSE	D2	[(5, 1)]	[3]	[0.6666666666666666]	76.0	76	70	54	116	50	79	85	102
Y	2780370	2780404	mdg1	heterozygous	8	FALSE	D1,D8,D2,D3,D6,D4,D7,D5	[(13, 4), (7, 4), (4, 3), (11, 4), (3, 2), (10, 5), (5, 2), (8, 6)]	[11, 2, 3, 11, 1, 1, 1, 7]	[0.6071428571428571, 0.8461538461538461, 0.7, 0.5769230769230769, 0.8333333333333334, 0.9375, 0.875, 0.6666666666666666]	48.0	75	9	37	52	48	54	56	34
Y	2639476	2639503	HMS-Beagle	heterozygous	3	FALSE	D2,D3,D7	[(8, 4), (9, 4), (8, 4)]	[14, 22, 14]	[0.46153846153846156, 0.37142857142857144, 0.46153846153846156]	125.0	142	112	120	126	125	156	180	101
Y	2120523	2120547	HMS-Beagle	heterozygous	1	FALSE	D2	[(8, 10)]	[11]	[0.6206896551724138]	89.0	92	39	92	89	65	109	89	103
Y	1925508	1925528	mdg1	heterozygous	6	FALSE	D1,D4,D3,D6,D8,D2	[(22, 14), (8, 6), (18, 15), (9, 6), (13, 5), (18, 13)]	[67, 31, 70, 21, 43, 40]	[0.34951456310679613, 0.3111111111111111, 0.32038834951456313, 0.4166666666666667, 0.29508196721311475, 0.43661971830985913]	100.0	100	64	93	108	125	105	100	86
Y	1764736	1764784	Doc	heterozygous	1	FALSE	D2	[(2, 2)]	[1]	[0.8]	77.0	72	68	82	69	88	77	82	89
Y	1705384	1705386	gypsy8	heterozygous	2	FALSE	D7,D2	[(27, 15), (42, 11)]	[18, 24]	[0.7, 0.6883116883116883]	137.0	141	77	137	179	138	126	143	134
Y	1110954	1110954	Circe	heterozygous	3	FALSE	D8,D1,D2	[(5, 1), (5, 2), (7, 3)]	[2, 2, 6]	[0.75, 0.7777777777777778, 0.625]	105.0	110	80	108	113	127	105	92	72
Y	1056284	1056296	Quasimodo	heterozygous	3	FALSE	D6,D1,D6,D2	[(6, 5), (16, 4), (5, 4), (15, 4)]	[18, 75, 30, 65]	[0.3793103448275862, 0.21052631578947367, 0.23076923076923078, 0.2261904761904762]	85.0	117	57	85	107	65	116	108	73
Y	956409	956437	R1A1-element	heterozygous	4	FALSE	D2,D6,D4,D3	[(59, 35), (50, 13), (34, 11), (46, 17)]	[204, 84, 128, 171]	[0.31543624161073824, 0.42857142857142855, 0.26011560693641617, 0.2692307692307692]	124.0	101	85	124	134	138	116	139	146
Y	895864	895873	1360	heterozygous	3	FALSE	D4,D2,D3	[(46, 24), (65, 18), (76, 9)]	[212, 291, 316]	[0.24822695035460993, 0.22192513368983957, 0.2119700748129676]	43.0	44	22	41	50	16	43	47	69
Y	885677	885724	1360	heterozygous	4	FALSE	D2,D5,D1,D4	[(10, 14), (15, 0), (22, 10), (11, 3)]	[18, 30, 113, 6]	[0.5714285714285714, 0.3333333333333333, 0.2206896551724138, 0.7]	40.0	40	19	46	40	27	53	65	45
Y	789484	789528	opus	heterozygous	7	FALSE	D8,D3,D4,D5,D2,D7,D1	[(5, 3), (10, 5), (3, 2), (6, 3), (7, 2), (12, 7), (10, 4)]	[3, 12, 11, 5, 3, 6, 8]	[0.7272727272727273, 0.5555555555555556, 0.3125, 0.6428571428571429, 0.75, 0.76, 0.6363636363636364]	97.0	77	57	116	111	134	97	102	83
Y	360415	360416	mdg1	heterozygous	1	FALSE	D2	[(25, 10)]	[38]	[0.4794520547945205]	114.0	129	75	114	150	94	132	135	98
Y	288313	288345	Max-element	heterozygous	7	FALSE	D1,D4,D8,D5,D2,D7,D6	[(12, 16), (22, 53), (13, 5), (17, 14), (10, 5), (12, 6), (7, 8)]	[77, 86, 35, 78, 30, 28, 13]	[0.26666666666666666, 0.4658385093167702, 0.33962264150943394, 0.28440366972477066, 0.3333333333333333, 0.391304347826087, 0.5357142857142857]	114.0	129	75	114	150	94	132	135	98
Y	246356	246356	Quasimodo	homozygous	1	FALSE	D2,D2	[(14, 57), (103, 17)]	[12, 12]	[0.8554216867469879, 0.9090909090909091]	127.0	140	68	132	127	117	169	161	115
Y	132628	132673	Stalker2	heterozygous	3	FALSE	D3,D2,D8	[(7, 4), (4, 2), (11, 6)]	[9, 2, 7]	[0.55, 0.75, 0.7083333333333334]	29.0	28	20	29	44	40	22	55	42
Y	45669	45671	mdg1	heterozygous	2	FALSE	D3,D2	[(4, 1), (3, 6)]	[11, 27]	[0.3125, 0.25]	68.0	39	19	68	76	39	81	87	70
X	23531425	23531441	R2-element	heterozygous	4	FALSE	D3,D6,D2,D5,D3	[(167, 58), (91, 21), (51, 23), (137, 80), (41, 11)]	[206, 141, 181, 236, 162]	[0.5220417633410673, 0.4426877470355731, 0.2901960784313726, 0.47902869757174393, 0.24299065420560748]	71.0	77	47	85	83	69	65	98	71
X	23241487	23241487	G-element	heterozygous	2	FALSE	D8,D2	[(9, 29), (13, 6)]	[123, 49]	[0.2360248447204969, 0.27941176470588236]	80.0	90	79	80	102	64	95	94	74
X	23223678	23223727	R1A1-element	heterozygous	2	TRUE	D2,D1	[(34, 23), (68, 3)]	[151, 145]	[0.27403846153846156, 0.3287037037037037]	82.0	89	41	75	68	95	82	86	103
X	22730129	22730178	BS3	heterozygous	3	FALSE	D4,D7,D2	[(16, 20), (19, 11), (9, 10)]	[49, 58, 66]	[0.4235294117647059, 0.3409090909090909, 0.2235294117647059]	92.0	92	71	122	104	90	115	95	90
X	22714916	22714964	297	heterozygous	5	FALSE	D1,D2,D8,D3,D5	[(6, 11), (15, 15), (7, 17), (19, 43), (14, 16)]	[20, 22, 33, 51, 57]	[0.4594594594594595, 0.5769230769230769, 0.42105263157894735, 0.5486725663716814, 0.3448275862068966]	61.0	85	29	61	79	53	66	92	57
X	22495401	22495414	Tabor	heterozygous	1	FALSE	D2	[(3, 12)]	[32]	[0.3191489361702128]	100.0	113	57	104	100	73	106	137	71
X	22373661	22373664	R1A1-element	heterozygous	5	FALSE	D5,D5,D1,D3,D2,D7	[(143, 18), (142, 85), (198, 93), (2, 13), (132, 75), (70, 113)]	[569, 392, 736, 0, 425, 637]	[0.22054794520547946, 0.3667205169628433, 0.28334956183057447, 1.0, 0.3275316455696203, 0.22317073170731708]	81.0	76	50	68	123	81	97	88	90
X	22372229	22372252	R1A1-element	heterozygous	7	FALSE	D4,D6,D5,D3,D2,D7,D8,D4	[(5, 36), (38, 31), (123, 43), (137, 35), (145, 51), (47, 79), (98, 71), (72, 45)]	[160, 94, 165, 173, 98, 81, 78, 61]	[0.20398009950248755, 0.4233128834355828, 0.5015105740181269, 0.4985507246376812, 0.6666666666666666, 0.6086956521739131, 0.6842105263157895, 0.6573033707865169]	78.0	64	45	78	86	52	96	101	90
X	21954502	21954529	Rt1b	homozygous	1	FALSE	D2	[(6, 3)]	[0]	[1.0]	29.0	25	17	48	43	24	39	66	29
X	21779284	21779296	ZAM	heterozygous	4	FALSE	D4,D1,D8,D2	[(50, 40), (39, 30), (108, 49), (21, 5)]	[187, 87, 126, 82]	[0.3249097472924188, 0.4423076923076923, 0.5547703180212014, 0.24074074074074073]	35.0	35	16	74	53	34	49	89	34
X	21751942	21751943	springer	heterozygous	2	FALSE	D3,D2	[(20, 3), (28, 3)]	[80, 75]	[0.22330097087378642, 0.29245283018867924]	52.0	52	13	52	76	37	51	68	89
X	21666948	21666948	F-element	heterozygous	4	FALSE	D6,D3,D7,D2	[(8, 10), (12, 5), (8, 31), (30, 40)]	[15, 47, 25, 43]	[0.5454545454545454, 0.265625, 0.609375, 0.6194690265486725]	90.0	79	25	95	107	68	93	112	90
X	21640697	21640715	Stalker2	heterozygous	3	FALSE	D2,D8,D7	[(3, 2), (3, 4), (3, 3)]	[7, 10, 12]	[0.4166666666666667, 0.4117647058823529, 0.3333333333333333]	69.0	69	55	68	85	83	77	97	60
X	21181100	21181130	INE-1	heterozygous	3	FALSE	D1,D7,D2	[(10, 14), (19, 11), (9, 6)]	[32, 36, 44]	[0.42857142857142855, 0.45454545454545453, 0.2542372881355932]	51.0	36	44	51	74	57	54	53	47
X	21175039	21175051	jockey	homozygous	2	FALSE	D3,D2	[(25, 20), (41, 28)]	[0, 0]	[1.0, 1.0]	79.0	115	66	73	82	67	111	94	79
X	20783184	20783213	INE-1	heterozygous	1	FALSE	D2	[(3, 8)]	[32]	[0.2558139534883721]	62.0	73	43	68	98	47	62	89	60
X	20672732	20672733	S-element	homozygous	4	FALSE	D7,D1,D3,D2	[(5, 17), (4, 19), (9, 23), (13, 19)]	[0, 0, 0, 1]	[1.0, 1.0, 1.0, 0.9696969696969697]	65.0	86	50	45	78	52	82	74	65
X	20595804	20595827	Tabor	heterozygous	1	FALSE	D2	[(2, 7)]	[23]	[0.28125]	96.0	99	41	59	96	81	101	108	97
X	20313947	20313959	jockey	homozygous	3	FALSE	D2,D5,D1	[(36, 29), (19, 36), (24, 23)]	[0, 0, 1]	[1.0, 1.0, 0.9791666666666666]	72.0	72	53	81	97	62	82	126	70
X	19824594	19824602	hobo	homozygous	1	FALSE	D2	[(18, 55)]	[0]	[1.0]	56.0	61	29	80	70	50	56	127	52
X	16251061	16251075	hopper	heterozygous	1	FALSE	D2	[(6, 15)]	[21]	[0.5]	127.0	127	107	129	156	145	116	126	142
X	16225765	16225777	roo	heterozygous	1	FALSE	D2	[(4, 2)]	[5]	[0.5454545454545454]	54.0	54	51	52	53	61	94	70	64
X	15850518	15850535	opus	heterozygous	3	FALSE	D5,D2,D3	[(7, 21), (12, 25), (9, 32)]	[6, 3, 7]	[0.8235294117647058, 0.925, 0.8541666666666666]	75.0	89	41	79	76	69	75	106	70
X	15841395	15841416	INE-1	heterozygous	2	FALSE	D2,D8	[(6, 4), (8, 9)]	[27, 24]	[0.2702702702702703, 0.4146341463414634]	59.0	76	22	77	58	41	92	98	59
X	14813402	14813426	mdg1	heterozygous	2	FALSE	D7,D2	[(8, 21), (4, 35)]	[16, 16]	[0.6444444444444445, 0.7090909090909091]	82.0	82	64	92	100	49	84	122	56
X	14768891	14768927	ZAM	heterozygous	1	FALSE	D2	[(3, 24)]	[19]	[0.5869565217391305]	94.0	87	68	94	100	96	137	110	94
X	14327109	14327112	mdg1	homozygous	4	FALSE	D2,D8,D5,D7	[(24, 24), (20, 9), (17, 29), (11, 22)]	[0, 16, 0, 0]	[1.0, 0.6444444444444445, 1.0, 1.0]	65.0	65	34	36	77	63	71	94	69
X	13998981	13999003	BS	heterozygous	1	FALSE	D2	[(4, 15)]	[11]	[0.6333333333333333]	85.0	83	57	113	85	79	106	109	103
X	13584775	13584788	mdg1	heterozygous	1	FALSE	D2	[(2, 14)]	[16]	[0.5]	75.0	69	65	75	86	80	93	78	58
X	13401802	13401825	mdg1	heterozygous	2	FALSE	D2,D6	[(3, 7), (11, 2)]	[13, 3]	[0.43478260869565216, 0.8125]	116.0	131	72	127	129	147	109	116	77
X	11784366	11784389	BS	heterozygous	2	FALSE	D2,D3	[(10, 24), (7, 19)]	[10, 19]	[0.7727272727272727, 0.5777777777777777]	105.0	108	48	125	161	86	105	119	101
X	11646679	11646701	FB	heterozygous	5	FALSE	D4,D5,D1,D2,D8	[(18, 13), (28, 15), (19, 12), (13, 8), (3, 7)]	[38, 36, 26, 9, 18]	[0.4492753623188406, 0.5443037974683544, 0.543859649122807, 0.7, 0.35714285714285715]	61.0	76	27	51	68	46	74	87	61
X	11312675	11312710	BS	heterozygous	1	FALSE	D2	[(6, 7)]	[7]	[0.65]	39.0	38	33	32	39	65	45	48	49
X	10183697	10183700	mdg3	homozygous	8	FALSE	D5,D2,D6,D7,D3,D8,D1,D4	[(22, 14), (27, 30), (13, 8), (8, 11), (19, 18), (27, 24), (25, 17), (16, 14)]	[34, 0, 13, 21, 30, 30, 17, 28]	[0.5142857142857142, 1.0, 0.6176470588235294, 0.475, 0.5522388059701493, 0.6296296296296297, 0.711864406779661, 0.5172413793103449]	45.0	45	33	35	39	67	46	48	49
X	9951449	9951461	Tabor	homozygous	1	FALSE	D2	[(26, 19)]	[0]	[1.0]	86.0	128	75	86	71	88	112	86	73
X	8812372	8812392	hopper	heterozygous	2	FALSE	D7,D2	[(4, 15), (6, 18)]	[8, 14]	[0.7037037037037037, 0.631578947368421]	102.0	118	74	82	108	115	102	136	99
X	8417282	8417326	BS	heterozygous	4	FALSE	D1,D2,D4,D7	[(6, 4), (9, 6), (5, 5), (4, 4)]	[37, 26, 19, 32]	[0.2127659574468085, 0.36585365853658536, 0.3448275862068966, 0.2]	102.0	118	74	82	108	115	102	136	99
X	8294776	8294819	hobo	heterozygous	6	FALSE	D3,D3,D4,D8,D6,D7,D4,D2,D3	[(101, 616), (84, 426), (12, 561), (6, 469), (17, 226), (58, 639), (42, 424), (22, 475), (13, 606)]	[1296, 1408, 962, 1143, 833, 1627, 1892, 737, 1319]	[0.3561847988077496, 0.2659019812304484, 0.3732899022801303, 0.29357231149567364, 0.2258364312267658, 0.29991394148020656, 0.19762510602205258, 0.4027552674230146, 0.3194014447884417]	99.0	99	47	99	104	55	108	93	104
X	7847047	7847069	hopper	heterozygous	4	FALSE	D6,D1,D2,D5	[(4, 2), (6, 2), (5, 2), (9, 3)]	[8, 19, 17, 26]	[0.42857142857142855, 0.2962962962962963, 0.2916666666666667, 0.3157894736842105]	65.0	110	45	84	65	63	96	86	62
X	7209439	7209470	BS	heterozygous	1	FALSE	D2	[(3, 9)]	[28]	[0.3]	102.0	149	64	128	91	102	136	135	83
X	7030288	7030325	Tabor	heterozygous	4	FALSE	D8,D2,D4,D7	[(4, 23), (3, 7), (2, 3), (9, 8)]	[4, 2, 12, 10]	[0.8709677419354839, 0.8333333333333334, 0.29411764705882354, 0.6296296296296297]	61.0	61	43	52	77	61	62	77	96
X	6751692	6751737	mdg1	homozygous	1	FALSE	D2	[(3, 8)]	[0]	[1.0]	88.0	88	37	85	91	102	107	109	87
X	6492602	6492643	opus	heterozygous	1	FALSE	D2	[(2, 22)]	[23]	[0.5106382978723404]	93.0	124	52	82	144	137	90	93	113
X	5447008	5447028	mdg1	heterozygous	1	FALSE	D2	[(4, 8)]	[28]	[0.3]	100.0	108	63	124	126	92	90	114	100
X	5338755	5338794	opus	homozygous	1	FALSE	D2	[(2, 2)]	[0]	[1.0]	144.0	152	101	144	130	168	192	152	127
X	4700451	4700482	jockey	homozygous	5	FALSE	D3,D7,D2,D6,D8	[(11, 13), (10, 1), (9, 12), (6, 3), (11, 4)]	[5, 18, 4, 6, 9]	[0.8275862068965517, 0.3793103448275862, 0.84, 0.6, 0.625]	65.0	99	34	48	104	80	65	64	77
X	4694049	4694059	BS	homozygous	1	FALSE	D2	[(22, 18)]	[0]	[1.0]	94.0	80	57	90	94	106	100	114	108
X	4092647	4092669	BS	heterozygous	1	FALSE	D2	[(3, 11)]	[20]	[0.4117647058823529]	123.0	123	64	105	115	135	156	125	124
X	3465270	3465270	hopper	homozygous	5	FALSE	D4,D7,D1,D2,D3	[(14, 1), (6, 10), (14, 4), (9, 13), (16, 5)]	[23, 0, 1, 1, 10]	[0.39473684210526316, 1.0, 0.9473684210526315, 0.9565217391304348, 0.6774193548387096]	83.0	84	64	83	101	59	88	125	66
X	2869733	2869755	opus	heterozygous	1	FALSE	D2	[(2, 6)]	[16]	[0.3333333333333333]	111.0	111	72	136	121	81	134	169	85
X	2616442	2616470	HMS-Beagle	heterozygous	6	FALSE	D3,D8,D2,D1,D7,D5	[(42, 4), (29, 20), (31, 22), (33, 25), (33, 29), (26, 33)]	[32, 22, 29, 28, 16, 15]	[0.5897435897435898, 0.6901408450704225, 0.6463414634146342, 0.6744186046511628, 0.7948717948717948, 0.7972972972972973]	59.0	93	30	47	79	33	59	68	86
X	2133569	2133588	BS	homozygous	1	FALSE	D2	[(3, 11)]	[0]	[1.0]	54.0	51	33	32	67	56	77	66	54
X	1955588	1955629	Stalker2	heterozygous	6	FALSE	D4,D7,D2,D1,D6,D8	[(9, 5), (12, 9), (11, 7), (9, 3), (3, 2), (9, 2)]	[17, 11, 15, 45, 8, 15]	[0.45161290322580644, 0.65625, 0.5454545454545454, 0.21052631578947367, 0.38461538461538464, 0.4230769230769231]	104.0	104	60	113	102	90	120	129	115
X	1598886	1598906	opus	heterozygous	2	FALSE	D2,D5	[(20, 51), (11, 32)]	[21, 16]	[0.7717391304347826, 0.7288135593220338]	48.0	59	43	43	73	76	46	51	48
X	1518120	1518163	BS	homozygous	1	FALSE	D2	[(8, 20)]	[1]	[0.9655172413793104]	74.0	78	64	72	142	74	70	105	93
X	1074265	1074306	Rt1b	homozygous	7	FALSE	D3,D5,D8,D2,D6,D1,D7,D2	[(9, 519), (19, 753), (13, 952), (13, 552), (8, 268), (14, 378), (17, 1575), (2, 412)]	[26, 18, 30, 30, 4, 35, 14, 29]	[0.9530685920577617, 0.9772151898734177, 0.9698492462311558, 0.9495798319327731, 0.9857142857142858, 0.9180327868852459, 0.9912826899128269, 0.9345372460496614]	43.0	33	24	31	45	44	45	76	43
X	148215	148241	BS	heterozygous	7	FALSE	D2,D3,D7,D4,D6,D5,D1	[(3, 8), (6, 13), (5, 18), (5, 16), (8, 12), (7, 20), (6, 17)]	[29, 29, 22, 18, 6, 21, 23]	[0.275, 0.3958333333333333, 0.5111111111111111, 0.5384615384615384, 0.7692307692307693, 0.5625, 0.5]	45.0	33	26	33	46	45	45	78	47
X	116449	116490	HeT-A	homozygous	4	FALSE	D3,D1,D5,D2	[(22, 22), (32, 13), (32, 74), (11, 6)]	[4, 8, 128, 0]	[0.9166666666666666, 0.8490566037735849, 0.452991452991453, 1.0]	45.0	33	24	33	46	45	45	78	48
X	113971	114012	TAHRE	heterozygous	5	FALSE	D5,D4,D6,D2,D5,D3	[(4, 7), (25, 11), (11, 3), (76, 9), (43, 0), (52, 8)]	[31, 30, 45, 31, 72, 40]	[0.2619047619047619, 0.5454545454545454, 0.23728813559322035, 0.7327586206896551, 0.3739130434782609, 0.6]	57.0	41	31	52	57	65	70	95	72
X	96013	96038	TAHRE	heterozygous	3	FALSE	D3,D2,D1	[(22, 11), (18, 13), (31, 15)]	[42, 43, 56]	[0.44, 0.4189189189189189, 0.45098039215686275]	27.0	17	12	21	37	27	28	34	39
4	1314313	1314341	TAHRE	homozygous	3	FALSE	D1,D2,D3	[(17, 18), (18, 9), (11, 9)]	[29, 5, 25]	[0.546875, 0.84375, 0.4444444444444444]	91.0	91	64	109	96	64	112	141	82
4	937849	937895	1360	heterozygous	2	FALSE	D7,D2	[(7, 19), (6, 24)]	[61, 47]	[0.2988505747126437, 0.38961038961038963]	98.0	142	88	111	98	96	94	109	99
4	562386	562433	FB	heterozygous	3	FALSE	D8,D6,D2	[(11, 8), (14, 10), (7, 18)]	[43, 35, 22]	[0.3064516129032258, 0.4067796610169492, 0.5319148936170213]	94.0	94	55	78	107	117	113	102	83
4	414013	414044	opus	homozygous	1	FALSE	D2	[(15, 2)]	[0]	[1.0]	105.0	99	78	91	111	129	110	150	105
4	208974	208996	opus	heterozygous	1	FALSE	D2	[(6, 4)]	[21]	[0.3225806451612903]	67.0	68	51	67	99	51	67	82	89
4	195824	195834	opus	heterozygous	1	FALSE	D2	[(27, 29)]	[14]	[0.8]	106.0	102	55	112	122	91	106	135	119
3R	31295872	31295875	Transpac	heterozygous	4	FALSE	D1,D5,D3,D2	[(15, 31), (8, 32), (4, 48), (14, 37)]	[39, 42, 33, 30]	[0.5411764705882353, 0.4878048780487805, 0.611764705882353, 0.6296296296296297]	96.0	94	62	96	96	98	101	150	88
3R	29333735	29333742	hobo	heterozygous	4	FALSE	D1,D7,D2,D3	[(17, 42), (35, 84), (46, 77), (36, 61)]	[58, 64, 68, 72]	[0.5042735042735043, 0.6502732240437158, 0.643979057591623, 0.5739644970414202]	0.0	0	19	33	0	0	42	47	0
3R	28435077	28435080	mdg1	heterozygous	4	FALSE	D1,D3,D5,D2	[(8, 23), (20, 40), (14, 31), (8, 37)]	[37, 40, 44, 44]	[0.45588235294117646, 0.6, 0.5056179775280899, 0.5056179775280899]	118.0	115	86	162	116	118	154	186	118
3R	25833723	25833763	BS	heterozygous	5	FALSE	D5,D2,D3,D6,D1	[(3, 2), (3, 2), (5, 2), (2, 2), (5, 2)]	[5, 8, 14, 4, 6]	[0.5, 0.38461538461538464, 0.3333333333333333, 0.5, 0.5384615384615384]	122.0	120	87	174	120	122	166	191	134
3R	23866002	23866010	297	heterozygous	2	TRUE	D2,D1	[(12, 9), (2, 9)]	[24, 10]	[0.4666666666666667, 0.5238095238095238]	123.0	115	92	162	123	124	154	191	118
3R	22884847	22884879	opus	homozygous	1	FALSE	D2	[(22, 13)]	[9]	[0.7954545454545454]	127.0	115	93	162	132	127	154	199	118
3R	21749213	21749217	roo	heterozygous	2	TRUE	D2,D1	[(50, 45), (36, 35)]	[69, 31]	[0.5792682926829268, 0.696078431372549]	127.0	115	93	162	132	127	154	199	118
3R	21610051	21610087	FB	heterozygous	4	FALSE	D3,D5,D7,D2	[(11, 15), (13, 9), (17, 38), (6, 12)]	[78, 50, 72, 57]	[0.25, 0.3055555555555556, 0.4330708661417323, 0.24]	82.0	104	56	90	91	66	82	124	81
3R	20753636	20753666	mdg1	heterozygous	1	FALSE	D2	[(12, 11)]	[60]	[0.27710843373493976]	71.0	69	34	74	83	50	84	87	71
3R	20263586	20263595	FB	heterozygous	4	FALSE	D5,D1,D3,D2	[(6, 43), (13, 27), (16, 42), (8, 29)]	[13, 15, 28, 23]	[0.7903225806451613, 0.7272727272727273, 0.6744186046511628, 0.6166666666666667]	70.0	69	34	74	83	50	83	87	70
3R	18606573	18606610	Tabor	homozygous	1	FALSE	D2,D2	[(28, 7), (6, 3)]	[6, 13]	[0.8536585365853658, 0.4090909090909091]	90.0	110	38	90	101	88	66	122	113
3R	15112417	15112441	BS	heterozygous	2	FALSE	D3,D2	[(5, 15), (9, 18)]	[61, 74]	[0.24691358024691357, 0.26732673267326734]	88.0	80	39	57	88	97	93	110	106
3R	13221511	13221526	G2	heterozygous	6	FALSE	D4,D6,D7,D2,D1,D5	[(15, 22), (5, 14), (11, 13), (34, 26), (28, 13), (24, 29)]	[24, 24, 25, 33, 28, 25]	[0.6065573770491803, 0.4418604651162791, 0.4897959183673469, 0.6451612903225806, 0.5942028985507246, 0.6794871794871795]	107.0	113	78	95	135	107	94	122	110
3R	12572572	12572579	opus	heterozygous	4	FALSE	D5,D1,D2,D8	[(41, 33), (28, 36), (52, 20), (37, 26)]	[61, 40, 62, 52]	[0.5481481481481482, 0.6153846153846154, 0.5373134328358209, 0.5478260869565217]	125.0	145	65	99	150	102	125	156	137
3R	12333742	12333753	opus	heterozygous	1	FALSE	D2	[(6, 30)]	[73]	[0.3302752293577982]	49.0	49	19	34	50	28	52	69	55
3R	11752757	11752789	Tabor	heterozygous	1	FALSE	D2	[(5, 12)]	[50]	[0.2537313432835821]	117.0	133	74	120	117	87	126	88	118
3R	10460378	10460386	opus	heterozygous	4	FALSE	D1,D4,D7,D2	[(21, 22), (9, 26), (34, 14), (26, 20)]	[42, 50, 32, 43]	[0.5058823529411764, 0.4117647058823529, 0.6, 0.5168539325842697]	58.0	72	32	48	73	43	58	85	61
3R	9839819	9839830	mdg1	heterozygous	2	TRUE	D2,D1	[(13, 8), (9, 3)]	[32, 34]	[0.39622641509433965, 0.2608695652173913]	83.0	81	92	83	111	66	95	93	68
3R	9148939	9148962	Rt1a	heterozygous	2	FALSE	D5,D2	[(9, 22), (10, 25)]	[36, 47]	[0.4626865671641791, 0.4268292682926829]	94.0	106	67	81	94	107	88	124	102
3R	8724713	8724728	opus	heterozygous	1	FALSE	D2	[(3, 21)]	[49]	[0.3287671232876712]	99.0	101	75	88	98	110	103	123	99
3R	8491908	8491911	Tabor	heterozygous	4	FALSE	D7,D3,D5,D2	[(8, 30), (19, 43), (20, 50), (16, 41)]	[45, 42, 49, 45]	[0.4578313253012048, 0.5961538461538461, 0.5882352941176471, 0.5588235294117647]	117.0	117	76	112	119	124	119	118	108
3R	8073410	8073420	jockey	heterozygous	5	FALSE	D5,D3,D7,D2,D1	[(28, 28), (29, 29), (20, 19), (35, 27), (27, 37)]	[33, 45, 20, 33, 29]	[0.6292134831460674, 0.5631067961165048, 0.6610169491525424, 0.6526315789473685, 0.6881720430107527]	108.0	118	59	109	110	108	105	144	98
3R	7736711	7736729	Stalker2	heterozygous	3	FALSE	D3,D2,D7	[(15, 5), (11, 3), (11, 4)]	[34, 13, 26]	[0.37037037037037035, 0.5185185185185185, 0.36585365853658536]	44.0	44	19	39	60	40	50	58	52
3R	7486062	7486082	BS	heterozygous	2	TRUE	D1,D2	[(7, 35), (8, 32)]	[34, 41]	[0.5526315789473685, 0.49382716049382713]	107.0	101	37	110	107	65	115	131	107
3R	7267414	7267418	copia	heterozygous	4	FALSE	D7,D2,D1,D5	[(2, 10), (8, 30), (7, 14), (4, 18)]	[6, 15, 15, 13]	[0.6666666666666666, 0.7169811320754716, 0.5833333333333334, 0.6285714285714286]	72.0	70	40	72	74	60	81	83	92
3R	6419050	6419074	BS	heterozygous	3	FALSE	D5,D2,D7	[(8, 7), (10, 3), (5, 5)]	[3, 11, 6]	[0.8333333333333334, 0.5416666666666666, 0.625]	48.0	42	29	49	44	48	56	55	60
3R	6121335	6121368	opus	heterozygous	1	FALSE	D2	[(4, 5)]	[32]	[0.21951219512195122]	39.0	38	27	43	39	34	51	45	53
3R	4947539	4947565	INE-1	heterozygous	2	FALSE	D8,D2	[(3, 20), (23, 5)]	[72, 53]	[0.24210526315789474, 0.345679012345679]	68.0	94	27	68	79	55	74	90	66
3R	4824235	4824240	Quasimodo	heterozygous	7	FALSE	D7,D5,D6,D1,D8,D2,D3	[(12, 13), (11, 25), (3, 5), (8, 12), (8, 22), (16, 26), (18, 16)]	[13, 13, 2, 15, 54, 13, 20]	[0.6578947368421053, 0.7346938775510204, 0.8, 0.5714285714285714, 0.35714285714285715, 0.7636363636363637, 0.6296296296296297]	88.0	70	45	93	88	50	101	97	89
3R	4803959	4804004	BS	heterozygous	1	FALSE	D2	[(4, 18)]	[68]	[0.24444444444444444]	71.0	100	36	56	78	42	71	84	85
3R	4755017	4755030	F-element	heterozygous	1	FALSE	D2	[(6, 3)]	[26]	[0.2571428571428571]	92.0	97	65	80	79	92	103	135	96
3R	3981402	3981433	Rt1a	heterozygous	2	FALSE	D4,D2	[(9, 2), (12, 7)]	[18, 27]	[0.3793103448275862, 0.41304347826086957]	48.0	47	24	67	61	52	38	73	48
3R	3906438	3906480	Osvaldo	heterozygous	5	FALSE	D8,D3,D2,D5,D7	[(48, 126), (176, 100), (4, 80), (224, 152), (13, 2)]	[538, 397, 140, 371, 0]	[0.2443820224719101, 0.4101040118870728, 0.375, 0.5033467202141901, 1.0]	66.0	74	51	66	86	57	66	96	58
3R	3811261	3811266	Idefix	heterozygous	3	FALSE	D5,D1,D2	[(12, 14), (9, 13), (11, 17)]	[65, 74, 89]	[0.2857142857142857, 0.22916666666666666, 0.23931623931623933]	109.0	107	59	110	97	109	111	129	119
3R	3616425	3616441	rooA	heterozygous	1	FALSE	D2	[(43, 15)]	[126]	[0.31521739130434784]	80.0	81	40	80	78	95	89	93	59
3R	3613607	3613645	rooA	heterozygous	5	FALSE	D3,D2,D7,D1,D5	[(75, 4), (35, 4), (44, 5), (58, 7), (55, 6)]	[281, 160, 145, 151, 129]	[0.21944444444444444, 0.19597989949748743, 0.25257731958762886, 0.30092592592592593, 0.32105263157894737]	79.0	79	44	81	93	58	73	107	103
3R	3385037	3385040	accord2	heterozygous	3	FALSE	D5,D5,D5,D3,D2	[(100, 40), (4, 55), (23, 32), (130, 9), (43, 37)]	[176, 129, 124, 218, 86]	[0.4430379746835443, 0.31382978723404253, 0.30726256983240224, 0.38935574229691877, 0.4819277108433735]	43.0	57	27	34	46	43	49	71	41
3R	3380504	3380538	gypsy8	heterozygous	4	FALSE	D1,D6,D8,D2	[(54, 57), (36, 1), (71, 71), (54, 47)]	[200, 121, 247, 126]	[0.35691318327974275, 0.23417721518987342, 0.36503856041131105, 0.44493392070484583]	103.0	108	75	103	87	110	118	103	79
3R	3176095	3176099	Stalker4	heterozygous	3	FALSE	D3,D1,D2	[(15, 9), (19, 30), (16, 16)]	[71, 114, 55]	[0.25263157894736843, 0.3006134969325153, 0.367816091954023]	97.0	97	71	121	108	95	102	115	82
3R	3017463	3017476	Doc	heterozygous	2	FALSE	D7,D2	[(9, 82), (106, 79)]	[45, 58]	[0.6691176470588235, 0.7613168724279835]	71.0	71	49	56	109	74	67	87	91
3R	2969873	2969882	accord2	heterozygous	3	FALSE	D2,D8,D6	[(9, 9), (22, 12), (8, 5)]	[64, 93, 30]	[0.21951219512195122, 0.2677165354330709, 0.3023255813953488]	114.0	114	84	99	164	129	107	138	140
3R	2879211	2879228	transib4	heterozygous	7	FALSE	D1,D2,D3,D7,D8,D6,D4	[(36, 23), (50, 4), (26, 16), (26, 6), (38, 13), (20, 6), (35, 15)]	[77, 54, 62, 89, 37, 33, 67]	[0.4338235294117647, 0.5, 0.40384615384615385, 0.2644628099173554, 0.5795454545454546, 0.4406779661016949, 0.42735042735042733]	114.0	114	84	99	164	129	107	138	140
3R	2502460	2502505	Cr1a	heterozygous	3	FALSE	D2,D8,D8,D2,D4	[(10, 7), (3, 16), (21, 10), (19, 6), (13, 4)]	[0, 46, 72, 55, 70]	[1.0, 0.2923076923076923, 0.30097087378640774, 0.3125, 0.19540229885057472]	114.0	114	84	99	164	129	107	138	140
3R	2488929	2488977	baggins	heterozygous	8	FALSE	D2,D2,D7,D1,D8,D1,D4,D3,D1,D2,D6,D5,D4	[(64, 23), (7, 5), (65, 25), (8, 8), (63, 11), (14, 3), (62, 30), (26, 4), (41, 6), (6, 5), (17, 14), (8, 11), (7, 5)]	[29, 0, 36, 51, 22, 0, 50, 42, 39, 60, 32, 0, 0]	[0.75, 1.0, 0.7142857142857143, 0.23880597014925373, 0.7708333333333334, 1.0, 0.647887323943662, 0.4166666666666667, 0.5465116279069767, 0.15492957746478872, 0.49206349206349204, 1.0, 1.0]	89.0	89	43	76	97	74	110	103	93
3R	2473911	2473918	G2	heterozygous	1	FALSE	D2	[(8, 15)]	[47]	[0.32857142857142857]	41.0	48	18	41	63	21	43	59	39
3R	2467900	2467935	F-element	heterozygous	3	FALSE	D2,D2,D7,D1	[(62, 43), (9, 22), (20, 15), (40, 49)]	[213, 69, 47, 195]	[0.330188679245283, 0.31, 0.4268292682926829, 0.31338028169014087]	50.0	55	36	42	57	50	57	78	45
3R	2430341	2430370	Doc2-element	heterozygous	1	FALSE	D2	[(29, 28)]	[129]	[0.3064516129032258]	110.0	113	52	125	110	92	107	125	117
3R	2424049	2424049	Ivk	heterozygous	1	FALSE	D2	[(11, 8)]	[72]	[0.2087912087912088]	127.0	127	72	131	130	136	124	157	123
3R	2335748	2335788	baggins	heterozygous	2	FALSE	D2,D4	[(50, 2), (0, 0)]	[92, 0]	[0.3611111111111111, 0]	110.0	120	68	67	132	115	144	110	101
3R	2327898	2327904	roo	heterozygous	2	FALSE	D2,D7	[(7, 1), (11, 5)]	[15, 10]	[0.34782608695652173, 0.6153846153846154]	102.0	122	51	102	115	84	98	102	102
3R	1948610	1948653	Doc2-element	heterozygous	1	FALSE	D2	[(8, 6)]	[28]	[0.3333333333333333]	106.0	106	72	110	81	106	120	130	83
3R	1825183	1825203	mdg1	heterozygous	1	FALSE	D2	[(10, 14)]	[58]	[0.2926829268292683]	134.0	140	83	116	140	160	134	146	106
3R	1606307	1606344	Stalker	heterozygous	4	FALSE	D5,D4,D7,D2	[(8, 5), (5, 5), (8, 5), (7, 4)]	[25, 16, 23, 28]	[0.34210526315789475, 0.38461538461538464, 0.3611111111111111, 0.28205128205128205]	95.0	96	59	94	99	95	111	111	90
3R	1357315	1357354	HMS-Beagle	heterozygous	2	FALSE	D7,D2	[(13, 9), (4, 13)]	[29, 27]	[0.43137254901960786, 0.38636363636363635]	86.0	86	61	96	77	98	86	104	92
3R	1305610	1305630	diver2	heterozygous	1	FALSE	D2	[(13, 6)]	[39]	[0.3275862068965517]	113.0	124	69	92	142	111	124	113	125
3R	1282521	1282546	Tabor	heterozygous	1	FALSE	D2	[(6, 14)]	[42]	[0.3225806451612903]	57.0	79	43	57	102	47	80	101	48
3R	1049714	1049717	Burdock	heterozygous	3	FALSE	D7,D3,D2	[(6, 14), (5, 20), (9, 18)]	[17, 8, 22]	[0.5405405405405406, 0.7575757575757576, 0.5510204081632653]	63.0	57	55	76	63	58	82	83	70
3R	889499	889516	Doc2-element	heterozygous	2	FALSE	D2,D5	[(25, 8), (28, 11)]	[102, 81]	[0.24444444444444444, 0.325]	63.0	57	55	76	63	58	82	83	70
3R	888447	888488	Doc2-element	heterozygous	1	FALSE	D2	[(5, 23)]	[89]	[0.23931623931623933]	63.0	57	55	76	63	58	82	83	70
3R	360979	360984	17.6	heterozygous	1	FALSE	D2	[(3, 14)]	[23]	[0.425]	51.0	47	52	50	60	58	51	70	48
3R	360640	360660	BS	homozygous	3	FALSE	D4,D2,D7	[(3, 14), (2, 7), (3, 6)]	[1, 0, 1]	[0.9444444444444444, 1.0, 0.9]	51.0	45	52	49	60	57	51	69	47
3R	338452	338493	Stalker	heterozygous	1	FALSE	D2	[(7, 5)]	[20]	[0.375]	49.0	41	49	48	57	55	51	65	44
3R	195162	195189	Stalker4	heterozygous	1	FALSE	D2	[(19, 3)]	[26]	[0.4583333333333333]	51.0	47	52	50	60	58	51	70	48
3L	27989303	27989350	1360	heterozygous	1	FALSE	D2	[(10, 8)]	[50]	[0.2647058823529412]	49.0	41	49	48	57	55	51	65	44
3L	27985464	27985488	Doc	heterozygous	2	FALSE	D2,D5	[(14, 5), (10, 3)]	[15, 19]	[0.5588235294117647, 0.40625]	51.0	45	52	49	60	57	51	69	47
3L	27955721	27955725	roo	heterozygous	4	FALSE	D5,D2,D1,D6	[(3, 3), (4, 7), (3, 8), (3, 1)]	[10, 4, 8, 9]	[0.375, 0.7333333333333333, 0.5789473684210527, 0.3076923076923077]	66.0	58	55	66	99	65	90	95	82
3L	27899703	27899748	Stalker	heterozygous	2	TRUE	D1,D2	[(7, 0), (5, 3)]	[22, 9]	[0.2413793103448276, 0.47058823529411764]	54.0	64	26	56	61	41	54	82	48
3L	27796574	27796585	Idefix	heterozygous	2	FALSE	D2,D5	[(11, 11), (10, 6)]	[33, 43]	[0.4, 0.2711864406779661]	83.0	98	74	109	86	75	102	83	81
3L	27671175	27671179	copia	heterozygous	4	FALSE	D2,D1,D3,D5	[(6, 14), (5, 16), (9, 20), (4, 22)]	[24, 30, 33, 19]	[0.45454545454545453, 0.4117647058823529, 0.46774193548387094, 0.5777777777777777]	63.0	71	38	51	65	43	72	88	63
3L	27650871	27650872	Doc2-element	heterozygous	4	FALSE	D8,D6,D2,D5	[(61, 25), (44, 13), (98, 14), (70, 23)]	[161, 38, 44, 300]	[0.3481781376518219, 0.6, 0.717948717948718, 0.2366412213740458]	88.0	86	77	103	140	62	106	124	88
3L	27628490	27628508	Max-element	heterozygous	5	FALSE	D6,D8,D2,D8,D3,D5	[(20, 4), (8, 3), (13, 4), (10, 14), (20, 12), (23, 17)]	[56, 66, 68, 59, 59, 62]	[0.3, 0.14285714285714285, 0.2, 0.2891566265060241, 0.3516483516483517, 0.39215686274509803]	88.0	86	77	103	140	62	106	124	88
3L	27377560	27377582	gypsy6	heterozygous	3	FALSE	D2,D1,D3	[(10, 6), (6, 2), (12, 2)]	[43, 30, 47]	[0.2711864406779661, 0.21052631578947367, 0.22950819672131148]	96.0	89	60	125	78	98	111	116	96
3L	27345710	27345753	HMS-Beagle2	heterozygous	1	FALSE	D2	[(24, 2)]	[69]	[0.2736842105263158]	100.0	136	51	100	132	76	116	111	94
3L	26852676	26852676	1360	homozygous	5	FALSE	D6,D2,D1,D5,D3	[(18, 15), (62, 54), (36, 60), (52, 46), (48, 67)]	[4, 1, 3, 1, 2]	[0.8918918918918919, 0.9914529914529915, 0.9696969696969697, 0.98989898989899, 0.9829059829059829]	27.0	27	8	27	46	10	19	36	28
3L	26030928	26030972	gypsy8	heterozygous	1	FALSE	D2	[(3, 42)]	[80]	[0.36]	55.0	48	33	55	60	20	62	60	69
3L	25893668	25893671	I-element	heterozygous	5	FALSE	D5,D1,D7,D2,D3	[(24, 27), (16, 31), (13, 38), (25, 38), (29, 29)]	[28, 34, 36, 42, 29]	[0.6455696202531646, 0.5802469135802469, 0.5862068965517241, 0.6, 0.6666666666666666]	84.0	103	46	84	94	73	96	118	71
3L	25793545	25793561	F-element	heterozygous	4	FALSE	D8,D5,D1,D5,D2	[(63, 13), (47, 13), (99, 31), (12, 30), (104, 53)]	[130, 175, 100, 136, 143]	[0.36893203883495146, 0.2553191489361702, 0.5652173913043478, 0.23595505617977527, 0.5233333333333333]	52.0	60	32	54	52	39	52	65	47
3L	25516282	25516308	G-element	heterozygous	2	FALSE	D2,D3	[(17, 14), (6, 13)]	[25, 25]	[0.5535714285714286, 0.4318181818181818]	139.0	133	88	117	178	139	173	210	170
3L	25326885	25326903	F-element	heterozygous	1	FALSE	D2	[(6, 6)]	[26]	[0.3157894736842105]	139.0	133	88	117	178	139	173	210	170
3L	24896029	24896048	I-element	heterozygous	5	FALSE	D2,D3,D7,D1,D5	[(11, 24), (15, 16), (2, 8), (7, 16), (7, 13)]	[24, 5, 3, 10, 7]	[0.5932203389830508, 0.8611111111111112, 0.7692307692307693, 0.696969696969697, 0.7407407407407407]	139.0	133	88	117	178	139	173	210	170
3L	24777110	24777117	Max-element	heterozygous	1	FALSE	D2	[(18, 19)]	[105]	[0.2605633802816901]	107.0	107	51	66	118	93	130	175	156
3L	24713429	24713432	Cr1a	heterozygous	1	FALSE	D2	[(15, 1)]	[46]	[0.25806451612903225]	210.0	210	130	172	251	195	256	322	266
3L	24309711	24309723	Rt1c	heterozygous	1	FALSE	D2	[(35, 10)]	[97]	[0.31690140845070425]	185.0	185	102	150	211	168	213	277	246
3L	24242513	24242517	INE-1	homozygous	5	FALSE	D5,D6,D8,D2,D2,D1	[(24, 43), (10, 24), (15, 25), (4, 32), (27, 48), (21, 25)]	[24, 7, 25, 0, 15, 0]	[0.7362637362637363, 0.8292682926829268, 0.6153846153846154, 1.0, 0.8333333333333334, 1.0]	177.0	177	98	147	205	162	208	274	241
3L	24178720	24178722	Doc3-element	heterozygous	4	FALSE	D6,D2,D8,D1	[(30, 31), (73, 3), (77, 77), (105, 76)]	[126, 184, 232, 250]	[0.32620320855614976, 0.2923076923076923, 0.39896373056994816, 0.419953596287703]	95.0	101	99	99	83	86	87	121	95
3L	24156344	24156388	baggins	heterozygous	2	FALSE	D2,D8	[(11, 21), (10, 15)]	[59, 83]	[0.3516483516483517, 0.23148148148148148]	47.0	62	20	40	50	52	41	65	47
3L	24154711	24154711	BS3	heterozygous	3	FALSE	D4,D8,D2	[(3, 56), (6, 41), (2, 29)]	[80, 84, 60]	[0.4244604316546763, 0.35877862595419846, 0.34065934065934067]	92.0	154	62	94	110	73	141	92	83
3L	24117582	24117582	diver2	heterozygous	8	FALSE	D5,D1,D2,D6,D7,D3,D8,D4	[(72, 4), (39, 2), (48, 11), (18, 6), (37, 12), (56, 7), (69, 11), (44, 5)]	[8, 15, 14, 17, 7, 52, 10, 8]	[0.9047619047619048, 0.7321428571428571, 0.8082191780821918, 0.5853658536585366, 0.875, 0.5478260869565217, 0.8888888888888888, 0.8596491228070176]	48.0	48	11	65	68	42	63	58	48
3L	24061884	24061891	17.6	heterozygous	1	FALSE	D2	[(11, 12)]	[78]	[0.22772277227722773]	102.0	109	60	101	114	93	108	123	102
3L	23843243	23843244	gypsy3	homozygous	3	FALSE	D2,D7,D5,D2	[(3, 102), (78, 30), (47, 18), (117, 27)]	[15, 5, 122, 15]	[0.875, 0.9557522123893806, 0.34759358288770054, 0.9056603773584906]	102.0	109	60	101	114	93	108	123	102
3L	23818947	23818951	Stalker	heterozygous	1	FALSE	D2	[(7, 40)]	[61]	[0.4351851851851852]	102.0	109	60	101	114	93	108	123	102
3L	23788307	23788349	X-element	heterozygous	5	FALSE	D4,D3,D7,D2,D5	[(62, 11), (43, 2), (51, 5), (43, 12), (45, 8)]	[103, 178, 157, 100, 115]	[0.4147727272727273, 0.20179372197309417, 0.26291079812206575, 0.3548387096774194, 0.31547619047619047]	83.0	92	66	83	101	79	80	92	99
3L	23783504	23783509	297	heterozygous	3	FALSE	D1,D2,D5	[(8, 11), (8, 11), (5, 7)]	[16, 2, 5]	[0.5428571428571428, 0.9047619047619048, 0.7058823529411765]	55.0	55	33	58	63	39	89	50	71
3L	23550475	23550484	invader1	heterozygous	4	FALSE	D2,D8,D5,D3	[(9, 2), (11, 7), (16, 12), (15, 6)]	[22, 37, 50, 24]	[0.3333333333333333, 0.32727272727272727, 0.358974358974359, 0.4666666666666667]	68.0	85	35	68	88	77	75	67	64
3L	23407256	23407259	Quasimodo	homozygous	5	FALSE	D1,D7,D8,D3,D2	[(7, 12), (14, 13), (7, 9), (10, 17), (16, 21)]	[11, 0, 59, 22, 0]	[0.6333333333333333, 1.0, 0.21333333333333335, 0.5510204081632653, 1.0]	106.0	114	79	113	127	102	106	148	81
3L	23378398	23378437	opus	heterozygous	4	FALSE	D5,D2,D3,D4	[(3, 6), (8, 7), (3, 5), (8, 9)]	[4, 2, 6, 3]	[0.6923076923076923, 0.8823529411764706, 0.5714285714285714, 0.85]	59.0	84	27	58	103	48	94	102	59
3L	23180548	23180548	hopper	heterozygous	3	FALSE	D2,D3,D7	[(9, 9), (21, 14), (11, 8)]	[43, 114, 40]	[0.29508196721311475, 0.2348993288590604, 0.3220338983050847]	114.0	114	67	114	136	85	136	138	113
3L	22819638	22819658	Quasimodo	homozygous	3	FALSE	D5,D4,D2	[(3, 6), (2, 3), (5, 1)]	[2, 4, 0]	[0.8181818181818182, 0.5555555555555556, 1.0]	101.0	116	75	98	120	95	115	107	101
3L	22613861	22613865	hobo	heterozygous	3	FALSE	D7,D5,D2	[(5, 34), (9, 36), (25, 38)]	[9, 15, 20]	[0.8125, 0.75, 0.7590361445783133]	104.0	101	67	135	148	96	122	145	104
3L	22323612	22323617	roo	heterozygous	3	FALSE	D2,D7,D3	[(36, 46), (21, 24), (28, 58)]	[36, 24, 45]	[0.6949152542372882, 0.6521739130434783, 0.6564885496183206]	115.0	108	65	121	106	132	124	115	144
3L	20334211	20334213	17.6	heterozygous	1	FALSE	D2	[(14, 8)]	[18]	[0.55]	76.0	76	31	75	98	94	85	95	66
3L	20323352	20323352	Rt1b	heterozygous	3	FALSE	D5,D2,D7	[(13, 19), (5, 28), (10, 10)]	[81, 78, 38]	[0.2831858407079646, 0.2972972972972973, 0.3448275862068966]	82.0	94	55	82	84	73	86	134	57
3L	19407379	19407382	mdg1	heterozygous	3	FALSE	D5,D1,D2	[(22, 25), (21, 30), (20, 43)]	[54, 51, 52]	[0.46534653465346537, 0.5, 0.5478260869565217]	82.0	94	55	82	84	73	86	134	57
3L	19122807	19122837	mdg1	heterozygous	2	FALSE	D2,D5	[(3, 2), (4, 2)]	[7, 4]	[0.4166666666666667, 0.6]	106.0	154	93	112	106	106	118	149	99
3L	18815377	18815377	HMS-Beagle	heterozygous	1	FALSE	D2	[(23, 45)]	[18]	[0.7906976744186046]	63.0	63	33	57	75	45	75	91	66
3L	18711486	18711513	mdg1	heterozygous	1	FALSE	D2	[(3, 4)]	[19]	[0.2692307692307692]	96.0	97	90	93	96	96	105	106	91
3L	18564409	18564420	BS	heterozygous	2	FALSE	D7,D2	[(11, 13), (11, 20)]	[10, 15]	[0.7058823529411765, 0.6739130434782609]	89.0	120	79	96	74	89	127	101	67
3L	17315621	17315631	opus	heterozygous	1	FALSE	D2	[(3, 15)]	[49]	[0.26865671641791045]	80.0	80	50	91	71	86	88	115	80
3L	17067633	17067645	I-element	heterozygous	3	FALSE	D1,D2,D3	[(13, 17), (23, 28), (9, 43)]	[22, 37, 38]	[0.5769230769230769, 0.5795454545454546, 0.5777777777777777]	80.0	80	50	91	71	86	88	115	80
3L	17046964	17046967	roo	heterozygous	4	FALSE	D2,D5,D1,D3	[(6, 36), (5, 32), (9, 34), (11, 24)]	[17, 7, 18, 4]	[0.711864406779661, 0.8409090909090909, 0.7049180327868853, 0.8974358974358975]	112.0	107	84	126	151	88	127	138	112
3L	16677722	16677727	Quasimodo	heterozygous	3	FALSE	D2,D4,D1	[(9, 14), (9, 5), (7, 10)]	[3, 3, 6]	[0.8846153846153846, 0.8235294117647058, 0.7391304347826086]	105.0	94	88	109	131	105	113	135	104
3L	15899742	15899784	BS	heterozygous	6	FALSE	D8,D2,D6,D3,D4,D5	[(8, 9), (4, 6), (6, 7), (3, 11), (7, 7), (8, 8)]	[7, 6, 0, 12, 1, 7]	[0.7083333333333334, 0.625, 1.0, 0.5384615384615384, 0.9333333333333333, 0.6956521739130435]	102.0	102	50	96	118	77	114	170	117
3L	14271758	14271804	BS	homozygous	1	FALSE	D2	[(3, 1)]	[0]	[1.0]	64.0	66	33	64	82	48	73	84	56
3L	13819349	13819364	roo	heterozygous	5	FALSE	D2,D3,D6,D7,D1	[(10, 4), (14, 5), (5, 3), (12, 6), (3, 3)]	[7, 13, 9, 15, 6]	[0.6666666666666666, 0.59375, 0.47058823529411764, 0.5454545454545454, 0.5]	54.0	49	33	54	59	39	68	54	67
3L	13580085	13580122	BS	homozygous	4	FALSE	D2,D4,D3,D1	[(4, 20), (2, 18), (3, 32), (17, 12)]	[3, 3, 51, 2]	[0.8888888888888888, 0.8695652173913043, 0.4069767441860465, 0.9354838709677419]	69.0	80	62	52	69	44	97	81	69
3L	13537456	13537492	BS	heterozygous	5	FALSE	D3,D7,D4,D5,D2	[(9, 8), (5, 10), (5, 8), (8, 10), (6, 9)]	[66, 38, 40, 43, 42]	[0.20481927710843373, 0.2830188679245283, 0.24528301886792453, 0.29508196721311475, 0.2631578947368421]	67.0	75	47	59	72	67	67	89	50
3L	9986101	9986116	Doc	heterozygous	5	FALSE	D7,D4,D3,D2,D5	[(12, 11), (4, 7), (11, 27), (9, 15), (6, 21)]	[30, 25, 31, 27, 25]	[0.4339622641509434, 0.3055555555555556, 0.5507246376811594, 0.47058823529411764, 0.5192307692307693]	48.0	48	25	56	37	37	67	86	60
3L	9925566	9925576	hobo	heterozygous	2	FALSE	D2,D7	[(50, 46), (23, 30)]	[50, 36]	[0.6575342465753424, 0.5955056179775281]	50.0	33	27	48	68	50	64	59	57
3L	9518367	9518370	mdg1	heterozygous	4	FALSE	D2,D3,D5,D1	[(9, 28), (10, 28), (8, 28), (10, 34)]	[32, 31, 23, 21]	[0.5362318840579711, 0.5507246376811594, 0.6101694915254238, 0.676923076923077]	50.0	33	27	48	68	50	64	59	57
3L	9219314	9219346	BS	heterozygous	4	FALSE	D1,D5,D2,D8	[(22, 5), (41, 3), (27, 4), (4, 2)]	[29, 27, 27, 0]	[0.48214285714285715, 0.6197183098591549, 0.5344827586206896, 1.0]	50.0	33	27	48	68	50	64	59	57
3L	8014029	8014054	BS	heterozygous	1	FALSE	D2	[(5, 13)]	[37]	[0.32727272727272727]	69.0	61	40	77	72	69	66	77	71
3L	5414969	5414973	roo	heterozygous	2	TRUE	D2,D1	[(30, 54), (20, 29)]	[28, 32]	[0.75, 0.6049382716049383]	69.0	61	40	77	72	69	66	77	71
3L	4671031	4671043	opus	heterozygous	1	FALSE	D2	[(23, 43)]	[30]	[0.6875]	69.0	61	40	77	72	69	66	77	71
3L	3883278	3883282	roo	heterozygous	2	FALSE	D5,D2	[(11, 32), (17, 40)]	[18, 21]	[0.7049180327868853, 0.7307692307692307]	86.0	78	55	97	85	86	97	95	106
3L	3856391	3856412	mdg1	heterozygous	1	FALSE	D2	[(9, 26)]	[67]	[0.3431372549019608]	114.0	109	71	124	109	114	122	132	119
3L	3688289	3688297	BS	heterozygous	2	FALSE	D2,D5	[(6, 44), (2, 22)]	[51, 51]	[0.49504950495049505, 0.32]	81.0	81	38	81	94	66	104	92	49
3L	2574969	2574989	BS	heterozygous	2	FALSE	D7,D2	[(17, 49), (7, 46)]	[54, 57]	[0.55, 0.4818181818181818]	106.0	106	72	109	117	80	120	117	93
3L	2424992	2425002	Tabor	heterozygous	2	TRUE	D2,D1	[(2, 32), (3, 13)]	[52, 44]	[0.3953488372093023, 0.26666666666666666]	90.0	82	90	99	111	87	106	96	81
3L	2216569	2216581	BS	heterozygous	3	FALSE	D7,D2,D1	[(4, 26), (37, 25), (23, 22)]	[34, 57, 41]	[0.46875, 0.5210084033613446, 0.5232558139534884]	89.0	108	47	89	118	97	96	85	88
3L	1199449	1199456	BS	heterozygous	1	FALSE	D2	[(16, 24)]	[23]	[0.6349206349206349]	49.0	49	32	62	33	39	66	52	56
3L	638517	638529	I-element	heterozygous	4	FALSE	D3,D5,D1,D2	[(7, 36), (6, 30), (13, 36), (5, 29)]	[29, 28, 32, 28]	[0.5972222222222222, 0.5625, 0.6049382716049383, 0.5483870967741935]	66.0	75	37	87	66	48	102	85	61
3L	139664	139668	copia	heterozygous	3	FALSE	D2,D3,D7	[(19, 31), (26, 32), (11, 44)]	[49, 40, 29]	[0.5050505050505051, 0.5918367346938775, 0.6547619047619048]	58.0	70	35	59	74	34	49	88	58
2R	23822961	23822973	Rt1b	homozygous	6	FALSE	D3,D6,D8,D1,D2,D4	[(70, 68), (18, 14), (26, 27), (61, 46), (4, 26), (46, 44)]	[0, 16, 29, 0, 0, 0]	[1.0, 0.6666666666666666, 0.6463414634146342, 1.0, 1.0, 1.0]	86.0	100	55	80	93	94	70	89	86
2R	22409327	22409352	opus	heterozygous	3	FALSE	D2,D1,D7	[(8, 15), (9, 11), (4, 6)]	[29, 22, 6]	[0.4423076923076923, 0.47619047619047616, 0.625]	101.0	132	73	108	121	95	110	101	95
2R	21412650	21412661	opus	heterozygous	2	TRUE	D1,D2	[(8, 27), (6, 16)]	[48, 62]	[0.42168674698795183, 0.2619047619047619]	101.0	89	63	101	118	93	109	119	107
2R	20600300	20600307	Doc	heterozygous	1	FALSE	D2	[(41, 4)]	[84]	[0.3488372093023256]	86.0	86	64	86	97	81	103	97	73
2R	20436756	20436761	17.6	heterozygous	3	FALSE	D2,D3,D1	[(8, 21), (10, 24), (15, 19)]	[15, 9, 14]	[0.6590909090909091, 0.7906976744186046, 0.7083333333333334]	77.0	72	65	90	87	67	84	77	90
2R	20002915	20002931	Tabor	heterozygous	1	FALSE	D2	[(2, 18)]	[71]	[0.21978021978021978]	77.0	72	65	90	87	67	84	77	90
2R	19920675	19920689	mdg1	heterozygous	3	FALSE	D2,D3,D1	[(9, 3), (8, 6), (5, 6)]	[19, 24, 26]	[0.3870967741935484, 0.3684210526315789, 0.2972972972972973]	95.0	87	66	100	102	95	110	117	89
2R	18358449	18358478	jockey	heterozygous	3	FALSE	D7,D2,D4	[(5, 7), (6, 5), (9, 4)]	[19, 5, 4]	[0.3870967741935484, 0.6875, 0.7647058823529411]	61.0	61	44	82	86	59	80	109	54
2R	18316925	18316939	Tabor	heterozygous	1	FALSE	D2	[(9, 36)]	[27]	[0.625]	85.0	99	60	85	98	55	93	81	86
2R	14648878	14648899	opus	heterozygous	3	FALSE	D5,D7,D2	[(9, 28), (7, 15), (11, 41)]	[49, 36, 66]	[0.43023255813953487, 0.3793103448275862, 0.4406779661016949]	87.0	101	69	81	89	97	64	123	87
2R	13580562	13580590	jockey	heterozygous	3	FALSE	D3,D4,D2	[(9, 9), (6, 1), (3, 10)]	[49, 16, 37]	[0.26865671641791045, 0.30434782608695654, 0.26]	86.0	74	54	86	93	86	70	102	93
2R	13224175	13224178	S-element	heterozygous	5	FALSE	D5,D3,D7,D8,D2	[(12, 18), (16, 35), (6, 20), (4, 17), (11, 26)]	[32, 42, 25, 74, 54]	[0.4838709677419355, 0.5483870967741935, 0.5098039215686274, 0.22105263157894736, 0.4065934065934066]	76.0	92	56	75	96	76	133	93	69
2R	13080173	13080178	Transpac	heterozygous	4	FALSE	D3,D2,D7,D5	[(19, 26), (6, 28), (11, 20), (14, 11)]	[17, 16, 12, 12]	[0.7258064516129032, 0.68, 0.7209302325581395, 0.6756756756756757]	99.0	103	66	83	123	99	112	141	98
2R	12503813	12503843	BS	heterozygous	4	FALSE	D4,D2,D6,D5	[(8, 7), (4, 3), (5, 2), (7, 7)]	[15, 17, 10, 31]	[0.5, 0.2916666666666667, 0.4117647058823529, 0.3111111111111111]	105.0	106	55	117	109	105	104	135	84
2R	11017976	11018025	mdg1	heterozygous	1	FALSE	D2	[(9, 4)]	[34]	[0.2765957446808511]	45.0	28	23	45	55	45	31	47	67
2R	10218664	10218672	hobo	heterozygous	2	TRUE	D1,D2	[(21, 35), (33, 48)]	[30, 33]	[0.6511627906976745, 0.7105263157894737]	49.0	34	22	49	53	55	33	56	71
2R	10168714	10168729	hopper	heterozygous	3	FALSE	D5,D8,D2	[(13, 59), (15, 76), (28, 60)]	[21, 13, 49]	[0.7741935483870968, 0.875, 0.6423357664233577]	41.0	28	16	41	47	47	30	51	63
2R	9871025	9871031	roo	homozygous	2	FALSE	D7,D2	[(11, 46), (54, 58)]	[9, 12]	[0.8636363636363636, 0.9032258064516129]	42.0	28	17	42	48	49	30	52	66
2R	9198464	9198499	1360	heterozygous	2	FALSE	D2,D3	[(6, 41), (36, 80)]	[61, 118]	[0.4351851851851852, 0.49572649572649574]	76.0	98	57	104	80	94	75	76	75
2R	7478808	7478813	1360	heterozygous	2	FALSE	D5,D2	[(14, 35), (25, 40)]	[21, 38]	[0.7, 0.6310679611650486]	106.0	126	82	114	106	100	109	161	89
2R	6491987	6491992	1360	heterozygous	1	FALSE	D2	[(10, 21)]	[32]	[0.49206349206349204]	87.0	97	54	113	87	65	78	125	116
2R	6480872	6480883	Juan	heterozygous	2	TRUE	D1,D2	[(21, 17), (15, 11)]	[13, 19]	[0.7450980392156863, 0.5777777777777777]	69.0	98	39	69	62	47	73	89	75
2R	6427501	6427502	invader6	heterozygous	5	FALSE	D8,D2,D7,D1,D3	[(0, 0), (8, 4), (30, 3), (32, 2), (41, 3)]	[0, 6, 2, 8, 5]	[0, 0.6666666666666666, 0.9428571428571428, 0.8095238095238095, 0.8979591836734694]	58.0	58	33	63	73	32	73	76	56
2R	6418092	6418097	3S18	heterozygous	2	TRUE	D1,D2	[(15, 27), (12, 39)]	[10, 19]	[0.8076923076923077, 0.7285714285714285]	104.0	124	51	74	129	82	108	133	104
2R	6324267	6324315	NOF	heterozygous	5	FALSE	D1,D2,D6,D4,D3	[(6, 147), (6, 145), (19, 104), (8, 37), (12, 146)]	[137, 87, 109, 0, 160]	[0.5275862068965518, 0.634453781512605, 0.5301724137931034, 1.0, 0.4968553459119497]	235.0	255	155	254	245	214	235	280	203
2R	6293627	6293631	Rt1b	heterozygous	1	FALSE	D2,D2	[(3, 38), (47, 51)]	[69, 69]	[0.37272727272727274, 0.5868263473053892]	94.0	83	48	94	113	111	88	117	111
2R	6292564	6292604	NOF	heterozygous	4	FALSE	D6,D3,D2,D5	[(14, 115), (51, 211), (17, 71), (10, 64)]	[14, 201, 67, 0]	[0.9020979020979021, 0.5658747300215983, 0.567741935483871, 1.0]	45.0	45	23	36	46	32	49	47	55
2R	6290339	6290379	NOF	heterozygous	3	FALSE	D3,D4,D2	[(4, 167), (45, 158), (2, 140)]	[135, 118, 46]	[0.5588235294117647, 0.632398753894081, 0.7553191489361702]	91.0	111	66	92	107	78	86	111	91
2R	6289204	6289225	invader1	heterozygous	4	FALSE	D5,D4,D7,D2	[(52, 580), (48, 454), (104, 967), (7, 78)]	[223, 267, 398, 359]	[0.7391812865497076, 0.6527958387516255, 0.729067392784207, 0.19144144144144143]	82.0	70	82	98	90	73	78	87	88
2R	6227506	6227511	297	heterozygous	2	TRUE	D1,D2	[(19, 47), (11, 39)]	[22, 42]	[0.75, 0.5434782608695652]	219.0	202	217	254	245	193	219	320	261
2R	6070321	6070324	412	heterozygous	2	TRUE	D2,D1	[(34, 47), (20, 37)]	[71, 55]	[0.5328947368421053, 0.5089285714285714]	219.0	202	217	254	245	193	219	320	261
2R	5953137	5953138	pogo	heterozygous	4	FALSE	D5,D7,D3,D2	[(7, 14), (4, 9), (7, 15), (17, 32)]	[9, 1, 13, 0]	[0.7, 0.9285714285714286, 0.6285714285714286, 1.0]	49.0	42	40	49	53	37	53	58	52
2R	5952686	5952690	297	heterozygous	2	TRUE	D1,D2	[(20, 25), (24, 43)]	[50, 39]	[0.47368421052631576, 0.6320754716981132]	297.0	283	272	334	358	273	297	437	360
2R	5920175	5920179	F-element	heterozygous	2	TRUE	D2,D1	[(49, 50), (33, 31)]	[71, 42]	[0.5823529411764706, 0.6037735849056604]	272.0	258	245	306	331	248	272	404	326
2R	5784835	5784838	ZAM	heterozygous	1	FALSE	D2	[(57, 49)]	[48]	[0.6883116883116883]	297.0	283	272	334	358	273	297	437	360
2R	5631095	5631096	Cr1a	heterozygous	3	FALSE	D2,D3,D1	[(19, 15), (40, 23), (29, 10)]	[28, 91, 53]	[0.5483870967741935, 0.4090909090909091, 0.42391304347826086]	85.0	95	56	82	96	70	124	93	85
2R	5429334	5429360	Cr1a	heterozygous	4	FALSE	D2,D4,D5,D3	[(41, 8), (25, 14), (47, 13), (33, 10)]	[130, 114, 123, 117]	[0.2737430167597765, 0.2549019607843137, 0.32786885245901637, 0.26875]	894.0	864	570	686	906	1377	894	1097	1179
2R	5311496	5311497	1360	homozygous	6	FALSE	D7,D5,D1,D3,D2,D4	[(11, 14), (16, 17), (36, 65), (30, 16), (34, 52), (6, 1)]	[28, 54, 4, 63, 6, 54]	[0.4716981132075472, 0.3793103448275862, 0.9619047619047619, 0.42201834862385323, 0.9347826086956522, 0.11475409836065574]	597.0	597	412	491	602	915	579	759	759
2R	5228117	5228126	invader2	heterozygous	6	FALSE	D5,D3,D2,D8,D7,D4	[(0, 0), (11, 2), (13, 8), (8, 4), (6, 2), (8, 4)]	[0, 25, 36, 13, 8, 20]	[0, 0.34210526315789475, 0.3684210526315789, 0.48, 0.5, 0.375]	597.0	597	412	491	602	915	579	759	759
2R	5179628	5179637	1360	heterozygous	2	TRUE	D2,D1	[(42, 32), (27, 35)]	[30, 31]	[0.7115384615384616, 0.6666666666666666]	472.0	501	340	405	468	728	472	616	600
2R	5103557	5103560	springer	heterozygous	2	TRUE	D1,D2	[(38, 58), (49, 44)]	[32, 33]	[0.75, 0.7380952380952381]	597.0	597	412	491	602	915	579	759	759
2R	5036180	5036189	roo	heterozygous	2	FALSE	D2,D2,D1	[(136, 37), (7, 40), (34, 27)]	[53, 54, 34]	[0.7654867256637168, 0.46534653465346537, 0.6421052631578947]	74.0	70	42	105	96	70	97	121	74
2R	5026748	5026753	Cr1a	homozygous	1	FALSE	D2	[(12, 94)]	[11]	[0.905982905982906]	99.0	122	79	89	99	95	104	146	102
2R	4987396	4987420	hopper	heterozygous	1	FALSE	D2	[(17, 12)]	[55]	[0.34523809523809523]	84.0	97	57	84	96	69	101	98	69
2R	4904306	4904306	G4	heterozygous	3	FALSE	D8,D3,D2	[(12, 5), (30, 36), (11, 14)]	[14, 109, 36]	[0.5483870967741935, 0.37714285714285717, 0.4098360655737705]	73.0	72	64	68	80	80	80	85	73
2R	4877081	4877119	gypsy8	heterozygous	3	FALSE	D8,D5,D2	[(50, 5), (35, 7), (30, 9)]	[46, 56, 49]	[0.5445544554455446, 0.42857142857142855, 0.4431818181818182]	80.0	80	52	84	74	83	86	100	76
2R	4860242	4860262	rooA	heterozygous	1	FALSE	D2	[(27, 45)]	[43]	[0.6260869565217392]	96.0	118	66	96	121	73	107	97	82
2R	4785329	4785333	297	heterozygous	2	TRUE	D2,D1	[(26, 18), (19, 24)]	[24, 18]	[0.6470588235294118, 0.7049180327868853]	99.0	79	46	95	116	101	115	99	115
2R	4641998	4642000	Doc	homozygous	1	FALSE	D2,D2	[(3, 24), (12, 17)]	[1, 32]	[0.9642857142857143, 0.47540983606557374]	51.0	44	29	51	77	48	72	67	59
2R	4615740	4615747	flea	heterozygous	2	TRUE	D2,D1	[(13, 19), (10, 26)]	[20, 11]	[0.6153846153846154, 0.7659574468085106]	66.0	76	28	60	73	63	66	80	70
2R	4531820	4531821	baggins	heterozygous	1	FALSE	D2	[(49, 19)]	[46]	[0.5964912280701754]	80.0	91	38	80	89	66	95	108	70
2R	4391936	4391941	gypsy10	heterozygous	1	FALSE	D2	[(45, 50)]	[47]	[0.6690140845070423]	71.0	71	35	78	84	48	78	87	62
2R	4305876	4305911	mdg1	heterozygous	2	FALSE	D2,D4	[(10, 2), (13, 5)]	[24, 16]	[0.3333333333333333, 0.5294117647058824]	119.0	138	77	86	137	75	141	147	119
2R	4280656	4280690	gypsy12	heterozygous	3	FALSE	D2,D1,D6	[(26, 6), (31, 2), (5, 12)]	[45, 54, 20]	[0.4155844155844156, 0.3793103448275862, 0.4594594594594595]	63.0	59	23	72	72	32	67	63	65
2R	4078239	4078242	gypsy8	heterozygous	2	FALSE	D2,D5	[(10, 28), (18, 30)]	[45, 92]	[0.4578313253012048, 0.34285714285714286]	80.0	90	31	76	94	76	94	130	80
2R	3906179	3906186	flea	heterozygous	2	TRUE	D2,D1	[(25, 25), (19, 21)]	[29, 21]	[0.6329113924050633, 0.6557377049180327]	80.0	91	31	79	97	71	98	138	80
2R	3805319	3805343	Doc	heterozygous	4	FALSE	D5,D7,D2,D4	[(5, 6), (10, 4), (5, 3), (9, 2)]	[24, 21, 22, 14]	[0.3142857142857143, 0.4, 0.26666666666666666, 0.44]	80.0	130	41	73	104	80	77	83	85
2R	3732207	3732226	mdg1	heterozygous	3	FALSE	D4,D2,D8	[(4, 5), (6, 4), (8, 3)]	[7, 27, 16]	[0.5625, 0.2702702702702703, 0.4074074074074074]	79.0	63	61	107	88	77	84	79	95
2R	3612941	3612941	G2	heterozygous	5	FALSE	D1,D3,D2,D6,D5	[(10, 8), (19, 14), (23, 7), (9, 14), (10, 9)]	[9, 29, 20, 15, 35]	[0.6666666666666666, 0.532258064516129, 0.6, 0.6052631578947368, 0.35185185185185186]	71.0	76	37	90	96	44	71	66	81
2R	3605958	3605965	accord2	heterozygous	2	TRUE	D1,D2	[(22, 30), (19, 42)]	[29, 43]	[0.6419753086419753, 0.5865384615384616]	70.0	73	37	87	96	40	70	66	77
2R	3516284	3516287	Porto1	heterozygous	2	TRUE	D2,D1	[(12, 29), (17, 31)]	[46, 44]	[0.47126436781609193, 0.5217391304347826]	93.0	108	71	100	93	92	94	127	93
2R	3512714	3512740	Tabor	heterozygous	2	TRUE	D2,D1	[(8, 8), (8, 13)]	[38, 36]	[0.2962962962962963, 0.3684210526315789]	84.0	113	82	81	109	80	110	122	84
2R	3492457	3492460	Tabor	heterozygous	1	FALSE	D2	[(24, 21)]	[95]	[0.32142857142857145]	44.0	44	30	40	80	40	60	73	63
2R	2832955	2832989	1360	heterozygous	5	FALSE	D8,D3,D5,D2,D1	[(18, 22), (0, 0), (10, 12), (27, 24), (22, 23)]	[21, 0, 17, 14, 17]	[0.6557377049180327, 0, 0.5641025641025641, 0.7846153846153846, 0.7258064516129032]	30.0	20	22	38	59	19	30	49	48
2R	2742884	2742917	Cr1a	heterozygous	1	FALSE	D2	[(20, 9)]	[117]	[0.19863013698630136]	100.0	129	53	94	117	91	100	107	111
2R	2700234	2700255	17.6	heterozygous	7	FALSE	D2,D8,D7,D4,D3,D5,D1	[(11, 3), (20, 3), (17, 4), (6, 5), (20, 5), (5, 2), (7, 2)]	[25, 11, 29, 21, 34, 20, 16]	[0.358974358974359, 0.6764705882352942, 0.42, 0.34375, 0.423728813559322, 0.25925925925925924, 0.36]	69.0	79	41	69	67	36	75	116	69
2R	2663741	2663764	mdg1	heterozygous	2	FALSE	D7,D2	[(5, 4), (11, 5)]	[40, 49]	[0.1836734693877551, 0.24615384615384617]	69.0	79	41	69	67	36	75	116	69
2R	2534568	2534575	1360	heterozygous	2	TRUE	D2,D1	[(24, 31), (15, 28)]	[43, 36]	[0.5612244897959183, 0.5443037974683544]	67.0	79	41	68	62	36	75	116	67
2R	2427579	2427590	Doc	heterozygous	1	FALSE	D2	[(28, 46)]	[22]	[0.7708333333333334]	144.0	156	87	147	157	124	141	144	147
2R	2342582	2342609	Tabor	heterozygous	1	FALSE	D2	[(7, 5)]	[17]	[0.41379310344827586]	86.0	94	47	81	89	59	86	111	99
2R	2033163	2033167	Xanthias	heterozygous	2	TRUE	D1,D2	[(8, 9), (16, 8)]	[17, 24]	[0.5, 0.5]	98.0	96	61	103	112	97	101	120	98
2R	1916427	1916436	Juan	heterozygous	2	TRUE	D1,D2	[(7, 7), (19, 8)]	[19, 8]	[0.42424242424242425, 0.7714285714285715]	94.0	125	67	131	89	92	130	140	94
2R	1864627	1864649	opus	heterozygous	2	FALSE	D2,D5	[(10, 5), (12, 9)]	[53, 40]	[0.22058823529411764, 0.3442622950819672]	60.0	67	35	60	64	62	53	89	52
2R	1818005	1818006	Rt1b	heterozygous	1	FALSE	D2	[(17, 5)]	[57]	[0.27848101265822783]	87.0	85	49	94	87	90	97	109	78
2R	1816795	1816826	ZAM	heterozygous	4	FALSE	D4,D7,D2,D8	[(15, 0), (10, 0), (13, 4), (23, 1)]	[15, 19, 59, 35]	[0.5, 0.3448275862068966, 0.2236842105263158, 0.4067796610169492]	78.0	90	34	75	85	78	88	89	65
2R	1676899	1676942	F-element	heterozygous	2	FALSE	D2,D4	[(6, 3), (5, 3)]	[24, 14]	[0.2727272727272727, 0.36363636363636365]	83.0	83	59	68	134	80	95	110	89
2R	1630944	1630959	gypsy12	heterozygous	1	FALSE	D2	[(6, 2)]	[17]	[0.32]	88.0	87	67	94	88	114	104	90	72
2R	1515329	1515332	Stalker4	heterozygous	1	FALSE	D2	[(31, 35)]	[225]	[0.2268041237113402]	80.0	104	53	78	80	65	102	132	93
2R	1023101	1023125	BS	heterozygous	1	FALSE	D2	[(15, 12)]	[42]	[0.391304347826087]	98.0	139	94	68	113	98	134	135	77
2R	1022413	1022425	accord2	heterozygous	2	TRUE	D1,D2	[(0, 0), (34, 27)]	[0, 50]	[0, 0.5495495495495496]	93.0	104	63	93	74	101	120	101	89
2R	901002	901009	1360	heterozygous	2	TRUE	D1,D2	[(13, 28), (28, 42)]	[25, 31]	[0.6212121212121212, 0.693069306930693]	102.0	130	60	89	116	102	129	146	86
2R	711265	711265	F-element	heterozygous	2	TRUE	D1,D2	[(10, 0), (24, 3)]	[22, 40]	[0.3125, 0.40298507462686567]	109.0	120	82	108	125	123	105	147	109
2R	649244	649247	gypsy	heterozygous	1	FALSE	D2	[(11, 32)]	[22]	[0.6615384615384615]	81.0	81	41	107	113	60	86	109	72
2R	642461	642463	F-element	homozygous	2	TRUE	D1,D2	[(30, 28), (18, 21)]	[11, 18]	[0.8405797101449275, 0.6842105263157895]	99.0	83	68	101	118	83	100	144	99
2R	614637	614642	Max-element	heterozygous	1	FALSE	D2	[(19, 31)]	[43]	[0.5376344086021505]	99.0	83	68	101	118	83	100	144	99
2R	561614	561615	Ivk	heterozygous	2	TRUE	D2,D1	[(38, 37), (15, 31)]	[32, 34]	[0.7009345794392523, 0.575]	67.0	67	43	53	82	88	70	104	67
2R	519781	519785	F-element	heterozygous	1	FALSE	D2	[(5, 3)]	[7]	[0.5333333333333333]	62.0	62	29	50	70	51	84	105	65
2R	518302	518310	Doc	heterozygous	4	FALSE	D2,D5,D7,D1	[(10, 2), (11, 5), (4, 1), (8, 4)]	[18, 7, 22, 6]	[0.4, 0.6956521739130435, 0.18518518518518517, 0.6666666666666666]	83.0	76	47	101	83	59	83	107	87
2R	512768	512771	I-element	heterozygous	2	TRUE	D2,D1	[(8, 29), (5, 20)]	[31, 25]	[0.5441176470588235, 0.5]	84.0	109	78	76	84	84	97	116	99
2R	492650	492658	X-element	heterozygous	4	FALSE	D1,D1,D4,D3,D2	[(24, 20), (33, 16), (45, 15), (103, 18), (85, 14)]	[118, 207, 71, 105, 152]	[0.2716049382716049, 0.19140625, 0.4580152671755725, 0.5353982300884956, 0.3944223107569721]	81.0	91	74	81	69	84	87	95	80
2R	397870	397874	mdg3	heterozygous	4	FALSE	D3,D5,D1,D2	[(16, 26), (23, 29), (23, 34), (36, 32)]	[24, 44, 37, 48]	[0.6363636363636364, 0.5416666666666666, 0.6063829787234043, 0.5862068965517241]	87.0	113	66	89	98	78	83	87	92
2R	330174	330177	HMS-Beagle2	heterozygous	2	TRUE	D2,D1	[(7, 6), (4, 11)]	[14, 10]	[0.48148148148148145, 0.6]	106.0	106	76	81	92	116	112	113	134
2R	323724	323727	springer	heterozygous	1	FALSE	D2	[(14, 10)]	[10]	[0.7058823529411765]	71.0	81	37	54	72	55	73	88	71
2R	317836	317885	gypsy12	heterozygous	1	FALSE	D2	[(10, 4)]	[54]	[0.20588235294117646]	126.0	99	43	144	151	105	126	148	150
2R	238551	238558	Max-element	heterozygous	1	FALSE	D2	[(8, 15)]	[72]	[0.24210526315789474]	71.0	48	26	101	98	71	51	133	122
2R	72196	72211	297	heterozygous	3	FALSE	D6,D2,D2,D8,D6	[(13, 19), (3, 27), (3, 24), (4, 30), (2, 13)]	[56, 87, 22, 88, 57]	[0.36363636363636365, 0.2564102564102564, 0.5510204081632653, 0.2786885245901639, 0.20833333333333334]	91.0	91	93	91	89	92	136	85	99
2R	67039	67057	gypsy2	heterozygous	1	FALSE	D2	[(13, 3)]	[58]	[0.21621621621621623]	180.0	188	88	186	217	127	166	180	198
2R	39294	39300	copia	heterozygous	2	TRUE	D1,D2	[(8, 15), (6, 25)]	[85, 80]	[0.21296296296296297, 0.27927927927927926]	187.0	191	91	189	221	132	168	187	209
2R	10214	10224	Doc	heterozygous	1	FALSE	D2	[(8, 24)]	[127]	[0.20125786163522014]	187.0	191	91	189	221	132	168	187	209
2L	23400788	23400789	S-element	heterozygous	2	TRUE	D2,D1	[(8, 26), (8, 24)]	[28, 17]	[0.5483870967741935, 0.6530612244897959]	220.0	239	106	241	252	225	211	197	220
2L	23288991	23288996	invader2	homozygous	4	FALSE	D3,D4,D3,D2,D7	[(27, 2), (12, 1), (4, 6), (12, 9), (10, 12)]	[35, 2, 0, 0, 0]	[0.453125, 0.8666666666666667, 1.0, 1.0, 1.0]	620.0	485	477	734	611	891	620	673	799
2L	23197644	23197664	hopper2	homozygous	3	FALSE	D6,D8,D2	[(70, 27), (41, 38), (141, 32)]	[40, 40, 35]	[0.708029197080292, 0.6638655462184874, 0.8317307692307693]	148.0	150	121	159	148	168	147	157	145
2L	23046448	23046472	mdg1	heterozygous	1	FALSE	D2	[(19, 9)]	[63]	[0.3076923076923077]	74.0	102	40	85	98	53	70	81	74
2L	23029041	23029041	mariner2	heterozygous	2	FALSE	D3,D2	[(26, 42), (30, 43)]	[37, 82]	[0.6476190476190476, 0.47096774193548385]	53.0	67	50	76	56	65	52	42	53
2L	22758805	22758808	Transpac	heterozygous	2	TRUE	D2,D1	[(37, 32), (24, 22)]	[33, 17]	[0.6764705882352942, 0.7301587301587301]	77.0	106	67	94	77	88	74	83	74
2L	22733581	22733586	Cr1a	heterozygous	2	TRUE	D2,D1	[(62, 30), (33, 38)]	[92, 56]	[0.5, 0.5590551181102362]	77.0	106	67	94	77	88	74	83	74
2L	22709070	22709070	baggins	heterozygous	2	TRUE	D1,D2	[(24, 10), (33, 12)]	[74, 85]	[0.3148148148148148, 0.34615384615384615]	116.0	149	97	141	116	123	108	116	114
2L	22687719	22687743	transib3	heterozygous	1	FALSE	D2	[(25, 6)]	[45]	[0.40789473684210525]	602.0	602	328	739	616	623	567	578	673
2L	22632714	22632724	F-element	heterozygous	2	TRUE	D2,D1	[(28, 28), (33, 23)]	[97, 68]	[0.3660130718954248, 0.45161290322580644]	114.0	135	67	114	122	134	85	115	96
2L	22600490	22600495	roo	heterozygous	2	TRUE	D1,D2	[(26, 30), (30, 41)]	[58, 79]	[0.49122807017543857, 0.47333333333333333]	141.0	173	97	166	141	167	115	142	139
2L	22556005	22556012	Doc2-element	heterozygous	1	FALSE	D2	[(48, 2)]	[92]	[0.352112676056338]	99.0	100	89	98	87	99	106	99	140
2L	22486645	22486666	gypsy6	heterozygous	1	FALSE	D2	[(28, 3)]	[110]	[0.2198581560283688]	99.0	100	89	98	87	99	106	99	140
2L	22415845	22415875	F-element	heterozygous	1	FALSE	D2	[(4, 7)]	[32]	[0.2558139534883721]	95.0	100	42	113	84	95	87	119	125
2L	22405482	22405506	gypsy8	heterozygous	4	FALSE	D2,D5,D3,D7	[(6, 14), (12, 21), (10, 23), (11, 20)]	[47, 106, 114, 110]	[0.29850746268656714, 0.23741007194244604, 0.22448979591836735, 0.2198581560283688]	71.0	81	51	68	128	49	71	104	82
2L	22329651	22329670	invader2	heterozygous	1	FALSE	D2	[(13, 5)]	[35]	[0.33962264150943394]	117.0	78	85	118	120	124	117	117	111
2L	22282870	22282871	pogo	heterozygous	1	FALSE	D2	[(12, 56)]	[58]	[0.5396825396825397]	88.0	114	54	77	85	98	109	133	88
2L	22280682	22280691	gypsy12	heterozygous	2	TRUE	D2,D1	[(46, 52), (63, 27)]	[83, 77]	[0.5414364640883977, 0.5389221556886228]	59.0	57	28	51	61	59	80	82	86
2L	22085546	22085550	copia	heterozygous	2	TRUE	D1,D2	[(10, 19), (21, 20)]	[22, 25]	[0.5686274509803921, 0.6212121212121212]	83.0	71	63	83	83	79	96	88	86
2L	22005319	22005319	mariner2	heterozygous	7	FALSE	D3,D2,D4,D8,D5,D6,D7	[(23, 56), (6, 71), (14, 44), (15, 72), (2, 52), (9, 41), (14, 56)]	[151, 59, 126, 158, 45, 27, 39]	[0.34347826086956523, 0.5661764705882353, 0.31521739130434784, 0.3551020408163265, 0.5454545454545454, 0.6493506493506493, 0.6422018348623854]	83.0	71	63	83	83	79	96	88	86
2L	21820743	21820747	Transpac	heterozygous	2	TRUE	D1,D2	[(18, 30), (12, 41)]	[25, 45]	[0.6575342465753424, 0.5408163265306123]	70.0	95	49	47	100	62	70	89	83
2L	21711728	21711729	pogo	heterozygous	2	TRUE	D2,D1	[(10, 28), (10, 34)]	[35, 22]	[0.5205479452054794, 0.6666666666666666]	88.0	80	44	88	83	99	102	110	93
2L	21627102	21627113	Doc	heterozygous	5	FALSE	D3,D7,D2,D8,D1	[(20, 36), (13, 19), (10, 15), (17, 25), (8, 21)]	[59, 41, 56, 54, 67]	[0.48695652173913045, 0.4383561643835616, 0.30864197530864196, 0.4375, 0.3020833333333333]	88.0	80	44	88	83	99	102	110	93
2L	21551118	21551125	S-element	heterozygous	1	FALSE	D2	[(7, 2)]	[31]	[0.225]	17.0	17	9	10	20	13	28	24	28
2L	21408649	21408652	Idefix	heterozygous	1	FALSE	D2	[(10, 16)]	[26]	[0.5]	10.0	10	10	9	12	16	14	11	10
2L	21199047	21199053	1360	heterozygous	2	TRUE	D2,D1	[(25, 46), (19, 47)]	[44, 36]	[0.6173913043478261, 0.6470588235294118]	55.0	66	51	55	74	73	75	53	54
2L	21109718	21109723	Idefix	heterozygous	2	TRUE	D2,D1	[(4, 9), (4, 7)]	[5, 9]	[0.7222222222222222, 0.55]	80.0	84	71	73	92	74	87	98	80
2L	21089203	21089208	Doc	heterozygous	2	TRUE	D2,D1	[(11, 18), (11, 15)]	[7, 13]	[0.8055555555555556, 0.6666666666666666]	59.0	58	24	59	70	52	69	116	74
2L	21085577	21085584	jockey	heterozygous	2	TRUE	D2,D1	[(38, 38), (31, 12)]	[43, 26]	[0.6386554621848739, 0.6231884057971014]	59.0	58	24	59	70	52	69	116	74
2L	21064476	21064481	roo	heterozygous	2	TRUE	D1,D2	[(29, 28), (26, 48)]	[28, 44]	[0.6705882352941176, 0.6271186440677966]	59.0	58	24	59	70	52	69	116	74
2L	20911255	20911260	copia	homozygous	1	FALSE	D2	[(42, 63)]	[22]	[0.8267716535433071]	73.0	73	48	61	83	59	80	81	92
2L	20829403	20829406	opus	heterozygous	1	FALSE	D2	[(13, 17)]	[12]	[0.7142857142857143]	71.0	109	33	67	83	58	109	71	100
2L	20809533	20809537	roo	heterozygous	2	TRUE	D2,D1	[(21, 33), (25, 24)]	[47, 39]	[0.5346534653465347, 0.5568181818181818]	71.0	109	33	67	83	58	109	71	100
2L	20723120	20723127	roo	heterozygous	2	TRUE	D2,D1	[(36, 36), (21, 23)]	[31, 40]	[0.6990291262135923, 0.5238095238095238]	54.0	64	39	40	60	47	54	63	71
2L	20635275	20635307	Stalker	heterozygous	1	FALSE	D2	[(18, 3)]	[38]	[0.3559322033898305]	40.0	35	26	25	51	49	40	57	54
2L	20509485	20509490	roo	heterozygous	1	FALSE	D2	[(39, 36)]	[46]	[0.6198347107438017]	92.0	99	53	62	87	103	112	92	109
2L	20367342	20367353	Doc	heterozygous	1	FALSE	D2	[(11, 30)]	[41]	[0.5]	95.0	95	68	89	97	116	138	98	85
2L	20170316	20170316	invader4	heterozygous	1	FALSE	D2	[(19, 32)]	[66]	[0.4358974358974359]	95.0	95	68	89	97	116	138	98	85
2L	17244912	17244940	TAHRE	heterozygous	1	FALSE	D2	[(8, 24)]	[77]	[0.29357798165137616]	48.0	52	26	41	39	48	55	76	55
2L	16264405	16264440	mdg1	homozygous	4	FALSE	D1,D2,D7,D5	[(77, 823), (46, 688), (78, 951), (38, 615)]	[35, 26, 33, 24]	[0.9625668449197861, 0.9657894736842105, 0.9689265536723164, 0.9645494830132939]	90.0	90	49	100	105	85	116	115	89
2L	16203731	16203737	copia	heterozygous	3	FALSE	D2,D5,D1	[(12, 24), (10, 34), (9, 31)]	[23, 34, 20]	[0.6101694915254238, 0.5641025641025641, 0.6666666666666666]	39.0	63	21	29	64	30	51	61	39
2L	16057680	16057687	hobo	heterozygous	2	TRUE	D1,D2	[(28, 33), (47, 56)]	[42, 35]	[0.5922330097087378, 0.7463768115942029]	80.0	83	35	101	77	80	97	94	68
2L	15876071	15876083	Juan	heterozygous	2	TRUE	D2,D1	[(15, 21), (21, 25)]	[20, 15]	[0.6428571428571429, 0.7540983606557377]	93.0	104	47	88	99	90	95	130	93
2L	15817356	15817360	roo	heterozygous	2	TRUE	D2,D1	[(26, 33), (20, 18)]	[31, 35]	[0.6555555555555556, 0.5205479452054794]	80.0	87	78	84	104	80	80	62	84
2L	15815601	15815606	17.6	homozygous	2	TRUE	D1,D2	[(7, 19), (14, 21)]	[3, 20]	[0.896551724137931, 0.6363636363636364]	79.0	87	69	82	104	80	79	62	77
2L	14618949	14618967	jockey	heterozygous	3	FALSE	D1,D8,D2	[(12, 1), (17, 11), (22, 4)]	[7, 18, 24]	[0.65, 0.6086956521739131, 0.52]	79.0	87	69	82	104	80	79	62	77
2L	14466178	14466211	hopper	heterozygous	8	FALSE	D3,D8,D4,D5,D1,D2,D6,D7	[(22, 5), (13, 4), (12, 3), (11, 2), (14, 5), (13, 3), (3, 2), (20, 2)]	[58, 30, 34, 27, 55, 31, 16, 50]	[0.3176470588235294, 0.3617021276595745, 0.30612244897959184, 0.325, 0.25675675675675674, 0.3404255319148936, 0.23809523809523808, 0.3055555555555556]	79.0	87	69	82	104	80	79	62	77
2L	14234476	14234479	pogo	heterozygous	4	FALSE	D1,D2,D3,D7	[(4, 18), (8, 11), (8, 21), (6, 10)]	[11, 15, 30, 8]	[0.6666666666666666, 0.5588235294117647, 0.4915254237288136, 0.6666666666666666]	94.0	99	77	86	128	94	123	102	80
2L	12767814	12767823	jockey	heterozygous	8	FALSE	D1,D3,D2,D6,D4,D8,D7,D5	[(38, 12), (19, 38), (28, 24), (12, 29), (20, 26), (27, 32), (10, 29), (21, 33)]	[42, 44, 42, 14, 25, 20, 29, 29]	[0.5434782608695652, 0.5643564356435643, 0.5531914893617021, 0.7454545454545455, 0.647887323943662, 0.7468354430379747, 0.5735294117647058, 0.6506024096385542]	95.0	95	45	88	107	55	105	104	108
2L	12291205	12291211	F-element	heterozygous	2	FALSE	D7,D2	[(13, 24), (31, 52)]	[31, 31]	[0.5441176470588235, 0.7280701754385965]	115.0	113	48	122	127	101	115	146	118
2L	11541212	11541243	Tabor	heterozygous	8	FALSE	D2,D8,D4,D6,D1,D7,D3,D5	[(17, 16), (22, 28), (15, 9), (7, 7), (17, 25), (24, 32), (25, 24), (11, 8)]	[32, 13, 16, 3, 36, 33, 26, 11]	[0.5076923076923077, 0.7936507936507936, 0.6, 0.8235294117647058, 0.5384615384615384, 0.6292134831460674, 0.6533333333333333, 0.6333333333333333]	107.0	135	70	112	99	80	117	117	107
2L	11317637	11317671	opus	heterozygous	3	FALSE	D1,D5,D2	[(45, 32), (48, 32), (36, 36)]	[36, 31, 36]	[0.6814159292035398, 0.7207207207207207, 0.6666666666666666]	95.0	96	63	134	88	95	145	112	57
2L	10948005	10948008	BS	heterozygous	7	FALSE	D7,D2,D5,D8,D8,D6,D7,D6,D4,D1	[(44, 3), (25, 7), (5, 23), (8, 155), (33, 20), (10, 66), (14, 113), (28, 23), (39, 32), (5, 91)]	[309, 408, 0, 0, 0, 0, 0, 150, 0, 0]	[0.13202247191011235, 0.07272727272727272, 1.0, 1.0, 1.0, 1.0, 1.0, 0.2537313432835821, 1.0, 1.0]	95.0	96	63	134	88	95	145	112	57
2L	10584225	10584229	copia	heterozygous	3	FALSE	D1,D5,D2	[(9, 25), (6, 21), (19, 28)]	[23, 36, 38]	[0.5964912280701754, 0.42857142857142855, 0.5529411764705883]	29.0	23	15	37	23	29	35	38	37
2L	10460838	10460843	flea	heterozygous	2	TRUE	D1,D2	[(7, 19), (10, 18)]	[20, 24]	[0.5652173913043478, 0.5384615384615384]	76.0	72	76	77	103	70	103	96	71
2L	9875498	9875506	hobo	heterozygous	2	TRUE	D1,D2	[(23, 34), (39, 36)]	[36, 57]	[0.6129032258064516, 0.5681818181818182]	121.0	122	66	136	121	103	135	140	92
2L	9378111	9378122	F-element	heterozygous	3	FALSE	D1,D5,D2	[(20, 46), (21, 49), (15, 53)]	[34, 38, 43]	[0.66, 0.6481481481481481, 0.6126126126126126]	107.0	112	68	103	118	134	107	133	102
2L	6569243	6569246	412	heterozygous	2	FALSE	D7,D2	[(6, 16), (9, 21)]	[5, 11]	[0.8148148148148148, 0.7317073170731707]	107.0	112	68	103	118	134	107	133	102
2L	4602259	4602279	mdg1	heterozygous	3	FALSE	D2,D7,D8	[(4, 2), (4, 3), (3, 2)]	[4, 12, 2]	[0.6, 0.3684210526315789, 0.7142857142857143]	107.0	112	68	103	118	134	107	133	102
2L	4181133	4181137	Transpac	heterozygous	4	FALSE	D7,D2,D3,D1	[(14, 26), (12, 21), (26, 23), (18, 18)]	[15, 20, 21, 16]	[0.7272727272727273, 0.6226415094339622, 0.7, 0.6923076923076923]	76.0	92	65	84	83	75	73	85	76
2L	2664462	2664469	hobo	heterozygous	2	TRUE	D1,D2	[(9, 20), (23, 25)]	[25, 26]	[0.5370370370370371, 0.6486486486486487]	51.0	44	51	46	55	52	81	78	50
2L	2266483	2266492	BS	homozygous	2	FALSE	D2,D7	[(41, 57), (23, 54)]	[0, 0]	[1.0, 1.0]	78.0	73	58	86	105	69	106	78	86
2L	2068358	2068364	roo	heterozygous	3	FALSE	D5,D2,D1	[(18, 38), (29, 31), (12, 38)]	[19, 32, 25]	[0.7466666666666667, 0.6521739130434783, 0.6666666666666666]	82.0	82	38	92	87	71	86	86	73
2L	225877	225892	BS	heterozygous	3	FALSE	D3,D2,D5	[(15, 32), (9, 35), (5, 21)]	[37, 25, 31]	[0.5595238095238095, 0.6376811594202898, 0.45614035087719296]	79.0	85	53	72	79	77	83	117	81
2L	138129	138134	3S18	heterozygous	3	FALSE	D2,D1,D3	[(8, 18), (20, 28), (10, 22)]	[12, 15, 20]	[0.6842105263157895, 0.7619047619047619, 0.6153846153846154]	79.0	85	53	72	79	77	83	117	81
Y	3632209	3632212	1360	homozygous	3	FALSE	D5,D2,D5,D4	[(13, 12), (11, 18), (3, 10), (10, 18)]	[37, 54, 40, 2]	[0.4032258064516129, 0.3493975903614458, 0.24528301886792453, 0.9333333333333333]	87.0	93	43	59	99	95	87	103	67
Y	3481435	3481484	HeT-A	heterozygous	6	FALSE	D4,D7,D3,D1,D1,D2,D2,D4,D6	[(2, 2), (25, 17), (16, 9), (145, 19), (42, 4), (46, 121), (62, 13), (128, 91), (97, 71)]	[0, 153, 52, 90, 157, 100, 152, 63, 65]	[1.0, 0.2153846153846154, 0.3246753246753247, 0.6456692913385826, 0.22660098522167488, 0.6254681647940075, 0.3303964757709251, 0.776595744680851, 0.721030042918455]	83.0	65	45	74	106	87	83	157	125
Y	3256468	3256516	Idefix	heterozygous	7	FALSE	D2,D5,D1,D7,D4,D8,D3	[(4, 8), (15, 3), (13, 6), (6, 10), (9, 13), (14, 10), (4, 16)]	[21, 34, 23, 10, 7, 24, 18]	[0.36363636363636365, 0.34615384615384615, 0.4523809523809524, 0.6153846153846154, 0.7586206896551724, 0.5, 0.5263157894736842]	84.0	65	46	75	108	88	84	157	125
Y	3148263	3148270	Idefix	heterozygous	4	FALSE	D4,D5,D1,D7	[(7, 5), (9, 10), (10, 6), (17, 12)]	[13, 30, 33, 37]	[0.48, 0.3877551020408163, 0.32653061224489793, 0.4393939393939394]	84.0	65	43	74	108	88	84	157	124
Y	2780374	2780404	mdg1	homozygous	8	FALSE	D1,D2,D8,D3,D6,D4,D7,D5	[(13, 4), (4, 3), (7, 4), (11, 4), (3, 2), (10, 5), (5, 2), (8, 6)]	[11, 3, 2, 11, 1, 1, 1, 7]	[0.6071428571428571, 0.7, 0.8461538461538461, 0.5769230769230769, 0.8333333333333334, 0.9375, 0.875, 0.6666666666666666]	89.0	92	70	89	119	84	125	141	85
Y	2466642	2466646	copia	homozygous	1	FALSE	D4	[(12, 14)]	[0]	[1.0]	104.0	117	65	127	104	99	108	97	104
Y	2120523	2120547	G6	homozygous	1	FALSE	D4	[(8, 7)]	[2]	[0.8823529411764706]	72.0	73	46	84	72	42	95	81	71
Y	1726837	1726885	Rt1b	heterozygous	5	FALSE	D3,D5,D7,D8,D4	[(2, 6), (14, 3), (8, 5), (18, 4), (9, 4)]	[18, 15, 9, 16, 10]	[0.3076923076923077, 0.53125, 0.5909090909090909, 0.5789473684210527, 0.5652173913043478]	101.0	84	74	101	119	102	70	104	108
Y	789484	789529	opus	heterozygous	7	FALSE	D8,D3,D2,D5,D4,D7,D1	[(5, 3), (10, 5), (7, 2), (6, 3), (3, 2), (12, 7), (10, 4)]	[3, 12, 3, 5, 11, 6, 8]	[0.7272727272727273, 0.5555555555555556, 0.75, 0.6428571428571429, 0.3125, 0.76, 0.6363636363636364]	128.0	156	86	132	122	128	145	159	118
Y	536047	536051	Stalker4	heterozygous	3	FALSE	D7,D2,D4	[(6, 18), (19, 7), (5, 9)]	[6, 10, 4]	[0.8, 0.7222222222222222, 0.7777777777777778]	136.0	149	79	115	143	108	142	146	136
Y	290213	290214	Max-element	heterozygous	6	FALSE	D4,D2,D5,D1,D7,D3	[(13, 0), (18, 2), (10, 1), (15, 4), (13, 0), (12, 1)]	[5, 4, 8, 10, 7, 5]	[0.7222222222222222, 0.8333333333333334, 0.5789473684210527, 0.6551724137931034, 0.65, 0.7222222222222222]	91.0	71	36	108	96	66	108	91	92
X	23515037	23515062	opus	heterozygous	1	FALSE	D4	[(3, 3)]	[3]	[0.6666666666666666]	83.0	85	50	99	89	63	83	115	79
X	23444073	23444074	R1A1-element	heterozygous	4	FALSE	D1,D4,D6,D3	[(27, 1), (8, 1), (0, 0), (11, 13)]	[44, 14, 0, 21]	[0.3888888888888889, 0.391304347826087, 0, 0.5333333333333333]	83.0	85	50	99	89	63	83	115	79
X	22399684	22399729	G-element	heterozygous	2	TRUE	D4,D3	[(34, 21), (48, 12)]	[54, 116]	[0.5045871559633027, 0.3409090909090909]	83.0	85	50	99	89	63	83	115	79
X	22008709	22008724	F-element	heterozygous	1	FALSE	D4	[(11, 20)]	[52]	[0.37349397590361444]	83.0	85	50	99	89	63	83	115	79
X	21807318	21807357	Tabor	homozygous	4	FALSE	D8,D4,D4,D5,D1	[(12, 7), (4, 7), (12, 4), (8, 30), (2, 6)]	[1, 0, 1, 7, 0]	[0.95, 1.0, 0.9411764705882353, 0.8444444444444444, 1.0]	51.0	47	44	74	42	87	74	71	51
X	21769074	21769122	gypsy	heterozygous	5	FALSE	D5,D2,D6,D2,D4,D1,D4	[(20, 7), (30, 34), (17, 7), (7, 11), (6, 22), (24, 28), (34, 32)]	[34, 77, 31, 52, 45, 60, 24]	[0.4426229508196721, 0.45390070921985815, 0.43636363636363634, 0.2571428571428571, 0.3835616438356164, 0.4642857142857143, 0.7333333333333333]	58.0	69	36	81	57	67	54	76	58
X	21767342	21767343	springer	heterozygous	6	FALSE	D8,D6,D4,D3,D5,D2,D4	[(11, 11), (37, 36), (71, 17), (14, 35), (79, 51), (52, 28), (8, 32)]	[36, 92, 45, 49, 138, 68, 54]	[0.3793103448275862, 0.44242424242424244, 0.6616541353383458, 0.5, 0.48507462686567165, 0.5405405405405406, 0.425531914893617]	41.0	41	16	26	61	32	65	80	46
X	21175039	21175047	BS	homozygous	6	FALSE	D5,D8,D7,D1,D6,D4	[(35, 21), (55, 28), (25, 27), (30, 2), (8, 14), (30, 31)]	[0, 0, 0, 35, 0, 0]	[1.0, 1.0, 1.0, 0.47761194029850745, 1.0, 1.0]	94.0	100	69	94	119	90	109	116	72
X	18410348	18410355	Doc	homozygous	5	FALSE	D4,D3,D7,D8,D1	[(9, 16), (31, 31), (11, 18), (14, 24), (27, 31)]	[0, 0, 0, 1, 1]	[1.0, 1.0, 1.0, 0.9743589743589743, 0.9830508474576272]	76.0	81	63	93	69	77	105	76	68
X	17386948	17386951	springer	homozygous	7	FALSE	D3,D8,D5,D1,D2,D7,D4	[(16, 34), (24, 33), (18, 36), (10, 33), (21, 34), (10, 18), (12, 34)]	[1, 21, 0, 0, 1, 0, 2]	[0.9803921568627451, 0.7307692307692307, 1.0, 1.0, 0.9821428571428571, 1.0, 0.9583333333333334]	76.0	81	63	93	69	77	105	76	68
X	17176601	17176638	BS	heterozygous	3	FALSE	D4,D7,D5	[(7, 4), (10, 10), (8, 10)]	[28, 26, 28]	[0.28205128205128205, 0.43478260869565216, 0.391304347826087]	76.0	81	63	93	69	77	105	76	68
X	16251049	16251075	BS	heterozygous	3	FALSE	D3,D4,D1	[(10, 15), (7, 9), (9, 15)]	[25, 19, 19]	[0.5, 0.45714285714285713, 0.5581395348837209]	69.0	47	40	76	89	30	69	83	71
X	15838065	15838092	opus	heterozygous	2	FALSE	D7,D4	[(7, 4), (6, 5)]	[27, 27]	[0.2894736842105263, 0.2894736842105263]	75.0	69	36	75	75	67	76	83	96
X	14813402	14813426	BS	heterozygous	2	TRUE	D3,D4	[(5, 12), (6, 24)]	[45, 15]	[0.27419354838709675, 0.6666666666666666]	87.0	56	83	91	90	45	101	101	87
X	14768891	14768927	BS	heterozygous	5	FALSE	D4,D7,D3,D5,D1	[(4, 23), (4, 13), (6, 16), (3, 12), (4, 11)]	[11, 21, 21, 18, 15]	[0.7105263157894737, 0.4473684210526316, 0.5116279069767442, 0.45454545454545453, 0.5]	31.0	16	9	35	31	19	49	44	55
X	14389164	14389169	roo	homozygous	2	FALSE	D5,D4	[(15, 24), (21, 21)]	[0, 0]	[1.0, 1.0]	76.0	91	54	75	113	66	76	94	86
X	13998981	13999003	Tabor	heterozygous	2	TRUE	D4,D3	[(4, 10), (9, 16)]	[10, 17]	[0.5833333333333334, 0.5952380952380952]	14.0	14	5	14	21	10	26	27	22
X	13458455	13458466	Tabor	heterozygous	1	FALSE	D4	[(6, 7)]	[23]	[0.3611111111111111]	98.0	100	55	98	97	98	76	114	98
X	11784366	11784389	opus	heterozygous	2	FALSE	D4,D7	[(6, 22), (2, 7)]	[18, 11]	[0.6086956521739131, 0.45]	98.0	100	55	98	97	98	76	114	98
X	11312675	11312710	Stalker2	heterozygous	3	FALSE	D1,D4,D7	[(10, 9), (8, 3), (4, 2)]	[15, 7, 18]	[0.5588235294117647, 0.6111111111111112, 0.25]	70.0	66	45	82	87	56	70	103	76
X	9951449	9951461	jockey	homozygous	3	FALSE	D5,D4,D6	[(9, 17), (10, 12), (5, 8)]	[0, 0, 5]	[1.0, 1.0, 0.7222222222222222]	108.0	95	56	111	90	108	126	111	108
X	8857717	8857744	mdg1	heterozygous	2	FALSE	D7,D4	[(9, 11), (9, 8)]	[42, 29]	[0.3225806451612903, 0.3695652173913043]	101.0	111	68	106	115	96	93	131	101
X	8438473	8438484	opus	homozygous	2	FALSE	D4,D2	[(6, 17), (2, 17)]	[0, 4]	[1.0, 0.8260869565217391]	90.0	110	54	90	124	62	118	105	87
X	8417282	8417330	BS	heterozygous	4	FALSE	D1,D2,D4,D7	[(6, 4), (9, 6), (5, 5), (4, 4)]	[37, 26, 19, 32]	[0.2127659574468085, 0.36585365853658536, 0.3448275862068966, 0.2]	48.0	110	13	49	48	65	41	54	47
X	8038759	8038764	297	homozygous	2	TRUE	D4,D3	[(4, 5), (15, 7)]	[0, 0]	[1.0, 1.0]	45.0	43	34	60	36	53	45	60	83
X	7600689	7600710	opus	heterozygous	1	FALSE	D4	[(9, 12)]	[20]	[0.5121951219512195]	45.0	43	34	60	36	53	45	60	83
X	7030291	7030314	Tabor	heterozygous	4	FALSE	D8,D2,D4,D7	[(4, 23), (3, 7), (2, 3), (9, 8)]	[4, 2, 12, 10]	[0.8709677419354839, 0.8333333333333334, 0.29411764705882354, 0.6296296296296297]	82.0	75	59	96	82	116	78	110	95
X	6751697	6751737	BS	heterozygous	2	FALSE	D4,D7	[(4, 22), (4, 3)]	[20, 12]	[0.5652173913043478, 0.3684210526315789]	101.0	106	61	130	90	115	101	137	76
X	6451633	6451646	jockey	homozygous	4	FALSE	D4,D2,D1,D3	[(29, 31), (37, 23), (30, 22), (49, 30)]	[0, 1, 0, 0]	[1.0, 0.9836065573770492, 1.0, 1.0]	57.0	52	35	58	57	42	64	78	61
X	6314696	6314710	Rt1b	homozygous	4	FALSE	D1,D3,D4,D2	[(21, 34), (31, 44), (18, 35), (42, 39)]	[3, 0, 0, 1]	[0.9482758620689655, 1.0, 1.0, 0.9878048780487805]	69.0	54	62	61	104	69	75	77	76
X	6196630	6196636	roo	homozygous	2	TRUE	D3,D4	[(28, 52), (20, 43)]	[0, 1]	[1.0, 0.984375]	100.0	96	82	107	110	100	101	123	73
X	5724655	5724672	opus	heterozygous	1	FALSE	D4	[(5, 18)]	[5]	[0.8214285714285714]	99.0	99	47	111	90	127	108	107	95
X	5453712	5453715	mdg1	homozygous	5	FALSE	D1,D5,D4,D2,D7	[(16, 19), (16, 47), (13, 36), (30, 48), (14, 35)]	[0, 0, 0, 0, 0]	[1.0, 1.0, 1.0, 1.0, 1.0]	69.0	58	19	69	89	39	91	92	70
X	5165403	5165418	BS	heterozygous	3	FALSE	D2,D4,D5	[(3, 8), (2, 11), (2, 11)]	[16, 19, 15]	[0.4074074074074074, 0.40625, 0.4642857142857143]	54.0	45	25	54	55	32	63	76	66
X	4941718	4941733	opus	heterozygous	1	FALSE	D4	[(2, 12)]	[23]	[0.3783783783783784]	95.0	120	59	107	99	81	87	101	95
X	4148599	4148617	opus	heterozygous	2	FALSE	D4,D7	[(4, 18), (5, 19)]	[13, 24]	[0.6285714285714286, 0.5]	71.0	71	67	64	77	77	73	106	62
X	3703877	3703919	1360	heterozygous	2	FALSE	D5,D4	[(4, 37), (5, 16)]	[43, 34]	[0.4880952380952381, 0.38181818181818183]	64.0	86	53	63	115	58	64	108	89
X	3005005	3005050	opus	heterozygous	1	FALSE	D4	[(2, 16)]	[36]	[0.3333333333333333]	71.0	71	56	57	86	77	86	85	67
X	113973	114012	TAHRE	heterozygous	5	FALSE	D5,D4,D6,D2,D5,D3	[(4, 7), (25, 11), (11, 3), (76, 9), (43, 0), (52, 8)]	[31, 30, 45, 31, 72, 40]	[0.2619047619047619, 0.5454545454545454, 0.23728813559322035, 0.7327586206896551, 0.3739130434782609, 0.6]	71.0	71	56	57	86	77	86	85	67
X	113973	114012	HeT-A	heterozygous	4	FALSE	D3,D1,D7,D4	[(30, 8), (86, 2), (22, 10), (52, 9)]	[29, 143, 33, 29]	[0.5671641791044776, 0.38095238095238093, 0.49230769230769234, 0.6777777777777778]	77.0	89	59	74	94	72	101	115	77
4	1296990	1297032	TAHRE	heterozygous	4	FALSE	D5,D4,D8,D6	[(31, 14), (37, 14), (29, 2), (12, 2)]	[33, 16, 58, 28]	[0.5769230769230769, 0.7611940298507462, 0.34831460674157305, 0.3333333333333333]	107.0	136	87	109	112	107	106	124	96
4	1277572	1277594	TAHRE	homozygous	7	FALSE	D3,D2,D5,D6,D8,D2,D4,D7,D4	[(5, 16), (17, 4), (49, 35), (51, 37), (27, 8), (30, 32), (5, 15), (47, 38), (11, 8)]	[34, 23, 23, 21, 20, 58, 0, 32, 3]	[0.38181818181818183, 0.4772727272727273, 0.7850467289719626, 0.8073394495412844, 0.6363636363636364, 0.5166666666666667, 1.0, 0.7264957264957265, 0.8636363636363636]	95.0	123	54	84	100	95	102	100	90
4	848621	848653	HB	heterozygous	1	FALSE	D4	[(5, 3)]	[27]	[0.22857142857142856]	114.0	114	75	118	116	83	136	122	93
4	842325	842356	HB	heterozygous	8	FALSE	D8,D7,D5,D1,D6,D2,D4,D5,D3	[(55, 34), (15, 29), (23, 40), (13, 26), (16, 16), (15, 30), (19, 28), (4, 30), (59, 43)]	[154, 114, 123, 133, 54, 153, 71, 124, 150]	[0.3662551440329218, 0.27848101265822783, 0.3387096774193548, 0.22674418604651161, 0.37209302325581395, 0.22727272727272727, 0.3983050847457627, 0.21518987341772153, 0.40476190476190477]	107.0	135	77	107	130	123	102	143	99
4	804375	804423	Tc1-2	heterozygous	6	FALSE	D6,D8,D1,D4,D3,D5	[(0, 0), (0, 0), (32, 20), (11, 12), (37, 32), (0, 0)]	[0, 0, 109, 81, 175, 0]	[0, 0, 0.32298136645962733, 0.22115384615384615, 0.2827868852459016, 0]	110.0	119	77	110	129	107	142	162	101
4	420158	420163	S-element	heterozygous	5	FALSE	D1,D2,D5,D4,D3	[(8, 13), (12, 23), (12, 17), (2, 7), (13, 23)]	[28, 19, 16, 4, 21]	[0.42857142857142855, 0.6481481481481481, 0.6444444444444445, 0.6923076923076923, 0.631578947368421]	177.0	184	111	177	210	168	197	252	177
4	88987	89019	1360	heterozygous	1	FALSE	D4	[(6, 58)]	[43]	[0.5981308411214953]	203.0	196	117	206	238	187	207	283	203
3R	29504782	29504794	jockey	heterozygous	5	FALSE	D5,D1,D4,D3,D2	[(20, 32), (29, 31), (17, 30), (27, 35), (29, 32)]	[34, 30, 35, 32, 39]	[0.6046511627906976, 0.6666666666666666, 0.573170731707317, 0.6595744680851063, 0.61]	81.0	94	42	84	78	81	85	94	67
3R	29290952	29290959	hobo	heterozygous	4	FALSE	D3,D5,D7,D4	[(26, 55), (17, 46), (7, 30), (15, 40)]	[21, 18, 19, 22]	[0.7941176470588235, 0.7777777777777778, 0.6607142857142857, 0.7142857142857143]	81.0	92	42	84	78	81	85	94	67
3R	26117451	26117470	mdg1	heterozygous	1	FALSE	D4	[(3, 4)]	[13]	[0.35]	93.0	90	65	95	94	76	93	125	111
3R	25324417	25324455	Doc	homozygous	2	FALSE	D2,D4	[(7, 0), (7, 2)]	[0, 0]	[1.0, 1.0]	74.0	76	46	66	99	71	79	106	74
3R	24493459	24493497	BS	heterozygous	3	FALSE	D4,D6,D5	[(3, 19), (6, 30), (7, 23)]	[15, 13, 17]	[0.5945945945945946, 0.7346938775510204, 0.6382978723404256]	84.0	84	49	84	108	99	120	128	81
3R	23607502	23607505	297	heterozygous	7	FALSE	D8,D3,D5,D1,D2,D4,D7	[(13, 26), (10, 16), (8, 22), (21, 15), (14, 27), (7, 14), (4, 13)]	[13, 10, 23, 16, 11, 11, 13]	[0.75, 0.7222222222222222, 0.5660377358490566, 0.6923076923076923, 0.7884615384615384, 0.65625, 0.5666666666666667]	133.0	143	78	135	133	130	113	156	137
3R	22884847	22884896	mdg1	heterozygous	2	FALSE	D6,D4	[(15, 21), (15, 35)]	[0, 18]	[1.0, 0.7352941176470589]	54.0	64	24	32	54	57	57	71	51
3R	22206092	22206094	pogo	heterozygous	3	FALSE	D7,D2,D4	[(12, 42), (21, 40), (3, 33)]	[28, 50, 40]	[0.6585365853658537, 0.5495495495495496, 0.47368421052631576]	73.0	49	42	82	73	76	68	87	83
3R	22205009	22205028	opus	heterozygous	2	FALSE	D4,D2	[(13, 42), (9, 27)]	[22, 37]	[0.7142857142857143, 0.4931506849315068]	82.0	61	51	101	86	82	81	94	88
3R	20369419	20369438	I-element	heterozygous	5	FALSE	D5,D7,D2,D1,D4	[(7, 14), (10, 13), (11, 16), (6, 18), (9, 17)]	[10, 5, 13, 16, 8]	[0.6774193548387096, 0.8214285714285714, 0.675, 0.6, 0.7647058823529411]	82.0	62	51	101	87	82	81	94	89
3R	20094983	20094990	hobo	heterozygous	5	FALSE	D4,D3,D2,D1,D7	[(23, 37), (30, 44), (31, 45), (19, 30), (12, 34)]	[19, 30, 42, 19, 19]	[0.759493670886076, 0.7115384615384616, 0.6440677966101694, 0.7205882352941176, 0.7076923076923077]	109.0	127	64	101	109	109	121	122	95
3R	18948661	18948666	Quasimodo	heterozygous	6	FALSE	D1,D5,D4,D7,D2,D3	[(24, 32), (25, 32), (20, 39), (12, 29), (30, 28), (25, 43)]	[25, 30, 10, 18, 18, 39]	[0.691358024691358, 0.6551724137931034, 0.855072463768116, 0.6949152542372882, 0.7631578947368421, 0.6355140186915887]	115.0	144	85	115	123	74	130	146	92
3R	18935127	18935138	mdg1	heterozygous	6	FALSE	D2,D3,D5,D4,D7,D1	[(26, 29), (37, 43), (32, 19), (12, 16), (18, 17), (15, 10)]	[57, 41, 46, 51, 33, 38]	[0.49107142857142855, 0.6611570247933884, 0.5257731958762887, 0.35443037974683544, 0.5147058823529411, 0.3968253968253968]	89.0	98	43	53	97	89	83	98	91
3R	18039023	18039057	BS	heterozygous	4	FALSE	D5,D1,D4,D7	[(7, 5), (22, 23), (11, 9), (15, 14)]	[11, 9, 10, 7]	[0.5217391304347826, 0.8333333333333334, 0.6666666666666666, 0.8055555555555556]	119.0	130	72	102	131	119	119	140	100
3R	17899341	17899353	Tabor	heterozygous	1	FALSE	D4	[(4, 28)]	[22]	[0.5925925925925926]	86.0	86	51	68	93	96	106	105	69
3R	17396653	17396665	BS	heterozygous	1	FALSE	D4	[(6, 24)]	[53]	[0.3614457831325301]	93.0	103	80	84	96	91	100	127	93
3R	16272348	16272359	I-element	heterozygous	7	FALSE	D7,D5,D4,D2,D2,D8,D1,D3,D5,D3	[(0, 0), (0, 0), (3, 16), (13, 26), (0, 0), (5, 16), (10, 31), (18, 17), (11, 32), (0, 0)]	[0, 0, 23, 22, 0, 59, 17, 53, 22, 0]	[0, 0, 0.4523809523809524, 0.639344262295082, 0, 0.2625, 0.7068965517241379, 0.3977272727272727, 0.6615384615384615, 0]	66.0	64	43	66	74	53	88	88	91
3R	14979058	14979061	mdg1	heterozygous	4	FALSE	D4,D5,D7,D2	[(12, 19), (6, 34), (5, 17), (9, 27)]	[22, 48, 20, 36]	[0.5849056603773585, 0.45454545454545453, 0.5238095238095238, 0.5]	32.0	44	15	29	28	32	39	41	41
3R	14185539	14185574	BS	heterozygous	4	FALSE	D2,D3,D7,D4	[(9, 14), (17, 20), (19, 16), (13, 14)]	[9, 22, 6, 4]	[0.71875, 0.6271186440677966, 0.8536585365853658, 0.8709677419354839]	98.0	120	71	89	91	114	120	141	98
3R	13659717	13659721	BS	homozygous	4	FALSE	D3,D5,D2,D4	[(4, 47), (5, 28), (8, 38), (3, 21)]	[5, 5, 4, 2]	[0.9107142857142857, 0.868421052631579, 0.92, 0.9230769230769231]	83.0	88	54	81	99	90	94	83	73
3R	13142159	13142162	412	heterozygous	6	FALSE	D4,D3,D5,D1,D7,D2	[(8, 36), (18, 45), (14, 45), (17, 30), (11, 41), (30, 51)]	[27, 38, 39, 34, 34, 50]	[0.6197183098591549, 0.6237623762376238, 0.6020408163265306, 0.5802469135802469, 0.6046511627906976, 0.6183206106870229]	99.0	104	70	99	92	140	121	133	84
3R	12572572	12572581	BS	heterozygous	1	FALSE	D4	[(28, 30)]	[50]	[0.5370370370370371]	45.0	45	21	35	59	54	43	59	45
3R	12105164	12105184	opus	heterozygous	1	FALSE	D4	[(8, 19)]	[49]	[0.35526315789473684]	45.0	45	21	35	59	54	43	59	45
3R	10460378	10460389	opus	heterozygous	4	FALSE	D1,D4,D7,D2	[(21, 22), (9, 26), (34, 14), (26, 20)]	[42, 50, 32, 43]	[0.5058823529411764, 0.4117647058823529, 0.6, 0.5168539325842697]	94.0	107	49	113	90	74	109	109	94
3R	10108412	10108420	hobo	heterozygous	3	FALSE	D1,D4,D2	[(25, 61), (21, 51), (45, 54)]	[29, 39, 41]	[0.7478260869565218, 0.6486486486486487, 0.7071428571428572]	82.0	82	53	82	108	71	116	115	121
3R	8428666	8428669	blood	heterozygous	3	FALSE	D3,D4,D1	[(27, 55), (15, 34), (20, 38)]	[51, 55, 51]	[0.6165413533834586, 0.47115384615384615, 0.5321100917431193]	70.0	66	46	83	80	54	85	76	70
3R	8144031	8144043	Doc	heterozygous	5	FALSE	D2,D4,D3,D7,D5	[(18, 38), (7, 31), (15, 39), (7, 14), (11, 23)]	[27, 25, 38, 13, 24]	[0.6746987951807228, 0.6031746031746031, 0.5869565217391305, 0.6176470588235294, 0.5862068965517241]	1074.0	1215	680	702	1074	2382	1061	1139	1238
3R	7736708	7736733	BS	heterozygous	1	FALSE	D4	[(4, 3)]	[17]	[0.2916666666666667]	84.0	56	48	101	77	102	102	105	84
3R	7727746	7727764	Tabor	heterozygous	3	FALSE	D7,D4,D3	[(4, 30), (4, 36), (6, 29)]	[41, 46, 73]	[0.4533333333333333, 0.46511627906976744, 0.32407407407407407]	84.0	56	48	101	77	102	102	105	84
3R	7486062	7486082	mdg1	heterozygous	3	FALSE	D4,D7,D5	[(11, 33), (18, 48), (6, 26)]	[25, 37, 36]	[0.6376811594202898, 0.6407766990291263, 0.47058823529411764]	120.0	120	62	131	128	93	129	144	97
3R	7477448	7477459	BS	heterozygous	5	FALSE	D2,D4,D7,D3,D1	[(7, 28), (3, 24), (2, 27), (6, 29), (4, 36)]	[29, 30, 25, 40, 38]	[0.546875, 0.47368421052631576, 0.5370370370370371, 0.4666666666666667, 0.5128205128205128]	122.0	126	63	100	122	92	143	129	129
3R	7465948	7465960	Doc	heterozygous	4	FALSE	D3,D4,D7,D5	[(19, 18), (10, 31), (5, 21), (19, 27)]	[41, 32, 25, 38]	[0.47435897435897434, 0.5616438356164384, 0.5098039215686274, 0.5476190476190477]	74.0	77	46	82	74	61	88	83	59
3R	6206453	6206496	BS	heterozygous	5	FALSE	D4,D5,D1,D2,D3	[(10, 5), (13, 16), (6, 10), (8, 17), (13, 13)]	[29, 30, 29, 56, 48]	[0.3409090909090909, 0.4915254237288136, 0.35555555555555557, 0.30864197530864196, 0.35135135135135137]	70.0	70	58	85	68	61	71	90	101
3R	5887746	5887750	3S18	heterozygous	6	FALSE	D1,D5,D7,D2,D3,D4	[(23, 35), (20, 30), (26, 39), (34, 39), (25, 41), (14, 29)]	[37, 35, 28, 42, 38, 32]	[0.6105263157894737, 0.5882352941176471, 0.6989247311827957, 0.6347826086956522, 0.6346153846153846, 0.5733333333333334]	55.0	50	30	44	83	57	68	69	55
3R	5763971	5763974	Stalker4	heterozygous	1	FALSE	D4	[(2, 8)]	[19]	[0.3448275862068966]	105.0	108	72	102	113	84	126	108	105
3R	5231684	5231707	opus	heterozygous	1	FALSE	D4	[(6, 26)]	[59]	[0.3516483516483517]	176.0	233	176	166	126	290	280	251	99
3R	4867915	4867925	Rt1b	heterozygous	8	FALSE	D3,D8,D1,D7,D2,D4,D6,D5	[(29, 21), (25, 18), (9, 18), (18, 13), (31, 27), (29, 4), (8, 14), (33, 20)]	[30, 22, 22, 31, 27, 25, 11, 34]	[0.625, 0.6615384615384615, 0.5510204081632653, 0.5, 0.6823529411764706, 0.5689655172413793, 0.6666666666666666, 0.6091954022988506]	53.0	59	29	38	63	40	53	78	74
3R	4746271	4746292	mdg1	heterozygous	3	FALSE	D5,D2,D4	[(5, 30), (10, 38), (8, 29)]	[55, 52, 33]	[0.3888888888888889, 0.48, 0.5285714285714286]	153.0	123	106	153	169	140	165	193	167
3R	4737919	4737938	opus	heterozygous	2	FALSE	D1,D4,D4	[(14, 38), (2, 22), (14, 38)]	[26, 46, 18]	[0.6666666666666666, 0.34285714285714286, 0.7428571428571429]	153.0	123	106	153	169	140	165	193	167
3R	4543667	4543672	297	heterozygous	4	FALSE	D4,D3,D5,D2	[(6, 7), (11, 14), (9, 6), (9, 7)]	[11, 22, 10, 17]	[0.5416666666666666, 0.5319148936170213, 0.6, 0.48484848484848486]	206.0	163	127	206	219	192	217	253	213
3R	3998293	3998315	Stalker	heterozygous	2	FALSE	D1,D4	[(27, 31), (7, 2)]	[72, 30]	[0.4461538461538462, 0.23076923076923078]	209.0	167	131	209	226	200	227	260	216
3R	3949753	3949789	Cr1a	heterozygous	5	FALSE	D3,D4,D1,D8,D2	[(9, 12), (21, 18), (13, 12), (23, 23), (26, 26)]	[22, 14, 13, 34, 19]	[0.4883720930232558, 0.7358490566037735, 0.6578947368421053, 0.575, 0.7323943661971831]	223.0	185	149	223	239	219	239	292	236
3R	3906279	3906328	gypsy8	heterozygous	1	FALSE	D4	[(158, 22)]	[325]	[0.3564356435643564]	83.0	77	62	96	95	83	100	102	73
3R	3822115	3822131	Idefix	heterozygous	2	TRUE	D4,D3	[(11, 2), (19, 11)]	[25, 37]	[0.34210526315789475, 0.44776119402985076]	97.0	106	60	106	97	76	100	97	74
3R	3639906	3639910	297	heterozygous	1	FALSE	D4	[(6, 11)]	[8]	[0.68]	71.0	88	43	84	68	67	93	99	71
3R	3434418	3434429	mdg1	heterozygous	4	FALSE	D3,D5,D4,D2	[(12, 4), (6, 5), (12, 3), (12, 21)]	[66, 44, 29, 70]	[0.1951219512195122, 0.2, 0.3409090909090909, 0.32038834951456313]	71.0	88	43	84	68	67	93	99	71
3R	3017463	3017476	baggins	heterozygous	4	FALSE	D3,D3,D1,D4,D5	[(86, 67), (26, 67), (78, 39), (44, 55), (69, 59)]	[204, 41, 241, 37, 28]	[0.42857142857142855, 0.6940298507462687, 0.3268156424581006, 0.7279411764705882, 0.8205128205128205]	71.0	88	43	84	68	67	93	99	71
3R	2969772	2969809	Idefix	heterozygous	1	FALSE	D4	[(9, 6)]	[46]	[0.2459016393442623]	89.0	105	47	56	107	61	89	110	89
3R	2964925	2964934	accord2	heterozygous	3	FALSE	D5,D4,D8	[(4, 3), (9, 4), (4, 3)]	[8, 15, 11]	[0.4666666666666667, 0.4642857142857143, 0.3888888888888889]	91.0	90	74	91	119	83	91	99	106
3R	2903644	2903653	X-element	heterozygous	5	FALSE	D5,D6,D8,D4,D1	[(21, 41), (13, 23), (27, 32), (18, 18), (51, 38)]	[58, 26, 69, 21, 72]	[0.5166666666666667, 0.5806451612903226, 0.4609375, 0.631578947368421, 0.5527950310559007]	42.0	44	17	32	51	24	42	55	46
3R	2753715	2753740	Cr1a	heterozygous	8	FALSE	D8,D5,D5,D6,D1,D3,D7,D4,D2	[(82, 79), (17, 17), (27, 22), (33, 11), (3, 11), (83, 79), (26, 10), (68, 7), (15, 24)]	[168, 134, 114, 113, 0, 136, 180, 135, 180]	[0.48936170212765956, 0.20238095238095238, 0.3006134969325153, 0.2802547770700637, 1.0, 0.5436241610738255, 0.16666666666666666, 0.35714285714285715, 0.1780821917808219]	34.0	37	18	19	45	21	34	52	35
3R	2749102	2749111	Rt1a	heterozygous	3	FALSE	D4,D5,D1	[(11, 9), (14, 10), (15, 12)]	[41, 61, 70]	[0.32786885245901637, 0.2823529411764706, 0.27835051546391754]	59.0	59	28	53	72	63	59	62	52
3R	2658702	2658726	HMS-Beagle2	heterozygous	3	FALSE	D3,D4,D2	[(26, 3), (35, 10), (25, 4)]	[48, 62, 92]	[0.37662337662337664, 0.4205607476635514, 0.2396694214876033]	56.0	80	32	48	64	56	60	76	49
3R	2531096	2531114	Cr1a	heterozygous	1	FALSE	D4	[(12, 6)]	[67]	[0.21176470588235294]	69.0	69	44	69	58	78	85	74	69
3R	2467739	2467750	FB	heterozygous	3	FALSE	D3,D4,D8,D8	[(52, 23), (47, 26), (5, 70), (32, 36)]	[152, 181, 151, 230]	[0.3303964757709251, 0.2874015748031496, 0.33185840707964603, 0.22818791946308725]	73.0	87	64	91	90	69	69	85	73
3R	2467739	2467750	F-element	heterozygous	6	FALSE	D2,D8,D7,D1,D4,D5,D1	[(62, 43), (31, 37), (44, 35), (40, 49), (16, 21), (51, 28), (3, 11)]	[213, 232, 224, 195, 184, 191, 0]	[0.330188679245283, 0.22666666666666666, 0.2607260726072607, 0.31338028169014087, 0.167420814479638, 0.29259259259259257, 1.0]	122.0	128	68	118	122	127	148	152	88
3R	2430341	2430370	BS	heterozygous	1	FALSE	D4	[(26, 26)]	[107]	[0.3270440251572327]	26.0	32	24	24	26	21	34	29	29
3R	2386306	2386355	R1A1-element	heterozygous	1	FALSE	D4	[(66, 24)]	[27]	[0.7692307692307693]	67.0	74	57	67	70	65	86	71	57
3R	2270484	2270485	Stalker	heterozygous	2	FALSE	D1,D4	[(53, 10), (11, 14)]	[86, 76]	[0.4228187919463087, 0.24752475247524752]	113.0	117	91	116	113	104	129	128	94
3R	2254488	2254489	Stalker3	heterozygous	3	FALSE	D7,D1,D4	[(11, 2), (16, 5), (10, 8)]	[42, 77, 17]	[0.23636363636363636, 0.21428571428571427, 0.5142857142857142]	129.0	159	88	161	129	111	148	178	118
3R	1847443	1847490	Cr1a	heterozygous	1	FALSE	D4	[(17, 1)]	[70]	[0.20454545454545456]	60.0	67	23	46	66	55	60	86	62
3R	1606307	1606337	Stalker	heterozygous	4	FALSE	D5,D2,D7,D4	[(8, 5), (7, 4), (8, 5), (5, 5)]	[25, 28, 23, 16]	[0.34210526315789475, 0.28205128205128205, 0.3611111111111111, 0.38461538461538464]	55.0	67	22	46	62	55	55	86	59
3R	1481979	1482027	Stalker	heterozygous	2	FALSE	D5,D4	[(5, 2), (4, 2)]	[22, 21]	[0.2413793103448276, 0.2222222222222222]	55.0	67	22	46	62	52	55	86	57
3R	651828	651854	Ivk	homozygous	1	FALSE	D4	[(20, 4)]	[4]	[0.8571428571428571]	91.0	99	47	96	91	69	103	98	85
3R	360640	360676	BS	homozygous	3	FALSE	D4,D2,D7	[(3, 14), (2, 7), (3, 6)]	[1, 0, 1]	[0.9444444444444444, 1.0, 0.9]	66.0	76	33	58	66	49	76	91	76
3R	198051	198063	diver	heterozygous	3	FALSE	D4,D2,D1	[(2, 24), (5, 28), (4, 26)]	[56, 116, 118]	[0.3170731707317073, 0.2214765100671141, 0.20270270270270271]	56.0	58	13	29	56	85	22	56	59
3R	189773	189797	Stalker4	heterozygous	2	FALSE	D8,D4	[(14, 12), (11, 10)]	[23, 27]	[0.5306122448979592, 0.4375]	65.0	87	45	59	68	83	65	73	45
3L	27998558	27998583	opus	heterozygous	1	FALSE	D4	[(10, 14)]	[15]	[0.6153846153846154]	70.0	84	46	76	77	56	70	87	68
3L	27985464	27985486	mdg1	heterozygous	2	FALSE	D4,D8	[(6, 3), (12, 3)]	[13, 24]	[0.4090909090909091, 0.38461538461538464]	86.0	86	49	88	82	80	117	101	90
3L	27912495	27912497	Porto1	homozygous	6	FALSE	D7,D5,D1,D2,D3,D4	[(8, 37), (17, 34), (0, 0), (16, 32), (14, 42), (8, 30)]	[0, 0, 0, 1, 5, 1]	[1.0, 1.0, 0, 0.9795918367346939, 0.9180327868852459, 0.9743589743589743]	49.0	53	12	37	68	36	49	61	64
3L	27816029	27816053	roo	heterozygous	2	FALSE	D8,D4	[(17, 13), (12, 17)]	[74, 33]	[0.28846153846153844, 0.46774193548387094]	56.0	68	54	55	56	84	54	99	87
3L	27138586	27138607	FB	heterozygous	1	FALSE	D4	[(3, 2)]	[12]	[0.29411764705882354]	21.0	36	8	14	23	8	21	29	25
3L	26872434	26872439	Doc	heterozygous	5	FALSE	D1,D3,D2,D4,D5	[(20, 4), (31, 22), (34, 24), (20, 11), (15, 15)]	[20, 29, 40, 34, 39]	[0.5454545454545454, 0.6463414634146342, 0.5918367346938775, 0.47692307692307695, 0.43478260869565216]	63.0	55	28	63	71	53	81	91	70
3L	26509831	26509843	F-element	heterozygous	6	FALSE	D1,D6,D5,D4,D7,D2	[(16, 14), (4, 8), (11, 20), (15, 25), (15, 15), (41, 24)]	[24, 13, 29, 18, 22, 13]	[0.5555555555555556, 0.48, 0.5166666666666667, 0.6896551724137931, 0.5769230769230769, 0.8333333333333334]	90.0	100	70	97	86	102	86	95	90
3L	26506722	26506724	copia	heterozygous	2	FALSE	D2,D4	[(20, 4), (16, 1)]	[11, 3]	[0.6857142857142857, 0.85]	70.0	74	37	57	74	51	94	83	70
3L	26326208	26326210	Porto1	homozygous	7	FALSE	D1,D5,D8,D2,D3,D4,D6	[(37, 2), (38, 12), (91, 22), (21, 2), (21, 1), (26, 6), (15, 2)]	[8, 6, 78, 7, 5, 0, 14]	[0.8297872340425532, 0.8928571428571429, 0.5916230366492147, 0.7666666666666667, 0.8148148148148148, 1.0, 0.5483870967741935]	67.0	96	50	54	69	97	85	67	52
3L	25793545	25793561	gypsy8	heterozygous	4	FALSE	D3,D4,D7,D6,D3	[(39, 50), (64, 39), (69, 46), (35, 8), (106, 25)]	[157, 108, 134, 172, 141]	[0.3617886178861789, 0.4881516587677725, 0.46184738955823296, 0.2, 0.48161764705882354]	64.0	81	48	56	87	64	81	89	49
3L	25739996	25740026	17.6	heterozygous	2	FALSE	D7,D4	[(10, 5), (2, 5)]	[11, 7]	[0.5769230769230769, 0.5]	81.0	92	57	88	78	81	98	96	79
3L	25603601	25603642	Stalker4	homozygous	1	FALSE	D4	[(8, 13)]	[3]	[0.875]	95.0	95	56	95	113	127	91	132	108
3L	25603051	25603079	Stalker4	heterozygous	1	FALSE	D4	[(8, 8)]	[12]	[0.5714285714285714]	43.0	43	16	34	61	26	63	52	44
3L	25516282	25516308	opus	heterozygous	1	FALSE	D4	[(15, 14)]	[8]	[0.7837837837837838]	46.0	41	42	53	46	44	56	60	53
3L	25446046	25446087	transib2	heterozygous	1	FALSE	D4	[(4, 19)]	[64]	[0.26436781609195403]	55.0	52	49	55	82	68	54	82	56
3L	25317628	25317661	Stalker4	heterozygous	3	FALSE	D4,D1,D8	[(30, 14), (0, 0), (39, 7)]	[70, 0, 134]	[0.38596491228070173, 0, 0.25555555555555554]	99.0	103	74	99	99	94	111	126	79
3L	25198405	25198427	Cr1a	heterozygous	1	FALSE	D4	[(20, 11)]	[78]	[0.28440366972477066]	89.0	96	43	89	96	95	111	86	79
3L	24929747	24929788	gypsy2	homozygous	1	FALSE	D4	[(10, 208)]	[38]	[0.8515625]	67.0	67	31	70	80	39	84	99	51
3L	24916369	24916380	Porto1	heterozygous	1	FALSE	D4	[(21, 6)]	[65]	[0.29347826086956524]	40.0	41	10	40	39	34	46	70	58
3L	24760814	24760862	1360	heterozygous	3	FALSE	D8,D2,D4	[(15, 2), (17, 3), (22, 3)]	[62, 72, 60]	[0.21518987341772153, 0.21739130434782608, 0.29411764705882354]	86.0	78	45	68	105	86	91	92	87
3L	24687634	24687635	baggins	heterozygous	3	FALSE	D4,D3,D2	[(12, 15), (0, 0), (41, 37)]	[25, 0, 96]	[0.5192307692307693, 0, 0.4482758620689655]	70.0	55	59	45	112	70	81	93	83
3L	24507942	24507970	X-element	heterozygous	5	FALSE	D6,D4,D8,D7,D5	[(50, 34), (30, 27), (143, 104), (39, 14), (45, 71)]	[131, 98, 333, 106, 288]	[0.39069767441860465, 0.36774193548387096, 0.42586206896551726, 0.3333333333333333, 0.2871287128712871]	41.0	32	29	43	55	34	46	62	41
3L	24366606	24366615	F-element	heterozygous	7	FALSE	D8,D5,D1,D2,D7,D4,D3	[(18, 19), (19, 15), (15, 15), (22, 17), (14, 14), (16, 15), (23, 11)]	[19, 25, 29, 23, 17, 15, 16]	[0.6607142857142857, 0.576271186440678, 0.5084745762711864, 0.6290322580645161, 0.6222222222222222, 0.6739130434782609, 0.68]	113.0	117	78	113	117	84	115	121	85
3L	24327892	24327920	1360	heterozygous	1	FALSE	D4	[(40, 13)]	[55]	[0.49074074074074076]	124.0	124	85	133	136	136	116	123	132
3L	24178720	24178722	Doc2-element	heterozygous	2	TRUE	D3,D4	[(70, 45), (55, 34)]	[221, 127]	[0.34226190476190477, 0.41203703703703703]	97.0	97	81	101	107	93	112	115	81
3L	24144807	24144812	Quasimodo	homozygous	6	FALSE	D1,D2,D3,D5,D8,D4	[(13, 13), (0, 0), (16, 14), (0, 0), (28, 12), (8, 8)]	[25, 0, 1, 0, 13, 0]	[0.5098039215686274, 0, 0.967741935483871, 0, 0.7547169811320755, 1.0]	45.0	44	45	49	35	43	48	52	45
3L	24027347	24027377	1360	heterozygous	2	FALSE	D4,D7	[(3, 2), (3, 2)]	[0, 1]	[1.0, 0.8333333333333334]	46.0	50	45	52	35	43	54	60	46
3L	23952707	23952711	1360	heterozygous	5	FALSE	D4,D2,D7,D3,D1	[(4, 7), (6, 10), (7, 17), (5, 31), (8, 24)]	[6, 15, 7, 18, 11]	[0.6470588235294118, 0.5161290322580645, 0.7741935483870968, 0.6666666666666666, 0.7441860465116279]	68.0	79	44	52	95	75	56	81	68
3L	23940470	23940470	Cr1a	homozygous	8	FALSE	D2,D4,D3,D5,D8,D7,D6,D1	[(92, 9), (46, 35), (98, 15), (83, 36), (65, 10), (61, 10), (19, 8), (56, 3)]	[60, 0, 31, 0, 0, 0, 25, 0]	[0.6273291925465838, 1.0, 0.7847222222222222, 1.0, 1.0, 1.0, 0.5192307692307693, 1.0]	96.0	119	77	95	96	121	122	127	85
3L	23905873	23905874	Cr1a	heterozygous	1	FALSE	D4	[(4, 6)]	[33]	[0.23255813953488372]	168.0	171	96	200	168	161	177	180	135
3L	23839679	23839690	Idefix	homozygous	3	FALSE	D4,D7,D8	[(7, 7), (6, 8), (7, 18)]	[0, 0, 2]	[1.0, 1.0, 0.9259259259259259]	32.0	42	13	27	57	28	32	69	48
3L	23831174	23831194	17.6	heterozygous	3	FALSE	D1,D2,D4	[(6, 3), (4, 2), (4, 2)]	[18, 13, 3]	[0.3333333333333333, 0.3157894736842105, 0.6666666666666666]	45.0	66	15	54	61	24	43	67	45
3L	23613894	23613898	roo	heterozygous	5	FALSE	D7,D4,D1,D2,D3	[(20, 41), (16, 35), (19, 38), (30, 61), (24, 46)]	[34, 32, 27, 22, 33]	[0.6421052631578947, 0.6144578313253012, 0.6785714285714286, 0.8053097345132744, 0.6796116504854369]	81.0	75	53	81	92	85	78	123	102
3L	23378398	23378440	opus	heterozygous	4	FALSE	D5,D2,D3,D4	[(3, 6), (8, 7), (3, 5), (8, 9)]	[4, 2, 6, 3]	[0.6923076923076923, 0.8823529411764706, 0.5714285714285714, 0.85]	106.0	106	58	107	122	99	103	145	130
3L	23322147	23322171	Tabor	heterozygous	3	FALSE	D4,D8,D2	[(24, 14), (11, 13), (21, 9)]	[30, 48, 32]	[0.5588235294117647, 0.3333333333333333, 0.4838709677419355]	110.0	110	58	107	131	99	112	145	130
3L	23308386	23308389	Rt1a	heterozygous	1	FALSE	D4	[(16, 22)]	[77]	[0.33043478260869563]	86.0	62	62	96	97	84	95	115	86
3L	23305495	23305525	gypsy8	heterozygous	1	FALSE	D4	[(36, 7)]	[94]	[0.31386861313868614]	86.0	62	62	96	97	84	95	115	86
3L	23208654	23208656	Cr1a	heterozygous	1	FALSE	D4	[(4, 23)]	[30]	[0.47368421052631576]	322.0	345	176	267	332	288	352	322	340
3L	23200852	23200852	G6	heterozygous	3	FALSE	D4,D8,D2	[(15, 21), (14, 17), (21, 25)]	[32, 45, 39]	[0.5294117647058824, 0.40789473684210525, 0.5411764705882353]	626.0	604	374	646	696	543	626	691	669
3L	23055410	23055425	Tabor	heterozygous	1	FALSE	D4	[(8, 31)]	[17]	[0.6964285714285714]	502.0	445	303	564	578	445	502	615	587
3L	23054490	23054524	Cr1a	heterozygous	1	FALSE	D4	[(5, 19)]	[63]	[0.27586206896551724]	365.0	325	222	402	429	328	365	459	427
3L	22819638	22819646	Quasimodo	heterozygous	3	FALSE	D5,D4,D2	[(3, 6), (2, 3), (5, 1)]	[2, 4, 0]	[0.8181818181818182, 0.5555555555555556, 1.0]	233.0	233	138	218	271	220	257	288	290
3L	22803880	22803882	opus	heterozygous	3	FALSE	D2,D4,D8	[(4, 8), (4, 5), (8, 2)]	[8, 9, 9]	[0.6, 0.5, 0.5263157894736842]	84.0	79	77	120	101	84	102	114	79
3L	22744024	22744062	FB	heterozygous	2	FALSE	D4,D2	[(14, 1), (30, 15)]	[6, 5]	[0.7142857142857143, 0.9]	84.0	83	68	84	113	85	98	104	81
3L	22678777	22678784	hobo	heterozygous	4	FALSE	D2,D7,D4,D3	[(38, 53), (37, 39), (34, 38), (44, 58)]	[53, 32, 31, 59]	[0.6319444444444444, 0.7037037037037037, 0.6990291262135923, 0.6335403726708074]	84.0	83	68	84	113	85	98	104	81
3L	21922021	21922049	mdg1	heterozygous	1	FALSE	D4	[(6, 28)]	[37]	[0.4788732394366197]	84.0	83	68	84	113	85	98	104	81
3L	20658301	20658313	F-element	heterozygous	5	FALSE	D4,D7,D5,D3,D1	[(15, 31), (8, 23), (12, 45), (17, 37), (20, 26)]	[20, 17, 35, 33, 41]	[0.696969696969697, 0.6458333333333334, 0.6195652173913043, 0.6206896551724138, 0.5287356321839081]	114.0	114	74	113	161	121	103	120	124
3L	19470180	19470196	Q-element	heterozygous	3	FALSE	D5,D4,D1	[(21, 22), (4, 11), (8, 17)]	[69, 24, 84]	[0.38392857142857145, 0.38461538461538464, 0.22935779816513763]	114.0	114	74	113	161	121	103	120	124
3L	18758297	18758340	HMS-Beagle	homozygous	3	FALSE	D4,D1,D3	[(4, 3), (7, 7), (8, 1)]	[2, 1, 3]	[0.7777777777777778, 0.9333333333333333, 0.75]	117.0	131	76	137	104	118	117	109	124
3L	18718182	18718199	Stalker2	heterozygous	1	FALSE	D4	[(4, 9)]	[8]	[0.6190476190476191]	35.0	33	27	42	41	33	61	48	35
3L	18711484	18711513	opus	heterozygous	1	FALSE	D4	[(6, 12)]	[4]	[0.8181818181818182]	36.0	36	27	45	41	36	66	50	35
3L	18632618	18632627	FB	heterozygous	6	FALSE	D5,D7,D4,D1,D2,D8	[(10, 27), (10, 52), (7, 38), (16, 56), (11, 39), (5, 17)]	[13, 11, 14, 31, 20, 47]	[0.74, 0.8493150684931506, 0.7627118644067796, 0.6990291262135923, 0.7142857142857143, 0.3188405797101449]	42.0	38	30	46	43	42	74	55	35
3L	18505713	18505724	opus	heterozygous	1	FALSE	D4	[(9, 15)]	[7]	[0.7741935483870968]	42.0	36	30	46	43	42	74	55	35
3L	17288011	17288036	Tabor	heterozygous	1	FALSE	D4	[(4, 14)]	[52]	[0.2571428571428571]	42.0	35	30	46	42	42	74	55	33
3L	16677722	16677725	Quasimodo	homozygous	3	FALSE	D2,D4,D1	[(9, 14), (9, 5), (7, 10)]	[3, 3, 6]	[0.8846153846153846, 0.8235294117647058, 0.7391304347826086]	43.0	36	34	49	43	47	80	56	35
3L	16177343	16177350	mdg3	homozygous	4	FALSE	D1,D5,D4,D7	[(30, 61), (12, 35), (11, 34), (11, 16)]	[20, 37, 16, 24]	[0.8198198198198198, 0.5595238095238095, 0.7377049180327869, 0.5294117647058824]	44.0	38	34	50	44	47	83	59	35
3L	15899756	15899784	BS	homozygous	6	FALSE	D8,D2,D6,D3,D4,D5	[(8, 9), (4, 6), (6, 7), (3, 11), (7, 7), (8, 8)]	[7, 6, 0, 12, 1, 7]	[0.7083333333333334, 0.625, 1.0, 0.5384615384615384, 0.9333333333333333, 0.6956521739130435]	41.0	28	40	42	41	47	65	65	28
3L	15477462	15477467	mdg3	homozygous	3	FALSE	D5,D4,D2	[(7, 14), (6, 12), (11, 8)]	[4, 8, 8]	[0.84, 0.6923076923076923, 0.7037037037037037]	115.0	116	63	115	112	127	123	153	94
3L	14586100	14586103	mdg1	heterozygous	6	FALSE	D7,D5,D4,D1,D3,D2	[(7, 41), (11, 26), (7, 37), (15, 33), (22, 55), (22, 46)]	[47, 43, 34, 25, 43, 55]	[0.5052631578947369, 0.4625, 0.5641025641025641, 0.6575342465753424, 0.6416666666666667, 0.5528455284552846]	144.0	162	57	144	188	157	144	158	135
3L	14291137	14291164	opus	heterozygous	5	FALSE	D1,D4,D3,D7,D5	[(10, 18), (11, 24), (12, 22), (9, 12), (10, 19)]	[57, 41, 75, 40, 64]	[0.32941176470588235, 0.4605263157894737, 0.3119266055045872, 0.3442622950819672, 0.3118279569892473]	50.0	68	20	68	50	41	56	62	36
3L	13866890	13866897	hobo	heterozygous	5	FALSE	D4,D2,D1,D5,D7	[(29, 44), (14, 56), (13, 34), (19, 44), (21, 40)]	[27, 35, 41, 34, 35]	[0.73, 0.6666666666666666, 0.5340909090909091, 0.6494845360824743, 0.6354166666666666]	80.0	81	80	60	92	80	75	95	85
3L	13819353	13819356	Tabor	heterozygous	1	FALSE	D4	[(6, 3)]	[9]	[0.5]	39.0	21	12	39	47	43	25	51	57
3L	13638163	13638190	BS	heterozygous	2	FALSE	D5,D4	[(15, 30), (7, 19)]	[68, 56]	[0.39823008849557523, 0.3170731707317073]	95.0	83	71	95	111	84	114	115	104
3L	13580080	13580120	BS	homozygous	4	FALSE	D2,D4,D3,D1	[(4, 20), (2, 18), (3, 32), (17, 12)]	[3, 3, 51, 2]	[0.8888888888888888, 0.8695652173913043, 0.4069767441860465, 0.9354838709677419]	49.0	49	35	47	52	44	50	75	66
3L	13545033	13545040	hobo	heterozygous	6	FALSE	D3,D8,D4,D2,D1,D5	[(30, 50), (20, 24), (14, 41), (25, 30), (22, 32), (26, 37)]	[37, 22, 27, 33, 23, 26]	[0.6837606837606838, 0.6666666666666666, 0.6707317073170732, 0.625, 0.7012987012987013, 0.7078651685393258]	12.0	10	4	14	12	13	11	12	21
3L	13537459	13537492	BS	heterozygous	5	FALSE	D3,D7,D4,D5,D2	[(9, 8), (5, 10), (5, 8), (8, 10), (6, 9)]	[66, 38, 40, 43, 42]	[0.20481927710843373, 0.2830188679245283, 0.24528301886792453, 0.29508196721311475, 0.2631578947368421]	11.0	10	4	12	11	13	11	12	17
3L	12165272	12165277	micropia	heterozygous	5	FALSE	D5,D4,D2,D3,D7	[(7, 22), (5, 17), (8, 23), (4, 33), (4, 10)]	[7, 8, 13, 11, 7]	[0.8055555555555556, 0.7333333333333333, 0.7045454545454546, 0.7708333333333334, 0.6666666666666666]	85.0	56	50	93	85	69	105	108	85
3L	11903265	11903276	micropia	heterozygous	4	FALSE	D1,D7,D4,D2	[(7, 21), (6, 9), (7, 10), (12, 21)]	[18, 11, 13, 10]	[0.6086956521739131, 0.5769230769230769, 0.5666666666666667, 0.7674418604651163]	85.0	56	50	93	85	69	105	108	85
3L	11637529	11637538	Doc	heterozygous	4	FALSE	D5,D3,D4,D7	[(24, 38), (34, 27), (20, 28), (13, 26)]	[40, 40, 31, 46]	[0.6078431372549019, 0.6039603960396039, 0.6075949367088608, 0.4588235294117647]	19.0	19	2	16	20	18	25	36	33
3L	10029299	10029302	mdg1	heterozygous	4	FALSE	D7,D4,D3,D5	[(8, 24), (9, 29), (17, 32), (7, 36)]	[32, 45, 40, 40]	[0.5, 0.4578313253012048, 0.550561797752809, 0.5180722891566265]	32.0	31	21	34	32	29	53	68	49
3L	9986101	9986113	Doc	heterozygous	5	FALSE	D7,D4,D3,D2,D5	[(12, 11), (4, 7), (11, 27), (9, 15), (6, 21)]	[30, 25, 31, 27, 25]	[0.4339622641509434, 0.3055555555555556, 0.5507246376811594, 0.47058823529411764, 0.5192307692307693]	78.0	91	59	77	105	72	97	118	78
3L	9288058	9288073	opus	heterozygous	1	FALSE	D4	[(6, 25)]	[34]	[0.47692307692307695]	84.0	86	68	87	69	63	99	112	84
3L	8712196	8712206	Juan	heterozygous	5	FALSE	D5,D2,D3,D7,D4	[(4, 27), (7, 30), (3, 22), (3, 20), (2, 16)]	[20, 39, 31, 19, 17]	[0.6078431372549019, 0.4868421052631579, 0.44642857142857145, 0.5476190476190477, 0.5142857142857142]	84.0	86	68	87	69	63	99	112	84
3L	8684568	8684571	Transpac	heterozygous	5	FALSE	D5,D7,D1,D2,D4	[(7, 24), (6, 28), (9, 48), (12, 28), (8, 37)]	[26, 17, 31, 21, 15]	[0.543859649122807, 0.6666666666666666, 0.6477272727272727, 0.6557377049180327, 0.75]	86.0	101	63	86	114	117	75	134	76
3L	7217661	7217668	Doc	heterozygous	4	FALSE	D1,D4,D3,D2	[(21, 28), (13, 22), (30, 30), (26, 34)]	[33, 33, 34, 40]	[0.5975609756097561, 0.5147058823529411, 0.6382978723404256, 0.6]	83.0	69	56	101	100	69	83	121	86
3L	6888581	6888581	roo	homozygous	3	FALSE	D2,D4,D8	[(2, 3), (8, 6), (9, 6)]	[6, 2, 7]	[0.45454545454545453, 0.875, 0.6818181818181818]	94.0	113	60	116	94	74	112	120	80
3L	6415347	6415364	roo	heterozygous	4	FALSE	D1,D2,D4,D6	[(6, 4), (4, 3), (7, 5), (5, 2)]	[22, 22, 29, 12]	[0.3125, 0.2413793103448276, 0.2926829268292683, 0.3684210526315789]	94.0	113	60	116	94	74	112	120	80
3L	6169536	6169568	opus	heterozygous	1	FALSE	D4	[(15, 5)]	[34]	[0.37037037037037035]	80.0	78	55	81	104	57	114	117	80
3L	5926062	5926074	BS	heterozygous	2	FALSE	D2,D4	[(14, 17), (10, 9)]	[42, 24]	[0.4246575342465753, 0.4418604651162791]	127.0	142	82	127	136	114	142	146	106
3L	5167123	5167141	BS	heterozygous	1	FALSE	D4	[(6, 13)]	[27]	[0.41304347826086957]	127.0	142	82	127	136	114	142	146	106
3L	4108056	4108059	mdg1	heterozygous	4	FALSE	D2,D4,D1,D3	[(11, 12), (9, 17), (11, 15), (13, 15)]	[7, 8, 23, 13]	[0.7666666666666667, 0.7647058823529411, 0.5306122448979592, 0.6829268292682927]	87.0	87	56	86	87	95	110	119	94
3L	3688289	3688297	mdg1	heterozygous	1	FALSE	D4	[(5, 48)]	[41]	[0.5638297872340425]	89.0	94	50	79	89	65	96	106	90
3L	2574969	2574989	Tabor	heterozygous	2	TRUE	D3,D4	[(25, 53), (16, 34)]	[68, 47]	[0.5342465753424658, 0.5154639175257731]	34.0	47	31	31	39	17	48	39	34
3L	2485952	2485957	jockey	heterozygous	3	FALSE	D4,D5,D7	[(17, 58), (24, 78), (15, 46)]	[57, 53, 37]	[0.5681818181818182, 0.6580645161290323, 0.6224489795918368]	108.0	104	69	111	108	140	127	145	92
3L	2216569	2216581	Tabor	heterozygous	2	FALSE	D4,D5	[(12, 24), (28, 28)]	[35, 42]	[0.5070422535211268, 0.5714285714285714]	74.0	72	56	101	71	74	83	85	85
3L	2035084	2035089	roo	heterozygous	5	FALSE	D2,D4,D1,D3,D7	[(35, 27), (20, 28), (30, 33), (36, 51), (22, 37)]	[41, 37, 52, 48, 38]	[0.6019417475728155, 0.5647058823529412, 0.5478260869565217, 0.6444444444444445, 0.6082474226804123]	43.0	36	17	45	68	24	62	63	43
3L	535921	535927	1360	heterozygous	6	FALSE	D5,D1,D4,D2,D7,D3	[(17, 37), (17, 43), (14, 35), (23, 36), (23, 34), (25, 44)]	[48, 28, 21, 23, 32, 48]	[0.5294117647058824, 0.6818181818181818, 0.7, 0.7195121951219512, 0.6404494382022472, 0.5897435897435898]	84.0	93	44	79	90	84	108	146	67
2R	25280996	25281021	HeT-A	heterozygous	1	FALSE	D4	[(3, 3)]	[3]	[0.6666666666666666]	33.0	43	10	31	34	10	37	40	33
2R	25262682	25262687	TAHRE	heterozygous	4	FALSE	D3,D8,D4,D7	[(46, 16), (47, 5), (47, 16), (39, 7)]	[97, 181, 99, 75]	[0.389937106918239, 0.22317596566523606, 0.3888888888888889, 0.38016528925619836]	76.0	73	53	95	86	64	76	95	88
2R	24894085	24894091	mdg3	heterozygous	3	FALSE	D2,D1,D4	[(34, 57), (37, 52), (31, 35)]	[56, 50, 58]	[0.6190476190476191, 0.6402877697841727, 0.532258064516129]	93.0	99	49	110	101	62	93	105	70
2R	23730861	23730865	roo	heterozygous	4	FALSE	D1,D2,D3,D4	[(15, 35), (30, 49), (26, 52), (12, 38)]	[22, 28, 39, 37]	[0.6944444444444444, 0.7383177570093458, 0.6666666666666666, 0.5747126436781609]	91.0	85	54	86	94	91	98	112	103
2R	23437751	23437762	Doc	heterozygous	4	FALSE	D1,D2,D4,D3	[(24, 35), (31, 32), (12, 30), (35, 39)]	[35, 38, 33, 63]	[0.6276595744680851, 0.6237623762376238, 0.56, 0.5401459854014599]	113.0	107	113	93	119	125	106	121	114
2R	23389428	23389431	412	heterozygous	4	FALSE	D4,D2,D3,D1	[(14, 29), (24, 46), (28, 35), (20, 32)]	[25, 68, 54, 34]	[0.6323529411764706, 0.5072463768115942, 0.5384615384615384, 0.6046511627906976]	34.0	38	13	45	40	29	34	34	43
2R	23235218	23235232	mdg1	heterozygous	1	FALSE	D4	[(4, 17)]	[56]	[0.2727272727272727]	55.0	55	38	66	63	50	62	64	52
2R	22472700	22472725	opus	heterozygous	2	FALSE	D1,D4	[(6, 10), (7, 11)]	[41, 41]	[0.2807017543859649, 0.3050847457627119]	55.0	55	38	66	63	50	62	64	52
2R	20883600	20883636	BS	heterozygous	2	TRUE	D4,D3	[(8, 22), (11, 92)]	[34, 49]	[0.46875, 0.6776315789473685]	55.0	55	38	66	63	50	62	64	52
2R	20600273	20600313	BS	heterozygous	4	FALSE	D6,D7,D8,D4,D8,D6	[(13, 3), (16, 7), (9, 4), (22, 19), (3, 6), (10, 3)]	[38, 55, 65, 62, 0, 0]	[0.2962962962962963, 0.2948717948717949, 0.16666666666666666, 0.39805825242718446, 1.0, 1.0]	55.0	55	38	66	63	50	62	64	52
2R	20355441	20355448	hobo	heterozygous	3	FALSE	D1,D4,D3	[(16, 43), (16, 28), (28, 49)]	[34, 23, 47]	[0.6344086021505376, 0.6567164179104478, 0.6209677419354839]	98.0	111	64	98	109	87	100	99	95
2R	20301951	20301956	roo	heterozygous	4	FALSE	D2,D5,D4,D7	[(21, 20), (20, 35), (17, 28), (3, 21)]	[24, 26, 20, 10]	[0.6307692307692307, 0.6790123456790124, 0.6923076923076923, 0.7058823529411765]	109.0	117	92	121	103	109	113	145	99
2R	20161727	20161733	roo	heterozygous	4	FALSE	D4,D2,D3,D1	[(19, 36), (27, 30), (24, 49), (23, 39)]	[32, 37, 48, 51]	[0.632183908045977, 0.6063829787234043, 0.6033057851239669, 0.5486725663716814]	88.0	108	88	117	76	119	66	86	130
2R	19920587	19920604	mdg1	heterozygous	3	FALSE	D5,D1,D4	[(6, 5), (8, 3), (6, 2)]	[11, 31, 16]	[0.5, 0.2619047619047619, 0.3333333333333333]	93.0	78	74	102	93	90	122	105	118
2R	18358451	18358492	jockey	heterozygous	3	FALSE	D2,D4,D7	[(6, 5), (9, 4), (5, 7)]	[5, 4, 19]	[0.6875, 0.7647058823529411, 0.3870967741935484]	73.0	73	47	64	85	64	80	94	79
2R	18316925	18316939	mdg1	heterozygous	1	FALSE	D4	[(5, 31)]	[14]	[0.72]	89.0	114	47	67	115	61	89	111	104
2R	18314970	18314986	opus	heterozygous	2	TRUE	D4,D3	[(3, 12), (6, 22)]	[45, 64]	[0.25, 0.30434782608695654]	109.0	118	66	109	123	123	103	137	109
2R	17993393	17993397	roo	heterozygous	4	FALSE	D1,D4,D2,D3	[(26, 44), (31, 30), (41, 46), (47, 39)]	[59, 33, 45, 87]	[0.5426356589147286, 0.648936170212766, 0.6590909090909091, 0.49710982658959535]	33.0	37	11	33	60	26	40	54	28
2R	17883731	17883746	mdg1	heterozygous	1	FALSE	D4	[(4, 34)]	[57]	[0.4]	51.0	51	41	90	80	39	63	94	51
2R	17614263	17614268	copia	heterozygous	5	FALSE	D3,D4,D2,D1,D5	[(11, 31), (9, 20), (25, 28), (11, 28), (7, 27)]	[41, 23, 23, 29, 33]	[0.5060240963855421, 0.5576923076923077, 0.6973684210526315, 0.5735294117647058, 0.5074626865671642]	90.0	91	62	90	77	72	97	106	92
2R	17342940	17342947	hobo	heterozygous	1	FALSE	D4	[(22, 40)]	[41]	[0.6019417475728155]	30.0	30	16	22	33	16	39	31	33
2R	15484489	15484492	opus	heterozygous	3	FALSE	D3,D4,D5	[(24, 17), (6, 16), (11, 19)]	[23, 6, 9]	[0.640625, 0.7857142857142857, 0.7692307692307693]	27.0	27	16	21	30	16	38	31	32
2R	15021279	15021328	mdg1	heterozygous	5	FALSE	D7,D6,D5,D1,D4	[(7, 34), (6, 3), (41, 21), (15, 4), (6, 24)]	[21, 12, 27, 44, 12]	[0.6612903225806451, 0.42857142857142855, 0.6966292134831461, 0.30158730158730157, 0.7142857142857143]	107.0	140	61	94	150	98	115	126	107
2R	14468310	14468356	roo	heterozygous	7	FALSE	D6,D5,D8,D4,D7,D1,D3	[(14, 2), (17, 2), (14, 4), (10, 6), (22, 2), (7, 3), (11, 3)]	[10, 13, 16, 20, 14, 21, 25]	[0.6153846153846154, 0.59375, 0.5294117647058824, 0.4444444444444444, 0.631578947368421, 0.3225806451612903, 0.358974358974359]	104.0	101	78	104	125	105	146	96	119
2R	14134502	14134510	FB	heterozygous	2	TRUE	D3,D4	[(29, 51), (21, 46)]	[46, 33]	[0.6349206349206349, 0.67]	60.0	99	20	55	60	51	71	61	93
2R	14124970	14124978	roo	heterozygous	5	FALSE	D7,D4,D3,D2,D1	[(16, 36), (13, 41), (22, 49), (21, 55), (13, 39)]	[31, 36, 30, 51, 44]	[0.6265060240963856, 0.6, 0.7029702970297029, 0.5984251968503937, 0.5416666666666666]	52.0	40	33	62	52	46	59	85	75
2R	13255998	13256003	Max-element	homozygous	4	FALSE	D5,D1,D4,D3	[(6, 34), (6, 30), (4, 20), (9, 39)]	[5, 5, 3, 13]	[0.8888888888888888, 0.8780487804878049, 0.8888888888888888, 0.7868852459016393]	81.0	78	38	71	99	81	82	98	122
2R	12503813	12503845	BS	heterozygous	4	FALSE	D2,D4,D6,D5	[(4, 3), (8, 7), (5, 2), (7, 7)]	[17, 15, 10, 31]	[0.2916666666666667, 0.5, 0.4117647058823529, 0.3111111111111111]	37.0	34	13	37	70	34	53	38	64
2R	11017978	11018025	roo	heterozygous	5	FALSE	D4,D5,D6,D3,D7	[(15, 8), (16, 3), (12, 3), (23, 7), (14, 4)]	[41, 44, 18, 52, 26]	[0.359375, 0.30158730158730157, 0.45454545454545453, 0.36585365853658536, 0.4090909090909091]	74.0	95	43	98	94	48	74	92	60
2R	10660549	10660574	opus	heterozygous	1	FALSE	D4	[(4, 10)]	[8]	[0.6363636363636364]	115.0	122	82	116	101	115	128	145	109
2R	9950745	9950746	S-element	heterozygous	5	FALSE	D4,D5,D2,D3,D1	[(3, 13), (4, 23), (10, 19), (13, 23), (18, 21)]	[21, 17, 38, 27, 37]	[0.43243243243243246, 0.6136363636363636, 0.43283582089552236, 0.5714285714285714, 0.5131578947368421]	101.0	94	60	101	117	94	121	104	106
2R	9871048	9871053	roo	homozygous	3	FALSE	D7,D5,D4	[(11, 46), (59, 67), (34, 62)]	[9, 8, 15]	[0.8636363636363636, 0.9402985074626866, 0.8648648648648649]	104.0	108	61	104	110	78	107	122	93
2R	9668107	9668118	jockey	heterozygous	4	FALSE	D3,D4,D2,D1	[(39, 52), (17, 45), (36, 65), (31, 41)]	[45, 50, 62, 41]	[0.6691176470588235, 0.5535714285714286, 0.6196319018404908, 0.6371681415929203]	104.0	113	63	126	104	103	120	106	91
2R	9389838	9389842	copia	heterozygous	4	FALSE	D3,D1,D4,D2	[(15, 39), (10, 22), (8, 22), (17, 36)]	[46, 34, 37, 42]	[0.54, 0.48484848484848486, 0.44776119402985076, 0.5578947368421052]	57.0	50	25	78	79	57	54	97	61
2R	9226912	9226923	Rt1b	heterozygous	2	TRUE	D3,D4	[(40, 50), (29, 36)]	[44, 52]	[0.6716417910447762, 0.5555555555555556]	47.0	45	19	55	84	36	47	70	56
2R	8967458	8967464	Transpac	heterozygous	2	TRUE	D4,D3	[(11, 21), (13, 26)]	[17, 25]	[0.6530612244897959, 0.609375]	71.0	71	51	82	85	71	76	87	50
2R	8811739	8811740	pogo	heterozygous	1	FALSE	D4	[(5, 20)]	[14]	[0.6410256410256411]	64.0	63	55	66	61	64	78	84	67
2R	8713272	8713283	jockey	heterozygous	2	TRUE	D4,D3	[(10, 23), (10, 37)]	[33, 44]	[0.5, 0.5164835164835165]	60.0	60	22	47	67	40	67	95	70
2R	8612253	8612256	roo	heterozygous	2	TRUE	D3,D4	[(31, 45), (10, 37)]	[22, 14]	[0.7755102040816326, 0.7704918032786885]	60.0	60	22	47	67	40	67	95	70
2R	8601345	8601346	S-element	heterozygous	2	TRUE	D3,D4	[(12, 25), (9, 11)]	[23, 13]	[0.6166666666666667, 0.6060606060606061]	92.0	92	61	81	101	100	108	107	84
2R	8589391	8589395	Transpac	heterozygous	1	FALSE	D4	[(8, 23)]	[25]	[0.5535714285714286]	98.0	107	78	105	109	64	87	138	98
2R	7966516	7966517	pogo	heterozygous	5	FALSE	D7,D3,D4,D1,D5	[(5, 7), (5, 17), (6, 12), (8, 26), (5, 12)]	[3, 15, 5, 14, 12]	[0.8, 0.5945945945945946, 0.782608695652174, 0.7083333333333334, 0.5862068965517241]	72.0	72	61	78	71	73	80	103	70
2R	7324911	7324924	mdg1	heterozygous	1	FALSE	D4	[(8, 20)]	[53]	[0.345679012345679]	71.0	96	44	71	81	34	101	102	55
2R	7240846	7240895	BS	heterozygous	1	FALSE	D4	[(17, 8)]	[11]	[0.6944444444444444]	69.0	59	36	78	69	51	81	82	83
2R	6713903	6713910	297	heterozygous	6	FALSE	D1,D4,D5,D8,D3,D2	[(6, 7), (6, 3), (4, 7), (8, 17), (5, 5), (13, 10)]	[13, 13, 10, 67, 10, 16]	[0.5, 0.4090909090909091, 0.5238095238095238, 0.2717391304347826, 0.5, 0.5897435897435898]	88.0	107	61	114	73	69	88	113	94
2R	6465887	6465887	looper1	heterozygous	3	FALSE	D3,D4,D7	[(11, 27), (17, 59), (29, 41)]	[97, 33, 26]	[0.2814814814814815, 0.6972477064220184, 0.7291666666666666]	59.0	57	29	59	70	52	72	70	92
2R	6294488	6294506	roo	heterozygous	2	FALSE	D1,D4	[(11, 6), (4, 3)]	[42, 25]	[0.288135593220339, 0.21875]	83.0	83	47	73	92	83	93	116	99
2R	6290424	6290443	NOF	heterozygous	1	FALSE	D4	[(2, 148)]	[22]	[0.872093023255814]	41.0	49	14	36	46	27	41	64	41
2R	6271369	6271373	invader1	homozygous	5	FALSE	D4,D7,D2,D5,D8	[(24, 43), (15, 43), (14, 71), (26, 59), (4, 20)]	[10, 4, 19, 14, 28]	[0.8701298701298701, 0.9354838709677419, 0.8173076923076923, 0.8585858585858586, 0.46153846153846156]	60.0	101	38	59	70	57	95	76	60
2R	5908669	5908707	Rt1a	heterozygous	1	FALSE	D4	[(2, 3)]	[1]	[0.8333333333333334]	104.0	104	72	119	99	114	110	111	86
2R	5692592	5692596	412	heterozygous	6	FALSE	D3,D5,D4,D1,D2,D7	[(21, 43), (10, 24), (9, 29), (12, 33), (20, 47), (6, 18)]	[42, 37, 17, 12, 20, 10]	[0.6037735849056604, 0.4788732394366197, 0.6909090909090909, 0.7894736842105263, 0.7701149425287356, 0.7058823529411765]	35.0	34	9	37	35	33	47	44	35
2R	5597552	5597574	Cr1a	heterozygous	3	FALSE	D4,D1,D5	[(10, 5), (19, 7), (29, 9)]	[55, 66, 103]	[0.21428571428571427, 0.2826086956521739, 0.2695035460992908]	32.0	33	9	37	32	31	45	43	32
2R	5394281	5394284	Stalker2	homozygous	2	FALSE	D1,D4	[(14, 19), (5, 13)]	[11, 0]	[0.75, 1.0]	62.0	55	42	73	85	48	95	74	62
2R	5348265	5348305	mdg1	heterozygous	2	FALSE	D4,D5	[(11, 3), (11, 42)]	[20, 37]	[0.4117647058823529, 0.5888888888888889]	39.0	44	23	38	46	39	46	56	38
2R	5264473	5264479	1360	heterozygous	1	FALSE	D4	[(9, 21)]	[33]	[0.47619047619047616]	61.0	61	19	33	83	36	68	92	71
2R	5168073	5168093	accord2	heterozygous	3	FALSE	D8,D4,D3,D4	[(9, 6), (19, 6), (31, 32), (4, 4)]	[4, 6, 92, 13]	[0.7894736842105263, 0.8064516129032258, 0.4064516129032258, 0.38095238095238093]	61.0	61	19	33	83	36	68	92	71
2R	5141765	5141781	1360	heterozygous	1	FALSE	D4	[(14, 4)]	[55]	[0.2465753424657534]	61.0	61	19	33	83	36	68	92	71
2R	5048455	5048469	accord2	heterozygous	4	FALSE	D8,D4,D4,D3,D2	[(18, 10), (9, 11), (12, 21), (13, 12), (7, 19)]	[87, 76, 66, 71, 106]	[0.24347826086956523, 0.20833333333333334, 0.3333333333333333, 0.2604166666666667, 0.19696969696969696]	110.0	110	73	114	130	114	96	145	110
2R	5046534	5046534	accord2	heterozygous	6	FALSE	D7,D6,D4,D3,D1,D5	[(10, 3), (6, 4), (10, 10), (22, 7), (15, 15), (0, 0)]	[33, 11, 4, 6, 8, 0]	[0.2826086956521739, 0.47619047619047616, 0.8333333333333334, 0.8285714285714286, 0.7894736842105263, 0]	24.0	43	9	14	30	24	23	41	38
2R	5044025	5044038	invader1	heterozygous	2	FALSE	D4,D2	[(8, 13), (11, 9)]	[9, 51]	[0.7, 0.28169014084507044]	44.0	39	24	35	49	50	44	67	46
2R	5015926	5015952	1360	heterozygous	2	FALSE	D4,D6	[(8, 2), (10, 2)]	[35, 47]	[0.2222222222222222, 0.2033898305084746]	44.0	39	24	35	49	50	44	67	46
2R	4968298	4968343	gypsy9	homozygous	2	FALSE	D4,D3,D4	[(4, 56), (38, 66), (30, 44)]	[2, 10, 1]	[0.967741935483871, 0.9122807017543859, 0.9866666666666667]	106.0	87	89	132	128	98	106	165	115
2R	4900352	4900359	Doc	heterozygous	3	FALSE	D3,D5,D4	[(14, 22), (28, 16), (13, 12)]	[110, 37, 17]	[0.2465753424657534, 0.5432098765432098, 0.5952380952380952]	70.0	70	43	73	70	83	51	91	108
2R	4877081	4877119	Cr1a	heterozygous	2	FALSE	D7,D4	[(46, 14), (46, 14)]	[41, 53]	[0.594059405940594, 0.5309734513274337]	40.0	27	15	38	40	44	47	75	60
2R	4872021	4872062	gypsy8	heterozygous	1	FALSE	D4	[(15, 11)]	[67]	[0.27956989247311825]	40.0	27	15	38	40	44	47	75	60
2R	4863002	4863038	rooA	heterozygous	1	FALSE	D4	[(23, 2)]	[87]	[0.22321428571428573]	40.0	27	15	38	40	44	47	75	60
2R	4770116	4770147	baggins	heterozygous	1	FALSE	D4	[(24, 1)]	[91]	[0.21551724137931033]	40.0	27	15	38	40	44	49	75	61
2R	4632186	4632216	Rt1a	heterozygous	6	FALSE	D2,D7,D7,D3,D6,D5,D5,D4	[(9, 1), (4, 17), (54, 1), (23, 11), (3, 20), (2, 40), (49, 64), (32, 2)]	[0, 97, 166, 153, 85, 150, 190, 112]	[1.0, 0.17796610169491525, 0.248868778280543, 0.18181818181818182, 0.21296296296296297, 0.21875, 0.37293729372937295, 0.2328767123287671]	40.0	27	15	38	40	44	54	75	62
2R	4616505	4616521	1360	heterozygous	1	FALSE	D4	[(4, 12)]	[11]	[0.5925925925925926]	19.0	18	12	19	32	42	17	58	38
2R	4588024	4588058	BS	homozygous	4	FALSE	D4,D7,D2,D3	[(2, 11), (9, 35), (9, 11), (23, 26)]	[0, 53, 3, 2]	[1.0, 0.4536082474226804, 0.8695652173913043, 0.9607843137254902]	20.0	19	13	20	32	54	19	63	41
2R	4548748	4548750	transib4	heterozygous	4	FALSE	D1,D8,D5,D4	[(45, 99), (0, 0), (65, 97), (10, 11)]	[167, 0, 188, 55]	[0.4630225080385852, 0, 0.46285714285714286, 0.27631578947368424]	66.0	102	26	66	84	49	65	72	91
2R	4531820	4531821	Rt1b	heterozygous	5	FALSE	D5,D1,D4,D8,D7	[(28, 24), (28, 15), (26, 26), (40, 9), (25, 20)]	[41, 107, 50, 125, 34]	[0.5591397849462365, 0.2866666666666667, 0.5098039215686274, 0.28160919540229884, 0.569620253164557]	14.0	14	4	15	14	21	14	13	28
2R	4425077	4425079	mariner2	heterozygous	4	FALSE	D3,D4,D1,D7	[(14, 13), (8, 9), (24, 5), (10, 9)]	[48, 29, 54, 19]	[0.36, 0.3695652173913043, 0.3493975903614458, 0.5]	58.0	58	40	62	76	51	67	67	55
2R	4379468	4379472	INE-1	homozygous	3	FALSE	D8,D3,D4	[(20, 36), (50, 54), (22, 34)]	[34, 0, 0]	[0.6222222222222222, 1.0, 1.0]	56.0	58	33	64	56	44	60	53	57
2R	4175413	4175439	Stalker	heterozygous	1	FALSE	D4	[(6, 3)]	[22]	[0.2903225806451613]	56.0	58	33	64	56	44	60	53	57
2R	4021534	4021540	Doc2-element	heterozygous	1	FALSE	D4	[(3, 2)]	[12]	[0.29411764705882354]	40.0	33	30	52	63	37	46	68	40
2R	3805305	3805341	Doc	heterozygous	4	FALSE	D5,D7,D2,D4	[(5, 6), (10, 4), (5, 3), (9, 2)]	[24, 21, 22, 14]	[0.3142857142857143, 0.4, 0.26666666666666666, 0.44]	40.0	33	30	52	63	37	46	68	40
2R	3612941	3612964	Tabor	heterozygous	1	FALSE	D4	[(18, 21)]	[29]	[0.5735294117647058]	44.0	40	14	51	61	44	44	76	54
2R	3565044	3565090	gypsy2	heterozygous	2	FALSE	D4,D7	[(13, 4), (14, 3)]	[71, 65]	[0.19318181818181818, 0.2073170731707317]	86.0	115	47	86	104	100	85	124	78
2R	3532668	3532672	Doc	homozygous	1	FALSE	D4	[(3, 5)]	[1]	[0.8888888888888888]	86.0	115	47	86	104	100	85	124	78
2R	3492222	3492225	ZAM	heterozygous	4	FALSE	D5,D3,D4,D7	[(5, 31), (8, 36), (2, 22), (6, 33)]	[59, 69, 56, 59]	[0.37894736842105264, 0.3893805309734513, 0.3, 0.3979591836734694]	109.0	118	78	81	137	109	110	131	96
2R	3381000	3381044	G2	heterozygous	3	FALSE	D7,D3,D4	[(10, 33), (4, 23), (7, 19)]	[35, 40, 19]	[0.5512820512820513, 0.40298507462686567, 0.5777777777777777]	11.0	11	6	8	13	9	21	17	20
2R	3028363	3028367	Tabor	heterozygous	5	FALSE	D4,D1,D2,D3,D7	[(7, 13), (14, 26), (22, 38), (20, 30), (7, 22)]	[26, 23, 41, 38, 33]	[0.43478260869565216, 0.6349206349206349, 0.594059405940594, 0.5681818181818182, 0.46774193548387094]	11.0	11	7	8	13	9	23	17	20
2R	3023774	3023814	X-element	heterozygous	2	TRUE	D4,D3	[(24, 7), (0, 0)]	[34, 0]	[0.47692307692307695, 0]	21.0	15	16	21	23	18	35	32	28
2R	2906007	2906033	1360	heterozygous	4	FALSE	D1,D8,D7,D4	[(14, 9), (23, 9), (6, 2), (22, 9)]	[55, 59, 0, 54]	[0.2948717948717949, 0.3516483516483517, 1.0, 0.36470588235294116]	81.0	81	54	99	121	88	80	99	49
2R	2742561	2742561	X-element	heterozygous	4	FALSE	D8,D4,D4,D3,D1	[(44, 35), (15, 9), (41, 1), (42, 9), (48, 9)]	[195, 66, 165, 90, 176]	[0.28832116788321166, 0.26666666666666666, 0.2028985507246377, 0.3617021276595745, 0.2446351931330472]	89.0	82	89	112	88	98	100	136	89
2R	2663746	2663764	BS	heterozygous	1	FALSE	D4	[(10, 5)]	[46]	[0.2459016393442623]	93.0	93	54	98	102	93	92	107	96
2R	2647524	2647524	X-element	heterozygous	2	FALSE	D4,D7	[(26, 8), (24, 5)]	[104, 73]	[0.2463768115942029, 0.28431372549019607]	92.0	104	56	92	118	73	112	112	83
2R	2342582	2342609	opus	heterozygous	2	FALSE	D1,D4	[(7, 3), (9, 6)]	[17, 10]	[0.37037037037037035, 0.6]	33.0	39	6	35	33	16	37	44	22
2R	2323685	2323688	Max-element	heterozygous	5	FALSE	D7,D3,D5,D8,D4	[(8, 17), (13, 21), (10, 20), (5, 4), (8, 14)]	[27, 24, 16, 23, 13]	[0.4807692307692308, 0.5862068965517241, 0.6521739130434783, 0.28125, 0.6285714285714286]	99.0	94	55	116	111	99	121	101	85
2R	2173669	2173699	BS	heterozygous	3	FALSE	D4,D2,D5,D5	[(11, 19), (13, 23), (7, 18), (4, 10)]	[15, 19, 19, 24]	[0.6666666666666666, 0.6545454545454545, 0.5681818181818182, 0.3684210526315789]	77.0	77	58	80	101	75	101	106	76
2R	2169350	2169382	Tabor	heterozygous	6	FALSE	D7,D5,D1,D4,D6,D2	[(23, 15), (10, 6), (121, 97), (13, 17), (7, 24), (25, 16)]	[124, 67, 159, 36, 28, 65]	[0.2345679012345679, 0.1927710843373494, 0.5782493368700266, 0.45454545454545453, 0.5254237288135594, 0.3867924528301887]	99.0	87	33	137	99	99	107	111	99
2R	2158761	2158809	F-element	heterozygous	2	FALSE	D4,D1	[(6, 2), (7, 9)]	[12, 23]	[0.4, 0.41025641025641024]	48.0	48	8	46	57	29	53	62	52
2R	2108855	2108898	mariner2	heterozygous	1	FALSE	D4	[(9, 11)]	[47]	[0.29850746268656714]	57.0	62	25	57	49	52	62	66	63
2R	2092314	2092362	Doc3-element	heterozygous	2	FALSE	D1,D4	[(32, 4), (20, 2)]	[97, 69]	[0.2706766917293233, 0.24175824175824176]	44.0	41	12	48	37	45	44	51	50
2R	1864627	1864649	accord2	heterozygous	2	FALSE	D4,D1	[(14, 4), (14, 8)]	[52, 41]	[0.2571428571428571, 0.3492063492063492]	68.0	68	39	59	87	83	80	54	76
2R	1809821	1809830	opus	heterozygous	1	FALSE	D4	[(24, 27)]	[165]	[0.2361111111111111]	72.0	77	34	52	77	78	72	47	83
2R	1809306	1809350	ZAM	homozygous	8	FALSE	D7,D8,D8,D1,D2,D1,D5,D3,D1,D6,D4,D1,D4	[(86, 33), (26, 25), (106, 41), (19, 42), (3, 8), (98, 53), (47, 61), (31, 65), (7, 5), (50, 33), (29, 44), (6, 45), (4, 4)]	[331, 216, 187, 198, 0, 164, 291, 191, 0, 83, 168, 187, 0]	[0.2644444444444444, 0.19101123595505617, 0.44011976047904194, 0.23552123552123552, 1.0, 0.4793650793650794, 0.2706766917293233, 0.3344947735191638, 1.0, 0.5, 0.3029045643153527, 0.21428571428571427, 1.0]	56.0	58	34	56	64	52	66	66	46
2R	1687921	1687924	blood	heterozygous	3	FALSE	D3,D5,D4	[(11, 38), (5, 20), (3, 18)]	[30, 39, 23]	[0.620253164556962, 0.390625, 0.4772727272727273]	32.0	47	26	28	62	25	39	37	32
2R	1521593	1521605	F-element	heterozygous	1	FALSE	D4	[(2, 17)]	[50]	[0.2753623188405797]	57.0	71	31	57	68	31	63	57	55
2R	1497866	1497874	Stalker4	heterozygous	1	FALSE	D4	[(9, 9)]	[35]	[0.33962264150943394]	84.0	67	52	85	90	87	76	91	84
2R	1372400	1372403	gypsy	heterozygous	5	FALSE	D5,D3,D2,D1,D4	[(19, 26), (18, 23), (18, 37), (16, 31), (10, 19)]	[9, 28, 19, 26, 23]	[0.8333333333333334, 0.5942028985507246, 0.7432432432432432, 0.6438356164383562, 0.5576923076923077]	35.0	35	20	34	59	39	33	39	35
2R	1362035	1362078	rooA	heterozygous	2	FALSE	D1,D4	[(23, 11), (18, 16)]	[93, 50]	[0.2677165354330709, 0.40476190476190477]	32.0	32	19	25	55	35	26	39	32
2R	1320732	1320734	diver2	heterozygous	5	FALSE	D7,D1,D3,D2,D4	[(9, 29), (7, 27), (14, 35), (12, 29), (13, 22)]	[77, 78, 113, 124, 68]	[0.33043478260869563, 0.30357142857142855, 0.30246913580246915, 0.24848484848484848, 0.33980582524271846]	35.0	35	21	34	59	39	33	39	35
2R	1260048	1260077	accord2	heterozygous	5	FALSE	D4,D8,D3,D2,D5	[(13, 3), (17, 8), (12, 4), (28, 7), (18, 3)]	[25, 56, 51, 44, 48]	[0.3902439024390244, 0.30864197530864196, 0.23880597014925373, 0.4430379746835443, 0.30434782608695654]	71.0	102	37	101	75	71	67	74	54
2R	1194698	1194730	opus	heterozygous	1	FALSE	D4	[(2, 4)]	[13]	[0.3157894736842105]	61.0	41	35	67	80	53	85	91	61
2R	1027736	1027770	gypsy8	heterozygous	4	FALSE	D5,D4,D2,D6	[(11, 20), (9, 12), (30, 15), (15, 0)]	[80, 71, 102, 46]	[0.27927927927927926, 0.22826086956521738, 0.30612244897959184, 0.2459016393442623]	56.0	68	19	28	58	34	60	70	56
2R	947331	947335	1360	heterozygous	5	FALSE	D2,D3,D1,D4,D5	[(13, 38), (20, 61), (17, 30), (8, 55), (21, 53)]	[24, 0, 20, 0, 0]	[0.68, 1.0, 0.7014925373134329, 1.0, 1.0]	96.0	134	62	96	100	81	99	113	86
2R	518297	518304	BS	heterozygous	2	TRUE	D3,D4	[(2, 4), (12, 1)]	[13, 17]	[0.3157894736842105, 0.43333333333333335]	55.0	69	38	56	55	43	55	78	83
2R	164392	164424	Porto1	heterozygous	2	FALSE	D4,D5	[(12, 2), (27, 11)]	[39, 52]	[0.2641509433962264, 0.4222222222222222]	109.0	148	101	106	131	90	139	157	109
2R	145799	145802	ZAM	heterozygous	7	FALSE	D7,D1,D3,D8,D2,D6,D7,D4	[(5, 7), (12, 21), (12, 16), (7, 48), (17, 48), (3, 10), (6, 33), (11, 24)]	[26, 10, 4, 93, 134, 9, 1, 2]	[0.3157894736842105, 0.7674418604651163, 0.875, 0.3716216216216216, 0.32663316582914576, 0.5909090909090909, 0.975, 0.9459459459459459]	35.0	41	20	30	54	26	35	57	49
2R	82338	82341	Stalker4	homozygous	2	FALSE	D4,D7	[(9, 20), (13, 12)]	[2, 1]	[0.9354838709677419, 0.9615384615384616]	78.0	107	73	83	77	72	78	116	87
2R	36416	36455	G5	heterozygous	2	FALSE	D4,D7	[(23, 2), (22, 5)]	[41, 106]	[0.3787878787878788, 0.20300751879699247]	77.0	89	50	77	89	54	104	96	60
2L	23499549	23499555	R1A1-element	heterozygous	4	FALSE	D4,D1,D3,D7	[(11, 4), (13, 4), (12, 6), (19, 11)]	[35, 54, 33, 31]	[0.3, 0.23943661971830985, 0.35294117647058826, 0.4918032786885246]	24.0	13	9	24	20	27	25	41	41
2L	23492887	23492911	roo	heterozygous	5	FALSE	D3,D7,D5,D1,D4	[(21, 11), (19, 6), (23, 4), (21, 8), (14, 8)]	[57, 48, 27, 65, 33]	[0.3595505617977528, 0.3424657534246575, 0.5, 0.30851063829787234, 0.4]	41.0	74	21	36	60	38	50	51	41
2L	23391850	23391873	G2	heterozygous	5	FALSE	D7,D4,D5,D1,D3	[(10, 4), (8, 8), (17, 8), (13, 4), (11, 7)]	[29, 29, 42, 50, 49]	[0.32558139534883723, 0.35555555555555557, 0.373134328358209, 0.2537313432835821, 0.26865671641791045]	68.0	95	44	76	108	49	68	85	64
2L	23288994	23288996	invader2	homozygous	4	FALSE	D3,D4,D3,D2,D7	[(27, 2), (12, 1), (4, 6), (12, 9), (10, 12)]	[35, 2, 0, 0, 0]	[0.453125, 0.8666666666666667, 1.0, 1.0, 1.0]	77.0	97	36	76	90	77	87	88	65
2L	23187303	23187331	Rt1a	homozygous	2	FALSE	D4,D8	[(13, 2), (29, 74)]	[0, 206]	[1.0, 0.3333333333333333]	68.0	86	28	68	88	74	65	81	61
2L	23089400	23089419	rooA	heterozygous	5	FALSE	D3,D2,D8,D5,D4	[(29, 20), (35, 17), (29, 19), (33, 24), (15, 20)]	[93, 128, 110, 133, 78]	[0.34507042253521125, 0.28888888888888886, 0.3037974683544304, 0.3, 0.30973451327433627]	82.0	91	59	74	83	49	96	91	82
2L	23038450	23038462	HMS-Beagle	homozygous	6	FALSE	D5,D6,D3,D2,D1,D4	[(29, 40), (9, 10), (40, 49), (15, 22), (30, 23), (14, 37)]	[0, 22, 0, 19, 11, 1]	[1.0, 0.4634146341463415, 1.0, 0.6607142857142857, 0.828125, 0.9807692307692307]	88.0	97	35	91	130	69	93	88	62
2L	22403584	22403617	Osvaldo	heterozygous	1	FALSE	D4	[(16, 4)]	[56]	[0.2631578947368421]	99.0	110	79	116	92	114	99	108	86
2L	22348191	22348228	BS	heterozygous	1	FALSE	D4	[(7, 5)]	[20]	[0.375]	99.0	110	79	116	92	114	99	108	86
2L	22087746	22087772	HB	heterozygous	2	FALSE	D4,D8	[(10, 3), (26, 8)]	[41, 95]	[0.24074074074074073, 0.26356589147286824]	99.0	110	79	116	92	114	99	108	86
2L	21824098	21824109	Tabor	heterozygous	2	FALSE	D4,D5	[(2, 13), (2, 17)]	[20, 22]	[0.42857142857142855, 0.4634146341463415]	110.0	143	66	112	100	101	142	110	111
2L	21583445	21583450	1360	homozygous	2	FALSE	D4,D5	[(5, 6), (10, 6)]	[0, 6]	[1.0, 0.7272727272727273]	45.0	67	21	68	60	27	39	84	45
2L	20227003	20227007	412	heterozygous	4	FALSE	D3,D4,D1,D2	[(30, 47), (17, 40), (17, 44), (18, 49)]	[68, 53, 61, 59]	[0.5310344827586206, 0.5181818181818182, 0.5, 0.5317460317460317]	66.0	83	47	66	101	55	90	87	65
2L	20173686	20173687	pogo	heterozygous	3	FALSE	D3,D2,D4	[(19, 40), (29, 55), (12, 40)]	[45, 48, 44]	[0.5673076923076923, 0.6363636363636364, 0.5416666666666666]	73.0	68	67	88	68	73	90	99	78
2L	20107536	20107556	X-element	heterozygous	3	FALSE	D1,D4,D2	[(12, 44), (12, 60), (4, 40)]	[31, 7, 95]	[0.6436781609195402, 0.9113924050632911, 0.31654676258992803]	73.0	68	67	88	68	73	90	99	78
2L	19859194	19859201	297	heterozygous	3	FALSE	D3,D1,D4	[(17, 21), (14, 30), (9, 17)]	[15, 12, 10]	[0.7169811320754716, 0.7857142857142857, 0.7222222222222222]	60.0	82	24	52	70	31	84	81	60
2L	19618813	19618829	jockey	heterozygous	8	FALSE	D6,D5,D3,D4,D7,D1,D2,D8	[(7, 24), (25, 29), (34, 21), (27, 19), (25, 27), (39, 26), (43, 30), (25, 36)]	[26, 30, 21, 24, 36, 23, 33, 15]	[0.543859649122807, 0.6428571428571429, 0.7236842105263158, 0.6571428571428571, 0.5909090909090909, 0.7386363636363636, 0.6886792452830188, 0.8026315789473685]	95.0	100	76	97	68	95	115	125	93
2L	18749802	18749806	copia	heterozygous	4	FALSE	D4,D1,D3,D2	[(4, 29), (10, 35), (13, 36), (6, 14)]	[11, 15, 26, 16]	[0.75, 0.75, 0.6533333333333333, 0.5555555555555556]	95.0	100	76	97	68	95	115	125	93
2L	18568711	18568714	mdg1	heterozygous	5	FALSE	D2,D5,D3,D4,D6	[(16, 32), (14, 20), (34, 29), (17, 21), (11, 13)]	[52, 60, 43, 41, 46]	[0.48, 0.3617021276595745, 0.5943396226415094, 0.4810126582278481, 0.34285714285714286]	87.0	87	64	82	110	101	128	105	81
2L	18456619	18456624	roo	heterozygous	3	FALSE	D3,D2,D4	[(21, 19), (17, 28), (14, 23)]	[21, 19, 7]	[0.6557377049180327, 0.703125, 0.8409090909090909]	89.0	96	68	89	94	78	108	114	76
2L	18414260	18414269	hobo	heterozygous	2	FALSE	D4,D2	[(30, 49), (51, 43)]	[60, 75]	[0.5683453237410072, 0.5562130177514792]	179.0	201	120	195	178	179	189	195	165
2L	18402743	18402747	copia	heterozygous	4	FALSE	D1,D4,D2,D3	[(19, 29), (10, 21), (14, 32), (18, 42)]	[29, 29, 35, 35]	[0.6233766233766234, 0.5166666666666667, 0.5679012345679012, 0.631578947368421]	2.0	2	1	3	5	0	5	7	2
2L	17244912	17244937	BS	heterozygous	2	FALSE	D7,D4	[(7, 13), (2, 16)]	[55, 43]	[0.26666666666666666, 0.29508196721311475]	61.0	62	31	38	61	61	73	73	96
2L	16968526	16968534	hobo	heterozygous	4	FALSE	D1,D3,D5,D4	[(19, 28), (16, 34), (14, 46), (9, 28)]	[17, 25, 20, 27]	[0.734375, 0.6666666666666666, 0.75, 0.578125]	94.0	90	66	98	94	77	109	144	109
2L	16614939	16614957	Tabor	heterozygous	2	FALSE	D4,D5	[(6, 26), (4, 24)]	[37, 50]	[0.463768115942029, 0.358974358974359]	22.0	32	21	26	16	23	22	21	24
2L	16570217	16570226	Rt1b	heterozygous	6	FALSE	D5,D2,D3,D8,D4,D1	[(24, 37), (28, 28), (31, 26), (22, 29), (20, 18), (24, 18)]	[45, 40, 44, 29, 47, 21]	[0.5754716981132075, 0.5833333333333334, 0.5643564356435643, 0.6375, 0.4470588235294118, 0.6666666666666666]	61.0	56	28	64	61	62	61	68	60
2L	16439574	16439579	Quasimodo	heterozygous	5	FALSE	D4,D1,D2,D5,D3	[(6, 17), (10, 18), (18, 29), (15, 26), (16, 19)]	[16, 17, 25, 16, 18]	[0.5897435897435898, 0.6222222222222222, 0.6527777777777778, 0.7192982456140351, 0.660377358490566]	61.0	56	28	64	61	62	61	68	60
2L	16264405	16264440	BS	homozygous	5	FALSE	D3,D8,D4,D3,D8,D6,D5	[(73, 823), (4, 666), (40, 521), (8, 325), (49, 689), (30, 552), (8, 473)]	[49, 28, 25, 58, 20, 15, 24]	[0.9481481481481482, 0.9598853868194842, 0.9573378839590444, 0.8516624040920716, 0.9736147757255936, 0.9748743718592965, 0.9524752475247524]	61.0	56	28	64	61	62	61	68	60
2L	16206825	16206833	roo	homozygous	2	TRUE	D4,D3	[(7, 23), (22, 24)]	[1, 5]	[0.967741935483871, 0.9019607843137255]	90.0	111	48	96	94	55	90	106	80
2L	16016244	16016248	297	heterozygous	6	FALSE	D5,D1,D2,D4,D6,D3	[(10, 11), (9, 9), (15, 19), (12, 7), (3, 7), (13, 11)]	[13, 56, 16, 10, 21, 22]	[0.6176470588235294, 0.24324324324324326, 0.68, 0.6551724137931034, 0.3225806451612903, 0.5217391304347826]	75.0	67	49	75	99	75	78	101	73
2L	15994196	15994210	Doc	heterozygous	3	FALSE	D4,D3,D5	[(7, 27), (14, 33), (9, 29)]	[29, 39, 32]	[0.5396825396825397, 0.5465116279069767, 0.5428571428571428]	82.0	77	60	98	82	85	64	91	97
2L	15894585	15894596	BS	heterozygous	4	FALSE	D3,D1,D5,D4	[(5, 48), (5, 26), (6, 45), (3, 51)]	[1, 19, 1, 0]	[0.9814814814814815, 0.62, 0.9807692307692307, 1.0]	82.0	77	60	98	82	85	64	91	97
2L	15846248	15846255	hobo	heterozygous	3	FALSE	D4,D5,D2	[(24, 38), (32, 46), (33, 32)]	[30, 28, 37]	[0.6739130434782609, 0.7358490566037735, 0.6372549019607843]	82.0	77	61	98	82	85	64	91	97
2L	14447962	14447965	opus	heterozygous	5	FALSE	D5,D7,D4,D1,D3	[(30, 27), (11, 23), (16, 34), (19, 39), (15, 38)]	[38, 36, 31, 31, 41]	[0.6, 0.4857142857142857, 0.6172839506172839, 0.651685393258427, 0.5638297872340425]	112.0	131	57	112	119	78	118	133	97
2L	14226799	14226839	Tabor	heterozygous	3	FALSE	D2,D7,D4	[(16, 24), (12, 19), (11, 27)]	[82, 52, 63]	[0.32786885245901637, 0.37349397590361444, 0.37623762376237624]	122.0	136	96	127	90	122	155	160	104
2L	14126233	14126246	Rt1a	heterozygous	5	FALSE	D2,D7,D5,D1,D4	[(21, 14), (13, 11), (15, 21), (15, 18), (16, 11)]	[32, 36, 29, 33, 20]	[0.5223880597014925, 0.4, 0.5538461538461539, 0.5, 0.574468085106383]	70.0	85	43	70	81	54	73	94	59
2L	14003386	14003401	Rt1a	heterozygous	6	FALSE	D2,D5,D1,D4,D3,D7	[(32, 28), (24, 39), (14, 33), (13, 23), (33, 42), (21, 33)]	[36, 35, 24, 33, 53, 31]	[0.625, 0.6428571428571429, 0.6619718309859155, 0.5217391304347826, 0.5859375, 0.6352941176470588]	115.0	135	70	115	90	117	128	115	94
2L	13625579	13625590	jockey	heterozygous	6	FALSE	D5,D4,D2,D7,D1,D3	[(8, 20), (5, 26), (23, 37), (15, 27), (26, 37), (15, 38)]	[25, 18, 20, 17, 28, 24]	[0.5283018867924528, 0.6326530612244898, 0.75, 0.711864406779661, 0.6923076923076923, 0.6883116883116883]	72.0	72	40	76	58	70	72	110	77
2L	12444140	12444143	opus	heterozygous	4	FALSE	D3,D4,D7,D1	[(33, 37), (15, 39), (11, 29), (30, 36)]	[30, 26, 20, 27]	[0.7, 0.675, 0.6666666666666666, 0.7096774193548387]	130.0	148	75	103	135	106	130	162	158
2L	12286359	12286361	BS	heterozygous	1	FALSE	D4	[(6, 37)]	[40]	[0.5180722891566265]	7.0	6	3	11	6	10	8	10	7
2L	11541184	11541207	Tabor	heterozygous	7	FALSE	D2,D8,D4,D6,D1,D3,D5	[(17, 16), (22, 28), (15, 9), (7, 7), (17, 25), (25, 24), (11, 8)]	[32, 13, 16, 3, 36, 26, 11]	[0.5076923076923077, 0.7936507936507936, 0.6, 0.8235294117647058, 0.5384615384615384, 0.6533333333333333, 0.6333333333333333]	82.0	83	58	80	89	82	109	138	69
2L	10948005	10948049	BS	homozygous	7	FALSE	D7,D2,D5,D8,D8,D6,D7,D6,D4,D1	[(44, 3), (25, 7), (5, 23), (8, 155), (33, 20), (10, 66), (14, 113), (28, 23), (39, 32), (5, 91)]	[309, 408, 0, 0, 0, 0, 0, 150, 0, 0]	[0.13202247191011235, 0.07272727272727272, 1.0, 1.0, 1.0, 1.0, 1.0, 0.2537313432835821, 1.0, 1.0]	38.0	38	20	44	38	39	40	33	20
2L	10077535	10077548	BS	heterozygous	5	FALSE	D4,D5,D1,D7,D2	[(3, 18), (4, 18), (5, 27), (5, 21), (4, 22)]	[42, 51, 23, 43, 50]	[0.3333333333333333, 0.3013698630136986, 0.5818181818181818, 0.37681159420289856, 0.34210526315789475]	37.0	38	27	48	37	39	39	37	24
2L	10039396	10039397	hobo	heterozygous	6	FALSE	D2,D1,D3,D4,D7,D8	[(30, 34), (22, 37), (27, 43), (12, 34), (11, 30), (24, 29)]	[54, 32, 63, 39, 50, 32]	[0.5423728813559322, 0.6483516483516484, 0.5263157894736842, 0.5411764705882353, 0.45054945054945056, 0.6235294117647059]	86.0	68	35	58	112	86	86	108	90
2L	9371065	9371070	roo	heterozygous	3	FALSE	D4,D7,D1	[(22, 19), (13, 15), (17, 30)]	[19, 12, 25]	[0.6833333333333333, 0.7, 0.6527777777777778]	27.0	24	8	5	35	30	29	27	32
2L	9361061	9361067	roo	heterozygous	3	FALSE	D4,D1,D3	[(18, 35), (29, 32), (35, 46)]	[55, 27, 57]	[0.49074074074074076, 0.6931818181818182, 0.5869565217391305]	26.0	22	8	5	30	29	29	26	26
2L	9167381	9167392	BS	heterozygous	2	TRUE	D4,D3	[(14, 28), (18, 29)]	[25, 32]	[0.6268656716417911, 0.5949367088607594]	96.0	96	72	104	99	91	116	96	93
2L	7953900	7953912	FB	heterozygous	6	FALSE	D7,D4,D5,D2,D1,D3	[(16, 33), (13, 43), (11, 32), (12, 37), (19, 50), (19, 34)]	[18, 28, 34, 35, 45, 32]	[0.7313432835820896, 0.6666666666666666, 0.5584415584415584, 0.5833333333333334, 0.6052631578947368, 0.6235294117647059]	78.0	95	34	56	95	74	99	78	89
2L	5211412	5211418	roo	heterozygous	1	FALSE	D4	[(13, 37)]	[100]	[0.3333333333333333]	100.0	86	63	87	128	110	100	120	107
2L	4415995	4416002	jockey	heterozygous	5	FALSE	D3,D4,D1,D7,D8	[(0, 0), (18, 22), (17, 34), (0, 0), (1, 0)]	[0, 42, 28, 0, 76]	[0, 0.4878048780487805, 0.6455696202531646, 0, 0.012987012987012988]	100.0	86	63	87	128	110	100	120	107
2L	3961083	3961087	copia	heterozygous	2	FALSE	D5,D4	[(12, 31), (3, 13)]	[30, 26]	[0.589041095890411, 0.38095238095238093]	57.0	41	57	57	59	48	70	89	73
2L	2855415	2855427	jockey	homozygous	8	FALSE	D2,D4,D6,D7,D8,D1,D5,D3	[(88, 57), (48, 73), (37, 30), (58, 74), (73, 47), (72, 53), (56, 86), (94, 83)]	[0, 0, 47, 0, 41, 0, 0, 2]	[1.0, 1.0, 0.5877192982456141, 1.0, 0.7453416149068323, 1.0, 1.0, 0.9888268156424581]	69.0	51	25	69	64	77	75	79	80
2L	754865	754869	roo	heterozygous	4	FALSE	D1,D3,D2,D4	[(41, 44), (41, 57), (38, 42), (31, 36)]	[45, 56, 39, 50]	[0.6538461538461539, 0.6363636363636364, 0.6722689075630253, 0.5726495726495726]	98.0	109	62	77	119	98	103	99	95
2L	434340	434348	FB	heterozygous	4	FALSE	D3,D4,D2,D1,D1	[(21, 44), (37, 36), (41, 48), (15, 45), (38, 27)]	[50, 54, 59, 60, 101]	[0.5652173913043478, 0.5748031496062992, 0.6013513513513513, 0.5, 0.39156626506024095]	18.0	26	6	14	30	18	10	27	20
2L	225877	225892	Rt1a	heterozygous	1	FALSE	D4	[(5, 32)]	[23]	[0.6166666666666667]	50.0	54	34	48	50	45	54	61	55
Y	3581691	3581720	Idefix	heterozygous	3	FALSE	D6,D3,D1,D1	[(3, 1), (18, 7), (4, 20), (28, 17)]	[3, 13, 22, 22]	[0.5714285714285714, 0.6578947368421053, 0.5217391304347826, 0.6716417910447762]	92.0	107	44	89	91	100	122	139	92
Y	3107118	3107120	diver2	heterozygous	1	FALSE	D6	[(11, 2)]	[32]	[0.28888888888888886]	60.0	59	30	60	75	57	66	99	61
Y	2780373	2780402	mdg1	heterozygous	8	FALSE	D1,D2,D8,D3,D6,D4,D7,D5	[(13, 4), (4, 3), (7, 4), (11, 4), (3, 2), (10, 5), (5, 2), (8, 6)]	[11, 3, 2, 11, 1, 1, 1, 7]	[0.6071428571428571, 0.7, 0.8461538461538461, 0.5769230769230769, 0.8333333333333334, 0.9375, 0.875, 0.6666666666666666]	60.0	59	30	60	75	57	66	99	61
Y	1056257	1056294	Quasimodo	heterozygous	3	FALSE	D1,D2,D6,D6	[(16, 4), (15, 4), (5, 4), (6, 5)]	[75, 65, 30, 18]	[0.21052631578947367, 0.2261904761904762, 0.23076923076923078, 0.3793103448275862]	60.0	59	30	60	75	57	66	99	61
Y	956437	956437	R1A1-element	heterozygous	4	FALSE	D2,D6,D4,D3	[(59, 35), (50, 13), (34, 11), (46, 17)]	[204, 84, 128, 171]	[0.31543624161073824, 0.42857142857142855, 0.26011560693641617, 0.2692307692307692]	60.0	59	30	60	75	57	66	99	61
Y	879829	879857	1360	heterozygous	5	FALSE	D5,D7,D6,D8,D2	[(38, 0), (30, 10), (17, 5), (47, 5), (70, 14)]	[125, 150, 72, 203, 161]	[0.2331288343558282, 0.21052631578947367, 0.23404255319148937, 0.20392156862745098, 0.34285714285714286]	80.0	85	42	80	85	63	110	90	46
X	23531423	23531441	opus	heterozygous	1	FALSE	D6	[(26, 20)]	[155]	[0.22885572139303484]	12.0	11	5	12	28	24	8	35	31
X	23531423	23531441	R2-element	heterozygous	4	FALSE	D3,D6,D2,D5,D3	[(167, 58), (91, 21), (51, 23), (137, 80), (41, 11)]	[206, 141, 181, 236, 162]	[0.5220417633410673, 0.4426877470355731, 0.2901960784313726, 0.47902869757174393, 0.24299065420560748]	85.0	71	64	96	85	102	110	96	76
X	22907487	22907490	transib3	homozygous	6	FALSE	D7,D4,D2,D6,D1,D5	[(14, 49), (14, 29), (18, 35), (5, 20), (19, 46), (19, 50)]	[0, 0, 0, 0, 0, 0]	[1.0, 1.0, 1.0, 1.0, 1.0, 1.0]	49.0	51	27	44	45	65	49	60	64
X	22434228	22434233	1360	heterozygous	6	FALSE	D5,D1,D2,D3,D2,D7,D6	[(32, 35), (33, 41), (5, 23), (38, 29), (68, 34), (13, 20), (6, 23)]	[51, 49, 77, 138, 75, 65, 21]	[0.5677966101694916, 0.6016260162601627, 0.26666666666666666, 0.32682926829268294, 0.576271186440678, 0.336734693877551, 0.58]	49.0	51	27	44	45	65	49	60	64
X	22373429	22373433	R1A1-element	heterozygous	7	FALSE	D7,D2,D8,D1,D5,D8,D6,D3	[(102, 10), (131, 96), (119, 24), (198, 93), (67, 17), (191, 71), (33, 9), (244, 26)]	[160, 381, 453, 736, 171, 542, 81, 368]	[0.4117647058823529, 0.37335526315789475, 0.23993288590604026, 0.28334956183057447, 0.32941176470588235, 0.32587064676616917, 0.34146341463414637, 0.4231974921630094]	52.0	52	35	59	45	56	95	86	52
X	22259137	22259138	F-element	heterozygous	2	FALSE	D6,D1,D1	[(29, 26), (14, 79), (81, 79)]	[17, 55, 54]	[0.7638888888888888, 0.6283783783783784, 0.7476635514018691]	55.0	67	35	64	66	46	80	55	48
X	22055359	22055370	gypsy4	heterozygous	4	FALSE	D6,D8,D5,D7	[(12, 2), (32, 6), (8, 3), (11, 0)]	[8, 78, 24, 7]	[0.6363636363636364, 0.3275862068965517, 0.3142857142857143, 0.6111111111111112]	53.0	60	28	66	55	41	80	53	35
X	21941284	21941284	Idefix	heterozygous	2	FALSE	D4,D6	[(27, 24), (18, 7)]	[104, 69]	[0.32903225806451614, 0.26595744680851063]	76.0	77	47	85	76	50	114	78	49
X	21807334	21807371	BS	heterozygous	3	FALSE	D6,D7,D8,D6	[(12, 6), (9, 2), (4, 4), (3, 12)]	[10, 39, 14, 6]	[0.6428571428571429, 0.22, 0.36363636363636365, 0.7142857142857143]	93.0	85	63	103	120	100	93	126	85
X	21766058	21766062	Tabor	heterozygous	4	FALSE	D5,D1,D6,D7	[(41, 13), (23, 94), (14, 45), (33, 80)]	[92, 58, 40, 66]	[0.3698630136986301, 0.6685714285714286, 0.5959595959595959, 0.6312849162011173]	74.0	74	34	62	111	61	85	98	111
X	21666948	21666953	F-element	heterozygous	4	FALSE	D3,D2,D7,D6	[(12, 5), (30, 40), (8, 31), (8, 10)]	[47, 43, 25, 15]	[0.265625, 0.6194690265486725, 0.609375, 0.5454545454545454]	103.0	117	65	101	108	103	141	123	75
X	20449995	20450014	opus	heterozygous	6	FALSE	D5,D1,D7,D4,D3,D6	[(5, 21), (4, 18), (7, 20), (7, 8), (4, 17), (2, 13)]	[6, 12, 5, 12, 8, 3]	[0.8125, 0.6470588235294118, 0.84375, 0.5555555555555556, 0.7241379310344828, 0.8333333333333334]	34.0	58	32	32	46	31	34	48	49
X	20313947	20313959	hobo	homozygous	2	FALSE	D6,D4	[(6, 22), (16, 43)]	[0, 0]	[1.0, 1.0]	44.0	59	35	44	72	30	47	71	44
X	19896131	19896154	Tabor	heterozygous	5	FALSE	D1,D4,D2,D3,D6	[(8, 21), (5, 29), (9, 25), (7, 21), (5, 19)]	[20, 18, 25, 35, 12]	[0.5918367346938775, 0.6538461538461539, 0.576271186440678, 0.4444444444444444, 0.6666666666666666]	80.0	97	60	95	88	74	80	95	42
X	19695745	19695790	Tc1	heterozygous	2	FALSE	D7,D6	[(20, 23), (4, 6)]	[86, 26]	[0.3333333333333333, 0.2777777777777778]	82.0	64	74	85	74	84	86	90	82
X	19102550	19102573	mdg1	heterozygous	1	FALSE	D6	[(2, 5)]	[10]	[0.4117647058823529]	150.0	155	103	131	157	150	155	191	135
X	18301893	18301915	mdg1	heterozygous	1	FALSE	D6	[(3, 4)]	[6]	[0.5384615384615384]	191.0	200	118	191	188	194	219	179	216
X	17622207	17622235	INE-1	heterozygous	6	FALSE	D7,D1,D8,D5,D3,D6	[(3, 7), (10, 14), (8, 15), (15, 14), (10, 10), (5, 13)]	[12, 9, 9, 15, 27, 2]	[0.45454545454545453, 0.7272727272727273, 0.71875, 0.6590909090909091, 0.425531914893617, 0.9]	175.0	175	136	159	200	208	193	148	197
X	15280001	15280008	hobo	homozygous	5	FALSE	D4,D5,D1,D3,D6	[(27, 48), (22, 49), (27, 43), (31, 58), (18, 29)]	[0, 0, 0, 0, 0]	[1.0, 1.0, 1.0, 1.0, 1.0]	140.0	140	116	126	164	159	158	118	158
X	14813402	14813426	Tabor	heterozygous	2	FALSE	D1,D6	[(3, 38), (5, 14)]	[23, 10]	[0.640625, 0.6551724137931034]	140.0	140	116	126	164	159	158	118	158
X	14645897	14645907	jockey	homozygous	2	FALSE	D6,D4	[(8, 18), (19, 24)]	[0, 6]	[1.0, 0.8775510204081632]	489.0	654	302	489	638	488	469	515	528
X	14599728	14599736	hobo	homozygous	2	TRUE	D5,D6	[(42, 60), (26, 25)]	[0, 0]	[1.0, 1.0]	489.0	654	302	489	638	488	469	515	528
X	13401797	13401825	mdg1	heterozygous	2	FALSE	D6,D2	[(11, 2), (3, 7)]	[3, 13]	[0.8125, 0.43478260869565216]	211.0	284	123	198	268	226	197	245	211
X	13004002	13004022	Doc	homozygous	8	FALSE	D2,D5,D1,D8,D7,D6,D4,D3	[(22, 35), (15, 26), (12, 25), (13, 27), (6, 32), (3, 19), (12, 17), (34, 28)]	[0, 2, 0, 1, 0, 0, 0, 0]	[1.0, 0.9534883720930233, 1.0, 0.975609756097561, 1.0, 1.0, 1.0, 1.0]	291.0	339	176	279	344	301	373	291	291
X	11775226	11775251	mdg1	heterozygous	1	FALSE	D6	[(2, 4)]	[13]	[0.3157894736842105]	111.0	119	65	107	111	89	130	113	118
X	11646928	11646971	FB	homozygous	5	FALSE	D4,D5,D1,D6,D8	[(18, 13), (28, 15), (19, 12), (2, 5), (3, 7)]	[38, 36, 26, 0, 18]	[0.4492753623188406, 0.5443037974683544, 0.543859649122807, 1.0, 0.35714285714285715]	78.0	78	42	83	86	81	57	96	60
X	11198498	11198541	gypsy5	heterozygous	2	FALSE	D3,D6	[(7, 13), (13, 23)]	[74, 70]	[0.2127659574468085, 0.33962264150943394]	68.0	78	63	71	61	68	68	70	50
X	9951449	9951450	jockey	heterozygous	3	FALSE	D5,D4,D6	[(9, 17), (10, 12), (5, 8)]	[0, 0, 5]	[1.0, 1.0, 0.7222222222222222]	68.0	78	63	71	61	68	68	70	50
X	8857717	8857744	Tabor	heterozygous	1	FALSE	D6	[(2, 4)]	[13]	[0.3157894736842105]	68.0	78	63	71	61	68	68	70	50
X	8812372	8812392	opus	heterozygous	5	FALSE	D8,D5,D1,D3,D6	[(5, 13), (5, 16), (4, 23), (6, 10), (3, 9)]	[14, 20, 19, 17, 7]	[0.5625, 0.5121951219512195, 0.5869565217391305, 0.48484848484848486, 0.631578947368421]	64.0	74	63	70	57	64	65	70	48
X	8417290	8417322	Tabor	heterozygous	2	TRUE	D6,D5	[(3, 3), (7, 2)]	[22, 40]	[0.21428571428571427, 0.1836734693877551]	64.0	73	63	70	57	64	65	70	48
X	7847047	7847089	hopper	heterozygous	4	FALSE	D6,D1,D2,D5	[(4, 2), (6, 2), (5, 2), (9, 3)]	[8, 19, 17, 26]	[0.42857142857142855, 0.2962962962962963, 0.2916666666666667, 0.3157894736842105]	107.0	109	58	124	107	117	102	128	96
X	6751697	6751737	Tabor	heterozygous	1	FALSE	D6	[(3, 16)]	[5]	[0.7916666666666666]	66.0	59	50	80	76	74	61	78	66
X	5788295	5788300	roo	homozygous	5	FALSE	D2,D6,D7,D4,D3	[(36, 45), (3, 25), (15, 35), (21, 37), (33, 48)]	[0, 0, 0, 0, 0]	[1.0, 1.0, 1.0, 1.0, 1.0]	80.0	81	48	80	96	52	75	88	103
X	5192508	5192533	mdg1	heterozygous	1	FALSE	D6	[(4, 3)]	[10]	[0.4117647058823529]	15.0	11	13	19	17	5	16	27	15
X	4722107	4722111	412	homozygous	5	FALSE	D7,D4,D3,D2,D6	[(24, 43), (22, 50), (34, 56), (34, 45), (13, 29)]	[0, 0, 0, 0, 0]	[1.0, 1.0, 1.0, 1.0, 1.0]	60.0	60	40	60	79	84	83	48	40
X	4021491	4021508	mdg1	heterozygous	1	FALSE	D6	[(2, 5)]	[13]	[0.35]	57.0	66	50	48	57	73	57	91	45
X	3468356	3468380	opus	heterozygous	1	FALSE	D6	[(2, 4)]	[8]	[0.42857142857142855]	57.0	62	19	57	64	55	50	72	79
X	3104945	3104955	Tabor	homozygous	3	FALSE	D1,D7,D6	[(31, 19), (17, 29), (11, 25)]	[2, 0, 0]	[0.9615384615384616, 1.0, 1.0]	55.0	62	18	55	63	53	45	72	77
X	3098745	3098750	3S18	homozygous	6	FALSE	D4,D6,D5,D2,D3,D1	[(9, 35), (3, 16), (9, 40), (19, 45), (11, 26), (10, 19)]	[0, 0, 0, 0, 0, 0]	[1.0, 1.0, 1.0, 1.0, 1.0, 1.0]	51.0	59	18	48	56	51	42	66	71
X	1598886	1598906	Tabor	heterozygous	2	FALSE	D3,D6	[(12, 47), (9, 22)]	[21, 5]	[0.7375, 0.8611111111111112]	62.0	69	24	62	72	58	57	75	84
X	1056950	1056955	roo	homozygous	2	FALSE	D2,D6	[(40, 50), (4, 45)]	[0, 0]	[1.0, 1.0]	62.0	69	24	62	72	58	57	75	84
X	148214	148241	BS	heterozygous	7	FALSE	D2,D3,D7,D4,D6,D5,D1	[(3, 8), (6, 13), (5, 18), (5, 16), (8, 12), (7, 20), (6, 17)]	[29, 29, 22, 18, 6, 21, 23]	[0.275, 0.3958333333333333, 0.5111111111111111, 0.5384615384615384, 0.7692307692307693, 0.5625, 0.5]	35.0	35	12	34	51	39	29	45	66
X	115439	115483	TAHRE	heterozygous	1	FALSE	D6	[(7, 2)]	[37]	[0.1956521739130435]	122.0	145	77	122	132	147	144	117	117
X	57642	57691	TAHRE	heterozygous	5	FALSE	D4,D6,D1,D2,D5	[(10, 23), (13, 20), (6, 10), (20, 31), (18, 31)]	[31, 14, 0, 15, 30]	[0.515625, 0.7021276595744681, 1.0, 0.7727272727272727, 0.620253164556962]	53.0	53	29	74	50	67	54	81	46
4	457863	457869	1360	homozygous	3	FALSE	D4,D2,D6	[(12, 42), (29, 41), (5, 30)]	[0, 3, 0]	[1.0, 0.958904109589041, 1.0]	52.0	53	29	74	50	67	52	81	46
4	409365	409376	BS	heterozygous	6	FALSE	D7,D4,D5,D6,D2,D8	[(16, 13), (13, 27), (15, 18), (5, 8), (26, 27), (17, 21)]	[23, 25, 28, 15, 30, 21]	[0.5576923076923077, 0.6153846153846154, 0.5409836065573771, 0.4642857142857143, 0.6385542168674698, 0.6440677966101694]	50.0	53	29	71	50	64	49	75	45
3R	32069929	32069975	Q-element	homozygous	1	FALSE	D6	[(7, 47)]	[4]	[0.9310344827586207]	15.0	14	12	14	26	15	17	24	19
3R	31878127	31878133	Doc	heterozygous	5	FALSE	D1,D3,D5,D7,D6	[(23, 34), (38, 38), (39, 38), (13, 32), (4, 24)]	[46, 45, 38, 30, 20]	[0.5533980582524272, 0.628099173553719, 0.6695652173913044, 0.6, 0.5833333333333334]	153.0	168	109	153	206	182	136	164	131
3R	30091264	30091264	jockey	heterozygous	8	FALSE	D5,D4,D6,D1,D3,D8,D2,D7	[(34, 26), (34, 39), (21, 17), (41, 42), (45, 56), (32, 30), (46, 31), (24, 33)]	[57, 35, 29, 43, 57, 50, 64, 51]	[0.5128205128205128, 0.6759259259259259, 0.5671641791044776, 0.6587301587301587, 0.6392405063291139, 0.5535714285714286, 0.5460992907801419, 0.5277777777777778]	62.0	62	32	89	79	49	70	75	52
3R	29174695	29174700	roo	heterozygous	1	FALSE	D6	[(5, 15)]	[12]	[0.625]	166.0	150	83	170	166	157	168	176	168
3R	27647122	27647127	17.6	heterozygous	7	FALSE	D6,D4,D7,D2,D1,D3,D5	[(4, 19), (17, 32), (15, 17), (29, 48), (28, 29), (35, 26), (29, 30)]	[23, 24, 26, 31, 44, 45, 40]	[0.5, 0.6712328767123288, 0.5517241379310345, 0.7129629629629629, 0.5643564356435643, 0.5754716981132075, 0.5959595959595959]	94.0	106	57	97	94	87	87	100	105
3R	27410765	27410780	jockey	heterozygous	8	FALSE	D4,D5,D2,D7,D3,D6,D8,D1	[(15, 20), (10, 22), (21, 27), (12, 25), (23, 32), (7, 18), (18, 19), (20, 22)]	[15, 25, 41, 20, 29, 12, 78, 28]	[0.7, 0.5614035087719298, 0.5393258426966292, 0.6491228070175439, 0.6547619047619048, 0.6756756756756757, 0.3217391304347826, 0.6]	18.0	18	4	13	17	22	33	44	29
3R	26416908	26416911	opus	homozygous	3	FALSE	D7,D6,D4	[(30, 37), (10, 33), (33, 57)]	[0, 0, 0]	[1.0, 1.0, 1.0]	17.0	17	1	13	16	19	30	40	19
3R	25378609	25378619	jockey	heterozygous	5	FALSE	D7,D3,D5,D6,D2	[(11, 18), (20, 34), (21, 30), (2, 13), (16, 34)]	[23, 20, 27, 10, 38]	[0.5576923076923077, 0.7297297297297297, 0.6538461538461539, 0.6, 0.5681818181818182]	26.0	27	15	21	26	25	28	35	30
3R	24689278	24689287	opus	heterozygous	2	TRUE	D6,D5	[(2, 7), (2, 21)]	[24, 53]	[0.2727272727272727, 0.3026315789473684]	42.0	43	32	44	40	48	49	42	38
3R	24122533	24122537	copia	heterozygous	3	FALSE	D1,D5,D6	[(14, 15), (18, 28), (4, 12)]	[25, 26, 12]	[0.5370370370370371, 0.6388888888888888, 0.5714285714285714]	49.0	47	20	49	56	41	50	72	58
3R	22884847	22884895	mdg1	homozygous	2	FALSE	D6,D4	[(15, 21), (15, 35)]	[0, 18]	[1.0, 0.7352941176470589]	107.0	119	45	107	131	123	105	114	92
3R	22277543	22277562	opus	heterozygous	1	FALSE	D6	[(5, 13)]	[26]	[0.4090909090909091]	61.0	60	56	61	81	66	94	79	60
3R	22059069	22059095	BS	heterozygous	6	FALSE	D7,D6,D3,D5,D1,D2	[(11, 33), (6, 21), (15, 50), (15, 44), (11, 29), (9, 43)]	[19, 7, 32, 42, 37, 25]	[0.6984126984126984, 0.7941176470588235, 0.6701030927835051, 0.5841584158415841, 0.5194805194805194, 0.6753246753246753]	111.0	128	69	88	116	117	111	114	92
3R	21923553	21923569	I-element	homozygous	4	FALSE	D1,D6,D2,D5	[(5, 4), (2, 3), (5, 5), (5, 7)]	[3, 0, 8, 4]	[0.75, 1.0, 0.5555555555555556, 0.75]	82.0	84	31	77	96	99	64	91	82
3R	21816347	21816355	hobo	heterozygous	3	FALSE	D3,D1,D6	[(52, 54), (43, 46), (13, 31)]	[50, 42, 30]	[0.6794871794871795, 0.6793893129770993, 0.5945945945945946]	78.0	96	59	62	81	68	81	102	78
3R	20225149	20225163	F-element	homozygous	8	FALSE	D4,D6,D1,D3,D7,D8,D2,D5	[(22, 96), (10, 33), (45, 66), (67, 68), (17, 69), (43, 60), (73, 82), (40, 66)]	[0, 0, 0, 0, 0, 4, 0, 0]	[1.0, 1.0, 1.0, 1.0, 1.0, 0.9626168224299065, 1.0, 1.0]	85.0	130	47	84	79	85	102	93	97
3R	19952400	19952411	BS	heterozygous	8	FALSE	D3,D7,D6,D8,D1,D4,D2,D5	[(40, 7), (21, 6), (4, 10), (22, 9), (33, 5), (22, 5), (21, 6), (19, 8)]	[28, 26, 9, 31, 28, 17, 26, 22]	[0.6266666666666667, 0.5094339622641509, 0.6086956521739131, 0.5, 0.5757575757575758, 0.6136363636363636, 0.5094339622641509, 0.5510204081632653]	100.0	106	72	93	128	127	100	120	87
3R	19725420	19725430	jockey	heterozygous	7	FALSE	D5,D3,D4,D7,D2,D1,D6	[(10, 30), (14, 56), (16, 54), (26, 49), (26, 66), (13, 64), (8, 31)]	[0, 79, 83, 53, 68, 56, 31]	[1.0, 0.4697986577181208, 0.45751633986928103, 0.5859375, 0.575, 0.5789473684210527, 0.5571428571428572]	100.0	106	72	93	128	127	100	120	87
3R	18606575	18606587	F-element	homozygous	1	FALSE	D6	[(28, 1)]	[8]	[0.7837837837837838]	102.0	107	72	93	128	127	102	120	99
3R	16512470	16512484	F-element	heterozygous	8	FALSE	D7,D3,D8,D2,D6,D4,D1,D5	[(17, 28), (26, 25), (14, 16), (23, 38), (6, 22), (15, 35), (18, 22), (17, 26)]	[41, 63, 60, 67, 31, 41, 45, 52]	[0.5232558139534884, 0.4473684210526316, 0.3333333333333333, 0.4765625, 0.4745762711864407, 0.5494505494505495, 0.47058823529411764, 0.45263157894736844]	74.0	81	51	68	86	95	57	75	74
3R	16167677	16167685	BS	heterozygous	2	TRUE	D6,D5	[(5, 13), (13, 18)]	[12, 20]	[0.6, 0.6078431372549019]	125.0	144	67	111	128	108	140	173	125
3R	15631152	15631157	17.6	heterozygous	4	FALSE	D6,D7,D5,D2	[(9, 21), (11, 18), (19, 40), (12, 28)]	[11, 16, 30, 34]	[0.7317073170731707, 0.6444444444444445, 0.6629213483146067, 0.5405405405405406]	77.0	89	48	70	82	77	81	99	69
3R	13849217	13849238	Tabor	heterozygous	3	FALSE	D1,D3,D6	[(3, 15), (5, 27), (4, 14)]	[58, 70, 29]	[0.23684210526315788, 0.3137254901960784, 0.3829787234042553]	61.0	48	61	71	71	67	53	63	54
3R	13659717	13659721	Tabor	homozygous	1	FALSE	D6	[(4, 5)]	[0]	[1.0]	54.0	54	44	51	96	81	53	94	65
3R	13221511	13221522	G2	heterozygous	6	FALSE	D4,D6,D7,D2,D1,D5	[(15, 22), (5, 14), (11, 13), (34, 26), (28, 13), (24, 29)]	[24, 24, 25, 33, 28, 25]	[0.6065573770491803, 0.4418604651162791, 0.4897959183673469, 0.6451612903225806, 0.5942028985507246, 0.6794871794871795]	54.0	54	44	51	96	81	53	94	65
3R	13196108	13196118	jockey	heterozygous	5	FALSE	D3,D4,D5,D6,D7	[(40, 41), (22, 47), (21, 40), (13, 12), (27, 29)]	[80, 34, 46, 39, 49]	[0.5031055900621118, 0.6699029126213593, 0.5700934579439252, 0.390625, 0.5333333333333333]	70.0	70	52	98	99	69	93	112	70
3R	13082318	13082321	Stalker4	heterozygous	6	FALSE	D2,D7,D4,D6,D1,D5	[(22, 50), (13, 31), (7, 40), (2, 15), (31, 29), (16, 59)]	[56, 34, 46, 28, 50, 51]	[0.5625, 0.5641025641025641, 0.5053763440860215, 0.37777777777777777, 0.5454545454545454, 0.5952380952380952]	133.0	138	63	161	143	141	116	133	121
3R	12105164	12105184	mdg1	heterozygous	1	FALSE	D6	[(9, 24)]	[21]	[0.6111111111111112]	17.0	20	6	16	28	17	17	25	40
3R	11945876	11945884	FB	heterozygous	5	FALSE	D3,D2,D1,D5,D6	[(21, 61), (22, 43), (25, 35), (18, 57), (9, 35)]	[37, 50, 39, 33, 16]	[0.6890756302521008, 0.5652173913043478, 0.6060606060606061, 0.6944444444444444, 0.7333333333333333]	114.0	108	75	114	146	146	133	128	102
3R	11563070	11563083	jockey	heterozygous	8	FALSE	D2,D5,D8,D3,D4,D7,D6,D1	[(36, 26), (29, 23), (37, 27), (27, 46), (19, 32), (12, 19), (5, 24), (22, 33)]	[33, 37, 50, 29, 50, 87, 17, 32]	[0.6526315789473685, 0.5842696629213483, 0.5614035087719298, 0.7156862745098039, 0.504950495049505, 0.2627118644067797, 0.6304347826086957, 0.632183908045977]	96.0	96	53	88	107	105	95	99	99
3R	11319815	11319823	hobo	heterozygous	3	FALSE	D6,D1,D4	[(2, 21), (20, 52), (12, 29)]	[17, 35, 31]	[0.575, 0.6728971962616822, 0.5694444444444444]	96.0	96	53	88	107	105	95	99	99
3R	9285683	9285691	BS	heterozygous	8	FALSE	D3,D7,D4,D6,D2,D1,D8,D5	[(34, 36), (16, 27), (21, 24), (15, 19), (41, 46), (24, 35), (38, 46), (37, 24)]	[60, 50, 32, 20, 53, 42, 50, 40]	[0.5384615384615384, 0.46236559139784944, 0.5844155844155844, 0.6296296296296297, 0.6214285714285714, 0.5841584158415841, 0.6268656716417911, 0.6039603960396039]	96.0	96	53	88	107	105	95	99	99
3R	9250530	9250540	Ivk	heterozygous	3	FALSE	D2,D6,D1	[(15, 24), (6, 16), (27, 38)]	[36, 19, 37]	[0.52, 0.5365853658536586, 0.6372549019607843]	53.0	52	41	58	56	53	84	54	53
3R	8959333	8959337	copia	heterozygous	6	FALSE	D7,D5,D3,D2,D4,D6	[(9, 45), (8, 35), (26, 57), (19, 50), (9, 27), (4, 21)]	[20, 30, 38, 39, 18, 16]	[0.7297297297297297, 0.589041095890411, 0.6859504132231405, 0.6388888888888888, 0.6666666666666666, 0.6097560975609756]	12.0	12	8	7	10	21	13	29	29
3R	8618812	8618816	roo	heterozygous	6	FALSE	D6,D7,D3,D1,D2,D4	[(5, 31), (26, 49), (35, 42), (28, 35), (32, 50), (28, 34)]	[23, 33, 67, 31, 43, 42]	[0.6101694915254238, 0.6944444444444444, 0.5347222222222222, 0.6702127659574468, 0.656, 0.5961538461538461]	12.0	12	8	7	10	21	13	29	29
3R	8552565	8552568	opus	heterozygous	5	FALSE	D4,D6,D1,D2,D3	[(17, 44), (3, 29), (19, 41), (32, 41), (28, 35)]	[23, 21, 30, 47, 29]	[0.7261904761904762, 0.6037735849056604, 0.6666666666666666, 0.6083333333333333, 0.6847826086956522]	10.0	10	8	6	7	21	11	27	27
3R	7727746	7727764	mdg1	heterozygous	3	FALSE	D6,D2,D5	[(4, 20), (4, 36), (6, 29)]	[30, 72, 62]	[0.4444444444444444, 0.35714285714285715, 0.36082474226804123]	24.0	32	10	17	26	19	24	41	33
3R	7486062	7486082	Tabor	heterozygous	2	FALSE	D3,D6	[(9, 42), (3, 12)]	[35, 14]	[0.5930232558139535, 0.5172413793103449]	67.0	76	43	59	76	56	89	67	71
3R	7370116	7370121	297	heterozygous	7	FALSE	D6,D2,D4,D7,D5,D3,D1	[(5, 12), (21, 39), (7, 9), (13, 15), (14, 16), (9, 25), (14, 24)]	[17, 33, 20, 20, 22, 36, 34]	[0.5, 0.6451612903225806, 0.4444444444444444, 0.5833333333333334, 0.5769230769230769, 0.4857142857142857, 0.5277777777777778]	28.0	28	15	27	39	27	52	46	41
3R	6206453	6206495	mdg1	heterozygous	1	FALSE	D6	[(12, 12)]	[14]	[0.631578947368421]	84.0	68	50	98	118	84	108	104	64
3R	4759921	4759944	hopper	heterozygous	5	FALSE	D1,D6,D8,D7,D2	[(8, 3), (4, 2), (10, 4), (7, 2), (8, 3)]	[26, 8, 15, 27, 21]	[0.2972972972972973, 0.42857142857142855, 0.4827586206896552, 0.25, 0.34375]	84.0	68	50	98	118	84	108	104	64
3R	4737919	4737938	BS	heterozygous	4	FALSE	D2,D5,D7,D6	[(13, 40), (16, 54), (12, 32), (10, 18)]	[27, 12, 22, 8]	[0.6625, 0.8536585365853658, 0.6666666666666666, 0.7777777777777778]	42.0	45	21	41	67	42	53	47	38
3R	4583029	4583058	BS4	heterozygous	1	FALSE	D6	[(2, 1)]	[2]	[0.6]	83.0	87	37	88	96	73	72	98	83
3R	4040410	4040415	Doc2-element	heterozygous	4	FALSE	D5,D6,D4,D2	[(8, 33), (5, 9), (6, 26), (18, 30)]	[24, 10, 23, 32]	[0.6307692307692307, 0.5833333333333334, 0.5818181818181818, 0.6]	86.0	86	54	107	109	99	64	95	65
3R	4024422	4024434	Dm88	heterozygous	8	FALSE	D8,D5,D4,D1,D2,D7,D2,D6,D3	[(53, 14), (27, 34), (22, 30), (31, 25), (21, 30), (36, 39), (30, 23), (7, 23), (28, 37)]	[60, 31, 44, 35, 39, 39, 90, 14, 48]	[0.5275590551181102, 0.6630434782608695, 0.5416666666666666, 0.6153846153846154, 0.5666666666666667, 0.6578947368421053, 0.3706293706293706, 0.6818181818181818, 0.5752212389380531]	57.0	41	50	61	66	64	57	55	67
3R	3981402	3981433	opus	heterozygous	2	FALSE	D6,D1	[(6, 7), (22, 3)]	[6, 19]	[0.6842105263157895, 0.5681818181818182]	29.0	38	17	35	40	29	27	39	24
3R	3907062	3907107	Tabor	heterozygous	1	FALSE	D6	[(20, 11)]	[27]	[0.5344827586206896]	76.0	59	63	67	76	80	79	78	76
3R	3906286	3906328	Osvaldo	heterozygous	7	FALSE	D6,D8,D3,D8,D1,D5,D2,D7	[(71, 9), (48, 126), (176, 100), (202, 92), (190, 19), (224, 152), (0, 0), (13, 2)]	[143, 538, 397, 533, 271, 371, 0, 0]	[0.35874439461883406, 0.2443820224719101, 0.4101040118870728, 0.3555018137847642, 0.4354166666666667, 0.5033467202141901, 0, 1.0]	71.0	68	27	73	83	47	74	71	71
3R	3614964	3614968	rooA	heterozygous	6	FALSE	D2,D4,D7,D5,D1,D6	[(25, 42), (19, 32), (20, 35), (23, 46), (20, 40), (8, 22)]	[62, 36, 37, 50, 32, 17]	[0.5193798449612403, 0.5862068965517241, 0.5978260869565217, 0.5798319327731093, 0.6521739130434783, 0.6382978723404256]	114.0	120	74	135	132	122	97	99	114
3R	3612364	3612403	rooA	heterozygous	3	FALSE	D2,D6,D7	[(18, 9), (9, 7), (31, 7)]	[83, 51, 100]	[0.24545454545454545, 0.23880597014925373, 0.2753623188405797]	50.0	81	42	48	72	60	50	54	44
3R	2969860	2969882	accord2	heterozygous	3	FALSE	D2,D8,D6	[(9, 9), (22, 12), (8, 5)]	[64, 93, 30]	[0.21951219512195122, 0.2677165354330709, 0.3023255813953488]	30.0	41	11	20	30	26	53	54	44
3R	2894991	2894994	blood	heterozygous	6	FALSE	D3,D5,D2,D4,D6,D3,D7	[(4, 48), (23, 29), (31, 39), (38, 41), (12, 24), (23, 36), (38, 32)]	[26, 30, 45, 41, 21, 26, 50]	[0.6666666666666666, 0.6341463414634146, 0.6086956521739131, 0.6583333333333333, 0.631578947368421, 0.6941176470588235, 0.5833333333333334]	30.0	41	11	20	30	26	53	54	44
3R	2745725	2745726	pogo	heterozygous	4	FALSE	D2,D7,D4,D6	[(23, 22), (17, 38), (11, 24), (9, 19)]	[29, 19, 20, 14]	[0.6081081081081081, 0.7432432432432432, 0.6363636363636364, 0.6666666666666666]	51.0	45	44	51	43	57	56	71	75
3R	2658029	2658032	opus	heterozygous	3	FALSE	D4,D3,D6	[(11, 19), (12, 20), (3, 18)]	[17, 9, 9]	[0.6382978723404256, 0.7804878048780488, 0.7]	138.0	151	98	170	142	138	151	133	132
3R	2591661	2591710	gypsy9	heterozygous	8	FALSE	D5,D3,D4,D6,D7,D8,D2,D1,D4	[(43, 49), (46, 40), (5, 47), (23, 1), (42, 54), (50, 48), (8, 48), (29, 31), (94, 49)]	[62, 63, 62, 46, 78, 71, 162, 83, 106]	[0.5974025974025974, 0.5771812080536913, 0.45614035087719296, 0.34285714285714286, 0.5517241379310345, 0.5798816568047337, 0.25688073394495414, 0.4195804195804196, 0.5742971887550201]	172.0	191	109	199	181	174	172	163	159
3R	2517763	2517763	Cr1a	heterozygous	6	FALSE	D8,D1,D4,D6,D5,D7	[(143, 37), (113, 20), (104, 112), (42, 12), (96, 27), (94, 42)]	[402, 144, 283, 124, 306, 343]	[0.30927835051546393, 0.48014440433212996, 0.43286573146292584, 0.30337078651685395, 0.2867132867132867, 0.2839248434237996]	49.0	27	21	35	51	56	49	65	57
3R	2430341	2430370	mdg1	heterozygous	1	FALSE	D6	[(11, 11)]	[64]	[0.2558139534883721]	39.0	39	33	26	65	42	39	58	36
3R	2006389	2006430	mdg1	heterozygous	1	FALSE	D6	[(8, 5)]	[15]	[0.4642857142857143]	44.0	44	20	32	46	45	44	84	83
3R	1617525	1617541	roo	heterozygous	3	FALSE	D7,D6,D1	[(15, 12), (14, 12), (20, 11)]	[46, 20, 40]	[0.3698630136986301, 0.5652173913043478, 0.43661971830985913]	111.0	116	65	113	96	111	120	119	108
3R	1540459	1540464	Transpac	heterozygous	2	TRUE	D5,D6	[(10, 9), (3, 16)]	[23, 13]	[0.4523809523809524, 0.59375]	111.0	116	65	113	96	111	120	119	108
3R	1334725	1334727	Stalker2	homozygous	5	FALSE	D5,D2,D4,D6,D1	[(26, 9), (32, 13), (39, 15), (14, 9), (34, 13)]	[3, 12, 3, 0, 7]	[0.9210526315789473, 0.7894736842105263, 0.9473684210526315, 1.0, 0.8703703703703703]	72.0	72	35	70	75	77	100	99	63
3R	1199911	1199933	Rt1a	heterozygous	2	FALSE	D6,D8	[(10, 3), (47, 60)]	[32, 218]	[0.28888888888888886, 0.3292307692307692]	72.0	72	35	70	75	77	100	99	63
3R	970959	970969	X-element	homozygous	1	FALSE	D6	[(5, 5)]	[0]	[1.0]	60.0	51	48	65	68	55	78	60	80
3R	834185	834188	Tabor	heterozygous	6	FALSE	D6,D5,D7,D2,D4,D3	[(3, 20), (16, 41), (13, 31), (18, 34), (10, 29), (14, 19)]	[18, 22, 36, 33, 45, 22]	[0.5609756097560976, 0.7215189873417721, 0.55, 0.611764705882353, 0.4642857142857143, 0.6]	13.0	16	13	14	13	17	8	14	10
3R	541782	541794	gypsy2	heterozygous	3	FALSE	D2,D1,D6	[(15, 3), (12, 5), (7, 4)]	[43, 37, 13]	[0.29508196721311475, 0.3148148148148148, 0.4583333333333333]	13.0	16	13	11	13	17	8	14	10
3R	416538	416585	Stalker	heterozygous	2	FALSE	D6,D3	[(6, 1), (29, 19)]	[19, 108]	[0.2692307692307692, 0.3076923076923077]	7.0	7	1	7	14	4	7	12	10
3R	360662	360676	opus	homozygous	1	FALSE	D6	[(4, 5)]	[1]	[0.9]	88.0	88	65	83	99	88	109	94	88
3L	28000030	28000077	Doc3-element	heterozygous	3	FALSE	D4,D1,D6	[(9, 14), (20, 10), (8, 11)]	[73, 87, 38]	[0.23958333333333334, 0.2564102564102564, 0.3333333333333333]	50.0	58	49	56	66	43	55	50	35
3L	27998558	27998583	BS	heterozygous	3	FALSE	D1,D5,D6	[(17, 17), (12, 15), (5, 11)]	[45, 45, 9]	[0.43037974683544306, 0.375, 0.64]	122.0	109	62	131	133	130	123	122	111
3L	27816029	27816053	BS	heterozygous	3	FALSE	D6,D5,D3	[(9, 9), (18, 21), (16, 26)]	[18, 47, 68]	[0.5, 0.45348837209302323, 0.38181818181818183]	182.0	213	127	182	211	190	185	160	166
3L	27650871	27650919	Doc2-element	heterozygous	4	FALSE	D6,D8,D5,D2	[(44, 13), (61, 25), (70, 23), (98, 14)]	[38, 161, 300, 44]	[0.6, 0.3481781376518219, 0.2366412213740458, 0.717948717948718]	190.0	233	127	171	208	190	198	212	143
3L	27093103	27093139	Cr1a	heterozygous	4	FALSE	D6,D2,D3,D8	[(88, 35), (84, 61), (130, 116), (114, 189)]	[46, 372, 334, 359]	[0.727810650887574, 0.2804642166344294, 0.4241379310344828, 0.45770392749244715]	190.0	233	127	171	208	190	198	212	143
3L	27036601	27036627	opus	heterozygous	2	FALSE	D6,D4	[(6, 13), (2, 6)]	[15, 16]	[0.5588235294117647, 0.3333333333333333]	5.0	6	4	5	7	5	4	4	6
3L	26350050	26350066	Quasimodo	heterozygous	2	TRUE	D6,D5	[(7, 16), (11, 22)]	[15, 52]	[0.6052631578947368, 0.38823529411764707]	83.0	71	60	88	97	83	83	81	90
3L	26134132	26134132	1360	homozygous	4	FALSE	D2,D5,D7,D6	[(18, 55), (6, 65), (16, 67), (4, 26)]	[4, 2, 2, 0]	[0.948051948051948, 0.9726027397260274, 0.9764705882352941, 1.0]	88.0	78	60	96	107	88	89	87	100
3L	25837584	25837586	roo	heterozygous	3	FALSE	D1,D4,D6	[(28, 13), (14, 13), (11, 9)]	[53, 65, 33]	[0.43617021276595747, 0.29347826086956524, 0.37735849056603776]	92.0	99	61	91	92	94	92	109	76
3L	25795881	25795910	gypsy8	heterozygous	4	FALSE	D5,D5,D2,D2,D4,D6	[(201, 152), (14, 68), (88, 136), (9, 130), (139, 123), (29, 10)]	[398, 321, 545, 475, 379, 85]	[0.47003994673768307, 0.20347394540942929, 0.29128738621586475, 0.2263843648208469, 0.40873634945397813, 0.31451612903225806]	303.0	319	203	342	296	372	325	265	303
3L	25785295	25785296	BS	homozygous	1	FALSE	D6	[(9, 4)]	[0]	[1.0]	79.0	70	46	87	92	80	65	95	79
3L	25694407	25694449	baggins	heterozygous	2	FALSE	D6,D2	[(15, 11), (0, 0)]	[50, 0]	[0.34210526315789475, 0]	110.0	122	85	110	159	143	103	109	111
3L	25398074	25398104	17.6	heterozygous	3	FALSE	D1,D6,D8,D1	[(3, 32), (8, 6), (13, 25), (14, 24)]	[91, 21, 95, 89]	[0.2777777777777778, 0.4, 0.2857142857142857, 0.2992125984251969]	15.0	11	9	18	28	8	23	25	15
3L	25180955	25180976	Max-element	heterozygous	4	FALSE	D3,D2,D5,D6	[(24, 22), (41, 35), (5, 20), (15, 11)]	[109, 110, 48, 17]	[0.2967741935483871, 0.40860215053763443, 0.3424657534246575, 0.6046511627906976]	5.0	5	1	6	11	4	10	5	4
3L	25160501	25160548	Stalker4	heterozygous	3	FALSE	D7,D6,D4	[(8, 35), (4, 24), (5, 23)]	[42, 22, 47]	[0.5058823529411764, 0.56, 0.37333333333333335]	126.0	117	43	133	175	108	141	182	126
3L	24505741	24505784	X-element	heterozygous	2	FALSE	D1,D6	[(55, 16), (12, 4)]	[144, 36]	[0.3302325581395349, 0.3076923076923077]	126.0	117	43	133	175	108	141	182	126
3L	24496466	24496470	Porto1	heterozygous	5	FALSE	D6,D7,D3,D5,D2	[(16, 19), (31, 29), (52, 38), (42, 33), (56, 28)]	[41, 54, 86, 74, 104]	[0.4605263157894737, 0.5263157894736842, 0.5113636363636364, 0.5033557046979866, 0.44680851063829785]	65.0	79	25	76	69	61	67	43	65
3L	24292088	24292088	1360	homozygous	8	FALSE	D4,D1,D8,D5,D3,D7,D6,D2	[(26, 9), (19, 7), (19, 5), (22, 15), (22, 11), (15, 0), (4, 4), (27, 13)]	[1, 2, 3, 2, 2, 2, 0, 7]	[0.9722222222222222, 0.9285714285714286, 0.8888888888888888, 0.9487179487179487, 0.9428571428571428, 0.8823529411764706, 1.0, 0.851063829787234]	99.0	105	65	110	109	89	99	96	113
3L	24264240	24264285	Stalker4	heterozygous	4	FALSE	D3,D5,D8,D6	[(0, 0), (240, 189), (0, 0), (117, 49)]	[0, 188, 0, 93]	[0, 0.6952998379254457, 0, 0.640926640926641]	97.0	101	84	114	143	113	97	73	88
3L	23843243	23843244	springer	homozygous	3	FALSE	D4,D3,D6	[(83, 33), (103, 30), (51, 7)]	[14, 11, 3]	[0.8923076923076924, 0.9236111111111112, 0.9508196721311475]	112.0	112	75	104	128	113	117	117	110
3L	23818947	23818951	Stalker4	heterozygous	2	FALSE	D6,D4	[(5, 10), (32, 39)]	[30, 28]	[0.3333333333333333, 0.7171717171717171]	89.0	119	64	94	112	86	89	89	86
3L	23756797	23756812	Cr1a	heterozygous	2	FALSE	D4,D6	[(54, 13), (17, 5)]	[226, 48]	[0.22866894197952217, 0.3142857142857143]	51.0	57	32	45	57	43	60	51	51
3L	23571568	23571586	mdg1	heterozygous	2	TRUE	D5,D6	[(2, 17), (3, 16)]	[64, 23]	[0.2289156626506024, 0.4523809523809524]	21.0	41	10	21	22	18	31	15	23
3L	23511981	23512012	G4	heterozygous	1	FALSE	D6	[(5, 2)]	[10]	[0.4117647058823529]	43.0	79	34	43	71	43	38	57	46
3L	23369527	23369568	HB	heterozygous	3	FALSE	D6,D8,D3	[(6, 1), (8, 2), (17, 2)]	[4, 18, 20]	[0.6363636363636364, 0.35714285714285715, 0.48717948717948717]	31.0	46	11	32	29	42	31	42	24
3L	23355046	23355075	BS	homozygous	1	FALSE	D6	[(3, 1)]	[0]	[1.0]	35.0	48	16	35	43	19	28	67	43
3L	23306409	23306445	gypsy8	heterozygous	4	FALSE	D7,D4,D7,D6,D2	[(59, 142), (98, 161), (16, 136), (39, 61), (47, 62)]	[202, 197, 173, 56, 336]	[0.4987593052109181, 0.5679824561403509, 0.4676923076923077, 0.6410256410256411, 0.2449438202247191]	124.0	151	91	111	154	98	132	144	124
3L	23219276	23219283	1360	homozygous	5	FALSE	D6,D5,D3,D7,D2	[(15, 16), (36, 60), (19, 20), (30, 45), (44, 46)]	[25, 53, 0, 22, 39]	[0.5535714285714286, 0.6442953020134228, 1.0, 0.7731958762886598, 0.6976744186046512]	124.0	151	91	111	154	98	132	144	124
3L	23200829	23200856	mdg1	heterozygous	1	FALSE	D6	[(4, 2)]	[10]	[0.375]	9.0	10	2	8	9	13	9	6	10
3L	23049741	23049744	springer	homozygous	5	FALSE	D2,D4,D6,D7,D5	[(31, 40), (12, 30), (6, 25), (8, 50), (8, 20)]	[48, 26, 13, 22, 0]	[0.5966386554621849, 0.6176470588235294, 0.7045454545454546, 0.725, 1.0]	92.0	55	43	51	98	95	93	101	92
3L	22911716	22911726	BS	heterozygous	4	FALSE	D2,D4,D6,D5	[(28, 33), (22, 15), (10, 17), (21, 34)]	[56, 40, 21, 37]	[0.5213675213675214, 0.4805194805194805, 0.5625, 0.5978260869565217]	43.0	48	29	46	68	43	30	67	39
3L	22225489	22225514	BS	heterozygous	4	FALSE	D6,D5,D1,D3	[(6, 17), (9, 13), (12, 27), (9, 28)]	[33, 43, 51, 65]	[0.4107142857142857, 0.3384615384615385, 0.43333333333333335, 0.3627450980392157]	90.0	103	76	105	149	89	90	125	82
3L	21922021	21922049	Tabor	heterozygous	1	FALSE	D6	[(2, 6)]	[19]	[0.2962962962962963]	190.0	249	128	183	239	187	212	190	191
3L	21120689	21120714	BS	heterozygous	4	FALSE	D1,D6,D2,D4	[(9, 17), (9, 20), (9, 14), (4, 25)]	[52, 34, 58, 58]	[0.3333333333333333, 0.4603174603174603, 0.2839506172839506, 0.3333333333333333]	198.0	259	124	192	254	198	209	266	182
3L	20900125	20900137	jockey	heterozygous	1	FALSE	D6	[(6, 15)]	[30]	[0.4117647058823529]	41.0	41	19	17	41	50	47	56	45
3L	20175779	20175790	roo	heterozygous	6	FALSE	D7,D6,D1,D2,D4,D3	[(18, 42), (6, 35), (21, 31), (42, 56), (30, 39), (40, 65)]	[21, 29, 52, 49, 27, 56]	[0.7407407407407407, 0.5857142857142857, 0.5, 0.6666666666666666, 0.71875, 0.6521739130434783]	51.0	58	32	46	56	56	48	51	80
3L	18599027	18599030	blood	heterozygous	6	FALSE	D5,D7,D2,D6,D3,D1	[(23, 45), (9, 39), (18, 56), (7, 38), (25, 68), (21, 45)]	[51, 46, 68, 27, 75, 51]	[0.5714285714285714, 0.5106382978723404, 0.5211267605633803, 0.625, 0.5535714285714286, 0.5641025641025641]	130.0	174	96	141	130	136	130	100	119
3L	18298771	18298771	flea	heterozygous	7	FALSE	D1,D7,D2,D6,D8,D3,D5	[(5, 15), (3, 15), (10, 13), (2, 4), (12, 9), (10, 15), (13, 13)]	[14, 12, 4, 2, 12, 12, 16]	[0.5882352941176471, 0.6, 0.8518518518518519, 0.75, 0.6363636363636364, 0.6756756756756757, 0.6190476190476191]	37.0	37	29	53	45	36	48	50	37
3L	18290153	18290161	roo	heterozygous	7	FALSE	D4,D5,D6,D7,D2,D3,D1	[(9, 52), (19, 40), (7, 22), (23, 41), (28, 42), (31, 48), (25, 32)]	[41, 47, 27, 32, 44, 34, 36]	[0.5980392156862745, 0.5566037735849056, 0.5178571428571429, 0.6666666666666666, 0.6140350877192983, 0.6991150442477876, 0.6129032258064516]	126.0	126	97	126	148	142	91	137	119
3L	17349352	17349358	roo	heterozygous	5	FALSE	D1,D6,D7,D4,D3	[(23, 36), (11, 24), (15, 29), (11, 34), (30, 55)]	[33, 11, 36, 25, 25]	[0.6413043478260869, 0.7608695652173914, 0.55, 0.6428571428571429, 0.7727272727272727]	82.0	94	62	81	92	80	82	90	94
3L	16873247	16873252	Transpac	heterozygous	4	FALSE	D1,D6,D3,D2	[(21, 36), (4, 10), (10, 22), (13, 28)]	[32, 2, 24, 15]	[0.6404494382022472, 0.875, 0.5714285714285714, 0.7321428571428571]	100.0	113	66	117	133	101	98	100	74
3L	16796986	16796990	412	heterozygous	5	FALSE	D6,D3,D2,D1,D5	[(13, 25), (26, 32), (33, 53), (19, 41), (21, 57)]	[21, 49, 46, 60, 50]	[0.6440677966101694, 0.5420560747663551, 0.6515151515151515, 0.5, 0.609375]	100.0	113	66	117	133	101	98	100	74
3L	16178762	16178766	hopper2	heterozygous	5	FALSE	D4,D3,D1,D6,D7	[(19, 27), (25, 28), (11, 24), (11, 23), (22, 33)]	[48, 104, 79, 23, 54]	[0.48936170212765956, 0.3375796178343949, 0.30701754385964913, 0.5964912280701754, 0.5045871559633027]	107.0	101	57	125	111	154	88	107	116
3L	14735732	14735739	roo	heterozygous	7	FALSE	D5,D1,D7,D4,D3,D6,D2	[(24, 38), (20, 36), (13, 25), (18, 33), (20, 47), (4, 22), (25, 47)]	[36, 23, 15, 26, 32, 12, 28]	[0.6326530612244898, 0.7088607594936709, 0.7169811320754716, 0.6623376623376623, 0.6767676767676768, 0.6842105263157895, 0.72]	144.0	144	95	146	154	167	134	149	143
3L	14559141	14559151	BS	heterozygous	7	FALSE	D1,D4,D3,D2,D6,D7,D5	[(14, 17), (9, 32), (19, 32), (17, 13), (4, 17), (9, 20), (31, 36)]	[40, 31, 43, 30, 21, 24, 34]	[0.43661971830985913, 0.5694444444444444, 0.5425531914893617, 0.5, 0.5, 0.5471698113207547, 0.6633663366336634]	99.0	117	67	99	124	89	102	124	89
3L	14291137	14291164	Tabor	heterozygous	1	FALSE	D6	[(4, 11)]	[18]	[0.45454545454545453]	130.0	130	124	137	149	152	141	129	120
3L	13943176	13943182	BS	heterozygous	1	FALSE	D6	[(3, 32)]	[24]	[0.5932203389830508]	23.0	36	10	17	29	30	16	30	23
3L	13894040	13894046	hobo	heterozygous	3	FALSE	D7,D2,D6	[(18, 50), (34, 73), (6, 19)]	[51, 49, 13]	[0.5714285714285714, 0.6858974358974359, 0.6578947368421053]	82.0	82	50	89	74	82	67	96	91
3L	13819351	13819364	roo	heterozygous	5	FALSE	D2,D3,D6,D7,D1	[(10, 4), (14, 5), (5, 3), (12, 6), (3, 3)]	[7, 13, 9, 15, 6]	[0.6666666666666666, 0.59375, 0.47058823529411764, 0.5454545454545454, 0.5]	82.0	82	50	89	74	82	67	96	91
3L	13638163	13638190	opus	heterozygous	1	FALSE	D6,D6	[(7, 13), (2, 17)]	[47, 47]	[0.29850746268656714, 0.2878787878787879]	54.0	56	41	54	54	57	71	49	46
3L	13590180	13590196	Rt1b	heterozygous	6	FALSE	D5,D6,D3,D2,D4,D1	[(23, 31), (12, 24), (31, 31), (28, 26), (23, 37), (20, 21)]	[43, 19, 53, 52, 47, 36]	[0.5567010309278351, 0.6545454545454545, 0.5391304347826087, 0.5094339622641509, 0.5607476635514018, 0.5324675324675324]	39.0	37	32	41	39	42	59	36	41
3L	13580063	13580077	opus	homozygous	1	FALSE	D6	[(11, 13)]	[10]	[0.7058823529411765]	14.0	14	20	9	13	11	16	18	16
3L	13213331	13213335	412	homozygous	2	FALSE	D6,D1	[(5, 50), (32, 43)]	[0, 1]	[1.0, 0.9868421052631579]	34.0	49	14	32	68	20	34	44	36
3L	12304436	12304440	roo	heterozygous	7	FALSE	D4,D3,D5,D6,D1,D2,D7	[(21, 59), (32, 46), (45, 36), (9, 29), (21, 33), (45, 42), (15, 37)]	[30, 44, 38, 19, 40, 49, 27]	[0.7272727272727273, 0.639344262295082, 0.680672268907563, 0.6666666666666666, 0.574468085106383, 0.6397058823529411, 0.6582278481012658]	59.0	68	48	48	63	61	66	59	58
3L	11332866	11332891	hopper	homozygous	1	FALSE	D6	[(4, 2)]	[0]	[1.0]	108.0	147	73	111	145	95	104	129	108
3L	11326273	11326288	opus	heterozygous	3	FALSE	D3,D5,D6	[(4, 28), (7, 32), (5, 21)]	[51, 36, 12]	[0.3855421686746988, 0.52, 0.6842105263157895]	71.0	98	37	66	76	46	71	79	94
3L	9571969	9571994	BS	heterozygous	2	FALSE	D6,D1	[(6, 2), (4, 4)]	[6, 8]	[0.5714285714285714, 0.5]	71.0	98	37	66	76	46	71	79	94
3L	9301567	9301568	Rt1a	heterozygous	5	FALSE	D2,D1,D3,D6,D4	[(27, 32), (20, 23), (25, 48), (11, 13), (9, 18)]	[53, 52, 44, 15, 29]	[0.5267857142857143, 0.45263157894736844, 0.6239316239316239, 0.6153846153846154, 0.48214285714285715]	344.0	364	193	334	370	344	340	390	364
3L	9105437	9105448	Rt1a	heterozygous	4	FALSE	D5,D7,D4,D6	[(35, 30), (24, 28), (15, 16), (11, 18)]	[172, 187, 100, 85]	[0.2742616033755274, 0.2175732217573222, 0.2366412213740458, 0.2543859649122807]	129.0	127	120	129	141	156	145	145	107
3L	8453284	8453301	BS	heterozygous	4	FALSE	D7,D1,D4,D6	[(17, 36), (11, 33), (8, 31), (7, 15)]	[49, 54, 50, 19]	[0.5196078431372549, 0.4489795918367347, 0.43820224719101125, 0.5365853658536586]	28.0	41	21	24	28	18	32	30	31
3L	8395276	8395283	pogo	homozygous	7	FALSE	D1,D8,D5,D6,D4,D7,D2	[(22, 46), (12, 23), (12, 55), (5, 17), (10, 42), (10, 29), (22, 51)]	[0, 54, 0, 0, 0, 0, 0]	[1.0, 0.39325842696629215, 1.0, 1.0, 1.0, 1.0, 1.0]	54.0	87	38	60	59	88	47	49	54
3L	6888580	6888583	BS	heterozygous	1	FALSE	D6	[(3, 2)]	[2]	[0.7142857142857143]	89.0	97	72	80	96	78	89	114	91
3L	5999662	5999665	412	heterozygous	7	FALSE	D2,D5,D1,D7,D6,D4,D3	[(25, 39), (17, 39), (11, 24), (9, 37), (5, 17), (8, 28), (22, 41)]	[41, 34, 42, 35, 17, 37, 41]	[0.6095238095238096, 0.6222222222222222, 0.45454545454545453, 0.5679012345679012, 0.5641025641025641, 0.4931506849315068, 0.6057692307692307]	5.0	13	4	4	5	6	5	17	10
3L	5966997	5967007	jockey	heterozygous	8	FALSE	D4,D3,D2,D1,D7,D8,D5,D6	[(18, 20), (15, 41), (13, 29), (21, 27), (20, 31), (18, 17), (15, 28), (2, 16)]	[18, 45, 43, 28, 15, 39, 36, 21]	[0.6785714285714286, 0.5544554455445545, 0.49411764705882355, 0.631578947368421, 0.7727272727272727, 0.47297297297297297, 0.5443037974683544, 0.46153846153846156]	8.0	8	14	7	15	5	16	12	8
3L	5926062	5926074	opus	heterozygous	1	FALSE	D6	[(5, 15)]	[13]	[0.6060606060606061]	84.0	84	60	83	99	76	93	86	109
3L	4084426	4084434	hobo	heterozygous	4	FALSE	D1,D2,D6,D5	[(29, 24), (19, 35), (18, 28), (25, 33)]	[34, 27, 10, 31]	[0.6091954022988506, 0.6666666666666666, 0.8214285714285714, 0.651685393258427]	60.0	88	52	61	59	60	54	63	67
3L	3688289	3688297	Tabor	heterozygous	2	FALSE	D6,D1	[(7, 26), (6, 41)]	[15, 34]	[0.6875, 0.5802469135802469]	68.0	65	50	73	72	68	98	82	65
3L	3483432	3483439	hobo	heterozygous	4	FALSE	D4,D2,D6,D1	[(42, 55), (34, 45), (19, 26), (31, 39)]	[40, 64, 28, 48]	[0.708029197080292, 0.5524475524475524, 0.6164383561643836, 0.5932203389830508]	113.0	128	43	115	119	82	113	152	88
3L	2968341	2968356	mdg1	heterozygous	8	FALSE	D4,D3,D2,D8,D7,D1,D5,D6	[(11, 5), (24, 19), (18, 13), (11, 12), (21, 5), (24, 6), (16, 5), (10, 2)]	[27, 103, 67, 39, 22, 57, 47, 8]	[0.37209302325581395, 0.2945205479452055, 0.3163265306122449, 0.3709677419354839, 0.5416666666666666, 0.3448275862068966, 0.3088235294117647, 0.6]	77.0	79	29	82	91	77	59	84	77
3L	732719	732743	BS	heterozygous	3	FALSE	D6,D2,D1	[(3, 17), (6, 25), (7, 39)]	[40, 77, 56]	[0.3333333333333333, 0.28703703703703703, 0.45098039215686275]	98.0	98	59	111	107	99	90	101	98
2R	25280995	25281043	TAHRE	homozygous	6	FALSE	D1,D8,D3,D5,D6,D7	[(9, 3), (12, 6), (13, 3), (13, 12), (3, 9), (9, 11)]	[3, 3, 30, 8, 0, 2]	[0.8, 0.8571428571428571, 0.34782608695652173, 0.7575757575757576, 1.0, 0.9090909090909091]	155.0	178	121	155	169	152	171	150	160
2R	25280184	25280206	HeT-A	heterozygous	2	FALSE	D6,D4	[(12, 7), (23, 54)]	[17, 202]	[0.5277777777777778, 0.27598566308243727]	95.0	109	53	97	112	95	90	88	101
2R	25262682	25262687	HeT-A	heterozygous	2	FALSE	D6,D2	[(15, 9), (67, 6)]	[37, 217]	[0.39344262295081966, 0.2517241379310345]	27.0	24	10	27	34	35	25	49	32
2R	21755471	21755471	copia	heterozygous	7	FALSE	D1,D6,D3,D7,D2,D8,D5	[(19, 27), (5, 5), (11, 58), (14, 16), (11, 38), (25, 33), (14, 34)]	[30, 14, 50, 35, 49, 34, 43]	[0.6052631578947368, 0.4166666666666667, 0.5798319327731093, 0.46153846153846156, 0.5, 0.6304347826086957, 0.5274725274725275]	103.0	98	45	103	109	156	102	110	128
2R	20883600	20883636	Tabor	heterozygous	1	FALSE	D6	[(3, 29)]	[26]	[0.5517241379310345]	94.0	104	46	103	80	113	98	94	72
2R	20600273	20600305	BS	heterozygous	4	FALSE	D6,D7,D8,D4,D8,D6	[(13, 3), (16, 7), (9, 4), (22, 19), (3, 6), (10, 3)]	[38, 55, 65, 62, 0, 0]	[0.2962962962962963, 0.2948717948717949, 0.16666666666666666, 0.39805825242718446, 1.0, 1.0]	73.0	68	53	84	68	81	81	73	88
2R	20441089	20441092	Tabor	heterozygous	7	FALSE	D3,D7,D4,D2,D1,D6,D5	[(20, 48), (11, 31), (15, 44), (15, 46), (11, 44), (10, 24), (9, 34)]	[41, 38, 26, 54, 31, 17, 32]	[0.6238532110091743, 0.525, 0.6941176470588235, 0.5304347826086957, 0.6395348837209303, 0.6666666666666666, 0.5733333333333334]	4.0	4	3	3	4	8	11	5	6
2R	19371537	19371540	opus	heterozygous	4	FALSE	D5,D2,D6,D3	[(27, 26), (20, 39), (4, 16), (10, 25)]	[28, 33, 24, 34]	[0.654320987654321, 0.6413043478260869, 0.45454545454545453, 0.5072463768115942]	121.0	141	74	121	140	132	116	122	98
2R	18983683	18983695	jockey	heterozygous	2	FALSE	D6,D3	[(15, 14), (28, 40)]	[15, 17]	[0.6590909090909091, 0.8]	68.0	80	45	66	117	88	64	71	68
2R	18720715	18720722	hobo	heterozygous	1	FALSE	D6	[(9, 16)]	[7]	[0.78125]	18.0	10	8	14	21	27	18	38	20
2R	18164236	18164243	hobo	heterozygous	3	FALSE	D3,D6,D2	[(9, 32), (4, 11), (15, 30)]	[10, 6, 13]	[0.803921568627451, 0.7142857142857143, 0.7758620689655172]	37.0	30	30	45	63	33	53	58	37
2R	17493035	17493045	jockey	heterozygous	5	FALSE	D2,D5,D1,D3,D6	[(33, 27), (26, 24), (14, 18), (40, 43), (14, 17)]	[30, 27, 27, 49, 11]	[0.6666666666666666, 0.6493506493506493, 0.5423728813559322, 0.6287878787878788, 0.7380952380952381]	37.0	30	30	45	63	33	53	58	37
2R	15728646	15728659	mdg1	heterozygous	4	FALSE	D7,D4,D6,D1	[(9, 36), (15, 36), (6, 19), (17, 29)]	[43, 36, 16, 43]	[0.5113636363636364, 0.5862068965517241, 0.6097560975609756, 0.5168539325842697]	37.0	30	30	45	63	33	53	58	37
2R	15439459	15439483	Tabor	heterozygous	1	FALSE	D6	[(8, 16)]	[45]	[0.34782608695652173]	50.0	44	33	50	52	53	46	56	55
2R	15021295	15021302	mdg1	heterozygous	5	FALSE	D7,D6,D5,D1,D4	[(7, 34), (6, 3), (41, 21), (15, 4), (6, 24)]	[21, 12, 27, 44, 12]	[0.6612903225806451, 0.42857142857142855, 0.6966292134831461, 0.30158730158730157, 0.7142857142857143]	31.0	42	27	29	53	31	27	41	44
2R	14766053	14766056	F-element	heterozygous	7	FALSE	D6,D2,D3,D4,D7,D1,D5	[(5, 17), (41, 35), (27, 34), (21, 27), (10, 26), (21, 26), (26, 29)]	[14, 48, 38, 32, 22, 31, 31]	[0.6111111111111112, 0.6129032258064516, 0.6161616161616161, 0.6, 0.6206896551724138, 0.6025641025641025, 0.6395348837209303]	48.0	63	18	46	67	49	47	48	68
2R	14468329	14468355	roo	heterozygous	7	FALSE	D6,D5,D8,D4,D7,D1,D3	[(14, 2), (17, 2), (14, 4), (10, 6), (22, 2), (7, 3), (11, 3)]	[10, 13, 16, 20, 14, 21, 25]	[0.6153846153846154, 0.59375, 0.5294117647058824, 0.4444444444444444, 0.631578947368421, 0.3225806451612903, 0.358974358974359]	14.0	17	11	14	31	9	16	10	22
2R	14427110	14427117	BS	heterozygous	3	FALSE	D7,D1,D6	[(21, 14), (20, 31), (5, 18)]	[25, 27, 19]	[0.5833333333333334, 0.6538461538461539, 0.5476190476190477]	84.0	84	71	83	87	103	78	105	112
2R	14373078	14373083	Quasimodo	heterozygous	7	FALSE	D6,D2,D1,D4,D5,D3,D7	[(3, 9), (19, 31), (9, 17), (9, 19), (14, 30), (19, 32), (6, 20)]	[14, 39, 14, 20, 22, 41, 10]	[0.46153846153846156, 0.5617977528089888, 0.65, 0.5833333333333334, 0.6666666666666666, 0.5543478260869565, 0.7222222222222222]	44.0	44	25	43	49	46	41	50	81
2R	14012196	14012200	roo	heterozygous	6	FALSE	D4,D2,D1,D5,D6,D7	[(30, 40), (37, 65), (43, 44), (35, 45), (8, 21), (10, 58)]	[57, 31, 51, 45, 26, 48]	[0.5511811023622047, 0.7669172932330827, 0.6304347826086957, 0.64, 0.5272727272727272, 0.5862068965517241]	35.0	35	12	27	42	36	30	36	60
2R	13998296	13998303	copia	heterozygous	4	FALSE	D1,D6,D7,D2	[(15, 40), (6, 20), (11, 21), (19, 38)]	[51, 16, 44, 47]	[0.5188679245283019, 0.6190476190476191, 0.42105263157894735, 0.5480769230769231]	52.0	35	41	57	74	65	49	63	52
2R	13382102	13382109	hobo	heterozygous	3	FALSE	D1,D5,D6	[(17, 39), (14, 47), (5, 37)]	[13, 20, 14]	[0.8115942028985508, 0.7530864197530864, 0.75]	52.0	35	41	57	74	65	49	63	52
[truncated: 1,505 more rows]
