# Supplementary material for: Unraveling the features of somatic transposition in the Drosophila intestine
Source: EMBO J. 2021 Feb 26;40(9):e106388. doi: 10.15252/embj.2020106388 (PMC8090852; doi:10.15252/embj.2020106388)
Supplement: Supplementary file 11 — Source Data for Expanded View/Appendix [file EMBJ-40-e106388-s005.zip]

Archive with 16 entries (13 files):
- SourceDataForExpandedViewAndAppendix/
- SourceDataForExpandedViewAndAppendix/SourceDataForExpandedView1.xlsx
- __MACOSX/
- __MACOSX/SourceDataForExpandedViewAndAppendix/
- __MACOSX/SourceDataForExpandedViewAndAppendix/._SourceDataForExpandedView1.xlsx
- SourceDataForExpandedViewAndAppendix/SourceDataForAppendixFigS2.xlsx
- __MACOSX/SourceDataForExpandedViewAndAppendix/._SourceDataForAppendixFigS2.xlsx
- SourceDataForExpandedViewAndAppendix/SourceDataForAppendixFigS4.xlsx
- __MACOSX/SourceDataForExpandedViewAndAppendix/._SourceDataForAppendixFigS4.xlsx
- SourceDataForExpandedViewAndAppendix/SourceDataForExpandedView5.xlsx
- __MACOSX/SourceDataForExpandedViewAndAppendix/._SourceDataForExpandedView5.xlsx
- SourceDataForExpandedViewAndAppendix/SourceDataForExpandedView4.xlsx
- __MACOSX/SourceDataForExpandedViewAndAppendix/._SourceDataForExpandedView4.xlsx
- SourceDataForExpandedViewAndAppendix/SourceDataForExpandedView2.xlsx
- __MACOSX/SourceDataForExpandedViewAndAppendix/._SourceDataForExpandedView2.xlsx
- __MACOSX/._SourceDataForExpandedViewAndAppendix
