# Supplementary material for: Unraveling the features of somatic transposition in the Drosophila intestine
Source: EMBO J. 2021 Feb 26;40(9):e106388. doi: 10.15252/embj.2020106388 (PMC8090852; doi:10.15252/embj.2020106388)
Supplement: Supplementary file 11 — Source Data for Expanded View/Appendix [file EMBJ-40-e106388-s005.zip › SourceDataForExpandedViewAndAppendix/SourceDataForExpandedView1.xlsx]

## Sheet: EV1
Pros>2xGFP
Sample	rover	copia	Other LTR	I-element	LINE-like	TIR	FB
P1	9	1	6	1	2	0	0
P3	62	7	0	1	0	0	0
P5	57	7	2	1	2	0	0
P7	2	5	6	1	1	0	1
P9	12	5	0	1	0	0	0
P11	7	0	0	0	0	0	0
P15	38	3	0	0	0	0	0
P17	17	3	4	0	1	0	0
P19	15	3	3	3	1	0	0
P21	4	2	0	0	0	0	0
P23	1	0	0	1	0	0	0
P25	1	2	1	0	0	0	0
P27	8	0	2	2	1	0	0
P29	14	0	1	1	0	0	1
P31	13	1	0	1	0	0	0
P33	7	5	1	0	0	1	0
P35	6	3	1	1	0	0	0
P37	49	6	1	2	0	0	0
P39	23	1	1	0	0	0	0
P41	24	1	1	2	0	0	0
P43	12	3	3	0	0	0	0
P45a	10	13	0	0	0	0	0
P45b	2	0	0	1	0	0	0
P47	12	3	0	0	0	0	0
P49	9	1	0	1	0	0	0
P51	7	0	1	1	1	0	0
P53	6	6	0	0	0	0	0
P55	8	2	0	1	1	0	0
P57	9	0	0	0	0	0	0
P59	24	7	0	3	0	1	0
P61	6	5	0	2	1	1	0
P63	5	7	2	4	1	0	0
P65	8	0	0	1	0	0	0
Delta>nlsGFP
Sample	copia	roo	Other LTR	LINE-like	TIR
D1	3	6	13	8	2
D3	7	3	10	1	2
D5	2	0	12	3	2
D7	4	1	14	3	0
