# Supplementary material for: Unraveling the features of somatic transposition in the Drosophila intestine
Source: EMBO J. 2021 Feb 26;40(9):e106388. doi: 10.15252/embj.2020106388 (PMC8090852; doi:10.15252/embj.2020106388)
Supplement: Supplementary file 11 — Source Data for Expanded View/Appendix [file EMBJ-40-e106388-s005.zip › SourceDataForExpandedViewAndAppendix/SourceDataForAppendixFigS2.xlsx]

## Sheet: S2A
TE insertion counts
Pros>2xGFP guts	Delta>nlsGFP
9	8
7	3
7	2
5	2
5
5
4
4
4
4
4
4
3
3
3
2
2
2
2
1
1
1
1
1
0
0
0
0
0
0
0
0
0

## Sheet: S2B
TE insertion class
	LTR	LINE-like	TIR (DNA)	FB
Pros>2xGFP guts	46	16	5	0
Delta>nlsGFP guts	10	2	3	0
