# Supplementary material for: Unraveling the features of somatic transposition in the Drosophila intestine
Source: EMBO J. 2021 Feb 26;40(9):e106388. doi: 10.15252/embj.2020106388 (PMC8090852; doi:10.15252/embj.2020106388)
Supplement: Supplementary file 11 — Source Data for Expanded View/Appendix [file EMBJ-40-e106388-s005.zip › SourceDataForExpandedViewAndAppendix/SourceDataForAppendixFigS4.xlsx]

## Sheet: S4A
TE family distribution of germline shared insertions
insertion	Count
roo	69
FB	43
hobo	32
jockey	22
Doc	20
pogo	19
F-element	16
412	15
297	13
flea	12
opus	12
copia	11
blood	9
hopper	8
Transpac	8
mdg3	8
1360	7
HMS-Beagle	6
Tirant	6
Quasimodo	6
diver	5
BS	5
I-element	4
mdg1	4
Burdock	4
Tabor	3
S-element	3
springer	3
NOF	3
3S18	2
Stalker2	2
17.6	2
Ivk	2
transib2	2
Stalker4	1
Rt1a	1
X-element	1
gypsy	1
Rt1b	1
Idefix	1
R1A1-element	1
micropia	1
rover	1
Juan	1
Doc2-element	1
Cr1a	1
Max-element	1

## Sheet: S4B
Germline private TE insertion counts per individual
Samples	Insertion count
P1/2	1
P2/3	1
P5/P6	2
P7/8	0
P9/10	1
P11/12	0
P13/14	3
P15/16	0
P17/18	0
P19/20	1
P21/22	0
P23/24	1
P25/26	8
P27/28	2
P29/30	1
P31/32	2
P33/34	1
P35/36	1
P37/38	3
P39/40	2
P41/P42	0
P43/44	3
P45/46	0
P47/48	1
P49/50	4
P51/52	3
P53/54	2
P55/56	2
P57/58	0
P59/P60	4
P61/P62	0
P63/P64	1
P65/P66	1

## Sheet: S4C
Family distribution of germline private insertions
TE type	Insertion count
hobo	28
roo	8
FB	5
copia	2
Tirant	2
Doc	1
flea	1
Rt1b	1
Juan	1
Tabor	1
I-element	1
