# Supplementary material for: Unraveling the features of somatic transposition in the Drosophila intestine
Source: EMBO J. 2021 Feb 26;40(9):e106388. doi: 10.15252/embj.2020106388 (PMC8090852; doi:10.15252/embj.2020106388)
Supplement: Supplementary file 11 — Source Data for Expanded View/Appendix [file EMBJ-40-e106388-s005.zip › SourceDataForExpandedViewAndAppendix/SourceDataForExpandedView5.xlsx]

## Sheet: EV5-rover
Assay Factor	Tissue	minusLOG10 p-value	log2_enrichment
LSD1	Larvae	33.0824	1.70721
H3K27ac	Larvae	21.2947	1.40077
H3	Larvae	20.3075	-1.41766
H3K36me1	Larvae	18.34	1.2821
Replication-Origin	Larvae	13.6635	-3.61428
H3K9me2	Larvae	13.1441	-1.79811
Su(var)3-9	Larvae	12.54	-1.46041
HP1a	Larvae	10.7775	-1.87683
H4K20me1	Larvae	10.6192	0.939373
H3K27me2	Larvae	10.3402	-0.954592
H3K9me3	Larvae	9.81842	-1.59644
H4K8ac	Larvae	9.52898	1.01964
H3K4me1	Larvae	8.58985	0.793375
H3K9me1	Larvae	8.00435	0.772431
H1	Larvae	7.38418	-1.34237
H3K27me1	Larvae	6.33077	0.773146
H3K36me3	Larvae	6.15814	-1.03226
POF	Larvae	5.74299	-1.03187
H3K79me3	Larvae	5.55829	0.716521
HP2	Larvae	5.46882	-0.961597
H3K79me2	Larvae	5.07553	0.65245
H3K9ac	Larvae	4.74108	0.652667
H3K27me3	Larvae	4.32325	-1.04036
KDM4A	Larvae	3.20693	0.428813
H3K9acS10P	Larvae	2.30347	0.461346
H3K79me1	Larvae	2.19499	0.413812
Su(var)3-7	Larvae	1.53637	-0.459758
HP1c	Larvae	1.52417	0.446718
H2Bubi	Larvae	1.4277	0.355292
H2Av	Larvae	1.30614	-0.313618
HP1b	Larvae	1.27647	0.406639
PolII	Larvae	1.19776	0.298155
RPD3	Larvae	1.18194	-0.432722
Smc3	Larvae	1.11566	-0.301932
H3K4me3	Larvae	1.01602	-0.439098
ORC2	Larvae	0.86673	0.553524
H3K23ac	Larvae	0.681789	-0.1464
H3K4me2	Larvae	0.619778	0.236279
dSFMBT	Larvae	0.433127	0.198708
H4K16ac	Larvae	0.202649	0.127243

## Sheet: EV5-copia
Assay Factor	Tissue	minusLOG10 p-value	log2_enrichment
LSD1	Larvae	23.6992	3.39651
H3K27ac	Larvae	17.6357	2.71944
H3K36me1	Larvae	17.1098	2.69104
H4K8ac	Larvae	14.1754	2.49285
H3K4me1	Larvae	11.888	2.2057
H3K9me1	Larvae	9.88767	1.93387
H4K20me1	Larvae	9.68018	1.98179
H3K79me2	Larvae	9.34554	1.94001
H3	Larvae	9.17125	-2.3349
H3K79me3	Larvae	9.05615	1.92079
H3K9me2	Larvae	7.11844	-12.6584
H3K9ac	Larvae	6.69991	1.67217
H3K27me2	Larvae	6.04146	-1.72481
H3K27me1	Larvae	5.53484	1.518
H2Av	Larvae	5.04499	-2.21016
H3K9acS10P	Larvae	4.70861	1.38673
H3K9me3	Larvae	4.44829	-3.60938
H2Bubi	Larvae	4.09947	1.29185
H1	Larvae	3.72316	-2.79504
HP1a	Larvae	3.72199	-3.38928
H3K36me3	Larvae	3.60872	-2.13395
H3K79me1	Larvae	3.27981	1.12009
HP1c	Larvae	2.56793	1.19069
Su(var)3-9	Larvae	2.53097	-1.51993
PolII	Larvae	2.41858	1.00947
KDM4A	Larvae	2.04994	0.915344
H3K4me2	Larvae	1.85415	0.946709
HP1b	Larvae	1.52965	0.921065
POF	Larvae	1.40048	-1.21354
Replication-Origin	Larvae	1.32571	-2.36752
dSFMBT	Larvae	1.12106	0.802815
HP2	Larvae	1.08635	-0.737549
Smc3	Larvae	0.479941	-0.0342604
H4K16ac	Larvae	0.432701	-0.609751
ORC2	Larvae	0.425669	0.888367
H3K23ac	Larvae	0.231606	0.196579
Su(var)3-7	Larvae	0.168258	-0.174026
RPD3	Larvae	0.0886817	-0.149659
H3K4me3	Larvae	0.0311278	0.181484
H3K27me3	Larvae	0.0169296	-0.00605051

## Sheet: EV5-Ielement
Assay Factor	Tissue	minusLOG10 p-value	log2_enrichment
H4K8ac	Larvae	5.08624	2.95388
LSD1	Larvae	5.00102	2.90851
H3K36me1	Larvae	3.25433	2.26859
H3K27ac	Larvae	3.07199	2.19664
H3K9me1	Larvae	2.64966	2.09218
H3K27me1	Larvae	1.69882	1.64769
H3K4me1	Larvae	1.53234	1.61612
Su(var)3-9	Larvae	1.02215	-7.39293
H1	Larvae	0.823883	-12.3519
H3K36me3	Larvae	0.759218	-2.8859
POF	Larvae	0.63582	-11.7862
H3K4me3	Larvae	0.627812	-16.6096
H3K4me2	Larvae	0.593142	-2.69155
HP2	Larvae	0.524597	-7.18715
PolII	Larvae	0.44375	-2.01745
HP1a	Larvae	0.419466	-7.06768
H3K9me3	Larvae	0.408361	-2.43878
RPD3	Larvae	0.365101	-2.18639
H2Av	Larvae	0.311305	-1.23585
Su(var)3-7	Larvae	0.249989	-1.51476
H3K9me2	Larvae	0.243826	-1.68196
Smc3	Larvae	0.23708	-0.371175
H3K23ac	Larvae	0.225965	0.755162
H3	Larvae	0.21308	-0.735019
KDM4A	Larvae	0.179661	-0.363109
H3K79me1	Larvae	0.153332	0.480863
H3K9ac	Larvae	0.0909749	0.261221
H3K9acS10P	Larvae	0.0377378	0.172919
HP1c	Larvae	0.0377378	0.392119
H2Bubi	Larvae	0	-0.483911
H3K27me2	Larvae	0	-0.340781
H3K27me3	Larvae	0	0.193408
H3K79me2	Larvae	0	-0.527907
H3K79me3	Larvae	0	-0.469831
H4K16ac	Larvae	0	-0.469812
H4K20me1	Larvae	0	-0.451851
HP1b	Larvae	0	0.195777
ORC2	Larvae	0	-16.6096
Replication-Origin	Larvae	0	-0.0470599
dSFMBT	Larvae	0	0.0417339
