# Supplementary material for: Unraveling the features of somatic transposition in the Drosophila intestine
Source: EMBO J. 2021 Feb 26;40(9):e106388. doi: 10.15252/embj.2020106388 (PMC8090852; doi:10.15252/embj.2020106388)
Supplement: Supplementary file 11 — Source Data for Expanded View/Appendix [file EMBJ-40-e106388-s005.zip › SourceDataForExpandedViewAndAppendix/SourceDataForExpandedView4.xlsx]

## Sheet: EV4A
Assay Factor	overlap	minusLOG10 p-value	log2_enrichment
CDS	5.0	8.20859	-2.92128
Intergenic	17.0	6.04284	-1.68034
3P-UTR	23.0	3.48294	1.36849
Intronic	93.0	2.52347	0.735531
5P-UTR	4.0	0.194043	-0.614823
1K-upstream	11.0	0.125913	0.0935737

## Sheet: EV4B-modENCODE-Adult
Assay Factor	Tissue	minusLOG10 p-value	log2_enrichment
H3K18ac	Adult	6.04696	1.36074
H3K36me1	Adult	4.91169	1.22928
LSD1	Adult	4.78866	1.19489
H3K27me3	Adult	3.52184	-1.1977
HP1a	Adult	2.62826	-1.5668
H4K8ac	Adult	2.46604	0.875078
H3K9me3	Adult	2.44629	-1.41443
H3K9me2	Adult	2.2497	-1.06826
H3K27me2	Adult	2.23152	-1.07203
H3K36me3	Adult	1.67583	-1.02318
H2Av	Adult	1.67214	-0.860519
H3K27ac	Adult	1.49505	0.695172
H3K36me2	Adult	1.48676	-0.824296
HP2	Adult	1.3746	-1.26523
H4K20me1	Adult	1.31502	0.637563
H1	Adult	1.21257	-1.80809
H3K4me1	Adult	1.1633	0.604008
H3K9ac	Adult	1.09265	0.565011
H3	Adult	0.632229	-0.761377
H2Bubi	Adult	0.574065	0.427571
H3K79me3	Adult	0.535685	0.370871
KDM4A	Adult	0.523006	-0.478276
H4K16ac	Adult	0.488005	0.450059
POF	Adult	0.356353	0.190305
H3K79me2	Adult	0.347588	-0.119716
dSFMBT	Adult	0.339755	0.389274
H3K9acS10P	Adult	0.254969	0.308101
HP1c	Adult	0.22449	0.22839
H3K9me1	Adult	0.219329	-0.265619
H3K23ac	Adult	0.171546	0.246137
H3K4me3	Adult	0.162551	-0.351752
H3K27me1	Adult	0.157451	-0.177476
PolII	Adult	0.133801	0.230908
H3K79me1	Adult	0.120845	-0.0460983
Su(var)3-7	Adult	0.100764	-0.237937
HP1b	Adult	0.0545939	0.16366
JHDM1	Adult	0.0275035	-0.0598785
RPD3	Adult	0.00312203	-0.0742634
H3K4me2	Adult	0	-0.0378406

## Sheet: EV4B-modENCODE-Larvae
Assay Factor	Tissue	minusLOG9 p-value	log2_enrichment
LSD1	Larvae	9.07493	1.66812
H3	Larvae	8.58718	-1.81434
H3K36me1	Larvae	6.29196	1.40183
Su(var)3-9	Larvae	5.94736	-2.29319
H3K27ac	Larvae	5.78287	1.36436
HP1a	Larvae	5.55021	-3.59459
H4K8ac	Larvae	4.85509	1.31271
H3K9me2	Larvae	4.38705	-2.18788
H3K27me2	Larvae	3.82622	-1.10145
H3K9me3	Larvae	3.3325	-1.97576
H4K20me1	Larvae	3.09148	0.970497
H3K4me1	Larvae	2.76619	0.829459
H3K9me1	Larvae	2.50509	0.832139
HP2	Larvae	2.46784	-1.45997
POF	Larvae	2.31613	-1.19585
H3K36me3	Larvae	2.17944	-1.23528
H1	Larvae	1.93235	-1.35504
H3K9ac	Larvae	1.79096	0.769778
H3K79me3	Larvae	1.3907	0.677506
Smc3	Larvae	1.32067	-0.849643
H3K79me2	Larvae	1.20958	0.617379
Su(var)3-7	Larvae	1.14989	-0.840878
H2Av	Larvae	1.0986	-0.705098
Replication-Origin	Larvae	1.05796	-1.51931
H3K27me1	Larvae	0.997071	0.576944
H3K9acS10P	Larvae	0.800965	0.463091
H3K79me1	Larvae	0.67609	0.449033
KDM4A	Larvae	0.519172	0.328074
H3K27me3	Larvae	0.496677	-0.648296
PolII	Larvae	0.472392	0.390712
RPD3	Larvae	0.46189	-0.55734
H2Bubi	Larvae	0.411868	0.364416
HP1c	Larvae	0.384062	0.429935
H3K23ac	Larvae	0.301376	-0.326009
H3K4me3	Larvae	0.271977	-0.476974
dSFMBT	Larvae	0.231524	0.243024
H4K16ac	Larvae	0.147573	0.243249
H3K4me2	Larvae	0.143709	0.21406
HP1b	Larvae	0.087056	0.200428
ORC2	Larvae	0.0403488	0.0829246

## Sheet: EV4C
Assay Factor	Tissue	overlap	minusLOG10 p-value	log2_enrichment
Kismet	ISC	66.0	17.7201	2.29514
HP1	ISC	1.0	6.00226	-4.29308
PolII	ISC	36.0	4.47638	1.2922
Trr	ISC	17.0	2.87425	1.37017
Brahma	ISC	3.0	1.27465	2.0552
Polycomb	ISC	10.0	0.570137	0.600279
H1	ISC	0.0	0	-16.6096
