# Supplementary material for: Unraveling the features of somatic transposition in the Drosophila intestine
Source: EMBO J. 2021 Feb 26;40(9):e106388. doi: 10.15252/embj.2020106388 (PMC8090852; doi:10.15252/embj.2020106388)
Supplement: Supplementary file 11 — Source Data for Expanded View/Appendix [file EMBJ-40-e106388-s005.zip › SourceDataForExpandedViewAndAppendix/SourceDataForExpandedView2.xlsx]

## Sheet: EV2A
small RNAseq (Pros>2xGFP ovaries) - size distribution. R1-2 are two biological replicates
readlength	orientation	reference	count-R1	TPM-R1	count-R2	TPM-R2
18	sense	Idefix	56	2.10689	60	2.24677
18	antisense	Idefix	29	1.09107	43	1.61019
19	sense	Idefix	38	1.42968	50	1.87231
19	antisense	Idefix	88	3.31083	125	4.68078
20	sense	Idefix	44	1.65541	49	1.83487
20	antisense	Idefix	166	6.24543	172	6.44075
21	sense	Idefix	1314	49.4367	1053	39.4309
21	antisense	Idefix	777	29.2331	863	32.3161
22	sense	Idefix	267	10.0454	243	9.09944
22	antisense	Idefix	1642	61.7771	1515	56.731
23	sense	Idefix	658	24.756	562	21.0448
23	antisense	Idefix	2034	76.5253	2007	75.1546
24	sense	Idefix	763	28.7064	734	27.4855
24	antisense	Idefix	3394	127.693	3025	113.275
25	sense	Idefix	1190	44.7714	1049	39.2811
25	antisense	Idefix	6460	243.045	6018	225.351
26	sense	Idefix	1053	39.6171	932	34.8999
26	antisense	Idefix	7136	268.478	6001	224.715
27	sense	Idefix	983	36.9835	738	27.6353
27	antisense	Idefix	5491	206.588	4832	180.94
28	sense	Idefix	441	16.5918	367	13.7428
28	antisense	Idefix	3248	122.2	2991	112.002
29	sense	Idefix	154	5.79395	165	6.17863
29	antisense	Idefix	718	27.0134	806	30.1817
30	sense	Idefix	26	0.9782	17	0.636586
30	antisense	Idefix	78	2.9346	99	3.70718
18	sense	17.6	159	5.98207	234	8.76242
18	antisense	17.6	147	5.53059	251	9.39901
19	sense	17.6	161	6.05731	262	9.81091
19	antisense	17.6	349	13.1305	386	14.4542
20	sense	17.6	318	11.9641	392	14.6789
20	antisense	17.6	657	24.7184	809	30.294
21	sense	17.6	563	21.1818	689	25.8005
21	antisense	17.6	1435	53.9891	1564	58.5659
22	sense	17.6	892	33.5598	1004	37.596
22	antisense	17.6	2381	89.5805	2705	101.292
23	sense	17.6	2670	100.454	2626	98.3338
23	antisense	17.6	4439	167.009	4699	175.96
24	sense	17.6	4869	183.187	5071	189.89
24	antisense	17.6	11781	443.237	12098	453.025
25	sense	17.6	6703	252.187	6439	241.116
25	antisense	17.6	27160	1021.84	27231	1019.7
26	sense	17.6	11944	449.37	10916	408.763
26	antisense	17.6	28439	1069.96	27577	1032.65
27	sense	17.6	6201	233.301	5171	193.634
27	antisense	17.6	17084	642.752	14700	550.46
28	sense	17.6	2601	97.8576	2341	87.6616
28	antisense	17.6	6996	263.211	6480	242.652
29	sense	17.6	881	33.1459	957	35.836
29	antisense	17.6	1562	58.7672	1635	61.2246
30	sense	17.6	146	5.49297	137	5.13013
30	antisense	17.6	205	7.71273	177	6.62798
18	sense	1731	44	1.65541	105	3.93185
18	antisense	1731	64	2.40788	58	2.17188
19	sense	1731	74	2.78411	108	4.04419
19	antisense	1731	74	2.78411	91	3.40761
20	sense	1731	150	5.64346	186	6.965
20	antisense	1731	134	5.04149	163	6.10374
21	sense	1731	519	19.5264	613	22.9545
21	antisense	1731	575	21.6333	623	23.329
22	sense	1731	556	20.9184	666	24.9392
22	antisense	1731	805	30.2866	1040	38.9441
23	sense	1731	886	33.334	946	35.4241
23	antisense	1731	1937	72.8759	2165	81.0711
24	sense	1731	2281	85.8182	2449	91.7058
24	antisense	1731	4600	173.066	4738	177.42
25	sense	1731	3942	148.31	3840	143.794
25	antisense	1731	6249	235.107	6104	228.572
26	sense	1731	4382	164.864	4019	150.496
26	antisense	1731	8521	320.586	8095	303.127
27	sense	1731	3900	146.73	3501	131.099
27	antisense	1731	5415	203.729	4732	177.196
28	sense	1731	1774	66.7433	1491	55.8323
28	antisense	1731	2347	88.3013	2136	79.9852
29	sense	1731	639	24.0411	490	18.3487
29	antisense	1731	858	32.2806	782	29.283
30	sense	1731	107	4.02567	118	4.41866
30	antisense	1731	141	5.30485	148	5.54204
18	sense	297	51	1.91878	93	3.4825
18	antisense	297	283	10.6473	477	17.8619
19	sense	297	44	1.65541	79	2.95825
19	antisense	297	215	8.08896	296	11.0841
20	sense	297	108	4.06329	137	5.13013
20	antisense	297	406	15.275	428	16.027
21	sense	297	691	25.9975	715	26.7741
21	antisense	297	2196	82.6203	2457	92.0054
22	sense	297	867	32.6192	979	36.6599
22	antisense	297	1694	63.7335	1847	69.1632
23	sense	297	2491	93.7191	2757	103.239
23	antisense	297	4007	150.756	4195	157.087
24	sense	297	32100	1207.7	32128	1203.07
24	antisense	297	19275	725.185	20228	757.462
25	sense	297	10110	380.369	10808	404.719
25	antisense	297	20540	772.778	20349	761.993
26	sense	297	2874	108.129	2706	101.33
26	antisense	297	25844	972.331	23914	895.489
27	sense	297	2515	94.622	2304	86.2761
27	antisense	297	22988	864.879	20215	756.976
28	sense	297	1158	43.5675	1187	44.4487
28	antisense	297	14636	550.651	13923	521.364
29	sense	297	403	15.1621	422	15.8023
29	antisense	297	4456	167.648	4800	179.742
30	sense	297	93	3.49895	81	3.03315
30	antisense	297	890	33.4845	948	35.499
18	sense	3S18	89	3.34845	126	4.71823
18	antisense	3S18	353	13.2809	435	16.2891
19	sense	3S18	98	3.68706	151	5.65438
19	antisense	3S18	109	4.10091	151	5.65438
20	sense	3S18	302	11.3622	389	14.5666
20	antisense	3S18	218	8.20183	344	12.8815
21	sense	3S18	851	32.0172	1104	41.3406
21	antisense	3S18	977	36.7577	1327	49.6912
22	sense	3S18	1346	50.6406	1546	57.8919
22	antisense	3S18	1424	53.5752	1510	56.5438
23	sense	3S18	4282	161.102	4656	174.35
23	antisense	3S18	3910	147.106	4480	167.759
24	sense	3S18	5900	221.976	6717	251.526
24	antisense	3S18	9881	371.754	10695	400.488
25	sense	3S18	9797	368.593	9847	368.733
25	antisense	3S18	17907	673.716	19018	712.153
26	sense	3S18	7681	288.983	7110	266.243
26	antisense	3S18	30122	1133.28	29401	1100.96
27	sense	3S18	8020	301.737	7246	271.335
27	antisense	3S18	11916	448.316	11240	420.896
28	sense	3S18	3471	130.59	3148	117.881
28	antisense	3S18	6572	247.259	6594	246.92
29	sense	3S18	958	36.0429	918	34.3756
29	antisense	3S18	1253	47.1417	1273	47.6691
30	sense	3S18	202	7.59986	215	8.05094
30	antisense	3S18	220	8.27707	222	8.31306
18	sense	412	61	2.29501	112	4.19398
18	antisense	412	283	10.6473	408	15.2781
19	sense	412	94	3.53657	89	3.33272
19	antisense	412	348	13.0928	403	15.0908
20	sense	412	136	5.11674	172	6.44075
20	antisense	412	586	22.0471	663	24.8269
21	sense	412	1381	51.9575	1705	63.8458
21	antisense	412	3677	138.34	4347	162.779
22	sense	412	565	21.257	582	21.7937
22	antisense	412	1512	56.8861	1651	61.8237
23	sense	412	987	37.134	938	35.1246
23	antisense	412	3904	146.88	3950	147.913
24	sense	412	1634	61.4761	1689	63.2467
24	antisense	412	22978	864.503	22118	828.236
25	sense	412	3806	143.193	4082	152.856
25	antisense	412	44954	1691.31	40607	1520.58
26	sense	412	3116	117.233	2812	105.299
26	antisense	412	60987	2294.52	53892	2018.05
27	sense	412	2491	93.7191	2251	84.2915
27	antisense	412	39148	1472.87	32436	1214.61
28	sense	412	1830	68.8502	1357	50.8145
28	antisense	412	21673	815.405	17934	671.561
29	sense	412	628	23.6273	633	23.7035
29	antisense	412	4782	179.914	4329	162.105
30	sense	412	213	8.01371	175	6.55309
30	antisense	412	779	29.3084	677	25.3511
18	sense	aurora-element	78	2.9346	111	4.15653
18	antisense	aurora-element	95	3.57419	124	4.64333
19	sense	aurora-element	107	4.02567	147	5.5046
19	antisense	aurora-element	206	7.75035	215	8.05094
20	sense	aurora-element	278	10.4592	298	11.159
20	antisense	aurora-element	304	11.4374	348	13.0313
21	sense	aurora-element	1643	61.8147	1775	66.4671
21	antisense	aurora-element	1528	57.488	1630	61.0374
22	sense	aurora-element	1666	62.68	1643	61.5242
22	antisense	aurora-element	2709	101.921	2172	81.3332
23	sense	aurora-element	3339	125.623	3432	128.515
23	antisense	aurora-element	6284	236.423	5852	219.135
24	sense	aurora-element	4349	163.623	4516	169.107
24	antisense	aurora-element	5444	204.82	5109	191.313
25	sense	aurora-element	5165	194.323	4755	178.057
25	antisense	aurora-element	7392	278.11	7035	263.434
26	sense	aurora-element	6594	248.087	4990	186.857
26	antisense	aurora-element	8518	320.473	7129	266.954
27	sense	aurora-element	3947	148.498	3194	119.603
27	antisense	aurora-element	7367	277.169	6059	226.887
28	sense	aurora-element	1985	74.6818	1604	60.0638
28	antisense	aurora-element	5226	196.618	4098	153.455
29	sense	aurora-element	735	27.653	597	22.3554
29	antisense	aurora-element	1417	53.3119	1044	39.0939
30	sense	aurora-element	189	7.11076	154	5.76672
30	antisense	aurora-element	592	22.2729	430	16.1019
18	sense	Bari1	27	1.01582	54	2.0221
18	antisense	Bari1	40	1.50492	48	1.79742
19	sense	Bari1	55	2.06927	87	3.25782
19	antisense	Bari1	56	2.10689	71	2.65868
20	sense	Bari1	94	3.53657	105	3.93185
20	antisense	Bari1	124	4.66526	181	6.77777
21	sense	Bari1	883	33.2212	1002	37.5211
21	antisense	Bari1	1740	65.4641	2017	75.5291
22	sense	Bari1	258	9.70675	264	9.88581
22	antisense	Bari1	441	16.5918	492	18.4235
23	sense	Bari1	561	21.1065	560	20.9699
23	antisense	Bari1	618	23.2511	609	22.8048
24	sense	Bari1	941	35.4033	883	33.065
24	antisense	Bari1	3422	128.746	3623	135.668
25	sense	Bari1	1009	37.9617	973	36.4352
25	antisense	Bari1	4841	182.133	4146	155.252
26	sense	Bari1	1552	58.391	1309	49.0171
26	antisense	Bari1	14494	545.309	10803	404.532
27	sense	Bari1	906	34.0865	742	27.7851
27	antisense	Bari1	4469	168.137	3478	130.238
28	sense	Bari1	630	23.7025	486	18.1989
28	antisense	Bari1	2180	82.0183	1805	67.5905
29	sense	Bari1	123	4.62764	143	5.35481
29	antisense	Bari1	630	23.7025	501	18.7606
30	sense	Bari1	25	0.940577	23	0.861263
30	antisense	Bari1	137	5.15436	107	4.00675
18	sense	BS	52	1.9564	92	3.44505
18	antisense	BS	75	2.82173	118	4.41866
19	sense	BS	81	3.04747	115	4.30632
19	antisense	BS	132	4.96624	178	6.66543
20	sense	BS	157	5.90682	200	7.48925
20	antisense	BS	217	8.16421	248	9.28667
21	sense	BS	505	18.9996	661	24.752
21	antisense	BS	783	29.4589	861	32.2412
22	sense	BS	598	22.4986	724	27.1111
22	antisense	BS	1402	52.7475	1484	55.5702
23	sense	BS	2700	101.582	2796	104.7
23	antisense	BS	3706	139.431	3784	141.697
24	sense	BS	4748	178.634	4727	177.008
24	antisense	BS	7632	287.139	7849	293.916
25	sense	BS	6321	237.815	6141	229.957
25	antisense	BS	7909	297.561	8201	307.097
26	sense	BS	7203	270.999	6738	252.313
26	antisense	BS	12477	469.423	11642	435.949
27	sense	BS	4453	167.536	3987	149.298
27	antisense	BS	5842	219.794	4994	187.007
28	sense	BS	4587	172.577	3619	135.518
28	antisense	BS	3118	117.309	2741	102.64
29	sense	BS	1330	50.0387	1242	46.5082
29	antisense	BS	753	28.3302	743	27.8226
30	sense	BS	416	15.6512	312	11.6832
30	antisense	BS	312	11.7384	284	10.6347
18	sense	Burdock	56	2.10689	73	2.73358
18	antisense	Burdock	25	0.940577	55	2.05954
19	sense	Burdock	58	2.18214	76	2.84591
19	antisense	Burdock	53	1.99402	71	2.65868
20	sense	Burdock	88	3.31083	124	4.64333
20	antisense	Burdock	95	3.57419	157	5.87906
21	sense	Burdock	293	11.0236	385	14.4168
21	antisense	Burdock	550	20.6927	865	32.391
22	sense	Burdock	335	12.6037	368	13.7802
22	antisense	Burdock	493	18.5482	592	22.1682
23	sense	Burdock	1417	53.3119	1880	70.3989
23	antisense	Burdock	1282	48.2328	1508	56.4689
24	sense	Burdock	2253	84.7648	2583	96.7236
24	antisense	Burdock	3673	138.19	4176	156.375
25	sense	Burdock	2818	106.022	2960	110.841
25	antisense	Burdock	6241	234.806	6803	254.747
26	sense	Burdock	3401	127.956	3238	121.251
26	antisense	Burdock	6818	256.514	6774	253.661
27	sense	Burdock	3407	128.182	3163	118.442
27	antisense	Burdock	4387	165.052	4289	160.607
28	sense	Burdock	2290	86.1568	2090	78.2626
28	antisense	Burdock	3262	122.726	3011	112.751
29	sense	Burdock	426	16.0274	405	15.1657
29	antisense	Burdock	615	23.1382	672	25.1639
30	sense	Burdock	74	2.78411	72	2.69613
30	antisense	Burdock	99	3.72468	105	3.93185
18	sense	copia	26	0.9782	35	1.31062
18	antisense	copia	18	0.677215	22	0.823817
19	sense	copia	29	1.09107	34	1.27317
19	antisense	copia	17	0.639592	20	0.748925
20	sense	copia	47	1.76828	69	2.58379
20	antisense	copia	34	1.27918	60	2.24677
21	sense	copia	375	14.1086	390	14.604
21	antisense	copia	436	16.4037	457	17.1129
22	sense	copia	200	7.52461	181	6.77777
22	antisense	copia	182	6.8474	151	5.65438
23	sense	copia	476	17.9086	497	18.6108
23	antisense	copia	519	19.5264	537	20.1086
24	sense	copia	1338	50.3397	1217	45.5721
24	antisense	copia	1087	40.8963	1195	44.7483
25	sense	copia	5067	190.636	3603	134.919
25	antisense	copia	2382	89.6181	2408	90.1705
26	sense	copia	2082	78.3312	1680	62.9097
26	antisense	copia	2178	81.943	2015	75.4542
27	sense	copia	1664	62.6048	1433	53.6605
27	antisense	copia	2753	103.576	2294	85.9017
28	sense	copia	885	33.2964	794	29.7323
28	antisense	copia	1598	60.1217	1445	54.1098
29	sense	copia	173	6.50879	141	5.27992
29	antisense	copia	322	12.1146	278	10.4101
30	sense	copia	28	1.05345	17	0.636586
30	antisense	copia	48	1.80591	49	1.83487
18	sense	Doc	292	10.9859	462	17.3002
18	antisense	Doc	541	20.3541	736	27.5604
19	sense	Doc	306	11.5127	367	13.7428
19	antisense	Doc	483	18.1719	598	22.3928
20	sense	Doc	564	21.2194	720	26.9613
20	antisense	Doc	1533	57.6762	1819	68.1147
21	sense	Doc	4367	164.3	5331	199.626
21	antisense	Doc	4725	177.769	5587	209.212
22	sense	Doc	2178	81.943	2395	89.6837
22	antisense	Doc	3500	131.681	4174	156.301
23	sense	Doc	7086	266.597	7131	267.029
23	antisense	Doc	11309	425.479	12336	461.937
24	sense	Doc	17430	655.77	15857	593.785
24	antisense	Doc	26802	1008.37	29153	1091.67
25	sense	Doc	13775	518.258	13006	487.026
25	antisense	Doc	59600	2242.33	58705	2198.28
26	sense	Doc	20251	761.905	16308	610.673
26	antisense	Doc	45997	1730.55	42620	1595.96
27	sense	Doc	11304	425.291	9220	345.254
27	antisense	Doc	30504	1147.65	25876	968.959
28	sense	Doc	7270	273.52	5712	213.893
28	antisense	Doc	13115	493.427	12076	452.201
29	sense	Doc	2231	83.9371	1881	70.4364
29	antisense	Doc	4988	187.664	4638	173.676
30	sense	Doc	761	28.6312	609	22.8048
30	antisense	Doc	693	26.0728	718	26.8864
18	sense	F-element	650	24.455	1021	38.2326
18	antisense	F-element	985	37.0587	1403	52.5371
19	sense	F-element	1107	41.6487	1425	53.3609
19	antisense	F-element	1533	57.6762	2015	75.4542
20	sense	F-element	1632	61.4008	2066	77.3639
20	antisense	F-element	3371	126.827	4107	153.792
21	sense	F-element	12201	459.039	15472	579.368
21	antisense	F-element	18698	703.476	22829	854.86
22	sense	F-element	6895	259.411	8459	316.758
22	antisense	F-element	10019	376.946	11154	417.675
23	sense	F-element	6384	240.186	7198	269.538
23	antisense	F-element	27609	1038.74	30958	1159.26
24	sense	F-element	12341	464.306	13589	508.857
24	antisense	F-element	34740	1307.03	38941	1458.19
25	sense	F-element	15140	569.613	14667	549.224
25	antisense	F-element	50069	1883.75	53325	1996.82
26	sense	F-element	16160	607.989	14384	538.627
26	antisense	F-element	78969	2971.06	78501	2939.57
27	sense	F-element	11726	441.168	10313	386.183
27	antisense	F-element	50245	1890.37	47253	1769.45
28	sense	F-element	5860	220.471	5108	191.275
28	antisense	F-element	27736	1043.51	24978	935.332
29	sense	F-element	2093	78.7451	2088	78.1877
29	antisense	F-element	10329	388.609	9276	347.351
30	sense	F-element	429	16.1403	391	14.6415
30	antisense	F-element	6030	226.867	5083	190.339
18	sense	NOF	19	0.714838	17	0.636586
18	antisense	NOF	7	0.263361	10	0.374462
19	sense	NOF	36	1.35443	35	1.31062
19	antisense	NOF	16	0.601969	31	1.16083
20	sense	NOF	58	2.18214	65	2.43401
20	antisense	NOF	37	1.39205	56	2.09699
21	sense	NOF	604	22.7243	734	27.4855
21	antisense	NOF	572	21.5204	716	26.8115
22	sense	NOF	195	7.3365	174	6.51565
22	antisense	NOF	183	6.88502	215	8.05094
23	sense	NOF	300	11.2869	317	11.8705
23	antisense	NOF	499	18.7739	477	17.8619
24	sense	NOF	265	9.97011	222	8.31306
24	antisense	NOF	216	8.12658	223	8.35051
25	sense	NOF	85	3.19796	74	2.77102
25	antisense	NOF	408	15.3502	391	14.6415
26	sense	NOF	111	4.17616	107	4.00675
26	antisense	NOF	295	11.0988	238	8.9122
27	sense	NOF	82	3.08509	79	2.95825
27	antisense	NOF	1040	39.128	557	20.8576
28	sense	NOF	56	2.10689	47	1.75997
28	antisense	NOF	79	2.97222	73	2.73358
29	sense	NOF	6	0.225738	1	0.0374462
29	antisense	NOF	26	0.9782	33	1.23573
30	sense	NOF	2	0.0752461	2	0.0748925
30	antisense	NOF	7	0.263361	6	0.224677
18	sense	FB	88	3.31083	204	7.63903
18	antisense	FB	30	1.12869	69	2.58379
19	sense	FB	249	9.36814	422	15.8023
19	antisense	FB	67	2.52075	95	3.55739
20	sense	FB	607	22.8372	801	29.9944
20	antisense	FB	100	3.76231	128	4.79312
21	sense	FB	4497	169.191	5599	209.661
21	antisense	FB	960	36.1181	1328	49.7286
22	sense	FB	547	20.5798	660	24.7145
22	antisense	FB	182	6.8474	261	9.77347
23	sense	FB	156	5.8692	182	6.81522
23	antisense	FB	72	2.70886	73	2.73358
24	sense	FB	113	4.25141	117	4.38121
24	antisense	FB	14	0.526723	19	0.711479
25	sense	FB	176	6.62166	205	7.67648
25	antisense	FB	12	0.451477	26	0.973602
26	sense	FB	158	5.94444	160	5.9914
26	antisense	FB	17	0.639592	20	0.748925
27	sense	FB	156	5.8692	122	4.56844
27	antisense	FB	20	0.752461	23	0.861263
28	sense	FB	45	1.69304	42	1.57274
28	antisense	FB	4	0.150492	11	0.411909
29	sense	FB	26	0.9782	27	1.01105
29	antisense	FB	2	0.0752461	8	0.29957
30	sense	FB	3	0.112869	5	0.187231
30	antisense	FB	0	0	0	0
18	sense	G-element	84	3.16034	136	5.09269
18	antisense	G-element	108	4.06329	150	5.61694
19	sense	G-element	121	4.55239	198	7.41435
19	antisense	G-element	176	6.62166	226	8.46285
20	sense	G-element	1673	62.9434	1856	69.5002
20	antisense	G-element	316	11.8889	336	12.5819
21	sense	G-element	1240	46.6526	1424	53.3234
21	antisense	G-element	1651	62.1157	1844	69.0509
22	sense	G-element	1208	45.4487	1329	49.766
22	antisense	G-element	1760	66.2166	1674	62.685
23	sense	G-element	2302	86.6083	2308	86.4259
23	antisense	G-element	3265	122.839	3246	121.55
24	sense	G-element	4867	183.111	4144	155.177
24	antisense	G-element	7044	265.017	6698	250.815
25	sense	G-element	8187	308.02	7967	298.334
25	antisense	G-element	12647	475.819	10629	398.016
26	sense	G-element	5690	214.075	4734	177.27
26	antisense	G-element	11527	433.681	9191	344.168
27	sense	G-element	4590	172.69	3468	129.864
27	antisense	G-element	17670	664.8	13295	497.848
28	sense	G-element	2230	83.8994	1756	65.7556
28	antisense	G-element	6748	253.88	5182	194.046
29	sense	G-element	1109	41.724	804	30.1068
29	antisense	G-element	1288	48.4585	927	34.7127
30	sense	G-element	524	19.7145	399	14.941
30	antisense	G-element	216	8.12658	158	5.91651
18	sense	gypsy	21	0.790084	37	1.38551
18	antisense	gypsy	49	1.84353	86	3.22038
19	sense	gypsy	41	1.54255	47	1.75997
19	antisense	gypsy	75	2.82173	85	3.18293
20	sense	gypsy	51	1.91878	89	3.33272
20	antisense	gypsy	112	4.21378	189	7.07734
21	sense	gypsy	495	18.6234	758	28.3842
21	antisense	gypsy	789	29.6846	1013	37.933
22	sense	gypsy	312	11.7384	294	11.0092
22	antisense	gypsy	1264	47.5556	1163	43.55
23	sense	gypsy	509	19.1501	493	18.461
23	antisense	gypsy	1710	64.3354	1787	66.9164
24	sense	gypsy	1023	38.4884	1072	40.1424
24	antisense	gypsy	4343	163.397	4275	160.083
25	sense	gypsy	1356	51.0169	1199	44.898
25	antisense	gypsy	7493	281.91	7020	262.873
26	sense	gypsy	2244	84.4262	2153	80.6217
26	antisense	gypsy	8712	327.772	7706	288.561
27	sense	gypsy	1168	43.9437	1013	37.933
27	antisense	gypsy	6320	237.778	5617	210.336
28	sense	gypsy	679	25.5461	605	22.655
28	antisense	gypsy	2872	108.053	2510	93.9901
29	sense	gypsy	263	9.89487	279	10.4475
29	antisense	gypsy	1116	41.9873	1020	38.1952
30	sense	gypsy	35	1.31681	58	2.17188
30	antisense	gypsy	302	11.3622	284	10.6347
18	sense	hobo	21	0.790084	31	1.16083
18	antisense	hobo	27	1.01582	26	0.973602
19	sense	hobo	26	0.9782	46	1.72253
19	antisense	hobo	37	1.39205	44	1.64763
20	sense	hobo	34	1.27918	43	1.61019
20	antisense	hobo	60	2.25738	57	2.13444
21	sense	hobo	202	7.59986	230	8.61263
21	antisense	hobo	399	15.0116	498	18.6482
22	sense	hobo	198	7.44937	204	7.63903
22	antisense	hobo	383	14.4096	407	15.2406
23	sense	hobo	1465	55.1178	1402	52.4996
23	antisense	hobo	705	26.5243	719	26.9238
24	sense	hobo	852	32.0549	685	25.6507
24	antisense	hobo	405	15.2373	458	17.1504
25	sense	hobo	3448	129.724	2471	92.5297
25	antisense	hobo	933	35.1023	893	33.4395
26	sense	hobo	1598	60.1217	1499	56.1319
26	antisense	hobo	979	36.833	926	34.6752
27	sense	hobo	6530	245.679	5622	210.523
27	antisense	hobo	1209	45.4863	1144	42.8385
28	sense	hobo	1568	58.993	1344	50.3277
28	antisense	hobo	774	29.1203	685	25.6507
29	sense	hobo	225	8.46519	228	8.53774
29	antisense	hobo	200	7.52461	149	5.57949
30	sense	hobo	24	0.902954	18	0.674032
30	antisense	hobo	50	1.88115	50	1.87231
18	sense	HB	2	0.0752461	2	0.0748925
18	antisense	HB	8	0.300985	3	0.112339
19	sense	HB	0	0	1	0.0374462
19	antisense	HB	0	0	3	0.112339
20	sense	HB	1	0.0376231	0	0
20	antisense	HB	4	0.150492	0	0
21	sense	HB	19	0.714838	25	0.936156
21	antisense	HB	24	0.902954	28	1.04849
22	sense	HB	7	0.263361	5	0.187231
22	antisense	HB	13	0.4891	18	0.674032
23	sense	HB	7	0.263361	3	0.112339
23	antisense	HB	30	1.12869	27	1.01105
24	sense	HB	4	0.150492	6	0.224677
24	antisense	HB	11	0.413854	5	0.187231
25	sense	HB	3	0.112869	8	0.29957
25	antisense	HB	29	1.09107	35	1.31062
26	sense	HB	7	0.263361	7	0.262124
26	antisense	HB	19	0.714838	10	0.374462
27	sense	HB	15	0.564346	6	0.224677
27	antisense	HB	13	0.4891	14	0.524247
28	sense	HB	7	0.263361	3	0.112339
28	antisense	HB	7	0.263361	6	0.224677
29	sense	HB	0	0	3	0.112339
29	antisense	HB	0	0	2	0.0748925
30	sense	HB	3	0.112869	0	0
30	antisense	HB	1	0.0376231	0	0
18	sense	HeT-A	95	3.57419	211	7.90116
18	antisense	HeT-A	72	2.70886	152	5.69183
19	sense	HeT-A	140	5.26723	232	8.68753
19	antisense	HeT-A	120	4.51477	216	8.08839
20	sense	HeT-A	301	11.3245	484	18.124
20	antisense	HeT-A	292	10.9859	505	18.9103
21	sense	HeT-A	769	28.9321	1245	46.6206
21	antisense	HeT-A	2245	84.4638	2667	99.8691
22	sense	HeT-A	966	36.3439	1831	68.5641
22	antisense	HeT-A	2529	95.1487	3283	122.936
23	sense	HeT-A	1854	69.7532	3580	134.058
23	antisense	HeT-A	2434	91.5745	3742	140.124
24	sense	HeT-A	3406	128.144	5004	187.381
24	antisense	HeT-A	6574	247.334	10922	408.988
25	sense	HeT-A	7181	270.171	11141	417.189
25	antisense	HeT-A	6906	259.825	10872	407.115
26	sense	HeT-A	4463	167.912	5766	215.915
26	antisense	HeT-A	4752	178.785	7383	276.466
27	sense	HeT-A	3861	145.263	4574	171.279
27	antisense	HeT-A	2954	111.139	4159	155.739
28	sense	HeT-A	2230	83.8994	2635	98.6708
28	antisense	HeT-A	1259	47.3674	2082	77.9631
29	sense	HeT-A	822	30.9262	921	34.488
29	antisense	HeT-A	539	20.2788	719	26.9238
30	sense	HeT-A	227	8.54044	225	8.4254
30	antisense	HeT-A	484	18.2096	568	21.2695
18	sense	I-element	37	1.39205	51	1.90976
18	antisense	I-element	78	2.9346	79	2.95825
19	sense	I-element	70	2.63361	72	2.69613
19	antisense	I-element	111	4.17616	135	5.05524
20	sense	I-element	101	3.79993	139	5.20503
20	antisense	I-element	211	7.93847	247	9.24922
21	sense	I-element	284	10.685	301	11.2713
21	antisense	I-element	503	18.9244	541	20.2584
22	sense	I-element	331	12.4532	379	14.1921
22	antisense	I-element	1195	44.9596	1350	50.5524
23	sense	I-element	884	33.2588	967	36.2105
23	antisense	I-element	6229	234.354	6874	257.405
24	sense	I-element	5562	209.259	5605	209.886
24	antisense	I-element	3132	117.835	3344	125.22
25	sense	I-element	3923	147.595	3711	138.963
25	antisense	I-element	5421	203.955	5243	196.331
26	sense	I-element	4048	152.298	3896	145.891
26	antisense	I-element	4387	165.052	4417	165.4
27	sense	I-element	3668	138.001	2888	108.145
27	antisense	I-element	3468	130.477	3295	123.385
28	sense	I-element	1267	47.6684	1100	41.1909
28	antisense	I-element	969	36.4568	1084	40.5917
29	sense	I-element	484	18.2096	434	16.2517
29	antisense	I-element	426	16.0274	470	17.5997
30	sense	I-element	90	3.38608	108	4.04419
30	antisense	I-element	42	1.58017	34	1.27317
18	sense	jockey	99	3.72468	122	4.56844
18	antisense	jockey	60	2.25738	96	3.59484
19	sense	jockey	120	4.51477	142	5.31737
19	antisense	jockey	77	2.89698	84	3.14548
20	sense	jockey	236	8.87904	329	12.3198
20	antisense	jockey	144	5.41772	167	6.25352
21	sense	jockey	1217	45.7873	1471	55.0834
21	antisense	jockey	408	15.3502	480	17.9742
22	sense	jockey	4420	166.294	4130	154.653
22	antisense	jockey	697	26.2233	807	30.2191
23	sense	jockey	11375	427.962	11436	428.235
23	antisense	jockey	3357	126.301	3761	140.835
24	sense	jockey	5807	218.477	5941	222.468
24	antisense	jockey	14089	530.071	14012	524.697
25	sense	jockey	7284	274.046	7045	263.809
25	antisense	jockey	5957	224.121	6366	238.383
26	sense	jockey	9196	345.982	8018	300.244
26	antisense	jockey	6343	238.643	5626	210.673
27	sense	jockey	6531	245.716	6043	226.288
27	antisense	jockey	4161	156.55	3691	138.214
28	sense	jockey	3637	136.835	3156	118.18
28	antisense	jockey	2530	95.1864	2348	87.9238
29	sense	jockey	1361	51.205	1345	50.3652
29	antisense	jockey	519	19.5264	528	19.7716
30	sense	jockey	590	22.1976	446	16.701
30	antisense	jockey	131	4.92862	105	3.93185
18	sense	hopper	6	0.225738	7	0.262124
18	antisense	hopper	3	0.112869	14	0.524247
19	sense	hopper	12	0.451477	7	0.262124
19	antisense	hopper	4	0.150492	9	0.337016
20	sense	hopper	4	0.150492	19	0.711479
20	antisense	hopper	21	0.790084	25	0.936156
21	sense	hopper	79	2.97222	86	3.22038
21	antisense	hopper	173	6.50879	194	7.26457
22	sense	hopper	45	1.69304	41	1.5353
22	antisense	hopper	60	2.25738	56	2.09699
23	sense	hopper	104	3.9128	85	3.18293
23	antisense	hopper	140	5.26723	108	4.04419
24	sense	hopper	123	4.62764	119	4.4561
24	antisense	hopper	181	6.80978	192	7.18968
25	sense	hopper	253	9.51864	297	11.1215
25	antisense	hopper	326	12.2651	286	10.7096
26	sense	hopper	376	14.1463	349	13.0687
26	antisense	hopper	176	6.62166	157	5.87906
27	sense	hopper	351	13.2057	240	8.9871
27	antisense	hopper	245	9.21765	213	7.97605
28	sense	hopper	118	4.43952	109	4.08164
28	antisense	hopper	90	3.38608	75	2.80847
29	sense	hopper	35	1.31681	24	0.89871
29	antisense	hopper	28	1.05345	20	0.748925
30	sense	hopper	6	0.225738	5	0.187231
30	antisense	hopper	1	0.0376231	2	0.0748925
18	sense	mdg1	609	22.9124	866	32.4284
18	antisense	mdg1	242	9.10478	360	13.4806
19	sense	mdg1	812	30.5499	1111	41.6028
19	antisense	mdg1	534	20.0907	697	26.1
20	sense	mdg1	1531	57.6009	1810	67.7777
20	antisense	mdg1	1352	50.8664	1564	58.5659
21	sense	mdg1	15903	598.32	20003	749.037
21	antisense	mdg1	27972	1052.39	33863	1268.04
22	sense	mdg1	2822	106.172	3262	122.15
22	antisense	mdg1	4149	156.098	4605	172.44
23	sense	mdg1	2050	77.1273	1915	71.7095
23	antisense	mdg1	2487	93.5686	2736	102.453
24	sense	mdg1	2042	76.8263	1718	64.3326
24	antisense	mdg1	3486	131.154	3442	128.89
25	sense	mdg1	1653	62.1909	1588	59.4646
25	antisense	mdg1	5978	224.911	5666	212.17
26	sense	mdg1	1458	54.8544	1235	46.2461
26	antisense	mdg1	6016	226.34	5507	206.216
27	sense	mdg1	1151	43.3041	985	36.8845
27	antisense	mdg1	6165	231.946	5215	195.282
28	sense	mdg1	606	22.7996	530	19.8465
28	antisense	mdg1	2697	101.469	2287	85.6395
29	sense	mdg1	188	7.07314	195	7.30202
29	antisense	mdg1	544	20.4669	538	20.1461
30	sense	mdg1	41	1.54255	37	1.38551
30	antisense	mdg1	169	6.3583	139	5.20503
18	sense	mdg3	41	1.54255	48	1.79742
18	antisense	mdg3	32	1.20394	40	1.49785
19	sense	mdg3	46	1.73066	67	2.5089
19	antisense	mdg3	46	1.73066	82	3.07059
20	sense	mdg3	91	3.4237	114	4.26887
20	antisense	mdg3	84	3.16034	126	4.71823
21	sense	mdg3	840	31.6034	1131	42.3517
21	antisense	mdg3	472	17.7581	556	20.8201
22	sense	mdg3	401	15.0868	383	14.3419
22	antisense	mdg3	1872	70.4304	1863	69.7623
23	sense	mdg3	1550	58.3158	1495	55.9821
23	antisense	mdg3	1590	59.8207	1789	66.9913
24	sense	mdg3	2596	97.6695	2126	79.6107
24	antisense	mdg3	4972	187.062	5151	192.886
25	sense	mdg3	2763	103.953	2682	100.431
25	antisense	mdg3	8908	335.146	8099	303.277
26	sense	mdg3	4005	150.68	3723	139.412
26	antisense	mdg3	5824	219.117	5237	196.106
27	sense	mdg3	2342	88.1132	2171	81.2958
27	antisense	mdg3	4517	169.943	4271	159.933
28	sense	mdg3	1991	74.9075	1786	66.879
28	antisense	mdg3	2431	91.4617	2257	84.5162
29	sense	mdg3	542	20.3917	538	20.1461
29	antisense	mdg3	496	18.661	483	18.0865
30	sense	mdg3	122	4.59001	108	4.04419
30	antisense	mdg3	130	4.891	112	4.19398
18	sense	micropia	60	2.25738	43	1.61019
18	antisense	micropia	38	1.42968	47	1.75997
19	sense	micropia	53	1.99402	57	2.13444
19	antisense	micropia	59	2.21976	56	2.09699
20	sense	micropia	144	5.41772	157	5.87906
20	antisense	micropia	106	3.98805	106	3.9693
21	sense	micropia	473	17.7957	571	21.3818
21	antisense	micropia	619	23.2887	548	20.5205
22	sense	micropia	463	17.4195	496	18.5733
22	antisense	micropia	544	20.4669	549	20.558
23	sense	micropia	1222	45.9754	1201	44.9729
23	antisense	micropia	1077	40.52	1006	37.6709
24	sense	micropia	1975	74.3056	1945	72.8329
24	antisense	micropia	3884	146.128	3554	133.084
25	sense	micropia	4246	159.748	3698	138.476
25	antisense	micropia	5006	188.341	4470	167.385
26	sense	micropia	3781	142.253	3119	116.795
26	antisense	micropia	7061	265.656	5820	217.937
27	sense	micropia	3881	146.015	3042	113.911
27	antisense	micropia	12055	453.546	8404	314.698
28	sense	micropia	1400	52.6723	1092	40.8913
28	antisense	micropia	3538	133.11	2622	98.184
29	sense	micropia	402	15.1245	347	12.9938
29	antisense	micropia	1104	41.5359	920	34.4505
30	sense	micropia	72	2.70886	66	2.47145
30	antisense	micropia	217	8.16421	170	6.36586
18	sense	P-element	0	0	0	0
18	antisense	P-element	0	0	0	0
19	sense	P-element	0	0	0	0
19	antisense	P-element	0	0	0	0
20	sense	P-element	0	0	0	0
20	antisense	P-element	0	0	0	0
21	sense	P-element	0	0	0	0
21	antisense	P-element	0	0	0	0
22	sense	P-element	0	0	0	0
22	antisense	P-element	0	0	0	0
23	sense	P-element	0	0	0	0
23	antisense	P-element	0	0	0	0
24	sense	P-element	0	0	0	0
24	antisense	P-element	0	0	0	0
25	sense	P-element	0	0	1	0.0374462
25	antisense	P-element	1	0.0376231	0	0
26	sense	P-element	0	0	0	0
26	antisense	P-element	0	0	1	0.0374462
27	sense	P-element	0	0	0	0
27	antisense	P-element	0	0	0	0
28	sense	P-element	1	0.0376231	1	0.0374462
28	antisense	P-element	0	0	0	0
29	sense	P-element	0	0	0	0
29	antisense	P-element	0	0	0	0
30	sense	P-element	0	0	0	0
30	antisense	P-element	0	0	0	0
18	sense	pogo	23	0.865331	31	1.16083
18	antisense	pogo	10	0.376231	21	0.786371
19	sense	pogo	18	0.677215	23	0.861263
19	antisense	pogo	11	0.413854	21	0.786371
20	sense	pogo	31	1.16632	36	1.34806
20	antisense	pogo	44	1.65541	49	1.83487
21	sense	pogo	101	3.79993	152	5.69183
21	antisense	pogo	127	4.77813	192	7.18968
22	sense	pogo	80	3.00985	134	5.0178
22	antisense	pogo	134	5.04149	208	7.78882
23	sense	pogo	282	10.6097	306	11.4585
23	antisense	pogo	414	15.5759	473	17.7121
24	sense	pogo	1008	37.9241	943	35.3118
24	antisense	pogo	3541	133.223	3513	131.549
25	sense	pogo	1374	51.6941	1546	57.8919
25	antisense	pogo	2007	75.5095	1967	73.6567
26	sense	pogo	1497	56.3217	1587	59.4272
26	antisense	pogo	5632	211.893	4967	185.995
27	sense	pogo	1291	48.5714	1168	43.7372
27	antisense	pogo	3053	114.863	2792	104.55
28	sense	pogo	760	28.5935	715	26.7741
28	antisense	pogo	1955	73.5531	1834	68.6764
29	sense	pogo	220	8.27707	210	7.86371
29	antisense	pogo	303	11.3998	276	10.3352
30	sense	pogo	54	2.03165	54	2.0221
30	antisense	pogo	94	3.53657	95	3.55739
18	sense	R1A1-element	833	31.34	1025	38.3824
18	antisense	R1A1-element	933	35.1023	1222	45.7593
19	sense	R1A1-element	1255	47.2169	1552	58.1166
19	antisense	R1A1-element	1901	71.5214	2539	95.076
20	sense	R1A1-element	1914	72.0105	2043	76.5027
20	antisense	R1A1-element	2581	97.1051	3065	114.773
21	sense	R1A1-element	4754	178.86	5245	196.406
21	antisense	R1A1-element	7272	273.595	8263	309.418
22	sense	R1A1-element	8711	327.735	8461	316.833
22	antisense	R1A1-element	23059	867.55	23603	883.844
23	sense	R1A1-element	16613	625.032	15933	596.631
23	antisense	R1A1-element	35962	1353	36053	1350.05
24	sense	R1A1-element	32589	1226.1	31620	1184.05
24	antisense	R1A1-element	40472	1522.68	40677	1523.2
25	sense	R1A1-element	49767	1872.39	43520	1629.66
25	antisense	R1A1-element	52731	1983.9	51536	1929.83
26	sense	R1A1-element	26159	984.182	21161	792.4
26	antisense	R1A1-element	52713	1983.22	42290	1583.6
27	sense	R1A1-element	19834	746.216	15071	564.352
27	antisense	R1A1-element	40567	1526.25	31145	1166.26
28	sense	R1A1-element	9123	343.235	7176	268.714
28	antisense	R1A1-element	23621	888.694	17725	663.735
29	sense	R1A1-element	3520	132.433	2623	98.2215
29	antisense	R1A1-element	10708	402.868	8175	306.123
30	sense	R1A1-element	1055	39.6923	711	26.6243
30	antisense	R1A1-element	4130	155.383	2964	110.991
18	sense	R2-element	69	2.59599	63	2.35911
18	antisense	R2-element	18	0.677215	19	0.711479
19	sense	R2-element	40	1.50492	42	1.57274
19	antisense	R2-element	42	1.58017	53	1.98465
20	sense	R2-element	52	1.9564	80	2.9957
20	antisense	R2-element	80	3.00985	103	3.85696
21	sense	R2-element	203	7.63748	281	10.5224
21	antisense	R2-element	530	19.9402	683	25.5758
22	sense	R2-element	137	5.15436	173	6.4782
22	antisense	R2-element	553	20.8056	649	24.3026
23	sense	R2-element	274	10.3087	285	10.6722
23	antisense	R2-element	573	21.558	571	21.3818
24	sense	R2-element	427	16.065	389	14.5666
24	antisense	R2-element	1452	54.6287	1447	54.1847
25	sense	R2-element	665	25.0193	655	24.5273
25	antisense	R2-element	3094	116.406	2814	105.374
26	sense	R2-element	686	25.8094	540	20.221
26	antisense	R2-element	3393	127.655	2900	108.594
27	sense	R2-element	604	22.7243	469	17.5623
27	antisense	R2-element	2876	108.204	2532	94.8139
28	sense	R2-element	318	11.9641	259	9.69858
28	antisense	R2-element	2334	87.8122	1997	74.7801
29	sense	R2-element	128	4.81575	98	3.66973
29	antisense	R2-element	470	17.6828	393	14.7164
30	sense	R2-element	43	1.61779	20	0.748925
30	antisense	R2-element	75	2.82173	60	2.24677
18	sense	S-element	23	0.865331	24	0.89871
18	antisense	S-element	50	1.88115	58	2.17188
19	sense	S-element	16	0.601969	33	1.23573
19	antisense	S-element	71	2.67124	71	2.65868
20	sense	S-element	15	0.564346	24	0.89871
20	antisense	S-element	132	4.96624	163	6.10374
21	sense	S-element	145	5.45534	181	6.77777
21	antisense	S-element	233	8.76617	310	11.6083
22	sense	S-element	137	5.15436	139	5.20503
22	antisense	S-element	777	29.2331	762	28.534
23	sense	S-element	236	8.87904	230	8.61263
23	antisense	S-element	2303	86.6459	2343	87.7365
24	sense	S-element	382	14.372	378	14.1547
24	antisense	S-element	1189	44.7338	1343	50.2903
25	sense	S-element	555	20.8808	458	17.1504
25	antisense	S-element	5452	205.121	5603	209.811
26	sense	S-element	401	15.0868	315	11.7956
26	antisense	S-element	4529	170.395	4043	151.395
27	sense	S-element	417	15.6888	387	14.4917
27	antisense	S-element	6807	256.1	5834	218.461
28	sense	S-element	158	5.94444	131	4.90546
28	antisense	S-element	1728	65.0127	1551	58.0791
29	sense	S-element	59	2.21976	62	2.32167
29	antisense	S-element	478	17.9838	457	17.1129
30	sense	S-element	86	3.23558	52	1.9472
30	antisense	S-element	95	3.57419	77	2.88336
18	sense	springer	50	1.88115	62	2.32167
18	antisense	springer	71	2.67124	79	2.95825
19	sense	springer	93	3.49895	117	4.38121
19	antisense	springer	134	5.04149	164	6.14118
20	sense	springer	168	6.32068	196	7.33946
20	antisense	springer	450	16.9304	521	19.5095
21	sense	springer	862	32.4311	1112	41.6402
21	antisense	springer	1042	39.2032	1221	45.7219
22	sense	springer	553	20.8056	596	22.318
22	antisense	springer	1011	38.0369	1046	39.1688
23	sense	springer	1095	41.1973	1155	43.2504
23	antisense	springer	3083	115.992	3111	116.495
24	sense	springer	2683	100.943	2747	102.865
24	antisense	springer	5884	221.374	6137	229.808
25	sense	springer	3806	143.193	3433	128.553
25	antisense	springer	11982	450.8	11792	441.566
26	sense	springer	4434	166.821	3780	141.547
26	antisense	springer	14566	548.018	13850	518.63
27	sense	springer	3229	121.485	2697	100.993
27	antisense	springer	12048	453.283	11004	412.058
28	sense	springer	1643	61.8147	1433	53.6605
28	antisense	springer	7205	271.074	6289	235.499
29	sense	springer	792	29.7975	665	24.9017
29	antisense	springer	2214	83.2975	1854	69.4253
30	sense	springer	286	10.7602	231	8.65008
30	antisense	springer	459	17.269	349	13.0687
18	sense	TART-C	177	6.65928	158	5.91651
18	antisense	TART-C	335	12.6037	338	12.6568
19	sense	TART-C	259	9.74437	243	9.09944
19	antisense	TART-C	443	16.667	432	16.1768
20	sense	TART-C	585	22.0095	501	18.7606
20	antisense	TART-C	795	29.9103	709	26.5494
21	sense	TART-C	2511	94.4715	2856	106.946
21	antisense	TART-C	3021	113.659	3231	120.989
22	sense	TART-C	2559	96.2774	2267	84.8906
22	antisense	TART-C	2336	87.8875	1734	64.9318
23	sense	TART-C	3547	133.449	2668	99.9066
23	antisense	TART-C	7319	275.363	5345	200.15
24	sense	TART-C	6960	261.857	5328	199.514
24	antisense	TART-C	15194	571.645	10848	406.217
25	sense	TART-C	9984	375.629	7685	287.774
25	antisense	TART-C	24753	931.284	17682	662.124
26	sense	TART-C	11186	420.852	7920	296.574
26	antisense	TART-C	24707	929.553	17578	658.23
27	sense	TART-C	9003	338.72	6230	233.29
27	antisense	TART-C	19079	717.81	12485	467.516
28	sense	TART-C	4730	177.957	3358	125.744
28	antisense	TART-C	9821	369.496	6218	232.841
29	sense	TART-C	1849	69.565	1329	49.766
29	antisense	TART-C	2219	83.4856	1508	56.4689
30	sense	TART-C	455	17.1185	279	10.4475
30	antisense	TART-C	976	36.7201	541	20.2584
18	sense	TART-A	48	1.80591	46	1.72253
18	antisense	TART-A	63	2.37025	75	2.80847
19	sense	TART-A	69	2.59599	88	3.29527
19	antisense	TART-A	84	3.16034	111	4.15653
20	sense	TART-A	182	6.8474	149	5.57949
20	antisense	TART-A	169	6.3583	205	7.67648
21	sense	TART-A	781	29.3836	748	28.0098
21	antisense	TART-A	914	34.3875	1018	38.1203
22	sense	TART-A	447	16.8175	382	14.3045
22	antisense	TART-A	757	28.4807	763	28.5715
23	sense	TART-A	777	29.2331	613	22.9545
23	antisense	TART-A	1437	54.0643	1173	43.9244
24	sense	TART-A	1602	60.2722	1272	47.6316
24	antisense	TART-A	3502	131.756	2724	102.004
25	sense	TART-A	1875	70.5432	1756	65.7556
25	antisense	TART-A	4191	157.678	3306	123.797
26	sense	TART-A	2463	92.6656	2051	76.8022
26	antisense	TART-A	4705	177.017	3439	128.778
27	sense	TART-A	2272	85.4796	1668	62.4603
27	antisense	TART-A	3923	147.595	2819	105.561
28	sense	TART-A	972	36.5696	736	27.5604
28	antisense	TART-A	2416	90.8973	1591	59.577
29	sense	TART-A	506	19.0373	315	11.7956
29	antisense	TART-A	587	22.0847	458	17.1504
30	sense	TART-A	64	2.40788	35	1.31062
30	antisense	TART-A	62	2.33263	44	1.64763
18	sense	TART-B	63	2.37025	43	1.61019
18	antisense	TART-B	71	2.67124	72	2.69613
19	sense	TART-B	55	2.06927	50	1.87231
19	antisense	TART-B	106	3.98805	68	2.54634
20	sense	TART-B	122	4.59001	97	3.63228
20	antisense	TART-B	168	6.32068	121	4.53099
21	sense	TART-B	486	18.2848	430	16.1019
21	antisense	TART-B	554	20.8432	520	19.472
22	sense	TART-B	448	16.8551	331	12.3947
22	antisense	TART-B	501	18.8492	295	11.0466
23	sense	TART-B	889	33.4469	474	17.7495
23	antisense	TART-B	1474	55.4564	688	25.763
24	sense	TART-B	2068	77.8045	1109	41.5279
24	antisense	TART-B	2947	110.875	1493	55.9072
25	sense	TART-B	2123	79.8738	1079	40.4045
25	antisense	TART-B	5670	213.323	3100	116.083
26	sense	TART-B	2658	100.002	1350	50.5524
26	antisense	TART-B	4861	182.886	2253	84.3664
27	sense	TART-B	1890	71.1076	1018	38.1203
27	antisense	TART-B	3510	132.057	1560	58.4161
28	sense	TART-B	1224	46.0506	557	20.8576
28	antisense	TART-B	1651	62.1157	736	27.5604
29	sense	TART-B	369	13.8829	196	7.33946
29	antisense	TART-B	374	14.071	141	5.27992
30	sense	TART-B	85	3.19796	34	1.27317
30	antisense	TART-B	86	3.23558	15	0.561694
18	sense	Tirant	3846	144.698	5611	210.111
18	antisense	Tirant	100	3.76231	264	9.88581
19	sense	Tirant	7248	272.692	9749	365.063
19	antisense	Tirant	90	3.38608	212	7.9386
20	sense	Tirant	4959	186.573	5641	211.234
20	antisense	Tirant	226	8.50281	321	12.0202
21	sense	Tirant	4137	155.647	5464	204.606
21	antisense	Tirant	1239	46.615	1962	73.4695
22	sense	Tirant	2653	99.814	3178	119.004
22	antisense	Tirant	779	29.3084	1262	47.2572
23	sense	Tirant	3343	125.774	4106	153.754
23	antisense	Tirant	1519	57.1494	2577	96.499
24	sense	Tirant	2831	106.511	4096	153.38
24	antisense	Tirant	4735	178.145	7133	267.104
25	sense	Tirant	3993	150.229	5302	198.54
25	antisense	Tirant	4133	155.496	7201	269.65
26	sense	Tirant	7086	266.597	8836	330.875
26	antisense	Tirant	4364	164.187	6760	253.137
27	sense	Tirant	4524	170.207	5384	201.611
27	antisense	Tirant	2946	110.838	4434	166.037
28	sense	Tirant	2442	91.8755	2805	105.037
28	antisense	Tirant	1643	61.8147	2405	90.0582
29	sense	Tirant	787	29.6094	994	37.2216
29	antisense	Tirant	524	19.7145	822	30.7808
30	sense	Tirant	159	5.98207	232	8.68753
30	antisense	Tirant	206	7.75035	272	10.1854
18	sense	flea	24	0.902954	41	1.5353
18	antisense	flea	45	1.69304	59	2.20933
19	sense	flea	60	2.25738	71	2.65868
19	antisense	flea	63	2.37025	103	3.85696
20	sense	flea	103	3.87518	135	5.05524
20	antisense	flea	123	4.62764	163	6.10374
21	sense	flea	640	24.0788	806	30.1817
21	antisense	flea	813	30.5876	1027	38.4573
22	sense	flea	362	13.6196	427	15.9895
22	antisense	flea	576	21.6709	570	21.3444
23	sense	flea	856	32.2053	939	35.162
23	antisense	flea	1730	65.0879	1680	62.9097
24	sense	flea	847	31.8667	872	32.6531
24	antisense	flea	5856	220.321	5653	211.684
25	sense	flea	1213	45.6368	1221	45.7219
25	antisense	flea	10480	394.29	9274	347.276
26	sense	flea	1326	49.8882	1189	44.5236
26	antisense	flea	9848	370.512	8506	318.518
27	sense	flea	1132	42.5893	947	35.4616
27	antisense	flea	9867	371.227	8728	326.831
28	sense	flea	581	21.859	529	19.8091
28	antisense	flea	4219	158.732	3763	140.91
29	sense	flea	112	4.21378	140	5.24247
29	antisense	flea	1004	37.7736	947	35.4616
30	sense	flea	26	0.9782	28	1.04849
30	antisense	flea	288	10.8354	275	10.2977
18	sense	opus	374	14.071	575	21.5316
18	antisense	opus	427	16.065	651	24.3775
19	sense	opus	521	19.6016	734	27.4855
19	antisense	opus	593	22.3105	811	30.3689
20	sense	opus	866	32.5816	1029	38.5322
20	antisense	opus	940	35.3657	1449	54.2596
21	sense	opus	3206	120.62	3974	148.811
21	antisense	opus	5473	205.911	7055	264.183
22	sense	opus	3653	137.437	4394	164.539
22	antisense	opus	7620	286.688	8175	306.123
23	sense	opus	5564	209.335	6144	230.07
23	antisense	opus	19075	717.66	19924	746.079
24	sense	opus	16596	624.392	17404	651.714
24	antisense	opus	46431	1746.88	49760	1863.32
25	sense	opus	23330	877.746	21121	790.902
25	antisense	opus	40767	1533.78	39829	1491.45
26	sense	opus	68799	2588.43	60198	2254.19
26	antisense	opus	67287	2531.54	59571	2230.71
27	sense	opus	16935	637.147	14046	525.97
27	antisense	opus	50810	1911.63	48442	1813.97
28	sense	opus	9963	374.839	8581	321.326
28	antisense	opus	27742	1043.74	25234	944.918
29	sense	opus	2688	101.131	2410	90.2454
29	antisense	opus	8880	334.093	8246	308.782
30	sense	opus	959	36.0805	743	27.8226
30	antisense	opus	4304	161.93	3485	130.5
18	sense	roo	137	5.15436	253	9.4739
18	antisense	roo	1643	61.8147	2387	89.3842
19	sense	roo	164	6.17018	241	9.02454
19	antisense	roo	1754	65.9909	2148	80.4345
20	sense	roo	306	11.5127	351	13.1436
20	antisense	roo	2733	102.824	3012	112.788
21	sense	roo	2285	85.9687	2546	95.3381
21	antisense	roo	8234	309.788	9472	354.691
22	sense	roo	1563	58.8049	1510	56.5438
22	antisense	roo	8726	328.299	9411	352.407
23	sense	roo	3896	146.579	4042	151.358
23	antisense	roo	23306	876.843	24258	908.371
24	sense	roo	12272	461.71	11231	420.559
24	antisense	roo	121392	4567.14	109681	4107.14
25	sense	roo	14526	546.513	12980	486.052
25	antisense	roo	114127	4293.81	129474	4848.31
26	sense	roo	10992	413.553	9350	350.122
26	antisense	roo	121971	4588.92	116547	4364.25
27	sense	roo	9432	354.861	7575	283.655
27	antisense	roo	102052	3839.51	97916	3666.59
28	sense	roo	2504	94.2082	2355	88.1859
28	antisense	roo	62069	2335.23	59178	2215.99
29	sense	roo	1127	42.4012	1008	37.7458
29	antisense	roo	14574	548.319	15068	564.24
30	sense	roo	382	14.372	291	10.8969
30	antisense	roo	4098	154.179	3635	136.117
18	sense	blood	63	2.37025	77	2.88336
18	antisense	blood	352	13.2433	559	20.9324
19	sense	blood	76	2.85935	81	3.03315
19	antisense	blood	557	20.956	757	28.3468
20	sense	blood	132	4.96624	174	6.51565
20	antisense	blood	843	31.7162	1062	39.7679
21	sense	blood	623	23.4392	795	29.7698
21	antisense	blood	2561	96.3527	2940	110.092
22	sense	blood	373	14.0334	423	15.8398
22	antisense	blood	2969	111.703	3345	125.258
23	sense	blood	999	37.5854	1091	40.8538
23	antisense	blood	8689	326.907	9173	343.494
24	sense	blood	1999	75.2085	1928	72.1963
24	antisense	blood	31478	1184.3	32950	1233.85
25	sense	blood	1991	74.9075	2013	75.3793
25	antisense	blood	59626	2243.31	59810	2239.66
26	sense	blood	1769	66.5552	1677	62.7973
26	antisense	blood	86710	3262.3	83014	3108.56
27	sense	blood	1554	58.4662	1344	50.3277
27	antisense	blood	53676	2019.46	48108	1801.46
28	sense	blood	904	34.0113	805	30.1442
28	antisense	blood	45971	1729.57	39686	1486.09
29	sense	blood	242	9.10478	230	8.61263
29	antisense	blood	10627	399.82	9997	374.35
30	sense	blood	51	1.91878	46	1.72253
30	antisense	blood	2622	98.6477	2007	75.1546
18	sense	ZAM	13	0.4891	6	0.224677
18	antisense	ZAM	19	0.714838	18	0.674032
19	sense	ZAM	3	0.112869	19	0.711479
19	antisense	ZAM	16	0.601969	21	0.786371
20	sense	ZAM	23	0.865331	17	0.636586
20	antisense	ZAM	24	0.902954	35	1.31062
21	sense	ZAM	117	4.4019	166	6.21608
21	antisense	ZAM	221	8.3147	292	10.9343
22	sense	ZAM	38	1.42968	37	1.38551
22	antisense	ZAM	243	9.14241	237	8.87476
23	sense	ZAM	30	1.12869	31	1.16083
23	antisense	ZAM	654	24.6055	611	22.8797
24	sense	ZAM	57	2.14451	51	1.90976
24	antisense	ZAM	1409	53.0109	1402	52.4996
25	sense	ZAM	100	3.76231	85	3.18293
25	antisense	ZAM	1678	63.1315	1560	58.4161
26	sense	ZAM	162	6.09494	143	5.35481
26	antisense	ZAM	1934	72.763	1842	68.976
27	sense	ZAM	127	4.77813	106	3.9693
27	antisense	ZAM	2036	76.6006	1947	72.9078
28	sense	ZAM	37	1.39205	57	2.13444
28	antisense	ZAM	616	23.1758	670	25.089
29	sense	ZAM	20	0.752461	25	0.936156
29	antisense	ZAM	155	5.83158	170	6.36586
30	sense	ZAM	2	0.0752461	4	0.149785
30	antisense	ZAM	20	0.752461	21	0.786371
18	sense	GATE	266	10.0077	334	12.507
18	antisense	GATE	965	36.3063	1247	46.6955
19	sense	GATE	288	10.8354	384	14.3794
19	antisense	GATE	424	15.9522	559	20.9324
20	sense	GATE	498	18.7363	654	24.4898
20	antisense	GATE	831	31.2648	982	36.7722
21	sense	GATE	2574	96.8418	2817	105.486
21	antisense	GATE	4836	181.945	5323	199.326
22	sense	GATE	3096	116.481	3433	128.553
22	antisense	GATE	10259	385.975	9487	355.252
23	sense	GATE	9127	343.386	9327	349.261
23	antisense	GATE	12121	456.029	12388	463.884
24	sense	GATE	13009	489.438	13157	492.68
24	antisense	GATE	22674	853.065	24570	920.054
25	sense	GATE	15153	570.102	15021	562.48
25	antisense	GATE	42992	1617.49	38779	1452.13
26	sense	GATE	25608	963.451	22300	835.051
26	antisense	GATE	30062	1131.02	27438	1027.45
27	sense	GATE	15881	597.492	12885	482.495
27	antisense	GATE	19285	725.561	16398	614.043
28	sense	GATE	8450	317.915	7373	276.091
28	antisense	GATE	20188	759.534	14678	549.636
29	sense	GATE	1696	63.8087	1606	60.1387
29	antisense	GATE	5093	191.614	3921	146.827
30	sense	GATE	780	29.346	637	23.8533
30	antisense	GATE	1518	57.1118	1208	45.2351
18	sense	X-element	193	7.26125	240	8.9871
18	antisense	X-element	390	14.673	567	21.232
19	sense	X-element	231	8.69093	295	11.0466
19	antisense	X-element	413	15.5383	508	19.0227
20	sense	X-element	381	14.3344	490	18.3487
20	antisense	X-element	698	26.2609	848	31.7544
21	sense	X-element	1145	43.0784	1336	50.0282
21	antisense	X-element	2976	111.966	3095	115.896
22	sense	X-element	1456	54.7792	1586	59.3897
22	antisense	X-element	4698	176.753	4992	186.932
23	sense	X-element	4100	154.255	4535	169.819
23	antisense	X-element	12867	484.096	12531	469.239
24	sense	X-element	9274	348.916	9538	357.162
24	antisense	X-element	18092	680.677	19966	747.652
25	sense	X-element	12397	466.413	11642	435.949
25	antisense	X-element	45295	1704.14	44113	1651.87
26	sense	X-element	10536	396.397	8852	331.474
26	antisense	X-element	31376	1180.46	27674	1036.29
27	sense	X-element	7864	295.868	6790	254.26
27	antisense	X-element	26998	1015.75	22483	841.904
28	sense	X-element	4186	157.49	3501	131.099
28	antisense	X-element	10767	405.088	9154	342.783
29	sense	X-element	1466	55.1554	1222	45.7593
29	antisense	X-element	3920	147.482	3233	121.064
30	sense	X-element	433	16.2908	296	11.0841
30	antisense	X-element	1049	39.4666	808	30.2566
18	sense	Transpac	24	0.902954	23	0.861263
18	antisense	Transpac	40	1.50492	40	1.49785
19	sense	Transpac	28	1.05345	46	1.72253
19	antisense	Transpac	38	1.42968	65	2.43401
20	sense	Transpac	37	1.39205	47	1.75997
20	antisense	Transpac	26	0.9782	32	1.19828
21	sense	Transpac	68	2.55837	96	3.59484
21	antisense	Transpac	164	6.17018	224	8.38796
22	sense	Transpac	79	2.97222	115	4.30632
22	antisense	Transpac	155	5.83158	186	6.965
23	sense	Transpac	279	10.4968	306	11.4585
23	antisense	Transpac	549	20.6551	590	22.0933
24	sense	Transpac	417	15.6888	496	18.5733
24	antisense	Transpac	2115	79.5728	2053	76.8771
25	sense	Transpac	727	27.352	760	28.4591
25	antisense	Transpac	3852	144.924	4199	157.237
26	sense	Transpac	732	27.5401	823	30.8183
26	antisense	Transpac	4555	171.373	3875	145.104
27	sense	Transpac	658	24.756	551	20.6329
27	antisense	Transpac	2566	96.5408	2018	75.5665
28	sense	Transpac	289	10.8731	322	12.0577
28	antisense	Transpac	5766	216.935	5359	200.674
29	sense	Transpac	102	3.83755	127	4.75567
29	antisense	Transpac	1823	68.5869	1611	60.3259
30	sense	Transpac	28	1.05345	20	0.748925
30	antisense	Transpac	508	19.1125	482	18.0491
18	sense	Circe	124	4.66526	160	5.9914
18	antisense	Circe	106	3.98805	128	4.79312
19	sense	Circe	165	6.20781	269	10.073
19	antisense	Circe	150	5.64346	177	6.62798
20	sense	Circe	375	14.1086	498	18.6482
20	antisense	Circe	277	10.4216	339	12.6943
21	sense	Circe	1155	43.4546	1271	47.5942
21	antisense	Circe	1460	54.9297	1751	65.5684
22	sense	Circe	1530	57.5633	1560	58.4161
22	antisense	Circe	6729	253.166	6681	250.178
23	sense	Circe	3541	133.223	3553	133.046
23	antisense	Circe	5593	210.426	5483	205.318
24	sense	Circe	6776	254.934	6596	246.995
24	antisense	Circe	7804	293.61	7731	289.497
25	sense	Circe	12314	463.29	11314	423.667
25	antisense	Circe	13531	509.078	13676	512.115
26	sense	Circe	12130	456.368	11185	418.836
26	antisense	Circe	29180	1097.84	27196	1018.39
27	sense	Circe	15038	565.776	12576	470.924
27	antisense	Circe	13170	495.496	11463	429.246
28	sense	Circe	4498	169.229	3903	146.153
28	antisense	Circe	6442	242.368	5840	218.686
29	sense	Circe	1984	74.6442	1738	65.0816
29	antisense	Circe	1802	67.7968	1810	67.7777
30	sense	Circe	411	15.4631	372	13.93
30	antisense	Circe	478	17.9838	487	18.2363
18	sense	Rt1a	263	9.89487	355	13.2934
18	antisense	Rt1a	398	14.974	542	20.2959
19	sense	Rt1a	443	16.667	549	20.558
19	antisense	Rt1a	425	15.9898	578	21.6439
20	sense	Rt1a	718	27.0134	807	30.2191
20	antisense	Rt1a	910	34.237	1070	40.0675
21	sense	Rt1a	2771	104.254	3149	117.918
21	antisense	Rt1a	3621	136.233	3729	139.637
22	sense	Rt1a	3089	116.218	3042	113.911
22	antisense	Rt1a	6837	257.229	7451	279.012
23	sense	Rt1a	11114	418.143	10609	397.267
23	antisense	Rt1a	13600	511.674	13118	491.22
24	sense	Rt1a	7513	282.662	7466	279.574
24	antisense	Rt1a	16457	619.163	16129	603.97
25	sense	Rt1a	10754	404.598	10131	379.368
25	antisense	Rt1a	19233	723.604	18426	689.984
26	sense	Rt1a	5726	215.43	4945	185.172
26	antisense	Rt1a	21258	799.791	19523	731.063
27	sense	Rt1a	5855	220.283	4880	182.738
27	antisense	Rt1a	17590	661.79	15701	587.943
28	sense	Rt1a	3363	126.526	2632	98.5585
28	antisense	Rt1a	7869	296.056	6690	250.515
29	sense	Rt1a	1492	56.1336	1170	43.8121
29	antisense	Rt1a	2764	103.99	2362	88.448
30	sense	Rt1a	381	14.3344	271	10.1479
30	antisense	Rt1a	1075	40.4448	850	31.8293
18	sense	Rt1b	389	14.6354	530	19.8465
18	antisense	Rt1b	737	27.7282	891	33.3646
19	sense	Rt1b	519	19.5264	664	24.8643
19	antisense	Rt1b	1199	45.1101	1564	58.5659
20	sense	Rt1b	958	36.0429	1062	39.7679
20	antisense	Rt1b	3514	132.207	4095	153.342
21	sense	Rt1b	3486	131.154	3844	143.943
21	antisense	Rt1b	5599	210.652	6262	234.488
22	sense	Rt1b	5478	206.099	6110	228.797
22	antisense	Rt1b	11788	443.501	13006	487.026
23	sense	Rt1b	13942	524.541	14225	532.673
23	antisense	Rt1b	22565	848.964	24400	913.688
24	sense	Rt1b	13432	505.353	13374	500.806
24	antisense	Rt1b	33229	1250.18	34226	1281.63
25	sense	Rt1b	35336	1329.45	31154	1166.6
25	antisense	Rt1b	68663	2583.31	65956	2469.8
26	sense	Rt1b	19126	719.579	16950	634.714
26	antisense	Rt1b	81132	3052.43	71712	2685.34
27	sense	Rt1b	16245	611.187	13037	488.187
27	antisense	Rt1b	34902	1313.12	30940	1158.59
28	sense	Rt1b	7035	264.678	5478	205.13
28	antisense	Rt1b	27175	1022.41	22312	835.5
29	sense	Rt1b	3142	118.212	2507	93.8777
29	antisense	Rt1b	11421	429.693	8877	332.41
30	sense	Rt1b	878	33.0331	653	24.4524
30	antisense	Rt1b	4574	172.088	3405	127.504
18	sense	Quasimodo	25	0.940577	67	2.5089
18	antisense	Quasimodo	114	4.28903	207	7.75137
19	sense	Quasimodo	45	1.69304	49	1.83487
19	antisense	Quasimodo	144	5.41772	232	8.68753
20	sense	Quasimodo	57	2.14451	79	2.95825
20	antisense	Quasimodo	305	11.475	303	11.3462
21	sense	Quasimodo	233	8.76617	318	11.9079
21	antisense	Quasimodo	1082	40.7082	1231	46.0963
22	sense	Quasimodo	245	9.21765	306	11.4585
22	antisense	Quasimodo	3696	139.055	3344	125.22
23	sense	Quasimodo	698	26.2609	685	25.6507
23	antisense	Quasimodo	5584	210.087	4400	164.763
24	sense	Quasimodo	1730	65.0879	2110	79.0116
24	antisense	Quasimodo	20062	754.794	18660	698.747
25	sense	Quasimodo	2235	84.0876	2474	92.642
25	antisense	Quasimodo	10054	378.262	9876	369.819
26	sense	Quasimodo	1830	68.8502	1750	65.5309
26	antisense	Quasimodo	11167	420.137	10555	395.245
27	sense	Quasimodo	1687	63.4701	1562	58.491
27	antisense	Quasimodo	10827	407.345	10215	382.513
28	sense	Quasimodo	667	25.0946	595	22.2805
28	antisense	Quasimodo	5469	205.761	5320	199.214
29	sense	Quasimodo	111	4.17616	104	3.89441
29	antisense	Quasimodo	952	35.8172	1012	37.8956
30	sense	Quasimodo	49	1.84353	46	1.72253
30	antisense	Quasimodo	442	16.6294	405	15.1657
18	sense	HMS-Beagle	86	3.23558	114	4.26887
18	antisense	HMS-Beagle	85	3.19796	131	4.90546
19	sense	HMS-Beagle	92	3.46132	145	5.4297
19	antisense	HMS-Beagle	238	8.95429	272	10.1854
20	sense	HMS-Beagle	112	4.21378	205	7.67648
20	antisense	HMS-Beagle	148	5.56821	194	7.26457
21	sense	HMS-Beagle	433	16.2908	527	19.7342
21	antisense	HMS-Beagle	665	25.0193	814	30.4812
22	sense	HMS-Beagle	919	34.5756	1114	41.7151
22	antisense	HMS-Beagle	1008	37.9241	1055	39.5058
23	sense	HMS-Beagle	2506	94.2834	2935	109.905
23	antisense	HMS-Beagle	2597	97.7071	2810	105.224
24	sense	HMS-Beagle	3983	149.853	4266	159.746
24	antisense	HMS-Beagle	3912	147.181	4305	161.206
25	sense	HMS-Beagle	8541	321.339	7930	296.949
25	antisense	HMS-Beagle	7472	281.12	7407	277.364
26	sense	HMS-Beagle	8603	323.671	7813	292.567
26	antisense	HMS-Beagle	8261	310.804	7983	298.933
27	sense	HMS-Beagle	7116	267.726	6298	235.836
27	antisense	HMS-Beagle	5051	190.034	4616	172.852
28	sense	HMS-Beagle	3359	126.376	3010	112.713
28	antisense	HMS-Beagle	2845	107.038	2673	100.094
29	sense	HMS-Beagle	1728	65.0127	1415	52.9864
29	antisense	HMS-Beagle	657	24.7184	649	24.3026
30	sense	HMS-Beagle	294	11.0612	248	9.28667
30	antisense	HMS-Beagle	170	6.39592	204	7.63903
18	sense	diver	133	5.00387	189	7.07734
18	antisense	diver	63	2.37025	106	3.9693
19	sense	diver	225	8.46519	272	10.1854
19	antisense	diver	97	3.64944	102	3.81952
20	sense	diver	195	7.3365	266	9.9607
20	antisense	diver	197	7.41174	255	9.54879
21	sense	diver	538	20.2412	760	28.4591
21	antisense	diver	1150	43.2665	1266	47.4069
22	sense	diver	726	27.3143	736	27.5604
22	antisense	diver	1100	41.3854	1274	47.7065
23	sense	diver	1400	52.6723	1795	67.216
23	antisense	diver	2820	106.097	3308	123.872
24	sense	diver	1814	68.2482	2072	77.5886
24	antisense	diver	6255	235.332	7119	266.58
25	sense	diver	3887	146.241	4014	150.309
25	antisense	diver	14371	540.681	15045	563.379
26	sense	diver	3731	140.372	3780	141.547
26	antisense	diver	13908	523.262	14470	541.847
27	sense	diver	3440	129.423	3249	121.663
27	antisense	diver	8287	311.782	7852	294.028
28	sense	diver	1468	55.2307	1377	51.5635
28	antisense	diver	3604	135.594	3595	134.619
29	sense	diver	421	15.8393	430	16.1019
29	antisense	diver	1242	46.7278	1198	44.8606
30	sense	diver	132	4.96624	121	4.53099
30	antisense	diver	290	10.9107	231	8.65008
18	sense	Tabor	11	0.413854	8	0.29957
18	antisense	Tabor	36	1.35443	67	2.5089
19	sense	Tabor	12	0.451477	18	0.674032
19	antisense	Tabor	70	2.63361	106	3.9693
20	sense	Tabor	16	0.601969	37	1.38551
20	antisense	Tabor	122	4.59001	138	5.16758
21	sense	Tabor	438	16.4789	589	22.0558
21	antisense	Tabor	879	33.0707	1130	42.3142
22	sense	Tabor	86	3.23558	87	3.25782
22	antisense	Tabor	485	18.2472	570	21.3444
23	sense	Tabor	58	2.18214	34	1.27317
23	antisense	Tabor	1058	39.8052	1059	39.6556
24	sense	Tabor	100	3.76231	92	3.44505
24	antisense	Tabor	5196	195.489	5344	200.113
25	sense	Tabor	186	6.99789	203	7.60159
25	antisense	Tabor	8812	331.534	8776	328.628
26	sense	Tabor	250	9.40577	234	8.76242
26	antisense	Tabor	11357	427.285	10681	399.963
27	sense	Tabor	141	5.30485	118	4.41866
27	antisense	Tabor	11768	442.748	10140	379.705
28	sense	Tabor	66	2.48312	61	2.28422
28	antisense	Tabor	4547	171.072	4492	168.208
29	sense	Tabor	25	0.940577	33	1.23573
29	antisense	Tabor	1329	50.0011	1203	45.0478
30	sense	Tabor	8	0.300985	1	0.0374462
30	antisense	Tabor	331	12.4532	266	9.9607
18	sense	Stalker	353	13.2809	520	19.472
18	antisense	Stalker	445	16.7423	627	23.4788
19	sense	Stalker	934	35.1399	1429	53.5107
19	antisense	Stalker	708	26.6371	881	32.9901
20	sense	Stalker	1655	62.2662	2049	76.7273
20	antisense	Stalker	1369	51.506	1910	71.5223
21	sense	Stalker	18598	699.714	22264	833.703
21	antisense	Stalker	21883	823.306	27716	1037.86
22	sense	Stalker	2582	97.1428	2933	109.83
22	antisense	Stalker	5856	220.321	6661	249.429
23	sense	Stalker	1657	62.3414	1707	63.9207
23	antisense	Stalker	5033	189.357	5508	206.254
24	sense	Stalker	1794	67.4958	1891	70.8108
24	antisense	Stalker	14890	560.207	15393	576.41
25	sense	Stalker	2813	105.834	2805	105.037
25	antisense	Stalker	28972	1090.02	28241	1057.52
26	sense	Stalker	3147	118.4	2746	102.827
26	antisense	Stalker	45039	1694.51	41169	1541.62
27	sense	Stalker	2486	93.5309	2060	77.1392
27	antisense	Stalker	34750	1307.4	30912	1157.54
28	sense	Stalker	1186	44.621	1056	39.5432
28	antisense	Stalker	14955	562.653	13614	509.793
29	sense	Stalker	474	17.8333	438	16.4015
29	antisense	Stalker	4968	186.911	4597	172.14
30	sense	Stalker	65	2.4455	52	1.9472
30	antisense	Stalker	692	26.0352	600	22.4677
18	sense	INE-1	16	0.601969	21	0.786371
18	antisense	INE-1	11	0.413854	19	0.711479
19	sense	INE-1	26	0.9782	19	0.711479
19	antisense	INE-1	16	0.601969	19	0.711479
20	sense	INE-1	20	0.752461	20	0.748925
20	antisense	INE-1	21	0.790084	21	0.786371
21	sense	INE-1	154	5.79395	131	4.90546
21	antisense	INE-1	179	6.73453	230	8.61263
22	sense	INE-1	270	10.1582	268	10.0356
22	antisense	INE-1	146	5.49297	134	5.0178
23	sense	INE-1	411	15.4631	366	13.7053
23	antisense	INE-1	565	21.257	462	17.3002
24	sense	INE-1	1415	53.2366	1231	46.0963
24	antisense	INE-1	1083	40.7458	1062	39.7679
25	sense	INE-1	620	23.3263	599	22.4303
25	antisense	INE-1	1000	37.6231	988	36.9969
26	sense	INE-1	1137	42.7774	1014	37.9705
26	antisense	INE-1	788	29.647	697	26.1
27	sense	INE-1	247	9.2929	236	8.83731
27	antisense	INE-1	611	22.9877	444	16.6261
28	sense	INE-1	110	4.13854	110	4.11909
28	antisense	INE-1	97	3.64944	93	3.4825
29	sense	INE-1	27	1.01582	35	1.31062
29	antisense	INE-1	64	2.40788	65	2.43401
30	sense	INE-1	4	0.150492	5	0.187231
30	antisense	INE-1	1	0.0376231	0	0
18	sense	gtwin	19	0.714838	30	1.12339
18	antisense	gtwin	38	1.42968	46	1.72253
19	sense	gtwin	13	0.4891	39	1.4604
19	antisense	gtwin	35	1.31681	43	1.61019
20	sense	gtwin	33	1.24156	32	1.19828
20	antisense	gtwin	57	2.14451	84	3.14548
21	sense	gtwin	329	12.378	479	17.9367
21	antisense	gtwin	566	21.2947	867	32.4659
22	sense	gtwin	102	3.83755	106	3.9693
22	antisense	gtwin	490	18.4353	506	18.9478
23	sense	gtwin	116	4.36428	122	4.56844
23	antisense	gtwin	937	35.2528	940	35.1995
24	sense	gtwin	156	5.8692	179	6.70288
24	antisense	gtwin	3156	118.738	2913	109.081
25	sense	gtwin	351	13.2057	334	12.507
25	antisense	gtwin	4898	184.278	4661	174.537
26	sense	gtwin	358	13.4691	323	12.0951
26	antisense	gtwin	7399	278.373	6607	247.407
27	sense	gtwin	263	9.89487	264	9.88581
27	antisense	gtwin	7396	278.26	6146	230.145
28	sense	gtwin	242	9.10478	164	6.14118
28	antisense	gtwin	3104	116.782	2785	104.288
29	sense	gtwin	66	2.48312	46	1.72253
29	antisense	gtwin	1105	41.5735	1004	37.596
30	sense	gtwin	23	0.865331	12	0.449355
30	antisense	gtwin	256	9.63151	160	5.9914
18	sense	gypsy2	30	1.12869	38	1.42296
18	antisense	gypsy2	54	2.03165	66	2.47145
19	sense	gypsy2	42	1.58017	59	2.20933
19	antisense	gypsy2	82	3.08509	98	3.66973
20	sense	gypsy2	98	3.68706	112	4.19398
20	antisense	gypsy2	152	5.71871	155	5.80417
21	sense	gypsy2	442	16.6294	542	20.2959
21	antisense	gypsy2	1017	38.2627	1026	38.4198
22	sense	gypsy2	317	11.9265	404	15.1283
22	antisense	gypsy2	2158	81.1906	1931	72.3087
23	sense	gypsy2	957	36.0053	942	35.2744
23	antisense	gypsy2	3927	147.746	3555	133.121
24	sense	gypsy2	1404	52.8228	1513	56.6562
24	antisense	gypsy2	6816	256.439	6153	230.407
25	sense	gypsy2	1806	67.9473	1688	63.2092
25	antisense	gypsy2	12464	468.934	11310	423.517
26	sense	gypsy2	2090	78.6322	1775	66.4671
26	antisense	gypsy2	12355	464.833	10417	390.077
27	sense	gypsy2	1681	63.2444	1400	52.4247
27	antisense	gypsy2	11302	425.216	9244	346.153
28	sense	gypsy2	895	33.6726	685	25.6507
28	antisense	gypsy2	4862	182.923	3976	148.886
29	sense	gypsy2	306	11.5127	282	10.5598
29	antisense	gypsy2	2236	84.1252	1774	66.4296
30	sense	gypsy2	84	3.16034	50	1.87231
30	antisense	gypsy2	487	18.3224	341	12.7692
18	sense	accord	52	1.9564	73	2.73358
18	antisense	accord	28	1.05345	46	1.72253
19	sense	accord	24	0.902954	27	1.01105
19	antisense	accord	67	2.52075	60	2.24677
20	sense	accord	78	2.9346	106	3.9693
20	antisense	accord	75	2.82173	91	3.40761
21	sense	accord	365	13.7324	393	14.7164
21	antisense	accord	321	12.077	438	16.4015
22	sense	accord	436	16.4037	643	24.0779
22	antisense	accord	414	15.5759	468	17.5248
23	sense	accord	1300	48.91	1211	45.3474
23	antisense	accord	915	34.4251	996	37.2965
24	sense	accord	2726	102.56	2699	101.067
24	antisense	accord	4292	161.478	4395	164.576
25	sense	accord	4479	168.514	3791	141.959
25	antisense	accord	7161	269.419	6572	246.097
26	sense	accord	2438	91.725	1929	72.2338
26	antisense	accord	5435	204.481	5618	210.373
27	sense	accord	3309	124.495	2459	92.0803
27	antisense	accord	3326	125.134	2800	104.849
28	sense	accord	1602	60.2722	1310	49.0546
28	antisense	accord	1109	41.724	1023	38.3075
29	sense	accord	528	19.865	339	12.6943
29	antisense	accord	285	10.7226	252	9.43645
30	sense	accord	88	3.31083	60	2.24677
30	antisense	accord	25	0.940577	41	1.5353
18	sense	1360	152	5.71871	208	7.78882
18	antisense	1360	125	4.70288	228	8.53774
19	sense	1360	202	7.59986	235	8.79987
19	antisense	1360	216	8.12658	326	12.2075
20	sense	1360	296	11.1364	363	13.593
20	antisense	1360	451	16.968	563	21.0822
21	sense	1360	1569	59.0306	1938	72.5708
21	antisense	1360	1646	61.9276	1900	71.1479
22	sense	1360	1994	75.0204	1943	72.758
22	antisense	1360	2463	92.6656	2584	96.7611
23	sense	1360	2538	95.4873	2794	104.625
23	antisense	1360	3249	122.237	3329	124.659
24	sense	1360	5589	210.275	5817	217.825
24	antisense	1360	9914	372.995	9934	371.991
25	sense	1360	6104	229.651	6193	231.905
25	antisense	1360	11986	450.95	12093	452.837
26	sense	1360	32246	1213.19	31613	1183.79
26	antisense	1360	13278	499.559	13279	497.249
27	sense	1360	4911	184.767	4664	174.649
27	antisense	1360	9379	352.867	9232	345.704
28	sense	1360	1799	67.6839	1552	58.1166
28	antisense	1360	5210	196.016	4987	186.744
29	sense	1360	717	26.9757	759	28.4217
29	antisense	1360	1439	54.1396	1468	54.9711
30	sense	1360	143	5.3801	163	6.10374
30	antisense	1360	336	12.6414	327	12.2449
18	sense	gypsy3	37	1.39205	42	1.57274
18	antisense	gypsy3	41	1.54255	71	2.65868
19	sense	gypsy3	49	1.84353	84	3.14548
19	antisense	gypsy3	86	3.23558	117	4.38121
20	sense	gypsy3	87	3.27321	100	3.74462
20	antisense	gypsy3	174	6.54641	207	7.75137
21	sense	gypsy3	492	18.5105	525	19.6593
21	antisense	gypsy3	959	36.0805	1048	39.2437
22	sense	gypsy3	492	18.5105	450	16.8508
22	antisense	gypsy3	1422	53.5	1364	51.0767
23	sense	gypsy3	608	22.8748	581	21.7563
23	antisense	gypsy3	3233	121.635	3369	126.156
24	sense	gypsy3	939	35.3281	839	31.4174
24	antisense	gypsy3	5546	208.658	5580	208.95
25	sense	gypsy3	1592	59.8959	1319	49.3916
25	antisense	gypsy3	5881	221.261	6055	226.737
26	sense	gypsy3	1964	73.8917	1652	61.8612
26	antisense	gypsy3	9661	363.476	8740	327.28
27	sense	gypsy3	741	27.8787	709	26.5494
27	antisense	gypsy3	8005	301.173	7134	267.141
28	sense	gypsy3	489	18.3977	490	18.3487
28	antisense	gypsy3	3809	143.306	3430	128.441
29	sense	gypsy3	165	6.20781	138	5.16758
29	antisense	gypsy3	1256	47.2546	1146	42.9134
30	sense	gypsy3	24	0.902954	23	0.861263
30	antisense	gypsy3	333	12.5285	298	11.159
18	sense	invader1	231	8.69093	254	9.51134
18	antisense	invader1	120	4.51477	205	7.67648
19	sense	invader1	598	22.4986	574	21.4941
19	antisense	invader1	214	8.05134	284	10.6347
20	sense	invader1	954	35.8924	1184	44.3363
20	antisense	invader1	309	11.6255	425	15.9147
21	sense	invader1	3448	129.724	4142	155.102
21	antisense	invader1	1576	59.294	1952	73.0951
22	sense	invader1	2714	102.109	3143	117.694
22	antisense	invader1	1260	47.4051	1565	58.6034
23	sense	invader1	5012	188.567	5673	212.433
23	antisense	invader1	2085	78.4441	2244	84.0294
24	sense	invader1	19211	722.777	21508	805.394
24	antisense	invader1	5755	216.521	6290	235.537
25	sense	invader1	20121	757.014	20714	775.661
25	antisense	invader1	9434	354.936	9537	357.125
26	sense	invader1	22850	859.687	23214	869.277
26	antisense	invader1	12367	465.284	11809	442.203
27	sense	invader1	22775	856.865	20625	772.329
27	antisense	invader1	8989	338.194	7843	293.691
28	sense	invader1	11563	435.036	10967	410.673
28	antisense	invader1	4249	159.86	3856	144.393
29	sense	invader1	3210	120.77	2921	109.38
29	antisense	invader1	1276	48.007	1233	46.1712
30	sense	invader1	534	20.0907	558	20.895
30	antisense	invader1	462	17.3819	503	18.8355
18	sense	invader2	23	0.865331	46	1.72253
18	antisense	invader2	47	1.76828	45	1.68508
19	sense	invader2	50	1.88115	70	2.62124
19	antisense	invader2	79	2.97222	87	3.25782
20	sense	invader2	96	3.61181	106	3.9693
20	antisense	invader2	234	8.8038	212	7.9386
21	sense	invader2	288	10.8354	419	15.69
21	antisense	invader2	528	19.865	550	20.5954
22	sense	invader2	399	15.0116	444	16.6261
22	antisense	invader2	565	21.257	669	25.0515
23	sense	invader2	945	35.5538	1007	37.7084
23	antisense	invader2	1263	47.5179	1345	50.3652
24	sense	invader2	3739	140.673	3646	136.529
24	antisense	invader2	3535	132.998	3682	137.877
25	sense	invader2	3804	143.118	3485	130.5
25	antisense	invader2	3680	138.453	3541	132.597
26	sense	invader2	3342	125.736	2838	106.272
26	antisense	invader2	4528	170.357	3983	149.148
27	sense	invader2	2858	107.527	2437	91.2565
27	antisense	invader2	13560	510.169	11472	429.583
28	sense	invader2	2025	76.1867	1806	67.6279
28	antisense	invader2	2352	88.4895	1990	74.518
29	sense	invader2	342	12.8671	369	13.8177
29	antisense	invader2	570	21.4451	575	21.5316
30	sense	invader2	42	1.58017	49	1.83487
30	antisense	invader2	58	2.18214	49	1.83487
18	sense	invader3	26	0.9782	39	1.4604
18	antisense	invader3	30	1.12869	37	1.38551
19	sense	invader3	38	1.42968	61	2.28422
19	antisense	invader3	27	1.01582	37	1.38551
20	sense	invader3	103	3.87518	124	4.64333
20	antisense	invader3	77	2.89698	114	4.26887
21	sense	invader3	265	9.97011	423	15.8398
21	antisense	invader3	535	20.1283	707	26.4745
22	sense	invader3	181	6.80978	268	10.0356
22	antisense	invader3	340	12.7918	412	15.4278
23	sense	invader3	355	13.3562	393	14.7164
23	antisense	invader3	1145	43.0784	1162	43.5125
24	sense	invader3	555	20.8808	598	22.3928
24	antisense	invader3	2443	91.9132	2563	95.9747
25	sense	invader3	1574	59.2187	1400	52.4247
25	antisense	invader3	3236	121.748	3215	120.39
26	sense	invader3	1240	46.6526	1305	48.8673
26	antisense	invader3	4078	153.427	4051	151.695
27	sense	invader3	1092	41.0844	1068	39.9926
27	antisense	invader3	2821	106.135	2639	98.8206
28	sense	invader3	411	15.4631	420	15.7274
28	antisense	invader3	2002	75.3214	1827	68.4143
29	sense	invader3	162	6.09494	155	5.80417
29	antisense	invader3	936	35.2152	938	35.1246
30	sense	invader3	25	0.940577	18	0.674032
30	antisense	invader3	86	3.23558	92	3.44505
18	sense	G2	219	8.23945	311	11.6458
18	antisense	G2	257	9.66913	371	13.8926
19	sense	G2	264	9.93249	344	12.8815
19	antisense	G2	364	13.6948	510	19.0976
20	sense	G2	547	20.5798	775	29.0208
20	antisense	G2	691	25.9975	868	32.5033
21	sense	G2	1354	50.9416	1550	58.0417
21	antisense	G2	2185	82.2064	2469	92.4548
22	sense	G2	2096	78.8579	2560	95.8624
22	antisense	G2	3879	145.94	4278	160.195
23	sense	G2	3196	120.243	3267	122.337
23	antisense	G2	10496	394.892	11073	414.642
24	sense	G2	4944	186.008	5449	204.045
24	antisense	G2	19816	745.539	19878	744.356
25	sense	G2	7875	296.282	7621	285.378
25	antisense	G2	38140	1434.94	36307	1359.56
26	sense	G2	6288	236.574	6618	247.819
26	antisense	G2	45950	1728.78	40897	1531.44
27	sense	G2	5681	213.737	4825	180.678
27	antisense	G2	42269	1590.29	37564	1406.63
28	sense	G2	3730	140.334	3340	125.07
28	antisense	G2	17759	668.148	15327	573.938
29	sense	G2	1917	72.1234	1594	59.6893
29	antisense	G2	5912	222.428	4058	151.957
30	sense	G2	415	15.6136	428	16.027
30	antisense	G2	806	30.3242	573	21.4567
18	sense	Cr1a	144	5.41772	179	6.70288
18	antisense	Cr1a	211	7.93847	300	11.2339
19	sense	Cr1a	164	6.17018	217	8.12583
19	antisense	Cr1a	289	10.8731	367	13.7428
20	sense	Cr1a	373	14.0334	418	15.6525
20	antisense	Cr1a	411	15.4631	498	18.6482
21	sense	Cr1a	2011	75.66	2300	86.1263
21	antisense	Cr1a	2499	94.02	2792	104.55
22	sense	Cr1a	2532	95.2616	2676	100.206
22	antisense	Cr1a	3709	139.544	3549	132.897
23	sense	Cr1a	4366	164.262	4454	166.786
23	antisense	Cr1a	4509	169.642	4647	174.013
24	sense	Cr1a	6688	251.623	6796	254.485
24	antisense	Cr1a	7975	300.044	8335	312.114
25	sense	Cr1a	11678	439.362	11238	420.821
25	antisense	Cr1a	17420	655.394	17090	639.956
26	sense	Cr1a	12483	469.649	10941	409.699
26	antisense	Cr1a	18424	693.167	17307	648.082
27	sense	Cr1a	9723	365.809	8350	312.676
27	antisense	Cr1a	16887	635.341	15680	587.157
28	sense	Cr1a	4781	179.876	4105	153.717
28	antisense	Cr1a	7674	288.719	7421	277.889
29	sense	Cr1a	1145	43.0784	1127	42.2019
29	antisense	Cr1a	5028	189.169	4368	163.565
30	sense	Cr1a	245	9.21765	238	8.9122
30	antisense	Cr1a	1166	43.8685	973	36.4352
18	sense	Tc1	1	0.0376231	3	0.112339
18	antisense	Tc1	1	0.0376231	1	0.0374462
19	sense	Tc1	4	0.150492	3	0.112339
19	antisense	Tc1	2	0.0752461	1	0.0374462
20	sense	Tc1	10	0.376231	12	0.449355
20	antisense	Tc1	1	0.0376231	3	0.112339
21	sense	Tc1	19	0.714838	24	0.89871
21	antisense	Tc1	23	0.865331	21	0.786371
22	sense	Tc1	17	0.639592	27	1.01105
22	antisense	Tc1	16	0.601969	10	0.374462
23	sense	Tc1	25	0.940577	28	1.04849
23	antisense	Tc1	26	0.9782	40	1.49785
24	sense	Tc1	36	1.35443	38	1.42296
24	antisense	Tc1	68	2.55837	61	2.28422
25	sense	Tc1	59	2.21976	59	2.20933
25	antisense	Tc1	134	5.04149	147	5.5046
26	sense	Tc1	80	3.00985	77	2.88336
26	antisense	Tc1	88	3.31083	79	2.95825
27	sense	Tc1	96	3.61181	62	2.32167
27	antisense	Tc1	78	2.9346	98	3.66973
28	sense	Tc1	33	1.24156	24	0.89871
28	antisense	Tc1	33	1.24156	25	0.936156
29	sense	Tc1	6	0.225738	6	0.224677
29	antisense	Tc1	12	0.451477	15	0.561694
30	sense	Tc1	1	0.0376231	2	0.0748925
30	antisense	Tc1	1	0.0376231	2	0.0748925
18	sense	Doc2-element	27	1.01582	34	1.27317
18	antisense	Doc2-element	68	2.55837	69	2.58379
19	sense	Doc2-element	45	1.69304	53	1.98465
19	antisense	Doc2-element	71	2.67124	76	2.84591
20	sense	Doc2-element	94	3.53657	126	4.71823
20	antisense	Doc2-element	93	3.49895	115	4.30632
21	sense	Doc2-element	359	13.5067	433	16.2142
21	antisense	Doc2-element	611	22.9877	741	27.7477
22	sense	Doc2-element	376	14.1463	404	15.1283
22	antisense	Doc2-element	725	27.2767	782	29.283
23	sense	Doc2-element	934	35.1399	1111	41.6028
23	antisense	Doc2-element	1440	54.1772	1569	58.7531
24	sense	Doc2-element	999	37.5854	989	37.0343
24	antisense	Doc2-element	3185	119.829	3264	122.225
25	sense	Doc2-element	2479	93.2676	2398	89.7961
25	antisense	Doc2-element	7507	282.436	7030	263.247
26	sense	Doc2-element	1643	61.8147	1496	56.0196
26	antisense	Doc2-element	6838	257.267	6297	235.799
27	sense	Doc2-element	1918	72.161	1667	62.4229
27	antisense	Doc2-element	3465	130.364	3329	124.659
28	sense	Doc2-element	1085	40.821	875	32.7655
28	antisense	Doc2-element	2283	85.8935	2099	78.5997
29	sense	Doc2-element	641	24.1164	560	20.9699
29	antisense	Doc2-element	739	27.8034	696	26.0626
30	sense	Doc2-element	84	3.16034	80	2.9957
30	antisense	Doc2-element	138	5.19198	101	3.78207
18	sense	Doc3-element	71	2.67124	102	3.81952
18	antisense	Doc3-element	86	3.23558	119	4.4561
19	sense	Doc3-element	157	5.90682	128	4.79312
19	antisense	Doc3-element	117	4.4019	153	5.72927
20	sense	Doc3-element	186	6.99789	234	8.76242
20	antisense	Doc3-element	323	12.1523	345	12.919
21	sense	Doc3-element	934	35.1399	1076	40.2922
21	antisense	Doc3-element	920	34.6132	944	35.3492
22	sense	Doc3-element	1110	41.7616	1036	38.7943
22	antisense	Doc3-element	1377	51.807	1347	50.4401
23	sense	Doc3-element	2291	86.1944	2009	75.2295
23	antisense	Doc3-element	2935	110.424	2900	108.594
24	sense	Doc3-element	3096	116.481	2921	109.38
24	antisense	Doc3-element	4892	184.052	4727	177.008
25	sense	Doc3-element	4427	166.557	4063	152.144
25	antisense	Doc3-element	7182	270.209	7082	265.194
26	sense	Doc3-element	5246	197.371	4669	174.836
26	antisense	Doc3-element	7662	288.268	6885	257.817
27	sense	Doc3-element	4232	159.221	3456	129.414
27	antisense	Doc3-element	5725	215.392	5167	193.485
28	sense	Doc3-element	2257	84.9153	1732	64.8569
28	antisense	Doc3-element	2347	88.3013	2246	84.1042
29	sense	Doc3-element	744	27.9916	625	23.4039
29	antisense	Doc3-element	765	28.7816	678	25.3885
30	sense	Doc3-element	117	4.4019	137	5.13013
30	antisense	Doc3-element	149	5.60584	127	4.75567
18	sense	Ivk	45	1.69304	68	2.54634
18	antisense	Ivk	125	4.70288	196	7.33946
19	sense	Ivk	90	3.38608	95	3.55739
19	antisense	Ivk	211	7.93847	293	10.9717
20	sense	Ivk	126	4.74051	216	8.08839
20	antisense	Ivk	363	13.6572	461	17.2627
21	sense	Ivk	708	26.6371	861	32.2412
21	antisense	Ivk	1421	53.4624	1623	60.7752
22	sense	Ivk	675	25.3956	685	25.6507
22	antisense	Ivk	2329	87.6241	2413	90.3578
23	sense	Ivk	1007	37.8864	1011	37.8581
23	antisense	Ivk	3612	135.895	3568	133.608
24	sense	Ivk	2207	83.0341	2047	76.6524
24	antisense	Ivk	8835	332.4	9169	343.345
25	sense	Ivk	3782	142.29	3751	140.461
25	antisense	Ivk	17646	663.897	19365	725.146
26	sense	Ivk	5206	195.866	4402	164.838
26	antisense	Ivk	16784	631.466	16206	606.854
27	sense	Ivk	3065	115.315	2676	100.206
27	antisense	Ivk	16791	631.729	15818	592.325
28	sense	Ivk	2651	99.7387	2322	86.9502
28	antisense	Ivk	8506	320.022	8265	309.493
29	sense	Ivk	570	21.4451	579	21.6814
29	antisense	Ivk	1431	53.8386	1752	65.6058
30	sense	Ivk	192	7.22363	140	5.24247
30	antisense	Ivk	242	9.10478	214	8.01349
18	sense	Rt1c	30	1.12869	36	1.34806
18	antisense	Rt1c	37	1.39205	23	0.861263
19	sense	Rt1c	20	0.752461	33	1.23573
19	antisense	Rt1c	44	1.65541	44	1.64763
20	sense	Rt1c	27	1.01582	35	1.31062
20	antisense	Rt1c	66	2.48312	106	3.9693
21	sense	Rt1c	136	5.11674	148	5.54204
21	antisense	Rt1c	409	15.3878	434	16.2517
22	sense	Rt1c	155	5.83158	125	4.68078
22	antisense	Rt1c	275	10.3463	286	10.7096
23	sense	Rt1c	282	10.6097	292	10.9343
23	antisense	Rt1c	369	13.8829	450	16.8508
24	sense	Rt1c	256	9.63151	216	8.08839
24	antisense	Rt1c	693	26.0728	769	28.7962
25	sense	Rt1c	447	16.8175	420	15.7274
25	antisense	Rt1c	1099	41.3478	1240	46.4333
26	sense	Rt1c	789	29.6846	674	25.2388
26	antisense	Rt1c	1862	70.0541	1778	66.5794
27	sense	Rt1c	587	22.0847	462	17.3002
27	antisense	Rt1c	1022	38.4508	1013	37.933
28	sense	Rt1c	359	13.5067	290	10.8594
28	antisense	Rt1c	653	24.5679	575	21.5316
29	sense	Rt1c	96	3.61181	81	3.03315
29	antisense	Rt1c	166	6.24543	123	4.60589
30	sense	Rt1c	28	1.05345	29	1.08594
30	antisense	Rt1c	68	2.55837	51	1.90976
18	sense	gypsy4	75	2.82173	75	2.80847
18	antisense	gypsy4	73	2.74648	114	4.26887
19	sense	gypsy4	116	4.36428	136	5.09269
19	antisense	gypsy4	157	5.90682	158	5.91651
20	sense	gypsy4	218	8.20183	257	9.62368
20	antisense	gypsy4	226	8.50281	242	9.06199
21	sense	gypsy4	1013	38.1122	1181	44.224
21	antisense	gypsy4	1249	46.9912	1475	55.2332
22	sense	gypsy4	1232	46.3516	1223	45.7967
22	antisense	gypsy4	1703	64.0721	1905	71.3351
23	sense	gypsy4	1767	66.48	1686	63.1344
23	antisense	gypsy4	3607	135.706	3612	135.256
24	sense	gypsy4	3023	113.735	2768	103.651
24	antisense	gypsy4	11967	450.235	11191	419.061
25	sense	gypsy4	5214	196.167	4691	175.66
25	antisense	gypsy4	14745	554.752	14269	534.32
26	sense	gypsy4	4526	170.282	3975	148.849
26	antisense	gypsy4	21396	804.983	18527	693.766
27	sense	gypsy4	4743	178.446	3847	144.056
27	antisense	gypsy4	17902	673.528	15579	583.375
28	sense	gypsy4	2145	80.7015	1856	69.5002
28	antisense	gypsy4	8313	312.761	7290	272.983
29	sense	gypsy4	690	25.9599	612	22.9171
29	antisense	gypsy4	3746	140.936	3329	124.659
30	sense	gypsy4	83	3.12271	100	3.74462
30	antisense	gypsy4	361	13.5819	296	11.0841
18	sense	invader4	35	1.31681	61	2.28422
18	antisense	invader4	21	0.790084	26	0.973602
19	sense	invader4	46	1.73066	50	1.87231
19	antisense	invader4	23	0.865331	82	3.07059
20	sense	invader4	138	5.19198	176	6.59054
20	antisense	invader4	34	1.27918	38	1.42296
21	sense	invader4	869	32.6944	655	24.5273
21	antisense	invader4	397	14.9364	478	17.8993
22	sense	invader4	9585	360.617	2369	88.7101
22	antisense	invader4	436	16.4037	445	16.6636
23	sense	invader4	2154	81.0401	1953	73.1325
23	antisense	invader4	792	29.7975	810	30.3315
24	sense	invader4	2876	108.204	2814	105.374
24	antisense	invader4	1654	62.2286	1752	65.6058
25	sense	invader4	3518	132.358	3635	136.117
25	antisense	invader4	5591	210.351	4900	183.487
26	sense	invader4	3602	135.518	2974	111.365
26	antisense	invader4	3992	150.191	3641	136.342
27	sense	invader4	1882	70.8066	1601	59.9514
27	antisense	invader4	2012	75.6976	1841	68.9385
28	sense	invader4	654	24.6055	537	20.1086
28	antisense	invader4	1252	47.1041	1072	40.1424
29	sense	invader4	193	7.26125	169	6.32841
29	antisense	invader4	1145	43.0784	1010	37.8207
30	sense	invader4	38	1.42968	28	1.04849
30	antisense	invader4	65	2.4455	58	2.17188
18	sense	baggins	137	5.15436	152	5.69183
18	antisense	baggins	136	5.11674	178	6.66543
19	sense	baggins	145	5.45534	146	5.46715
19	antisense	baggins	220	8.27707	302	11.3088
20	sense	baggins	242	9.10478	268	10.0356
20	antisense	baggins	505	18.9996	556	20.8201
21	sense	baggins	1433	53.9139	1522	56.9932
21	antisense	baggins	2458	92.4775	2759	103.314
22	sense	baggins	1686	63.4325	1650	61.7863
22	antisense	baggins	2645	99.513	2789	104.438
23	sense	baggins	2192	82.4698	1994	74.6678
23	antisense	baggins	4775	179.65	4632	173.451
24	sense	baggins	4567	171.825	4150	155.402
24	antisense	baggins	8579	322.768	7828	293.129
25	sense	baggins	5351	201.321	4664	174.649
25	antisense	baggins	11198	421.303	9905	370.905
26	sense	baggins	7581	285.22	6272	234.863
26	antisense	baggins	11354	427.172	9658	361.656
27	sense	baggins	3199	120.356	2321	86.9127
27	antisense	baggins	11246	423.109	8843	331.137
28	sense	baggins	1429	53.7634	1060	39.693
28	antisense	baggins	8457	318.178	6165	230.856
29	sense	baggins	654	24.6055	493	18.461
29	antisense	baggins	3332	125.36	2063	77.2516
30	sense	baggins	250	9.40577	172	6.44075
30	antisense	baggins	1009	37.9617	777	29.0957
18	sense	G3	1	0.0376231	2	0.0748925
18	antisense	G3	6	0.225738	12	0.449355
19	sense	G3	11	0.413854	6	0.224677
19	antisense	G3	13	0.4891	20	0.748925
20	sense	G3	10	0.376231	7	0.262124
20	antisense	G3	6	0.225738	4	0.149785
21	sense	G3	59	2.21976	57	2.13444
21	antisense	G3	80	3.00985	73	2.73358
22	sense	G3	26	0.9782	26	0.973602
22	antisense	G3	30	1.12869	22	0.823817
23	sense	G3	22	0.827707	27	1.01105
23	antisense	G3	44	1.65541	56	2.09699
24	sense	G3	39	1.4673	32	1.19828
24	antisense	G3	36	1.35443	36	1.34806
25	sense	G3	93	3.49895	96	3.59484
25	antisense	G3	99	3.72468	86	3.22038
26	sense	G3	111	4.17616	68	2.54634
26	antisense	G3	143	5.3801	110	4.11909
27	sense	G3	106	3.98805	103	3.85696
27	antisense	G3	118	4.43952	84	3.14548
28	sense	G3	47	1.76828	35	1.31062
28	antisense	G3	34	1.27918	29	1.08594
29	sense	G3	9	0.338608	3	0.112339
29	antisense	G3	14	0.526723	8	0.29957
30	sense	G3	4	0.150492	0	0
30	antisense	G3	2	0.0752461	0	0
18	sense	mariner2	0	0	1	0.0374462
18	antisense	mariner2	1	0.0376231	0	0
19	sense	mariner2	0	0	2	0.0748925
19	antisense	mariner2	1	0.0376231	2	0.0748925
20	sense	mariner2	0	0	0	0
20	antisense	mariner2	0	0	2	0.0748925
21	sense	mariner2	6	0.225738	3	0.112339
21	antisense	mariner2	5	0.188115	5	0.187231
22	sense	mariner2	3	0.112869	0	0
22	antisense	mariner2	1	0.0376231	7	0.262124
23	sense	mariner2	3	0.112869	4	0.149785
23	antisense	mariner2	4	0.150492	3	0.112339
24	sense	mariner2	3	0.112869	11	0.411909
24	antisense	mariner2	7	0.263361	8	0.29957
25	sense	mariner2	19	0.714838	27	1.01105
25	antisense	mariner2	13	0.4891	6	0.224677
26	sense	mariner2	32	1.20394	16	0.59914
26	antisense	mariner2	19	0.714838	18	0.674032
27	sense	mariner2	54	2.03165	59	2.20933
27	antisense	mariner2	9	0.338608	11	0.411909
28	sense	mariner2	17	0.639592	15	0.561694
28	antisense	mariner2	11	0.413854	8	0.29957
29	sense	mariner2	6	0.225738	6	0.224677
29	antisense	mariner2	3	0.112869	2	0.0748925
30	sense	mariner2	0	0	0	0
30	antisense	mariner2	0	0	1	0.0374462
18	sense	transib1	1	0.0376231	4	0.149785
18	antisense	transib1	1	0.0376231	1	0.0374462
19	sense	transib1	3	0.112869	2	0.0748925
19	antisense	transib1	1	0.0376231	2	0.0748925
20	sense	transib1	7	0.263361	1	0.0374462
20	antisense	transib1	1	0.0376231	4	0.149785
21	sense	transib1	29	1.09107	24	0.89871
21	antisense	transib1	23	0.865331	28	1.04849
22	sense	transib1	28	1.05345	35	1.31062
22	antisense	transib1	7	0.263361	11	0.411909
23	sense	transib1	24	0.902954	24	0.89871
23	antisense	transib1	5	0.188115	12	0.449355
24	sense	transib1	32	1.20394	36	1.34806
24	antisense	transib1	55	2.06927	45	1.68508
25	sense	transib1	73	2.74648	76	2.84591
25	antisense	transib1	149	5.60584	160	5.9914
26	sense	transib1	93	3.49895	73	2.73358
26	antisense	transib1	139	5.22961	151	5.65438
27	sense	transib1	96	3.61181	94	3.51995
27	antisense	transib1	99	3.72468	79	2.95825
28	sense	transib1	32	1.20394	49	1.83487
28	antisense	transib1	59	2.21976	54	2.0221
29	sense	transib1	11	0.413854	14	0.524247
29	antisense	transib1	19	0.714838	17	0.636586
30	sense	transib1	3	0.112869	3	0.112339
30	antisense	transib1	1	0.0376231	3	0.112339
18	sense	transib3	0	0	1	0.0374462
18	antisense	transib3	1	0.0376231	3	0.112339
19	sense	transib3	4	0.150492	2	0.0748925
19	antisense	transib3	3	0.112869	4	0.149785
20	sense	transib3	5	0.188115	3	0.112339
20	antisense	transib3	1	0.0376231	1	0.0374462
21	sense	transib3	41	1.54255	26	0.973602
21	antisense	transib3	19	0.714838	25	0.936156
22	sense	transib3	11	0.413854	7	0.262124
22	antisense	transib3	27	1.01582	29	1.08594
23	sense	transib3	24	0.902954	9	0.337016
23	antisense	transib3	31	1.16632	15	0.561694
24	sense	transib3	20	0.752461	16	0.59914
24	antisense	transib3	57	2.14451	49	1.83487
25	sense	transib3	51	1.91878	28	1.04849
25	antisense	transib3	78	2.9346	40	1.49785
26	sense	transib3	52	1.9564	32	1.19828
26	antisense	transib3	81	3.04747	56	2.09699
27	sense	transib3	60	2.25738	33	1.23573
27	antisense	transib3	59	2.21976	47	1.75997
28	sense	transib3	10	0.376231	9	0.337016
28	antisense	transib3	20	0.752461	20	0.748925
29	sense	transib3	5	0.188115	1	0.0374462
29	antisense	transib3	4	0.150492	2	0.0748925
30	sense	transib3	1	0.0376231	2	0.0748925
30	antisense	transib3	0	0	1	0.0374462
18	sense	transib2	24	0.902954	31	1.16083
18	antisense	transib2	20	0.752461	32	1.19828
19	sense	transib2	18	0.677215	21	0.786371
19	antisense	transib2	37	1.39205	39	1.4604
20	sense	transib2	52	1.9564	42	1.57274
20	antisense	transib2	81	3.04747	83	3.10804
21	sense	transib2	197	7.41174	309	11.5709
21	antisense	transib2	367	13.8077	337	12.6194
22	sense	transib2	344	12.9423	317	11.8705
22	antisense	transib2	306	11.5127	317	11.8705
23	sense	transib2	1495	56.2465	1435	53.7354
23	antisense	transib2	928	34.9142	971	36.3603
24	sense	transib2	638	24.0035	608	22.7673
24	antisense	transib2	4036	151.847	4557	170.643
25	sense	transib2	787	29.6094	711	26.6243
25	antisense	transib2	4789	180.177	4231	158.435
26	sense	transib2	955	35.93	763	28.5715
26	antisense	transib2	5600	210.689	4739	177.458
27	sense	transib2	1065	40.0686	911	34.1135
27	antisense	transib2	5244	197.295	4375	163.827
28	sense	transib2	444	16.7046	404	15.1283
28	antisense	transib2	1257	47.2922	1065	39.8802
29	sense	transib2	112	4.21378	107	4.00675
29	antisense	transib2	2177	81.9054	1847	69.1632
30	sense	transib2	23	0.865331	26	0.973602
30	antisense	transib2	159	5.98207	140	5.24247
18	sense	gypsy5	0	0	5	0.187231
18	antisense	gypsy5	3	0.112869	15	0.561694
19	sense	gypsy5	2	0.0752461	6	0.224677
19	antisense	gypsy5	17	0.639592	13	0.486801
20	sense	gypsy5	6	0.225738	24	0.89871
20	antisense	gypsy5	19	0.714838	22	0.823817
21	sense	gypsy5	149	5.60584	213	7.97605
21	antisense	gypsy5	210	7.90084	266	9.9607
22	sense	gypsy5	31	1.16632	43	1.61019
22	antisense	gypsy5	92	3.46132	81	3.03315
23	sense	gypsy5	40	1.50492	28	1.04849
23	antisense	gypsy5	248	9.33052	269	10.073
24	sense	gypsy5	41	1.54255	30	1.12339
24	antisense	gypsy5	580	21.8214	516	19.3223
25	sense	gypsy5	75	2.82173	74	2.77102
25	antisense	gypsy5	1490	56.0584	1306	48.9048
26	sense	gypsy5	90	3.38608	50	1.87231
26	antisense	gypsy5	1885	70.9195	1575	58.9778
27	sense	gypsy5	65	2.4455	46	1.72253
27	antisense	gypsy5	1483	55.795	1182	44.2615
28	sense	gypsy5	28	1.05345	30	1.12339
28	antisense	gypsy5	965	36.3063	766	28.6838
[truncated: 2,631 more rows]

## Sheet: EV2D_ProsGAL4
small RNAseq (ProsGAL4 ovaries) - size distribution. R1-2 are two biological replicates
	orientation	reference	count-R1	TPM-R1	count-R2	TPM-R2
18	sense	Idefix	63	2.55794	62	2.27583
18	antisense	Idefix	45	1.8271	37	1.35816
19	sense	Idefix	35	1.42108	33	1.21133
19	antisense	Idefix	124	5.03468	93	3.41375
20	sense	Idefix	43	1.7459	43	1.5784
20	antisense	Idefix	112	4.54745	104	3.81753
21	sense	Idefix	930	37.7601	984	36.1197
21	antisense	Idefix	661	26.8381	699	25.6582
22	sense	Idefix	229	9.29791	231	8.47931
22	antisense	Idefix	1587	64.4357	1709	62.7322
23	sense	Idefix	508	20.6259	645	23.676
23	antisense	Idefix	1791	72.7186	2073	76.0936
24	sense	Idefix	656	26.6351	638	23.4191
24	antisense	Idefix	3161	128.344	3214	117.976
25	sense	Idefix	814	33.0502	869	31.8984
25	antisense	Idefix	6298	255.713	6556	240.651
26	sense	Idefix	917	37.2322	986	36.1931
26	antisense	Idefix	6356	258.068	6808	249.901
27	sense	Idefix	798	32.4006	911	33.4401
27	antisense	Idefix	4689	190.384	5132	188.38
28	sense	Idefix	352	14.292	397	14.5727
28	antisense	Idefix	2936	119.208	3244	119.077
29	sense	Idefix	171	6.94298	164	6.01995
29	antisense	Idefix	721	29.2742	957	35.1286
30	sense	Idefix	20	0.812045	39	1.43157
30	antisense	Idefix	101	4.10083	155	5.68958
18	sense	17.6	112	4.54745	90	3.30363
18	antisense	17.6	141	5.72492	141	5.17568
19	sense	17.6	120	4.87227	108	3.96435
19	antisense	17.6	274	11.125	230	8.44261
20	sense	17.6	207	8.40466	204	7.48822
20	antisense	17.6	468	19.0018	549	20.1521
21	sense	17.6	408	16.5657	446	16.3713
21	antisense	17.6	1047	42.5105	1087	39.9005
22	sense	17.6	539	21.8846	655	24.0431
22	antisense	17.6	1406	57.0867	1682	61.7411
23	sense	17.6	1635	66.3847	1894	69.523
23	antisense	17.6	3064	124.405	3362	123.409
24	sense	17.6	3418	138.778	3907	143.414
24	antisense	17.6	8338	338.541	9150	335.869
25	sense	17.6	5152	209.183	5658	207.688
25	antisense	17.6	21615	877.617	26471	971.671
26	sense	17.6	8936	362.822	9213	338.181
26	antisense	17.6	23463	952.65	27868	1022.95
27	sense	17.6	5476	222.338	5072	186.178
27	antisense	17.6	14730	598.071	16257	596.745
28	sense	17.6	2161	87.7414	2417	88.7208
28	antisense	17.6	6176	250.759	7304	268.108
29	sense	17.6	812	32.969	1326	48.6735
29	antisense	17.6	1465	59.4823	2289	84.0223
30	sense	17.6	119	4.83167	204	7.48822
30	antisense	17.6	188	7.63322	367	13.4715
18	sense	1731	51	2.07071	53	1.94547
18	antisense	1731	28	1.13686	27	0.991089
19	sense	1731	52	2.11132	31	1.13792
19	antisense	1731	38	1.54288	40	1.46828
20	sense	1731	65	2.63915	78	2.86314
20	antisense	1731	63	2.55794	79	2.89985
21	sense	1731	222	9.0137	303	11.1222
21	antisense	1731	252	10.2318	288	10.5716
22	sense	1731	317	12.8709	346	12.7006
22	antisense	1731	466	18.9206	475	17.4358
23	sense	1731	516	20.9508	600	22.0242
23	antisense	1731	1036	42.0639	1107	40.6346
24	sense	1731	1312	53.2701	1488	54.62
24	antisense	1731	2450	99.4755	2891	106.12
25	sense	1731	2070	84.0466	2341	85.931
25	antisense	1731	3194	129.684	3899	143.121
26	sense	1731	2449	99.4349	2725	100.027
26	antisense	1731	4333	175.929	5126	188.16
27	sense	1731	2244	91.1114	2440	89.565
27	antisense	1731	3227	131.023	3787	139.009
28	sense	1731	1063	43.1602	1228	45.0762
28	antisense	1731	1516	61.553	1843	67.651
29	sense	1731	332	13.4799	411	15.0866
29	antisense	1731	544	22.0876	711	26.0987
30	sense	1731	71	2.88276	143	5.2491
30	antisense	1731	94	3.81661	154	5.65288
18	sense	297	81	3.28878	46	1.68852
18	antisense	297	491	19.9357	446	16.3713
19	sense	297	70	2.84216	94	3.45046
19	antisense	297	370	15.0228	308	11.3058
20	sense	297	112	4.54745	96	3.52387
20	antisense	297	519	21.0726	572	20.9964
21	sense	297	793	32.1976	826	30.32
21	antisense	297	3126	126.923	3450	126.639
22	sense	297	1215	49.3317	1469	53.9226
22	antisense	297	2263	91.8829	2391	87.7664
23	sense	297	2889	117.3	3025	111.039
23	antisense	297	4880	198.139	4838	177.588
24	sense	297	42834	1739.16	44587	1636.65
24	antisense	297	23365	948.671	24685	906.112
25	sense	297	15402	625.356	14834	544.511
25	antisense	297	30423	1235.24	28968	1063.33
26	sense	297	3943	160.095	3994	146.608
26	antisense	297	36631	1487.3	35715	1310.99
27	sense	297	3453	140.2	3542	130.016
27	antisense	297	30630	1243.65	31020	1138.65
28	sense	297	1933	78.4841	2193	80.4984
28	antisense	297	18469	749.883	22141	812.729
29	sense	297	522	21.1944	588	21.5837
29	antisense	297	6524	264.889	9648	354.149
30	sense	297	122	4.95347	140	5.13898
30	antisense	297	1294	52.5393	2908	106.744
18	sense	3S18	101	4.10083	84	3.08339
18	antisense	3S18	492	19.9763	506	18.5737
19	sense	3S18	120	4.87227	128	4.69849
19	antisense	3S18	143	5.80612	160	5.87312
20	sense	3S18	281	11.4092	317	11.6361
20	antisense	3S18	293	11.8965	279	10.2412
21	sense	3S18	832	33.7811	894	32.816
21	antisense	3S18	1099	44.6219	1025	37.6247
22	sense	3S18	1242	50.428	1389	50.986
22	antisense	3S18	1389	56.3965	1532	56.2351
23	sense	3S18	3688	149.741	3914	143.671
23	antisense	3S18	3638	147.711	3843	141.065
24	sense	3S18	5750	233.463	6136	225.234
24	antisense	3S18	9041	367.085	10102	370.814
25	sense	3S18	9805	398.105	9946	365.088
25	antisense	3S18	16965	688.817	19027	698.424
26	sense	3S18	7927	321.854	8135	298.611
26	antisense	3S18	28386	1152.54	31256	1147.31
27	sense	3S18	8460	343.495	8600	315.68
27	antisense	3S18	13008	528.154	12960	475.722
28	sense	3S18	3896	158.186	3897	143.047
28	antisense	3S18	7581	307.806	8516	312.597
29	sense	3S18	1116	45.3121	1394	51.1695
29	antisense	3S18	1422	57.7364	1822	66.8801
30	sense	3S18	235	9.54153	318	11.6728
30	antisense	3S18	270	10.9626	369	13.5449
18	sense	412	104	4.22263	120	4.40484
18	antisense	412	355	14.4138	393	14.4258
19	sense	412	110	4.46625	95	3.48716
19	antisense	412	438	17.7838	465	17.0687
20	sense	412	206	8.36406	201	7.3781
20	antisense	412	631	25.62	700	25.6949
21	sense	412	1829	74.2615	1917	70.3673
21	antisense	412	3993	162.125	4584	168.265
22	sense	412	652	26.4727	668	24.5203
22	antisense	412	1797	72.9622	1890	69.3762
23	sense	412	1208	49.0475	1239	45.48
23	antisense	412	4154	168.662	4639	170.284
24	sense	412	1675	68.0087	1796	65.9257
24	antisense	412	21692	880.744	25186	924.502
25	sense	412	3671	149.051	3940	144.626
25	antisense	412	41143	1670.5	47042	1726.77
26	sense	412	2963	120.304	3266	119.885
26	antisense	412	59177	2402.72	67718	2485.72
27	sense	412	2360	95.8213	2539	93.199
27	antisense	412	36719	1490.87	40902	1501.39
28	sense	412	1697	68.902	1831	67.2105
28	antisense	412	20917	849.277	23531	863.752
29	sense	412	786	31.9134	1045	38.3588
29	antisense	412	5113	207.599	6635	243.551
30	sense	412	233	9.46032	267	9.80076
30	antisense	412	786	31.9134	1085	39.8271
18	sense	aurora-element	69	2.80155	67	2.45937
18	antisense	aurora-element	102	4.14143	109	4.00106
19	sense	aurora-element	98	3.97902	81	2.97327
19	antisense	aurora-element	181	7.349	161	5.90982
20	sense	aurora-element	185	7.51141	157	5.763
20	antisense	aurora-element	303	12.3025	263	9.65394
21	sense	aurora-element	1035	42.0233	1199	44.0117
21	antisense	aurora-element	1332	54.0822	1411	51.7936
22	sense	aurora-element	1090	44.2564	1406	51.61
22	antisense	aurora-element	2081	84.4933	2433	89.3081
23	sense	aurora-element	2212	89.8121	2536	93.0889
23	antisense	aurora-element	3782	153.558	4405	161.694
24	sense	aurora-element	2899	117.706	3474	127.52
24	antisense	aurora-element	4783	194.2	5206	191.097
25	sense	aurora-element	3600	146.168	4131	151.637
25	antisense	aurora-element	7070	287.058	7638	280.368
26	sense	aurora-element	4478	181.817	5243	192.455
26	antisense	aurora-element	9078	368.587	9420	345.78
27	sense	aurora-element	2897	117.625	3521	129.245
27	antisense	aurora-element	8155	331.111	8252	302.906
28	sense	aurora-element	1475	59.8883	1831	67.2105
28	antisense	aurora-element	5603	227.494	5941	218.076
29	sense	aurora-element	632	25.6606	831	30.5035
29	antisense	aurora-element	1416	57.4928	1650	60.5665
30	sense	aurora-element	149	6.04973	219	8.03883
30	antisense	aurora-element	611	24.808	747	27.4201
18	sense	Bari1	41	1.66469	23	0.844261
18	antisense	Bari1	38	1.54288	35	1.28474
19	sense	Bari1	52	2.11132	54	1.98218
19	antisense	Bari1	59	2.39553	56	2.05559
20	sense	Bari1	77	3.12637	76	2.78973
20	antisense	Bari1	113	4.58805	124	4.55167
21	sense	Bari1	551	22.3718	648	23.7861
21	antisense	Bari1	1132	45.9617	1252	45.9571
22	sense	Bari1	222	9.0137	227	8.33249
22	antisense	Bari1	337	13.683	397	14.5727
23	sense	Bari1	491	19.9357	614	22.5381
23	antisense	Bari1	523	21.235	601	22.0609
24	sense	Bari1	947	38.4503	988	36.2665
24	antisense	Bari1	3102	125.948	3137	115.15
25	sense	Bari1	1069	43.4038	1190	43.6813
25	antisense	Bari1	4590	186.364	5212	191.317
26	sense	Bari1	1582	64.2327	1724	63.2828
26	antisense	Bari1	13649	554.18	16974	623.064
27	sense	Bari1	1009	40.9677	1192	43.7547
27	antisense	Bari1	3949	160.338	4580	168.118
28	sense	Bari1	649	26.3509	767	28.1543
28	antisense	Bari1	1959	79.5398	2338	85.8209
29	sense	Bari1	176	7.14599	241	8.84638
29	antisense	Bari1	653	26.5133	932	34.2109
30	sense	Bari1	41	1.66469	58	2.12901
30	antisense	Bari1	106	4.30384	196	7.19457
18	sense	BS	41	1.66469	55	2.01888
18	antisense	BS	88	3.573	68	2.49607
19	sense	BS	84	3.41059	67	2.45937
19	antisense	BS	112	4.54745	123	4.51496
20	sense	BS	131	5.31889	128	4.69849
20	antisense	BS	180	7.3084	169	6.20348
21	sense	BS	389	15.7943	431	15.8207
21	antisense	BS	588	23.8741	622	22.8317
22	sense	BS	514	20.8695	596	21.8774
22	antisense	BS	1133	46.0023	1249	45.847
23	sense	BS	1951	79.215	2164	79.4339
23	antisense	BS	2370	96.2273	2878	105.643
24	sense	BS	3770	153.07	4723	173.367
24	antisense	BS	5267	213.852	5925	217.489
25	sense	BS	5020	203.823	6103	224.023
25	antisense	BS	5842	237.198	6764	248.286
26	sense	BS	5770	234.275	7113	261.097
26	antisense	BS	8513	345.647	9867	362.188
27	sense	BS	4067	165.129	4477	164.337
27	antisense	BS	4295	174.387	5153	189.151
28	sense	BS	3633	147.508	4464	163.86
28	antisense	BS	2764	112.225	3346	122.822
29	sense	BS	1190	48.3167	1647	60.4564
29	antisense	BS	753	30.5735	912	33.4768
30	sense	BS	319	12.9521	476	17.4725
30	antisense	BS	284	11.531	423	15.5271
18	sense	Burdock	47	1.90831	47	1.72523
18	antisense	Burdock	27	1.09626	28	1.0278
19	sense	Burdock	46	1.8677	53	1.94547
19	antisense	Burdock	36	1.46168	32	1.17462
20	sense	Burdock	76	3.08577	77	2.82644
20	antisense	Burdock	61	2.47674	76	2.78973
21	sense	Burdock	202	8.20165	187	6.86421
21	antisense	Burdock	467	18.9612	467	17.1422
22	sense	Burdock	312	12.6679	291	10.6817
22	antisense	Burdock	274	11.125	293	10.7551
23	sense	Burdock	1170	47.5046	1162	42.6535
23	antisense	Burdock	787	31.954	767	28.1543
24	sense	Burdock	1789	72.6374	1723	63.2461
24	antisense	Burdock	2285	92.7761	2284	83.8387
25	sense	Burdock	2367	96.1055	2398	88.0233
25	antisense	Burdock	3494	141.864	3732	136.99
26	sense	Burdock	3226	130.983	3166	116.214
26	antisense	Burdock	3695	150.025	3953	145.103
27	sense	Burdock	3565	144.747	3030	111.222
27	antisense	Burdock	2515	102.115	2834	104.028
28	sense	Burdock	2293	93.1009	2486	91.2536
28	antisense	Burdock	1855	75.3171	2882	105.79
29	sense	Burdock	596	24.1989	723	26.5391
29	antisense	Burdock	378	15.3476	526	19.3079
30	sense	Burdock	78	3.16697	115	4.2213
30	antisense	Burdock	65	2.63915	83	3.04668
18	sense	copia	64	2.59854	22	0.807554
18	antisense	copia	38	1.54288	16	0.587312
19	sense	copia	82	3.32938	62	2.27583
19	antisense	copia	39	1.58349	36	1.32145
20	sense	copia	109	4.42564	88	3.23021
20	antisense	copia	65	2.63915	75	2.75302
21	sense	copia	540	21.9252	507	18.6104
21	antisense	copia	527	21.3974	569	20.8863
22	sense	copia	302	12.2619	268	9.83747
22	antisense	copia	144	5.84672	185	6.79079
23	sense	copia	536	21.7628	557	20.4458
23	antisense	copia	637	25.8636	701	25.7316
24	sense	copia	1688	68.5366	1648	60.4931
24	antisense	copia	1343	54.5288	1258	46.1774
25	sense	copia	5814	236.061	5060	185.737
25	antisense	copia	3095	125.664	3100	113.792
26	sense	copia	2483	100.815	2590	95.0711
26	antisense	copia	2620	106.378	2724	99.9898
27	sense	copia	2163	87.8226	2355	86.4449
27	antisense	copia	3252	132.038	3301	121.17
28	sense	copia	1294	52.5393	1362	49.9949
28	antisense	copia	1850	75.1141	2090	76.7176
29	sense	copia	276	11.2062	330	12.1133
29	antisense	copia	377	15.307	485	17.8029
30	sense	copia	34	1.38048	53	1.94547
30	antisense	copia	103	4.18203	135	4.95544
18	sense	Doc	319	12.9521	312	11.4526
18	antisense	Doc	509	20.6665	480	17.6194
19	sense	Doc	294	11.9371	305	11.1956
19	antisense	Doc	494	20.0575	473	17.3624
20	sense	Doc	563	22.8591	595	21.8407
20	antisense	Doc	1342	54.4882	1405	51.5733
21	sense	Doc	3938	159.892	4287	157.363
21	antisense	Doc	4503	182.832	4640	170.32
22	sense	Doc	1892	76.8194	1932	70.9179
22	antisense	Doc	2865	116.325	3027	111.112
23	sense	Doc	5736	232.894	6121	224.683
23	antisense	Doc	8262	335.456	8780	322.287
24	sense	Doc	14077	571.558	15291	561.286
24	antisense	Doc	19381	786.912	20250	743.316
25	sense	Doc	12587	511.06	13410	492.241
25	antisense	Doc	39270	1594.45	41911	1538.43
26	sense	Doc	17236	699.82	18040	662.194
26	antisense	Doc	30467	1237.03	32833	1205.2
27	sense	Doc	10470	425.105	10619	389.791
27	antisense	Doc	19343	785.369	20639	757.595
28	sense	Doc	6906	280.399	7403	271.742
28	antisense	Doc	9044	367.207	10010	367.437
29	sense	Doc	2205	89.5279	2678	98.3013
29	antisense	Doc	3493	141.824	4819	176.891
30	sense	Doc	749	30.4111	962	35.3121
30	antisense	Doc	555	22.5342	970	35.6058
18	sense	F-element	560	22.7373	538	19.7484
18	antisense	F-element	1024	41.5767	955	35.0552
19	sense	F-element	1078	43.7692	1055	38.7259
19	antisense	F-element	1477	59.9695	1441	52.8948
20	sense	F-element	1752	71.1351	1738	63.7967
20	antisense	F-element	2856	115.96	3088	113.351
21	sense	F-element	13951	566.442	15130	555.377
21	antisense	F-element	18898	767.301	20534	753.741
22	sense	F-element	6102	247.755	6666	244.689
22	antisense	F-element	7872	319.621	8790	322.654
23	sense	F-element	5141	208.736	5648	207.321
23	antisense	F-element	17951	728.851	20831	764.643
24	sense	F-element	9026	366.476	10027	368.061
24	antisense	F-element	24314	987.203	28526	1047.1
25	sense	F-element	12477	506.594	14134	518.816
25	antisense	F-element	35378	1436.43	41477	1522.5
26	sense	F-element	12688	515.161	15166	556.698
26	antisense	F-element	55259	2243.64	63560	2333.1
27	sense	F-element	9555	387.954	10247	376.136
27	antisense	F-element	34152	1386.65	40556	1488.69
28	sense	F-element	5259	213.527	5746	210.918
28	antisense	F-element	18434	748.462	23198	851.529
29	sense	F-element	2023	82.1383	2555	93.7863
29	antisense	F-element	7029	285.393	9740	357.526
30	sense	F-element	448	18.1898	643	23.6026
30	antisense	F-element	3855	156.522	5428	199.246
18	sense	NOF	4	0.162409	4	0.146828
18	antisense	NOF	3	0.121807	12	0.440484
19	sense	NOF	6	0.243613	7	0.256949
19	antisense	NOF	4	0.162409	7	0.256949
20	sense	NOF	8	0.324818	10	0.36707
20	antisense	NOF	9	0.36542	11	0.403777
21	sense	NOF	90	3.6542	89	3.26692
21	antisense	NOF	51	2.07071	62	2.27583
22	sense	NOF	82	3.32938	93	3.41375
22	antisense	NOF	73	2.96396	121	4.44154
23	sense	NOF	127	5.15648	153	5.61617
23	antisense	NOF	278	11.2874	419	15.3802
24	sense	NOF	70	2.84216	85	3.12009
24	antisense	NOF	132	5.3595	130	4.77191
25	sense	NOF	38	1.54288	40	1.46828
25	antisense	NOF	191	7.75503	257	9.43369
26	sense	NOF	68	2.76095	75	2.75302
26	antisense	NOF	124	5.03468	166	6.09336
27	sense	NOF	32	1.29927	50	1.83535
27	antisense	NOF	311	12.6273	606	22.2444
28	sense	NOF	27	1.09626	54	1.98218
28	antisense	NOF	29	1.17746	52	1.90876
29	sense	NOF	3	0.121807	3	0.110121
29	antisense	NOF	6	0.243613	24	0.880968
30	sense	NOF	2	0.0812045	6	0.220242
30	antisense	NOF	1	0.0406022	8	0.293656
18	sense	FB	72	2.92336	62	2.27583
18	antisense	FB	23	0.933851	18	0.660726
19	sense	FB	166	6.73997	239	8.77297
19	antisense	FB	24	0.974454	57	2.0923
20	sense	FB	320	12.9927	326	11.9665
20	antisense	FB	54	2.19252	49	1.79864
21	sense	FB	1924	78.1187	1920	70.4774
21	antisense	FB	507	20.5853	554	20.3357
22	sense	FB	252	10.2318	268	9.83747
22	antisense	FB	94	3.81661	138	5.06556
23	sense	FB	97	3.93842	108	3.96435
23	antisense	FB	39	1.58349	48	1.76194
24	sense	FB	55	2.23312	66	2.42266
24	antisense	FB	13	0.527829	20	0.73414
25	sense	FB	178	7.2272	147	5.39593
25	antisense	FB	15	0.609034	13	0.477191
26	sense	FB	111	4.50685	102	3.74411
26	antisense	FB	25	1.01506	19	0.697433
27	sense	FB	94	3.81661	100	3.6707
27	antisense	FB	38	1.54288	31	1.13792
28	sense	FB	34	1.38048	34	1.24804
28	antisense	FB	21	0.852647	27	0.991089
29	sense	FB	21	0.852647	30	1.10121
29	antisense	FB	4	0.162409	3	0.110121
30	sense	FB	4	0.162409	5	0.183535
30	antisense	FB	0	0	0	0
18	sense	G-element	88	3.573	73	2.67961
18	antisense	G-element	98	3.97902	95	3.48716
19	sense	G-element	116	4.70986	117	4.29472
19	antisense	G-element	150	6.09034	140	5.13898
20	sense	G-element	957	38.8563	1061	38.9461
20	antisense	G-element	211	8.56707	243	8.9198
21	sense	G-element	799	32.4412	889	32.6325
21	antisense	G-element	1015	41.2113	1122	41.1852
22	sense	G-element	832	33.7811	926	33.9907
22	antisense	G-element	1241	50.3874	1251	45.9204
23	sense	G-element	1735	70.4449	1855	68.0915
23	antisense	G-element	2230	90.543	2475	90.8498
24	sense	G-element	3140	127.491	3613	132.622
24	antisense	G-element	4866	197.57	5295	194.363
25	sense	G-element	6729	273.212	7488	274.862
25	antisense	G-element	9038	366.963	9446	346.734
26	sense	G-element	5049	205.001	5435	199.502
26	antisense	G-element	8606	349.423	9309	341.705
27	sense	G-element	3919	159.12	4308	158.134
27	antisense	G-element	13469	546.872	13807	506.813
28	sense	G-element	1995	81.0015	2203	80.8655
28	antisense	G-element	4450	180.68	5185	190.326
29	sense	G-element	952	38.6533	1072	39.3499
29	antisense	G-element	940	38.1661	1179	43.2775
30	sense	G-element	394	15.9973	497	18.2434
30	antisense	G-element	151	6.13094	195	7.15786
18	sense	gypsy	17	0.690238	33	1.21133
18	antisense	gypsy	55	2.23312	63	2.31254
19	sense	gypsy	31	1.25867	37	1.35816
19	antisense	gypsy	105	4.26323	78	2.86314
20	sense	gypsy	82	3.32938	81	2.97327
20	antisense	gypsy	121	4.91287	128	4.69849
21	sense	gypsy	547	22.2094	592	21.7305
21	antisense	gypsy	708	28.7464	797	29.2555
22	sense	gypsy	270	10.9626	283	10.3881
22	antisense	gypsy	937	38.0443	1036	38.0284
23	sense	gypsy	375	15.2258	388	14.2423
23	antisense	gypsy	1356	55.0566	1525	55.9781
24	sense	gypsy	903	36.6638	949	34.8349
24	antisense	gypsy	3266	132.607	3640	133.613
25	sense	gypsy	1068	43.3632	1243	45.6268
25	antisense	gypsy	5694	231.189	6285	230.703
26	sense	gypsy	1770	71.866	1973	72.4229
26	antisense	gypsy	6783	275.405	7191	263.96
27	sense	gypsy	943	38.2879	1002	36.7804
27	antisense	gypsy	5422	220.145	5544	203.504
28	sense	gypsy	615	24.9704	671	24.6304
28	antisense	gypsy	2254	91.5174	2651	97.3102
29	sense	gypsy	252	10.2318	312	11.4526
29	antisense	gypsy	984	39.9526	1233	45.2597
30	sense	gypsy	39	1.58349	65	2.38595
30	antisense	gypsy	271	11.0032	375	13.7651
18	sense	hobo	24	0.974454	28	1.0278
18	antisense	hobo	27	1.09626	12	0.440484
19	sense	hobo	23	0.933851	24	0.880968
19	antisense	hobo	30	1.21807	31	1.13792
20	sense	hobo	31	1.25867	31	1.13792
20	antisense	hobo	56	2.27373	69	2.53278
21	sense	hobo	138	5.60311	137	5.02886
21	antisense	hobo	350	14.2108	365	13.398
22	sense	hobo	149	6.04973	167	6.13007
22	antisense	hobo	338	13.7236	335	12.2968
23	sense	hobo	644	26.1478	710	26.062
23	antisense	hobo	615	24.9704	573	21.0331
24	sense	hobo	434	17.6214	420	15.4169
24	antisense	hobo	352	14.292	311	11.4159
25	sense	hobo	1784	72.4344	1301	47.7558
25	antisense	hobo	776	31.5073	788	28.9251
26	sense	hobo	952	38.6533	945	34.6881
26	antisense	hobo	759	30.8171	755	27.7138
27	sense	hobo	5074	206.016	5102	187.279
27	antisense	hobo	712	28.9088	654	24.0064
28	sense	hobo	1118	45.3933	1238	45.4432
28	antisense	hobo	608	24.6862	704	25.8417
29	sense	hobo	255	10.3536	255	9.36028
29	antisense	hobo	168	6.82118	174	6.38702
30	sense	hobo	6	0.243613	32	1.17462
30	antisense	hobo	25	1.01506	34	1.24804
18	sense	HB	3	0.121807	0	0
18	antisense	HB	7	0.284216	5	0.183535
19	sense	HB	1	0.0406022	0	0
19	antisense	HB	7	0.284216	1	0.036707
20	sense	HB	2	0.0812045	0	0
20	antisense	HB	0	0	0	0
21	sense	HB	21	0.852647	29	1.0645
21	antisense	HB	24	0.974454	34	1.24804
22	sense	HB	6	0.243613	14	0.513898
22	antisense	HB	14	0.568431	17	0.624019
23	sense	HB	5	0.203011	14	0.513898
23	antisense	HB	35	1.42108	59	2.16571
24	sense	HB	9	0.36542	8	0.293656
24	antisense	HB	14	0.568431	14	0.513898
25	sense	HB	11	0.446625	14	0.513898
25	antisense	HB	25	1.01506	26	0.954382
26	sense	HB	17	0.690238	8	0.293656
26	antisense	HB	23	0.933851	25	0.917675
27	sense	HB	11	0.446625	11	0.403777
27	antisense	HB	25	1.01506	29	1.0645
28	sense	HB	8	0.324818	6	0.220242
28	antisense	HB	11	0.446625	12	0.440484
29	sense	HB	6	0.243613	1	0.036707
29	antisense	HB	3	0.121807	6	0.220242
30	sense	HB	2	0.0812045	0	0
30	antisense	HB	1	0.0406022	3	0.110121
18	sense	HeT-A	145	5.88732	135	4.95544
18	antisense	HeT-A	116	4.70986	110	4.03777
19	sense	HeT-A	119	4.83167	159	5.83641
19	antisense	HeT-A	174	7.06479	174	6.38702
20	sense	HeT-A	238	9.66333	324	11.8931
20	antisense	HeT-A	324	13.1551	323	11.8564
21	sense	HeT-A	754	30.6141	847	31.0908
21	antisense	HeT-A	2118	85.9955	2449	89.8954
22	sense	HeT-A	1037	42.1045	1172	43.0206
22	antisense	HeT-A	2099	85.2241	2512	92.2079
23	sense	HeT-A	2152	87.376	2472	90.7397
23	antisense	HeT-A	2728	110.763	3162	116.067
24	sense	HeT-A	3018	122.538	3616	132.732
24	antisense	HeT-A	7503	304.639	8934	327.94
25	sense	HeT-A	6436	261.316	7728	283.672
25	antisense	HeT-A	8970	364.202	11325	415.707
26	sense	HeT-A	4010	162.815	4724	173.404
26	antisense	HeT-A	6961	282.632	8570	314.579
27	sense	HeT-A	3435	139.469	3907	143.414
27	antisense	HeT-A	4606	187.014	5397	198.108
28	sense	HeT-A	1886	76.5758	2251	82.6274
28	antisense	HeT-A	2255	91.558	2958	108.579
29	sense	HeT-A	698	28.3404	919	33.7337
29	antisense	HeT-A	935	37.9631	1254	46.0306
30	sense	HeT-A	167	6.78057	213	7.81859
30	antisense	HeT-A	761	30.8983	932	34.2109
18	sense	I-element	43	1.7459	50	1.83535
18	antisense	I-element	79	3.20758	74	2.71632
19	sense	I-element	73	2.96396	77	2.82644
19	antisense	I-element	130	5.27829	139	5.10227
20	sense	I-element	132	5.3595	140	5.13898
20	antisense	I-element	224	9.0949	193	7.08445
21	sense	I-element	281	11.4092	302	11.0855
21	antisense	I-element	530	21.5192	577	21.1799
22	sense	I-element	413	16.7687	414	15.1967
22	antisense	I-element	1199	48.6821	1319	48.4165
23	sense	I-element	1005	40.8052	1043	38.2854
23	antisense	I-element	6687	271.507	7573	277.982
24	sense	I-element	6048	245.562	6492	238.302
24	antisense	I-element	3450	140.078	3704	135.963
25	sense	I-element	4778	193.997	5526	202.843
25	antisense	I-element	5644	229.159	6282	230.593
26	sense	I-element	4677	189.897	5061	185.774
26	antisense	I-element	4804	195.053	5234	192.124
27	sense	I-element	4566	185.39	4684	171.936
27	antisense	I-element	3809	154.654	4707	172.78
28	sense	I-element	1655	67.1967	1812	66.5131
28	antisense	I-element	1156	46.9362	1546	56.749
29	sense	I-element	611	24.808	804	29.5124
29	antisense	I-element	386	15.6725	555	20.3724
30	sense	I-element	125	5.07528	200	7.3414
30	antisense	I-element	31	1.25867	59	2.16571
18	sense	jockey	78	3.16697	69	2.53278
18	antisense	jockey	65	2.63915	84	3.08339
19	sense	jockey	88	3.573	81	2.97327
19	antisense	jockey	78	3.16697	89	3.26692
20	sense	jockey	215	8.72948	194	7.12115
20	antisense	jockey	138	5.60311	143	5.2491
21	sense	jockey	797	32.36	784	28.7783
21	antisense	jockey	430	17.459	445	16.3346
22	sense	jockey	2195	89.1219	2514	92.2814
22	antisense	jockey	670	27.2035	724	26.5759
23	sense	jockey	4685	190.221	5252	192.785
23	antisense	jockey	2945	119.574	3373	123.813
24	sense	jockey	4253	172.681	4365	160.226
24	antisense	jockey	10611	430.83	11099	407.411
25	sense	jockey	4186	169.961	4400	161.511
25	antisense	jockey	5838	237.036	6255	229.602
26	sense	jockey	5751	233.503	6163	226.225
26	antisense	jockey	5813	236.021	6265	229.969
27	sense	jockey	4491	182.345	4679	171.752
27	antisense	jockey	3937	159.851	4252	156.078
28	sense	jockey	2134	86.6452	2469	90.6295
28	antisense	jockey	2735	111.047	2836	104.101
29	sense	jockey	870	35.3239	1009	37.0373
29	antisense	jockey	531	21.5598	697	25.5848
30	sense	jockey	283	11.4904	325	11.9298
30	antisense	jockey	147	5.96853	204	7.48822
18	sense	hopper	5	0.203011	2	0.073414
18	antisense	hopper	2	0.0812045	5	0.183535
19	sense	hopper	3	0.121807	1	0.036707
19	antisense	hopper	3	0.121807	9	0.330363
20	sense	hopper	7	0.284216	8	0.293656
20	antisense	hopper	15	0.609034	13	0.477191
21	sense	hopper	41	1.66469	36	1.32145
21	antisense	hopper	119	4.83167	121	4.44154
22	sense	hopper	31	1.25867	29	1.0645
22	antisense	hopper	59	2.39553	60	2.20242
23	sense	hopper	83	3.36999	83	3.04668
23	antisense	hopper	117	4.75046	152	5.57946
24	sense	hopper	97	3.93842	110	4.03777
24	antisense	hopper	189	7.67382	184	6.75408
25	sense	hopper	274	11.125	323	11.8564
25	antisense	hopper	344	13.9672	393	14.4258
26	sense	hopper	394	15.9973	360	13.2145
26	antisense	hopper	199	8.07984	224	8.22236
27	sense	hopper	328	13.3175	362	13.2879
27	antisense	hopper	255	10.3536	268	9.83747
28	sense	hopper	115	4.66926	126	4.62508
28	antisense	hopper	94	3.81661	119	4.36813
29	sense	hopper	28	1.13686	59	2.16571
29	antisense	hopper	27	1.09626	42	1.54169
30	sense	hopper	6	0.243613	14	0.513898
30	antisense	hopper	1	0.0406022	6	0.220242
18	sense	mdg1	785	31.8728	789	28.9618
18	antisense	mdg1	368	14.9416	374	13.7284
19	sense	mdg1	978	39.709	1091	40.0473
19	antisense	mdg1	623	25.2952	699	25.6582
20	sense	mdg1	1815	73.6931	1931	70.8812
20	antisense	mdg1	1515	61.5124	1639	60.1627
21	sense	mdg1	18804	763.484	20225	742.399
21	antisense	mdg1	31458	1277.27	33156	1217.06
22	sense	mdg1	3315	134.596	3364	123.482
22	antisense	mdg1	4610	187.176	5067	185.994
23	sense	mdg1	2023	82.1383	2100	77.0847
23	antisense	mdg1	2949	119.736	3174	116.508
24	sense	mdg1	1747	70.9321	1993	73.157
24	antisense	mdg1	3509	142.473	3732	136.99
25	sense	mdg1	1504	61.0658	1609	59.0615
25	antisense	mdg1	6194	251.49	7061	259.188
26	sense	mdg1	1224	49.6971	1385	50.8392
26	antisense	mdg1	5823	236.427	6375	234.007
27	sense	mdg1	1029	41.7797	1169	42.9105
27	antisense	mdg1	6164	250.272	6701	245.973
28	sense	mdg1	635	25.7824	757	27.7872
28	antisense	mdg1	2764	112.225	2945	108.102
29	sense	mdg1	250	10.1506	266	9.76406
29	antisense	mdg1	644	26.1478	846	31.0541
30	sense	mdg1	52	2.11132	69	2.53278
30	antisense	mdg1	211	8.56707	244	8.9565
18	sense	mdg3	37	1.50228	19	0.697433
18	antisense	mdg3	34	1.38048	30	1.10121
19	sense	mdg3	49	1.98951	33	1.21133
19	antisense	mdg3	47	1.90831	46	1.68852
20	sense	mdg3	76	3.08577	95	3.48716
20	antisense	mdg3	77	3.12637	75	2.75302
21	sense	mdg3	924	37.5165	885	32.4857
21	antisense	mdg3	371	15.0634	416	15.2701
22	sense	mdg3	303	12.3025	342	12.5538
22	antisense	mdg3	1128	45.7993	1294	47.4988
23	sense	mdg3	1015	41.2113	1283	47.0951
23	antisense	mdg3	1062	43.1196	1088	39.9372
24	sense	mdg3	1913	77.6721	2094	76.8644
24	antisense	mdg3	3303	134.109	3688	135.375
25	sense	mdg3	2119	86.0361	2396	87.9499
25	antisense	mdg3	5843	237.239	6469	237.457
26	sense	mdg3	3328	135.124	3557	130.567
26	antisense	mdg3	3902	158.43	4184	153.582
27	sense	mdg3	2080	84.4526	2268	83.2514
27	antisense	mdg3	3137	127.369	3409	125.134
28	sense	mdg3	1811	73.5306	1956	71.7989
28	antisense	mdg3	1668	67.7245	1931	70.8812
29	sense	mdg3	491	19.9357	531	19.4914
29	antisense	mdg3	366	14.8604	504	18.5003
30	sense	mdg3	110	4.46625	221	8.11224
30	antisense	mdg3	92	3.73541	204	7.48822
18	sense	micropia	52	2.11132	50	1.83535
18	antisense	micropia	39	1.58349	47	1.72523
19	sense	micropia	53	2.15192	40	1.46828
19	antisense	micropia	32	1.29927	39	1.43157
20	sense	micropia	123	4.99407	120	4.40484
20	antisense	micropia	55	2.23312	77	2.82644
21	sense	micropia	298	12.0995	357	13.1044
21	antisense	micropia	263	10.6784	323	11.8564
22	sense	micropia	363	14.7386	382	14.0221
22	antisense	micropia	414	16.8093	396	14.536
23	sense	micropia	1056	42.876	1061	38.9461
23	antisense	micropia	823	33.4156	914	33.5502
24	sense	micropia	1525	61.9184	1560	57.2629
24	antisense	micropia	2695	109.423	3333	122.344
25	sense	micropia	3434	139.428	3890	142.79
25	antisense	micropia	3679	149.376	4019	147.525
26	sense	micropia	3160	128.303	3218	118.123
26	antisense	micropia	5317	215.882	6191	227.253
27	sense	micropia	3330	135.205	3352	123.042
27	antisense	micropia	7540	306.141	8896	326.545
28	sense	micropia	1208	49.0475	1270	46.6179
28	antisense	micropia	2596	105.403	3127	114.783
29	sense	micropia	342	13.886	463	16.9953
29	antisense	micropia	973	39.506	1203	44.1585
30	sense	micropia	87	3.53239	105	3.85423
30	antisense	micropia	181	7.349	303	11.1222
18	sense	P-element	0	0	0	0
18	antisense	P-element	0	0	0	0
19	sense	P-element	0	0	0	0
19	antisense	P-element	0	0	0	0
20	sense	P-element	0	0	0	0
20	antisense	P-element	0	0	0	0
21	sense	P-element	0	0	1	0.036707
21	antisense	P-element	0	0	0	0
22	sense	P-element	0	0	0	0
22	antisense	P-element	0	0	0	0
23	sense	P-element	1	0.0406022	0	0
23	antisense	P-element	1	0.0406022	0	0
24	sense	P-element	1	0.0406022	1	0.036707
24	antisense	P-element	2	0.0812045	0	0
25	sense	P-element	2	0.0812045	1	0.036707
25	antisense	P-element	0	0	2	0.073414
26	sense	P-element	1	0.0406022	0	0
26	antisense	P-element	0	0	3	0.110121
27	sense	P-element	1	0.0406022	0	0
27	antisense	P-element	4	0.162409	4	0.146828
28	sense	P-element	1	0.0406022	0	0
28	antisense	P-element	3	0.121807	0	0
29	sense	P-element	0	0	1	0.036707
29	antisense	P-element	0	0	1	0.036707
30	sense	P-element	0	0	0	0
30	antisense	P-element	0	0	0	0
18	sense	pogo	16	0.649636	17	0.624019
18	antisense	pogo	9	0.36542	10	0.36707
19	sense	pogo	4	0.162409	10	0.36707
19	antisense	pogo	10	0.406022	12	0.440484
20	sense	pogo	29	1.17746	19	0.697433
20	antisense	pogo	34	1.38048	14	0.513898
21	sense	pogo	68	2.76095	82	3.00997
21	antisense	pogo	74	3.00457	94	3.45046
22	sense	pogo	56	2.27373	47	1.72523
22	antisense	pogo	87	3.53239	105	3.85423
23	sense	pogo	160	6.49636	158	5.7997
23	antisense	pogo	241	9.78514	243	8.9198
24	sense	pogo	630	25.5794	606	22.2444
24	antisense	pogo	2145	87.0918	1885	69.1927
25	sense	pogo	1046	42.4699	1086	39.8638
25	antisense	pogo	1173	47.6264	1262	46.3242
26	sense	pogo	1118	45.3933	1231	45.1863
26	antisense	pogo	2632	106.865	2807	103.037
27	sense	pogo	862	34.9991	981	36.0096
27	antisense	pogo	1773	71.9878	1841	67.5776
28	sense	pogo	542	22.0064	572	20.9964
28	antisense	pogo	1438	58.386	1454	53.372
29	sense	pogo	150	6.09034	201	7.3781
29	antisense	pogo	215	8.72948	235	8.62614
30	sense	pogo	31	1.25867	67	2.45937
30	antisense	pogo	83	3.36999	120	4.40484
18	sense	R1A1-element	575	23.3463	543	19.9319
18	antisense	R1A1-element	655	26.5945	688	25.2544
19	sense	R1A1-element	826	33.5374	976	35.826
19	antisense	R1A1-element	1304	52.9453	1363	50.0316
20	sense	R1A1-element	1201	48.7633	1401	51.4265
20	antisense	R1A1-element	1839	74.6675	1804	66.2194
21	sense	R1A1-element	2984	121.157	3391	124.473
21	antisense	R1A1-element	4650	188.8	5291	194.217
22	sense	R1A1-element	5768	234.194	5929	217.636
22	antisense	R1A1-element	14887	604.445	16946	622.037
23	sense	R1A1-element	9938	403.505	11245	412.77
23	antisense	R1A1-element	21206	861.011	23418	859.604
24	sense	R1A1-element	20194	819.922	22189	814.491
24	antisense	R1A1-element	25777	1046.6	29005	1064.69
25	sense	R1A1-element	35023	1422.01	39147	1436.97
25	antisense	R1A1-element	37571	1525.47	42150	1547.2
26	sense	R1A1-element	17403	706.601	19776	725.917
26	antisense	R1A1-element	34374	1395.66	39106	1435.46
27	sense	R1A1-element	13557	550.445	15305	561.8
27	antisense	R1A1-element	27280	1107.63	30690	1126.54
28	sense	R1A1-element	6994	283.972	7988	293.215
28	antisense	R1A1-element	17706	718.903	20155	739.829
29	sense	R1A1-element	2530	102.724	3080	113.058
29	antisense	R1A1-element	8248	334.887	9659	354.553
30	sense	R1A1-element	786	31.9134	996	36.5602
30	antisense	R1A1-element	3063	124.365	3896	143.01
18	sense	R2-element	66	2.67975	65	2.38595
18	antisense	R2-element	14	0.568431	20	0.73414
19	sense	R2-element	47	1.90831	38	1.39487
19	antisense	R2-element	36	1.46168	37	1.35816
20	sense	R2-element	43	1.7459	38	1.39487
20	antisense	R2-element	62	2.51734	55	2.01888
21	sense	R2-element	119	4.83167	117	4.29472
21	antisense	R2-element	281	11.4092	366	13.4348
22	sense	R2-element	113	4.58805	120	4.40484
22	antisense	R2-element	507	20.5853	591	21.6938
23	sense	R2-element	223	9.0543	260	9.54382
23	antisense	R2-element	452	18.3522	488	17.913
24	sense	R2-element	306	12.4243	361	13.2512
24	antisense	R2-element	1086	44.094	1297	47.609
25	sense	R2-element	554	22.4936	614	22.5381
25	antisense	R2-element	2353	95.5371	2618	96.0989
26	sense	R2-element	532	21.6004	584	21.4369
26	antisense	R2-element	2524	102.48	2824	103.661
27	sense	R2-element	412	16.7281	446	16.3713
27	antisense	R2-element	2027	82.3007	2370	86.9955
28	sense	R2-element	257	10.4348	271	9.94759
28	antisense	R2-element	1733	70.3637	2048	75.1759
29	sense	R2-element	107	4.34444	140	5.13898
29	antisense	R2-element	415	16.8499	601	22.0609
30	sense	R2-element	30	1.21807	36	1.32145
30	antisense	R2-element	68	2.76095	112	4.11118
18	sense	S-element	16	0.649636	15	0.550605
18	antisense	S-element	36	1.46168	45	1.65181
19	sense	S-element	22	0.893249	24	0.880968
19	antisense	S-element	41	1.66469	52	1.90876
20	sense	S-element	12	0.487227	22	0.807554
20	antisense	S-element	111	4.50685	126	4.62508
21	sense	S-element	141	5.72492	159	5.83641
21	antisense	S-element	183	7.43021	255	9.36028
22	sense	S-element	124	5.03468	118	4.33142
22	antisense	S-element	583	23.6711	653	23.9697
23	sense	S-element	185	7.51141	179	6.57055
23	antisense	S-element	1823	74.0179	2089	76.6809
24	sense	S-element	297	12.0589	316	11.5994
24	antisense	S-element	1001	40.6428	1172	43.0206
25	sense	S-element	447	18.1492	519	19.0509
25	antisense	S-element	3789	153.842	4560	167.384
26	sense	S-element	356	14.4544	375	13.7651
26	antisense	S-element	3003	121.929	3653	134.091
27	sense	S-element	401	16.2815	460	16.8852
27	antisense	S-element	4424	179.624	5756	211.285
28	sense	S-element	137	5.56251	168	6.16677
28	antisense	S-element	1223	49.6565	1534	56.3085
29	sense	S-element	68	2.76095	90	3.30363
29	antisense	S-element	370	15.0228	580	21.2901
30	sense	S-element	56	2.27373	75	2.75302
30	antisense	S-element	78	3.16697	137	5.02886
18	sense	springer	83	3.36999	69	2.53278
18	antisense	springer	79	3.20758	102	3.74411
19	sense	springer	116	4.70986	113	4.14789
19	antisense	springer	166	6.73997	175	6.42372
20	sense	springer	211	8.56707	223	8.18566
20	antisense	springer	427	17.3372	423	15.5271
21	sense	springer	1015	41.2113	1041	38.212
21	antisense	springer	1206	48.9663	1402	51.4632
22	sense	springer	663	26.9193	696	25.5481
22	antisense	springer	1122	45.5557	1245	45.7002
23	sense	springer	1341	54.4476	1451	53.2618
23	antisense	springer	3036	123.268	3545	130.126
24	sense	springer	3260	132.363	3667	134.605
24	antisense	springer	6018	244.344	6836	250.929
25	sense	springer	4425	179.665	4714	173.037
25	antisense	springer	12437	504.97	13742	504.427
26	sense	springer	5282	214.461	5802	212.974
26	antisense	springer	13994	568.188	15507	569.215
27	sense	springer	3790	153.882	4144	152.114
27	antisense	springer	12164	493.886	13316	488.79
28	sense	springer	2135	86.6858	2424	88.9777
28	antisense	springer	7129	289.453	7860	288.517
29	sense	springer	906	36.7856	1141	41.8827
29	antisense	springer	2257	91.6392	2661	97.6773
30	sense	springer	313	12.7085	437	16.041
30	antisense	springer	498	20.2199	650	23.8595
18	sense	TART-C	5	0.203011	2	0.073414
18	antisense	TART-C	19	0.771442	14	0.513898
19	sense	TART-C	3	0.121807	7	0.256949
19	antisense	TART-C	19	0.771442	19	0.697433
20	sense	TART-C	6	0.243613	9	0.330363
20	antisense	TART-C	9	0.36542	16	0.587312
21	sense	TART-C	29	1.17746	31	1.13792
21	antisense	TART-C	42	1.70529	43	1.5784
22	sense	TART-C	10	0.406022	31	1.13792
22	antisense	TART-C	28	1.13686	36	1.32145
23	sense	TART-C	34	1.38048	62	2.27583
23	antisense	TART-C	68	2.76095	87	3.19351
24	sense	TART-C	63	2.55794	95	3.48716
24	antisense	TART-C	153	6.21214	206	7.56164
25	sense	TART-C	70	2.84216	111	4.07448
25	antisense	TART-C	228	9.25731	366	13.4348
26	sense	TART-C	113	4.58805	144	5.28581
26	antisense	TART-C	192	7.79563	329	12.0766
27	sense	TART-C	142	5.76552	167	6.13007
27	antisense	TART-C	152	6.17154	266	9.76406
28	sense	TART-C	77	3.12637	95	3.48716
28	antisense	TART-C	65	2.63915	131	4.80861
29	sense	TART-C	51	2.07071	57	2.0923
29	antisense	TART-C	11	0.446625	24	0.880968
30	sense	TART-C	4	0.162409	4	0.146828
30	antisense	TART-C	2	0.0812045	4	0.146828
18	sense	TART-A	16	0.649636	18	0.660726
18	antisense	TART-A	14	0.568431	6	0.220242
19	sense	TART-A	36	1.46168	32	1.17462
19	antisense	TART-A	37	1.50228	35	1.28474
20	sense	TART-A	57	2.31433	79	2.89985
20	antisense	TART-A	87	3.53239	100	3.6707
21	sense	TART-A	258	10.4754	286	10.4982
21	antisense	TART-A	292	11.8559	332	12.1867
22	sense	TART-A	118	4.79106	159	5.83641
22	antisense	TART-A	445	18.068	485	17.8029
23	sense	TART-A	328	13.3175	325	11.9298
23	antisense	TART-A	414	16.8093	485	17.8029
24	sense	TART-A	635	25.7824	767	28.1543
24	antisense	TART-A	892	36.2172	1013	37.1842
25	sense	TART-A	1057	42.9166	1135	41.6624
25	antisense	TART-A	1269	51.5242	1311	48.1229
26	sense	TART-A	1260	51.1588	1384	50.8025
26	antisense	TART-A	1424	57.8176	1756	64.4575
27	sense	TART-A	1113	45.1903	1084	39.7904
27	antisense	TART-A	1221	49.5753	1305	47.9026
28	sense	TART-A	580	23.5493	659	24.1899
28	antisense	TART-A	670	27.2035	705	25.8784
29	sense	TART-A	191	7.75503	209	7.67176
29	antisense	TART-A	261	10.5972	287	10.5349
30	sense	TART-A	33	1.33987	53	1.94547
30	antisense	TART-A	45	1.8271	41	1.50499
18	sense	TART-B	13	0.527829	24	0.880968
18	antisense	TART-B	35	1.42108	29	1.0645
19	sense	TART-B	24	0.974454	37	1.35816
19	antisense	TART-B	34	1.38048	68	2.49607
20	sense	TART-B	56	2.27373	64	2.34925
20	antisense	TART-B	48	1.94891	86	3.1568
21	sense	TART-B	177	7.1866	242	8.88309
21	antisense	TART-B	225	9.1355	320	11.7462
22	sense	TART-B	95	3.85721	198	7.26798
22	antisense	TART-B	147	5.96853	239	8.77297
23	sense	TART-B	185	7.51141	471	17.289
23	antisense	TART-B	371	15.0634	708	25.9885
24	sense	TART-B	434	17.6214	956	35.0919
24	antisense	TART-B	848	34.4307	1611	59.1349
25	sense	TART-B	645	26.1884	1352	49.6278
25	antisense	TART-B	1328	53.9198	2693	98.8519
26	sense	TART-B	933	37.8819	1566	57.4831
26	antisense	TART-B	1270	51.5648	2615	95.9888
27	sense	TART-B	619	25.1328	1246	45.7369
27	antisense	TART-B	1105	44.8655	2163	79.3972
28	sense	TART-B	423	17.1747	847	31.0908
28	antisense	TART-B	599	24.3207	1250	45.8837
29	sense	TART-B	199	8.07984	419	15.3802
29	antisense	TART-B	162	6.57756	499	18.3168
30	sense	TART-B	45	1.8271	113	4.14789
30	antisense	TART-B	43	1.7459	104	3.81753
18	sense	Tirant	6	0.243613	7	0.256949
18	antisense	Tirant	73	2.96396	68	2.49607
19	sense	Tirant	0	0	6	0.220242
19	antisense	Tirant	10	0.406022	5	0.183535
20	sense	Tirant	0	0	8	0.293656
20	antisense	Tirant	3	0.121807	3	0.110121
21	sense	Tirant	21	0.852647	10	0.36707
21	antisense	Tirant	11	0.446625	7	0.256949
22	sense	Tirant	68	2.76095	70	2.56949
22	antisense	Tirant	52	2.11132	45	1.65181
23	sense	Tirant	9	0.36542	8	0.293656
23	antisense	Tirant	57	2.31433	55	2.01888
24	sense	Tirant	5	0.203011	6	0.220242
24	antisense	Tirant	20	0.812045	25	0.917675
25	sense	Tirant	16	0.649636	19	0.697433
25	antisense	Tirant	10	0.406022	21	0.770847
26	sense	Tirant	12	0.487227	21	0.770847
26	antisense	Tirant	8	0.324818	22	0.807554
27	sense	Tirant	16	0.649636	20	0.73414
27	antisense	Tirant	5	0.203011	5	0.183535
28	sense	Tirant	2	0.0812045	13	0.477191
28	antisense	Tirant	3	0.121807	3	0.110121
29	sense	Tirant	2	0.0812045	7	0.256949
29	antisense	Tirant	0	0	0	0
30	sense	Tirant	0	0	1	0.036707
30	antisense	Tirant	0	0	0	0
18	sense	flea	47	1.90831	46	1.68852
18	antisense	flea	78	3.16697	77	2.82644
19	sense	flea	84	3.41059	74	2.71632
19	antisense	flea	129	5.23769	118	4.33142
20	sense	flea	146	5.92793	164	6.01995
20	antisense	flea	204	8.28286	205	7.52493
21	sense	flea	895	36.339	938	34.4311
21	antisense	flea	1200	48.7227	1414	51.9037
22	sense	flea	409	16.6063	495	18.17
22	antisense	flea	609	24.7268	782	28.7049
23	sense	flea	996	40.4398	907	33.2932
23	antisense	flea	1977	80.2706	2194	80.5351
24	sense	flea	966	39.2218	1080	39.6435
24	antisense	flea	6760	274.471	7489	274.899
25	sense	flea	1353	54.9348	1486	54.5466
25	antisense	flea	12289	498.961	13725	503.803
26	sense	flea	1473	59.8071	1490	54.6934
26	antisense	flea	11440	464.49	13110	481.229
27	sense	flea	1247	50.631	1301	47.7558
27	antisense	flea	11929	484.344	12723	467.023
28	sense	flea	636	25.823	758	27.8239
28	antisense	flea	5877	238.619	6380	234.191
29	sense	flea	158	6.41515	207	7.59835
29	antisense	flea	1444	58.6296	1815	66.6232
30	sense	flea	26	1.05566	50	1.83535
30	antisense	flea	361	14.6574	503	18.4636
18	sense	opus	538	21.844	497	18.2434
18	antisense	opus	411	16.6875	459	16.8485
19	sense	opus	634	25.7418	695	25.5114
19	antisense	opus	574	23.3057	650	23.8595
20	sense	opus	964	39.1406	1141	41.8827
20	antisense	opus	846	34.3495	1016	37.2943
21	sense	opus	3412	138.535	3451	126.676
21	antisense	opus	4247	172.438	4442	163.052
22	sense	opus	4218	171.26	4374	160.556
22	antisense	opus	5742	233.138	6302	231.327
23	sense	opus	6651	270.045	6620	243
23	antisense	opus	15389	624.828	17091	627.359
24	sense	opus	19476	790.769	19152	703.012
24	antisense	opus	35594	1445.2	40692	1493.68
25	sense	opus	34313	1393.18	32690	1199.95
25	antisense	opus	33491	1359.81	38368	1408.37
26	sense	opus	84715	3439.62	88616	3252.83
26	antisense	opus	49763	2020.49	57135	2097.25
27	sense	opus	27897	1132.68	26471	971.671
27	antisense	opus	41053	1666.84	46064	1690.87
28	sense	opus	16775	681.102	16946	622.037
28	antisense	opus	22612	918.098	26591	976.075
29	sense	opus	5021	203.864	5542	203.43
29	antisense	opus	7543	306.263	9460	347.248
30	sense	opus	1490	60.4973	1679	61.631
30	antisense	opus	3535	143.529	4668	171.348
18	sense	roo	176	7.14599	160	5.87312
18	antisense	roo	2505	101.709	2323	85.2703
19	sense	roo	177	7.1866	168	6.16677
19	antisense	roo	2402	97.5266	2124	77.9656
20	sense	roo	342	13.886	302	11.0855
20	antisense	roo	3242	131.632	3148	115.554
21	sense	roo	2411	97.892	2285	83.8755
21	antisense	roo	8279	336.146	8366	307.091
22	sense	roo	1197	48.6009	1252	45.9571
22	antisense	roo	9688	393.354	9359	343.541
23	sense	roo	2620	106.378	2788	102.339
23	antisense	roo	22850	927.761	23446	860.632
24	sense	roo	7561	306.993	8720	320.085
24	antisense	roo	90888	3690.26	95711	3513.26
25	sense	roo	9492	385.396	10489	385.02
25	antisense	roo	121511	4933.62	126945	4659.77
26	sense	roo	8162	331.395	9214	338.218
26	antisense	roo	129484	5257.34	132331	4857.47
27	sense	roo	7044	286.002	7866	288.737
27	antisense	roo	110709	4495.03	112170	4117.42
28	sense	roo	2469	100.247	2701	99.1456
28	antisense	roo	70833	2875.98	73844	2710.59
29	sense	roo	967	39.2624	1259	46.2141
29	antisense	roo	18428	748.218	22864	839.268
30	sense	roo	302	12.2619	443	16.2612
30	antisense	roo	4755	193.064	6558	240.724
18	sense	blood	47	1.90831	37	1.35816
18	antisense	blood	536	21.7628	533	19.5648
19	sense	blood	64	2.59854	67	2.45937
19	antisense	blood	853	34.6337	756	27.7505
20	sense	blood	147	5.96853	122	4.47825
20	antisense	blood	1050	42.6323	1108	40.6713
21	sense	blood	572	23.2245	673	24.7038
21	antisense	blood	2861	116.163	3074	112.837
22	sense	blood	354	14.3732	348	12.774
22	antisense	blood	3715	150.837	3947	144.882
23	sense	blood	807	32.766	807	29.6225
23	antisense	blood	9694	393.598	10363	380.394
24	sense	blood	1593	64.6794	1715	62.9525
24	antisense	blood	37468	1521.28	40204	1475.77
25	sense	blood	1494	60.6597	1733	63.6132
25	antisense	blood	73087	2967.5	79907	2933.14
26	sense	blood	1416	57.4928	1482	54.3997
26	antisense	blood	109131	4430.96	117196	4301.91
27	sense	blood	1263	51.2806	1325	48.6368
27	antisense	blood	67842	2754.54	71046	2607.88
28	sense	blood	699	28.381	818	30.0263
28	antisense	blood	55977	2272.79	61946	2273.85
29	sense	blood	238	9.66333	275	10.0944
29	antisense	blood	14958	607.328	18621	683.521
30	sense	blood	56	2.27373	67	2.45937
30	antisense	blood	3295	133.784	4338	159.235
18	sense	ZAM	11	0.446625	8	0.293656
18	antisense	ZAM	24	0.974454	20	0.73414
19	sense	ZAM	4	0.162409	9	0.330363
19	antisense	ZAM	33	1.33987	30	1.10121
20	sense	ZAM	12	0.487227	13	0.477191
20	antisense	ZAM	38	1.54288	46	1.68852
21	sense	ZAM	100	4.06022	83	3.04668
21	antisense	ZAM	218	8.85129	221	8.11224
22	sense	ZAM	34	1.38048	26	0.954382
22	antisense	ZAM	266	10.8002	259	9.50711
23	sense	ZAM	28	1.13686	33	1.21133
23	antisense	ZAM	644	26.1478	690	25.3278
24	sense	ZAM	54	2.19252	53	1.94547
24	antisense	ZAM	1506	61.147	1440	52.8581
25	sense	ZAM	120	4.87227	108	3.96435
25	antisense	ZAM	1620	65.7756	1828	67.1004
26	sense	ZAM	173	7.02419	156	5.72629
26	antisense	ZAM	1956	79.418	2123	77.9289
27	sense	ZAM	140	5.68431	152	5.57946
27	antisense	ZAM	2252	91.4362	2459	90.2625
28	sense	ZAM	91	3.6948	90	3.30363
28	antisense	ZAM	746	30.2893	923	33.8805
29	sense	ZAM	21	0.852647	39	1.43157
29	antisense	ZAM	217	8.81069	269	9.87418
30	sense	ZAM	6	0.243613	3	0.110121
30	antisense	ZAM	13	0.527829	32	1.17462
18	sense	GATE	172	6.98358	184	6.75408
18	antisense	GATE	822	33.375	840	30.8339
19	sense	GATE	189	7.67382	222	8.14895
19	antisense	GATE	356	14.4544	398	14.6094
20	sense	GATE	362	14.698	372	13.655
20	antisense	GATE	579	23.5087	607	22.2811
21	sense	GATE	1814	73.6525	2119	77.7821
21	antisense	GATE	3404	138.21	3823	140.331
22	sense	GATE	2436	98.907	2585	94.8876
22	antisense	GATE	7198	292.255	7284	267.374
23	sense	GATE	5453	221.404	6166	226.335
23	antisense	GATE	7926	321.813	9308	341.669
24	sense	GATE	8542	346.824	10045	368.722
24	antisense	GATE	15614	633.963	17468	641.198
25	sense	GATE	10568	429.084	12215	448.376
25	antisense	GATE	27898	1132.72	31569	1158.8
26	sense	GATE	15757	639.769	18682	685.76
26	antisense	GATE	19524	792.718	22919	841.287
27	sense	GATE	10832	439.803	12362	453.772
27	antisense	GATE	12564	510.126	14900	546.934
28	sense	GATE	5977	242.68	7081	259.922
28	antisense	GATE	12426	504.523	14465	530.967
29	sense	GATE	1443	58.589	2002	73.4874
29	antisense	GATE	3306	134.231	4636	170.174
30	sense	GATE	591	23.9959	819	30.063
30	antisense	GATE	1132	45.9617	1649	60.5298
18	sense	X-element	138	5.60311	131	4.80861
18	antisense	X-element	338	13.7236	312	11.4526
19	sense	X-element	172	6.98358	150	5.50605
19	antisense	X-element	304	12.3431	301	11.0488
20	sense	X-element	303	12.3025	335	12.2968
20	antisense	X-element	465	18.88	476	17.4725
21	sense	X-element	739	30.0051	789	28.9618
21	antisense	X-element	2030	82.4225	2288	83.9856
22	sense	X-element	914	37.1104	952	34.945
22	antisense	X-element	2934	119.127	3017	110.745
23	sense	X-element	2424	98.4198	2609	95.7685
23	antisense	X-element	7028	285.353	7294	267.741
24	sense	X-element	5773	234.397	6377	234.08
24	antisense	X-element	11316	459.455	12354	453.478
25	sense	X-element	8418	341.79	9202	337.778
25	antisense	X-element	27555	1118.79	30683	1126.28
26	sense	X-element	6985	283.607	7564	277.652
26	antisense	X-element	20310	824.631	21290	781.492
27	sense	X-element	5632	228.672	6077	223.068
27	antisense	X-element	19065	774.082	20350	746.987
28	sense	X-element	3075	124.852	3356	123.189
28	antisense	X-element	8247	334.847	9438	346.441
29	sense	X-element	1137	46.1647	1375	50.4721
29	antisense	X-element	2967	120.467	3782	138.826
30	sense	X-element	301	12.2213	377	13.8385
30	antisense	X-element	800	32.4818	1124	41.2586
18	sense	Transpac	15	0.609034	14	0.513898
18	antisense	Transpac	36	1.46168	26	0.954382
19	sense	Transpac	26	1.05566	24	0.880968
19	antisense	Transpac	32	1.29927	53	1.94547
20	sense	Transpac	35	1.42108	32	1.17462
20	antisense	Transpac	27	1.09626	29	1.0645
21	sense	Transpac	50	2.03011	62	2.27583
21	antisense	Transpac	131	5.31889	151	5.54275
22	sense	Transpac	56	2.27373	85	3.12009
22	antisense	Transpac	139	5.64371	138	5.06556
23	sense	Transpac	257	10.4348	245	8.99321
23	antisense	Transpac	386	15.6725	497	18.2434
24	sense	Transpac	369	14.9822	430	15.784
24	antisense	Transpac	1571	63.7861	1697	62.2917
25	sense	Transpac	705	28.6246	721	26.4657
25	antisense	Transpac	3437	139.55	4085	149.948
26	sense	Transpac	771	31.3043	777	28.5213
26	antisense	Transpac	3761	152.705	4473	164.19
27	sense	Transpac	598	24.2801	642	23.5659
27	antisense	Transpac	1843	74.8299	2035	74.6987
28	sense	Transpac	313	12.7085	346	12.7006
28	antisense	Transpac	4967	201.671	5669	208.092
29	sense	Transpac	118	4.79106	132	4.84532
29	antisense	Transpac	1439	58.4266	1912	70.1838
30	sense	Transpac	18	0.73084	43	1.5784
30	antisense	Transpac	497	20.1793	840	30.8339
18	sense	Circe	89	3.6136	94	3.45046
18	antisense	Circe	78	3.16697	84	3.08339
19	sense	Circe	153	6.21214	140	5.13898
19	antisense	Circe	92	3.73541	124	4.55167
20	sense	Circe	212	8.60767	297	10.902
20	antisense	Circe	190	7.71442	205	7.52493
21	sense	Circe	793	32.1976	902	33.1097
21	antisense	Circe	1049	42.5917	1364	50.0683
22	sense	Circe	1101	44.7031	1144	41.9928
22	antisense	Circe	4933	200.291	5312	194.987
23	sense	Circe	2497	101.384	2681	98.4114
23	antisense	Circe	3351	136.058	4015	147.379
24	sense	Circe	4553	184.862	5179	190.105
24	antisense	Circe	5242	212.837	6225	228.501
25	sense	Circe	7575	307.562	9299	341.338
25	antisense	Circe	10147	411.991	11217	411.742
26	sense	Circe	8283	336.308	9640	353.855
26	antisense	Circe	20698	840.385	22433	823.448
27	sense	Circe	9105	369.683	10794	396.215
27	antisense	Circe	8940	362.984	10770	395.334
28	sense	Circe	3330	135.205	3928	144.185
28	antisense	Circe	4939	200.534	6257	229.676
29	sense	Circe	1325	53.798	1847	67.7978
29	antisense	Circe	1449	58.8326	1941	71.2483
30	sense	Circe	321	13.0333	467	17.1422
30	antisense	Circe	376	15.2664	599	21.9875
18	sense	Rt1a	198	8.03924	189	6.93762
18	antisense	Rt1a	267	10.8408	301	11.0488
19	sense	Rt1a	323	13.1145	313	11.4893
19	antisense	Rt1a	298	12.0995	348	12.774
20	sense	Rt1a	503	20.4229	527	19.3446
20	antisense	Rt1a	599	24.3207	646	23.7127
21	sense	Rt1a	1940	78.7683	2163	79.3972
21	antisense	Rt1a	2316	94.0348	2662	97.714
22	sense	Rt1a	2096	85.1023	2362	86.7019
22	antisense	Rt1a	4138	168.012	4752	174.432
23	sense	Rt1a	7149	290.265	7586	278.459
23	antisense	Rt1a	8506	345.363	9646	354.076
24	sense	Rt1a	5546	225.18	5956	218.627
24	antisense	Rt1a	10236	415.604	12163	446.467
25	sense	Rt1a	7165	290.915	8045	295.308
25	antisense	Rt1a	12422	504.361	15423	566.132
26	sense	Rt1a	4041	164.074	4679	171.752
26	antisense	Rt1a	14089	572.045	15838	581.365
27	sense	Rt1a	4078	165.576	4539	166.613
27	antisense	Rt1a	11743	476.792	13491	495.214
28	sense	Rt1a	2365	96.0243	2711	99.5126
28	antisense	Rt1a	5247	213.04	6202	227.657
29	sense	Rt1a	1106	44.9061	1260	46.2508
29	antisense	Rt1a	1957	79.4586	2287	83.9489
30	sense	Rt1a	253	10.2724	315	11.5627
30	antisense	Rt1a	788	31.9946	980	35.9728
18	sense	Rt1b	283	11.4904	244	8.9565
18	antisense	Rt1b	519	21.0726	556	20.4091
19	sense	Rt1b	336	13.6424	358	13.1411
19	antisense	Rt1b	797	32.36	833	30.5769
20	sense	Rt1b	613	24.8892	650	23.8595
20	antisense	Rt1b	2296	93.2227	2545	93.4193
21	sense	Rt1b	2131	86.5234	2243	82.3338
21	antisense	Rt1b	3339	135.571	3838	140.881
22	sense	Rt1b	3378	137.154	3538	129.869
22	antisense	Rt1b	7619	309.348	8379	307.568
23	sense	Rt1b	8226	333.994	9085	333.483
23	antisense	Rt1b	14356	582.886	16632	610.511
24	sense	Rt1b	9175	372.526	10202	374.485
24	antisense	Rt1b	21315	865.437	24189	887.905
25	sense	Rt1b	23105	938.115	25453	934.303
25	antisense	Rt1b	43457	1764.45	49699	1824.3
26	sense	Rt1b	13323	540.944	14890	546.567
26	antisense	Rt1b	51771	2102.02	59123	2170.23
27	sense	Rt1b	10884	441.915	12224	448.706
27	antisense	Rt1b	23238	943.515	26803	983.857
28	sense	Rt1b	4894	198.707	5438	199.613
28	antisense	Rt1b	17672	717.523	21287	781.382
29	sense	Rt1b	2128	86.4016	2525	92.6851
29	antisense	Rt1b	7580	307.765	9372	344.018
30	sense	Rt1b	589	23.9147	792	29.0719
30	antisense	Rt1b	2773	112.59	3758	137.945
18	sense	Quasimodo	26	1.05566	38	1.39487
18	antisense	Quasimodo	203	8.24225	152	5.57946
19	sense	Quasimodo	61	2.47674	56	2.05559
19	antisense	Quasimodo	178	7.2272	143	5.2491
20	sense	Quasimodo	57	2.31433	64	2.34925
20	antisense	Quasimodo	242	9.82574	252	9.25016
21	sense	Quasimodo	257	10.4348	222	8.14895
21	antisense	Quasimodo	1149	46.652	1196	43.9016
22	sense	Quasimodo	262	10.6378	230	8.44261
22	antisense	Quasimodo	3125	126.882	3240	118.931
23	sense	Quasimodo	844	34.2683	760	27.8973
23	antisense	Quasimodo	4624	187.745	5121	187.976
24	sense	Quasimodo	1728	70.1607	1724	63.2828
24	antisense	Quasimodo	16532	671.236	17985	660.175
25	sense	Quasimodo	2107	85.5489	2654	97.4203
25	antisense	Quasimodo	8818	358.031	9609	352.717
26	sense	Quasimodo	2030	82.4225	2154	79.0668
26	antisense	Quasimodo	9673	392.745	10555	387.442
27	sense	Quasimodo	1444	58.6296	1570	57.63
27	antisense	Quasimodo	9997	405.901	10512	385.864
28	sense	Quasimodo	665	27.0005	787	28.8884
28	antisense	Quasimodo	5191	210.766	5667	208.018
29	sense	Quasimodo	140	5.68431	201	7.3781
29	antisense	Quasimodo	978	39.709	1241	45.5534
30	sense	Quasimodo	61	2.47674	50	1.83535
30	antisense	Quasimodo	468	19.0018	494	18.1332
18	sense	HMS-Beagle	63	2.55794	82	3.00997
18	antisense	HMS-Beagle	102	4.14143	164	6.01995
19	sense	HMS-Beagle	102	4.14143	113	4.14789
19	antisense	HMS-Beagle	279	11.328	293	10.7551
20	sense	HMS-Beagle	157	6.37455	154	5.65288
20	antisense	HMS-Beagle	166	6.73997	186	6.8275
21	sense	HMS-Beagle	426	17.2966	431	15.8207
21	antisense	HMS-Beagle	673	27.3253	680	24.9607
22	sense	HMS-Beagle	878	35.6488	973	35.7159
22	antisense	HMS-Beagle	989	40.1556	1042	38.2487
23	sense	HMS-Beagle	2451	99.5161	2715	99.6595
23	antisense	HMS-Beagle	2502	101.587	3122	114.599
24	sense	HMS-Beagle	4675	189.815	4717	173.147
24	antisense	HMS-Beagle	4264	173.128	4484	164.594
25	sense	HMS-Beagle	9177	372.607	9423	345.89
25	antisense	HMS-Beagle	8404	341.221	8562	314.285
26	sense	HMS-Beagle	9489	385.275	9584	351.8
26	antisense	HMS-Beagle	9538	387.264	10047	368.795
27	sense	HMS-Beagle	8675	352.224	8439	309.77
27	antisense	HMS-Beagle	5663	229.93	6162	226.188
28	sense	HMS-Beagle	4057	164.723	4148	152.261
28	antisense	HMS-Beagle	3244	131.714	3918	143.818
29	sense	HMS-Beagle	1923	78.0781	2233	81.9667
29	antisense	HMS-Beagle	866	35.1615	1072	39.3499
30	sense	HMS-Beagle	298	12.0995	447	16.408
30	antisense	HMS-Beagle	222	9.0137	364	13.3613
18	sense	diver	67	2.72035	73	2.67961
18	antisense	diver	26	1.05566	28	1.0278
19	sense	diver	103	4.18203	106	3.89094
19	antisense	diver	35	1.42108	27	0.991089
20	sense	diver	118	4.79106	128	4.69849
20	antisense	diver	66	2.67975	81	2.97327
21	sense	diver	236	9.58213	251	9.21345
21	antisense	diver	442	17.9462	405	14.8663
22	sense	diver	308	12.5055	364	13.3613
22	antisense	diver	547	22.2094	627	23.0153
23	sense	diver	831	33.7405	897	32.9262
23	antisense	diver	1234	50.1032	1316	48.3064
24	sense	diver	1313	53.3107	1363	50.0316
24	antisense	diver	2636	107.027	2693	98.8519
25	sense	diver	2651	107.637	2852	104.688
25	antisense	diver	5771	234.315	6282	230.593
26	sense	diver	2952	119.858	3163	116.104
26	antisense	diver	6099	247.633	6426	235.879
27	sense	diver	2744	111.413	2789	102.376
27	antisense	diver	3540	143.732	3849	141.285
28	sense	diver	1327	53.8792	1410	51.7568
28	antisense	diver	1535	62.3244	1733	63.6132
29	sense	diver	464	18.8394	507	18.6104
29	antisense	diver	594	24.1177	763	28.0074
30	sense	diver	111	4.50685	139	5.10227
30	antisense	diver	120	4.87227	137	5.02886
18	sense	Tabor	9	0.36542	22	0.807554
18	antisense	Tabor	63	2.55794	59	2.16571
19	sense	Tabor	15	0.609034	18	0.660726
19	antisense	Tabor	85	3.45119	107	3.92765
20	sense	Tabor	37	1.50228	21	0.770847
20	antisense	Tabor	122	4.95347	138	5.06556
21	sense	Tabor	497	20.1793	440	16.1511
21	antisense	Tabor	957	38.8563	1065	39.0929
22	sense	Tabor	114	4.62865	137	5.02886
22	antisense	Tabor	621	25.214	592	21.7305
23	sense	Tabor	47	1.90831	63	2.31254
23	antisense	Tabor	1213	49.2505	1129	41.4422
24	sense	Tabor	132	5.3595	109	4.00106
24	antisense	Tabor	5408	219.577	5778	212.093
25	sense	Tabor	201	8.16105	189	6.93762
25	antisense	Tabor	9140	371.104	9955	365.418
26	sense	Tabor	237	9.62273	204	7.48822
26	antisense	Tabor	12040	488.851	12603	462.618
27	sense	Tabor	122	4.95347	126	4.62508
27	antisense	Tabor	12104	491.449	12562	461.113
28	sense	Tabor	55	2.23312	60	2.20242
28	antisense	Tabor	5472	222.175	5972	219.214
29	sense	Tabor	24	0.974454	30	1.10121
29	antisense	Tabor	1599	64.923	1931	70.8812
30	sense	Tabor	2	0.0812045	1	0.036707
30	antisense	Tabor	373	15.1446	515	18.9041
18	sense	Stalker	482	19.5703	426	15.6372
18	antisense	Stalker	615	24.9704	491	18.0231
19	sense	Stalker	1237	50.225	1469	53.9226
19	antisense	Stalker	853	34.6337	733	26.9062
20	sense	Stalker	1922	78.0375	1985	72.8634
20	antisense	Stalker	1725	70.0389	1692	62.1082
21	sense	Stalker	21686	880.5	22453	824.182
21	antisense	Stalker	25651	1041.49	26936	988.739
22	sense	Stalker	2841	115.351	3009	110.451
22	antisense	Stalker	6058	245.968	6753	247.882
23	sense	Stalker	1647	66.8719	1785	65.522
23	antisense	Stalker	4930	200.169	5194	190.656
24	sense	Stalker	1595	64.7606	1789	65.6688
24	antisense	Stalker	13393	543.786	14528	533.279
25	sense	Stalker	2424	98.4198	2786	102.266
25	antisense	Stalker	26050	1057.69	28453	1044.42
26	sense	Stalker	2567	104.226	2955	108.469
26	antisense	Stalker	39779	1615.12	42565	1562.43
27	sense	Stalker	2112	85.7519	2328	85.4539
27	antisense	Stalker	32487	1319.04	34551	1268.26
28	sense	Stalker	1072	43.5256	1225	44.9661
28	antisense	Stalker	15093	612.81	16638	610.731
29	sense	Stalker	488	19.8139	639	23.4558
29	antisense	Stalker	5651	229.443	6960	255.481
30	sense	Stalker	59	2.39553	110	4.03777
30	antisense	Stalker	691	28.0561	1022	37.5145
18	sense	INE-1	17	0.690238	16	0.587312
18	antisense	INE-1	19	0.771442	4	0.146828
19	sense	INE-1	17	0.690238	27	0.991089
19	antisense	INE-1	9	0.36542	6	0.220242
20	sense	INE-1	7	0.284216	18	0.660726
20	antisense	INE-1	17	0.690238	20	0.73414
21	sense	INE-1	165	6.69937	182	6.68067
21	antisense	INE-1	155	6.29335	206	7.56164
22	sense	INE-1	322	13.0739	307	11.269
22	antisense	INE-1	136	5.5219	164	6.01995
23	sense	INE-1	489	19.8545	554	20.3357
23	antisense	INE-1	531	21.5598	616	22.6115
24	sense	INE-1	1737	70.5261	1732	63.5765
24	antisense	INE-1	939	38.1255	1082	39.717
25	sense	INE-1	762	30.9389	788	28.9251
25	antisense	INE-1	853	34.6337	1113	40.8549
26	sense	INE-1	1015	41.2113	1240	45.5167
26	antisense	INE-1	706	28.6652	739	27.1265
27	sense	INE-1	332	13.4799	362	13.2879
27	antisense	INE-1	495	20.0981	483	17.7295
28	sense	INE-1	139	5.64371	200	7.3414
28	antisense	INE-1	69	2.80155	103	3.78082
29	sense	INE-1	50	2.03011	72	2.6429
29	antisense	INE-1	48	1.94891	74	2.71632
30	sense	INE-1	10	0.406022	17	0.624019
30	antisense	INE-1	0	0	3	0.110121
18	sense	gtwin	17	0.690238	13	0.477191
18	antisense	gtwin	59	2.39553	26	0.954382
19	sense	gtwin	22	0.893249	19	0.697433
19	antisense	gtwin	30	1.21807	32	1.17462
20	sense	gtwin	33	1.33987	33	1.21133
20	antisense	gtwin	74	3.00457	73	2.67961
21	sense	gtwin	371	15.0634	338	12.407
21	antisense	gtwin	587	23.8335	646	23.7127
22	sense	gtwin	82	3.32938	109	4.00106
22	antisense	gtwin	455	18.474	489	17.9497
23	sense	gtwin	98	3.97902	122	4.47825
23	antisense	gtwin	779	31.6291	807	29.6225
24	sense	gtwin	165	6.69937	182	6.68067
24	antisense	gtwin	2695	109.423	2877	105.606
25	sense	gtwin	348	14.1296	303	11.1222
25	antisense	gtwin	4394	178.406	4583	168.228
26	sense	gtwin	339	13.7642	336	12.3335
26	antisense	gtwin	6667	270.695	6964	255.627
27	sense	gtwin	242	9.82574	242	8.88309
27	antisense	gtwin	6574	266.919	7287	267.484
28	sense	gtwin	212	8.60767	177	6.49714
28	antisense	gtwin	3043	123.553	3274	120.179
29	sense	gtwin	52	2.11132	65	2.38595
29	antisense	gtwin	1076	43.688	1373	50.3987
30	sense	gtwin	9	0.36542	22	0.807554
30	antisense	gtwin	249	10.11	287	10.5349
18	sense	gypsy2	21	0.852647	17	0.624019
18	antisense	gypsy2	56	2.27373	50	1.83535
19	sense	gypsy2	54	2.19252	33	1.21133
19	antisense	gypsy2	59	2.39553	90	3.30363
20	sense	gypsy2	66	2.67975	56	2.05559
20	antisense	gypsy2	123	4.99407	121	4.44154
21	sense	gypsy2	236	9.58213	235	8.62614
21	antisense	gypsy2	711	28.8682	782	28.7049
22	sense	gypsy2	270	10.9626	296	10.8653
22	antisense	gypsy2	1684	68.3742	1809	66.4029
23	sense	gypsy2	745	30.2487	823	30.2098
23	antisense	gypsy2	3311	134.434	3742	137.358
24	sense	gypsy2	1077	43.7286	1188	43.6079
24	antisense	gypsy2	5095	206.868	6087	223.435
25	sense	gypsy2	1393	56.5589	1656	60.7868
25	antisense	gypsy2	10039	407.606	11118	408.108
26	sense	gypsy2	1604	65.126	1691	62.0715
26	antisense	gypsy2	9840	399.526	11422	419.267
27	sense	gypsy2	1382	56.1123	1378	50.5822
27	antisense	gypsy2	9079	368.628	10389	381.349
28	sense	gypsy2	652	26.4727	772	28.3378
28	antisense	gypsy2	3928	159.486	4824	177.074
29	sense	gypsy2	239	9.70393	326	11.9665
29	antisense	gypsy2	1837	74.5863	2454	90.0789
30	sense	gypsy2	59	2.39553	85	3.12009
30	antisense	gypsy2	358	14.5356	518	19.0142
18	sense	accord	29	1.17746	32	1.17462
18	antisense	accord	22	0.893249	19	0.697433
19	sense	accord	25	1.01506	27	0.991089
19	antisense	accord	41	1.66469	21	0.770847
20	sense	accord	72	2.92336	76	2.78973
20	antisense	accord	62	2.51734	57	2.0923
21	sense	accord	189	7.67382	224	8.22236
21	antisense	accord	180	7.3084	212	7.78188
22	sense	accord	294	11.9371	274	10.0577
22	antisense	accord	311	12.6273	305	11.1956
23	sense	accord	769	31.2231	914	33.5502
23	antisense	accord	554	22.4936	644	23.6393
24	sense	accord	2017	81.8947	2139	78.5162
24	antisense	accord	2803	113.808	2896	106.303
25	sense	accord	3290	133.581	3466	127.226
25	antisense	accord	4473	181.614	4997	183.425
26	sense	accord	1734	70.4043	1963	72.0558
26	antisense	accord	3881	157.577	4140	151.967
27	sense	accord	2476	100.531	2536	93.0889
27	antisense	accord	2350	95.4153	2504	91.9143
28	sense	accord	1353	54.9348	1510	55.4275
28	antisense	accord	765	31.0607	981	36.0096
29	sense	accord	326	13.2363	446	16.3713
29	antisense	accord	200	8.12045	321	11.7829
30	sense	accord	70	2.84216	95	3.48716
30	antisense	accord	28	1.13686	50	1.83535
18	sense	1360	119	4.83167	121	4.44154
18	antisense	1360	151	6.13094	125	4.58837
19	sense	1360	163	6.61816	131	4.80861
19	antisense	1360	192	7.79563	183	6.71738
20	sense	1360	248	10.0694	282	10.3514
20	antisense	1360	405	16.4439	401	14.7195
21	sense	1360	1433	58.183	1613	59.2084
21	antisense	1360	1537	62.4056	1599	58.6945
22	sense	1360	1440	58.4672	1504	55.2073
22	antisense	1360	2381	96.6739	2391	87.7664
23	sense	1360	2095	85.0617	2145	78.7365
23	antisense	1360	2965	120.386	3205	117.646
24	sense	1360	5691	231.067	7221	265.061
24	antisense	1360	9694	393.598	11317	415.413
25	sense	1360	5033	204.351	5291	194.217
25	antisense	1360	11907	483.451	11753	431.417
26	sense	1360	22899	929.751	24866	912.756
26	antisense	1360	13061	530.306	13080	480.127
27	sense	1360	4252	172.641	4335	159.125
27	antisense	1360	10213	414.671	9848	361.49
28	sense	1360	1478	60.0101	1596	58.5843
28	antisense	1360	5250	213.162	5720	209.964
29	sense	1360	650	26.3915	806	29.5858
29	antisense	1360	1598	64.8824	1968	72.2393
30	sense	1360	100	4.06022	156	5.72629
30	antisense	1360	371	15.0634	492	18.0598
18	sense	gypsy3	41	1.66469	29	1.0645
18	antisense	gypsy3	32	1.29927	51	1.87206
19	sense	gypsy3	35	1.42108	35	1.28474
19	antisense	gypsy3	83	3.36999	90	3.30363
20	sense	gypsy3	74	3.00457	56	2.05559
20	antisense	gypsy3	144	5.84672	160	5.87312
21	sense	gypsy3	319	12.9521	383	14.0588
21	antisense	gypsy3	911	36.9886	975	35.7893
22	sense	gypsy3	373	15.1446	394	14.4626
22	antisense	gypsy3	1231	49.9814	1337	49.0772
23	sense	gypsy3	445	18.068	481	17.6561
23	antisense	gypsy3	2938	119.289	3373	123.813
24	sense	gypsy3	804	32.6442	826	30.32
24	antisense	gypsy3	5403	219.374	5876	215.69
25	sense	gypsy3	1299	52.7423	1242	45.5901
25	antisense	gypsy3	5365	217.831	5897	216.461
26	sense	gypsy3	1684	68.3742	1628	59.759
26	antisense	gypsy3	8331	338.257	9134	335.282
27	sense	gypsy3	633	25.7012	668	24.5203
27	antisense	gypsy3	7220	293.148	7943	291.564
28	sense	gypsy3	375	15.2258	414	15.1967
28	antisense	gypsy3	3527	143.204	4163	152.811
29	sense	gypsy3	126	5.11588	168	6.16677
29	antisense	gypsy3	1177	47.7888	1656	60.7868
30	sense	gypsy3	27	1.09626	39	1.43157
30	antisense	gypsy3	329	13.3581	424	15.5638
18	sense	invader1	182	7.38961	176	6.46043
18	antisense	invader1	100	4.06022	105	3.85423
19	sense	invader1	382	15.5101	320	11.7462
19	antisense	invader1	157	6.37455	176	6.46043
20	sense	invader1	600	24.3613	773	28.3745
20	antisense	invader1	224	9.0949	249	9.14004
21	sense	invader1	2350	95.4153	3032	111.296
21	antisense	invader1	1059	42.9978	1221	44.8192
22	sense	invader1	1725	70.0389	2009	73.7443
22	antisense	invader1	1055	42.8354	1105	40.5612
23	sense	invader1	3479	141.255	4086	149.985
23	antisense	invader1	1578	64.0703	1844	67.6877
24	sense	invader1	13508	548.455	15884	583.054
24	antisense	invader1	4285	173.981	4989	183.131
25	sense	invader1	14043	570.177	17402	638.775
25	antisense	invader1	7275	295.381	8208	301.291
26	sense	invader1	17050	692.268	20053	736.085
26	antisense	invader1	9398	381.58	10683	392.141
27	sense	invader1	17028	691.375	19514	716.3
27	antisense	invader1	6727	273.131	8006	293.876
28	sense	invader1	8950	363.39	11210	411.485
28	antisense	invader1	3350	136.017	4296	157.693
29	sense	invader1	2579	104.713	3543	130.053
29	antisense	invader1	1065	43.2414	1479	54.2896
30	sense	invader1	376	15.2664	658	24.1532
30	antisense	invader1	359	14.5762	563	20.666
18	sense	invader2	27	1.09626	21	0.770847
18	antisense	invader2	33	1.33987	49	1.79864
19	sense	invader2	33	1.33987	29	1.0645
19	antisense	invader2	53	2.15192	46	1.68852
20	sense	invader2	81	3.28878	58	2.12901
20	antisense	invader2	134	5.4407	160	5.87312
21	sense	invader2	230	9.33851	236	8.66285
21	antisense	invader2	335	13.6017	383	14.0588
22	sense	invader2	360	14.6168	323	11.8564
22	antisense	invader2	448	18.1898	495	18.17
23	sense	invader2	605	24.5644	747	27.4201
23	antisense	invader2	876	35.5676	1049	38.5056
24	sense	invader2	2576	104.591	2438	89.4916
24	antisense	invader2	2320	94.1972	2608	95.7318
25	sense	invader2	2457	99.7597	2691	98.7785
25	antisense	invader2	2544	103.292	2965	108.836
26	sense	invader2	2152	87.376	2343	86.0045
26	antisense	invader2	3450	140.078	3607	132.402
27	sense	invader2	2100	85.2647	2369	86.9588
27	antisense	invader2	9153	371.632	9209	338.035
28	sense	invader2	1571	63.7861	1694	62.1816
28	antisense	invader2	1785	72.475	2005	73.5975
29	sense	invader2	313	12.7085	373	13.6917
29	antisense	invader2	483	19.6109	738	27.0898
30	sense	invader2	37	1.50228	74	2.71632
30	antisense	invader2	46	1.8677	118	4.33142
18	sense	invader3	18	0.73084	28	1.0278
18	antisense	invader3	33	1.33987	36	1.32145
19	sense	invader3	40	1.62409	25	0.917675
19	antisense	invader3	45	1.8271	44	1.61511
20	sense	invader3	62	2.51734	87	3.19351
20	antisense	invader3	72	2.92336	93	3.41375
21	sense	invader3	206	8.36406	226	8.29578
21	antisense	invader3	454	18.4334	493	18.0965
22	sense	invader3	195	7.91744	194	7.12115
22	antisense	invader3	441	17.9056	390	14.3157
23	sense	invader3	323	13.1145	402	14.7562
23	antisense	invader3	1066	43.282	1125	41.2954
24	sense	invader3	609	24.7268	582	21.3635
24	antisense	invader3	2803	113.808	2859	104.945
25	sense	invader3	1395	56.6401	1638	60.126
25	antisense	invader3	3737	151.731	3736	137.137
26	sense	invader3	1436	58.3048	1389	50.986
26	antisense	invader3	4980	202.199	4690	172.156
27	sense	invader3	1154	46.855	1229	45.1129
27	antisense	invader3	3246	131.795	3338	122.528
28	sense	invader3	409	16.6063	582	21.3635
28	antisense	invader3	2392	97.1205	2423	88.941
29	sense	invader3	171	6.94298	276	10.1311
29	antisense	invader3	1187	48.1949	1454	53.372
30	sense	invader3	18	0.73084	40	1.46828
30	antisense	invader3	135	5.4813	138	5.06556
18	sense	G2	227	9.21671	226	8.29578
18	antisense	G2	243	9.86634	259	9.50711
19	sense	G2	236	9.58213	211	7.74517
19	antisense	G2	360	14.6168	338	12.407
20	sense	G2	593	24.0771	522	19.161
20	antisense	G2	553	22.453	634	23.2722
21	sense	G2	1266	51.4024	1320	48.4532
21	antisense	G2	1893	76.86	2073	76.0936
22	sense	G2	1836	74.5457	2074	76.1303
22	antisense	G2	2854	115.879	3184	116.875
23	sense	G2	3146	127.735	3422	125.611
23	antisense	G2	6660	270.411	7528	276.33
24	sense	G2	5398	219.171	5559	204.054
24	antisense	G2	13267	538.67	15326	562.571
25	sense	G2	8499	345.078	8902	326.766
25	antisense	G2	27084	1099.67	30591	1122.9
26	sense	G2	7443	302.202	7723	283.488
26	antisense	G2	35054	1423.27	38424	1410.43
27	sense	G2	6565	266.554	6494	238.375
27	antisense	G2	30260	1228.62	32369	1188.17
28	sense	G2	4246	172.397	4391	161.18
28	antisense	G2	14408	584.997	16979	623.248
29	sense	G2	2088	84.7775	2328	85.4539
29	antisense	G2	6034	244.994	7179	263.519
30	sense	G2	470	19.0831	731	26.8328
30	antisense	G2	689	27.9749	901	33.073
18	sense	Cr1a	135	5.4813	127	4.66179
18	antisense	Cr1a	174	7.06479	189	6.93762
19	sense	Cr1a	143	5.80612	132	4.84532
19	antisense	Cr1a	242	9.82574	211	7.74517
20	sense	Cr1a	277	11.2468	292	10.7184
20	antisense	Cr1a	338	13.7236	374	13.7284
21	sense	Cr1a	1509	61.2688	1716	62.9892
21	antisense	Cr1a	2247	91.2332	2423	88.941
22	sense	Cr1a	2060	83.6406	2254	82.7375
22	antisense	Cr1a	3152	127.978	3521	129.245
23	sense	Cr1a	3488	141.621	3804	139.633
23	antisense	Cr1a	4109	166.835	4445	163.163
24	sense	Cr1a	5583	226.682	6399	234.888
24	antisense	Cr1a	7097	288.154	7455	273.651
25	sense	Cr1a	9598	389.7	10665	391.48
25	antisense	Cr1a	14700	596.853	15621	573.4
26	sense	Cr1a	10719	435.215	12059	442.65
26	antisense	Cr1a	15578	632.502	16696	612.86
27	sense	Cr1a	8150	330.908	8997	330.253
27	antisense	Cr1a	15037	610.536	15766	578.722
28	sense	Cr1a	4241	172.194	4552	167.09
28	antisense	Cr1a	8130	330.096	8819	323.719
29	sense	Cr1a	1056	42.876	1335	49.0038
29	antisense	Cr1a	3847	156.197	5107	187.463
30	sense	Cr1a	253	10.2724	431	15.8207
30	antisense	Cr1a	873	35.4458	1060	38.9094
18	sense	Tc1	4	0.162409	2	0.073414
18	antisense	Tc1	2	0.0812045	2	0.073414
19	sense	Tc1	6	0.243613	1	0.036707
19	antisense	Tc1	1	0.0406022	3	0.110121
20	sense	Tc1	10	0.406022	10	0.36707
20	antisense	Tc1	7	0.284216	2	0.073414
21	sense	Tc1	17	0.690238	16	0.587312
21	antisense	Tc1	9	0.36542	17	0.624019
22	sense	Tc1	15	0.609034	25	0.917675
22	antisense	Tc1	17	0.690238	26	0.954382
23	sense	Tc1	21	0.852647	34	1.24804
23	antisense	Tc1	29	1.17746	36	1.32145
24	sense	Tc1	32	1.29927	22	0.807554
24	antisense	Tc1	54	2.19252	52	1.90876
25	sense	Tc1	65	2.63915	64	2.34925
25	antisense	Tc1	125	5.07528	137	5.02886
26	sense	Tc1	77	3.12637	77	2.82644
26	antisense	Tc1	70	2.84216	77	2.82644
27	sense	Tc1	53	2.15192	65	2.38595
27	antisense	Tc1	66	2.67975	89	3.26692
28	sense	Tc1	25	1.01506	22	0.807554
28	antisense	Tc1	31	1.25867	31	1.13792
29	sense	Tc1	8	0.324818	12	0.440484
29	antisense	Tc1	6	0.243613	19	0.697433
30	sense	Tc1	0	0	0	0
30	antisense	Tc1	5	0.203011	5	0.183535
18	sense	Doc2-element	25	1.01506	15	0.550605
18	antisense	Doc2-element	44	1.7865	42	1.54169
19	sense	Doc2-element	32	1.29927	23	0.844261
19	antisense	Doc2-element	42	1.70529	39	1.43157
20	sense	Doc2-element	91	3.6948	86	3.1568
20	antisense	Doc2-element	102	4.14143	92	3.37704
21	sense	Doc2-element	202	8.20165	262	9.61723
21	antisense	Doc2-element	397	16.1191	420	15.4169
22	sense	Doc2-element	233	9.46032	274	10.0577
22	antisense	Doc2-element	525	21.3162	512	18.794
23	sense	Doc2-element	641	26.026	679	24.924
23	antisense	Doc2-element	1034	41.9827	1200	44.0484
24	sense	Doc2-element	762	30.9389	807	29.6225
24	antisense	Doc2-element	2544	103.292	2739	100.54
25	sense	Doc2-element	1766	71.7035	2057	75.5063
25	antisense	Doc2-element	5888	239.066	6312	231.694
26	sense	Doc2-element	1339	54.3664	1402	51.4632
26	antisense	Doc2-element	5502	223.393	5925	217.489
27	sense	Doc2-element	1307	53.0671	1536	56.3819
27	antisense	Doc2-element	2769	112.428	3077	112.947
28	sense	Doc2-element	795	32.2788	922	33.8438
28	antisense	Doc2-element	1727	70.1201	2021	74.1848
29	sense	Doc2-element	456	18.5146	616	22.6115
29	antisense	Doc2-element	560	22.7373	656	24.0798
30	sense	Doc2-element	59	2.39553	105	3.85423
30	antisense	Doc2-element	97	3.93842	139	5.10227
18	sense	Doc3-element	59	2.39553	62	2.27583
18	antisense	Doc3-element	82	3.32938	96	3.52387
19	sense	Doc3-element	86	3.49179	98	3.59728
19	antisense	Doc3-element	97	3.93842	108	3.96435
20	sense	Doc3-element	156	6.33395	190	6.97433
20	antisense	Doc3-element	231	9.37912	227	8.33249
21	sense	Doc3-element	664	26.9599	709	26.0253
21	antisense	Doc3-element	596	24.1989	648	23.7861
22	sense	Doc3-element	837	33.9841	916	33.6236
22	antisense	Doc3-element	1050	42.6323	1175	43.1307
23	sense	Doc3-element	1801	73.1246	1893	69.4863
23	antisense	Doc3-element	2364	95.9837	2766	101.532
24	sense	Doc3-element	2369	96.1867	2621	96.209
24	antisense	Doc3-element	3808	154.613	4070	149.397
25	sense	Doc3-element	3534	143.488	3877	142.313
25	antisense	Doc3-element	5674	230.377	6519	239.293
26	sense	Doc3-element	4045	164.236	4515	165.732
26	antisense	Doc3-element	6092	247.349	6897	253.168
27	sense	Doc3-element	3319	134.759	3631	133.283
27	antisense	Doc3-element	4483	182.02	5354	196.529
28	sense	Doc3-element	1766	71.7035	2100	77.0847
28	antisense	Doc3-element	2217	90.0152	2395	87.9132
29	sense	Doc3-element	600	24.3613	752	27.6037
29	antisense	Doc3-element	562	22.8185	783	28.7416
30	sense	Doc3-element	93	3.77601	177	6.49714
30	antisense	Doc3-element	125	5.07528	191	7.01103
18	sense	Ivk	13	0.527829	18	0.660726
18	antisense	Ivk	36	1.46168	35	1.28474
19	sense	Ivk	23	0.933851	27	0.991089
19	antisense	Ivk	55	2.23312	49	1.79864
20	sense	Ivk	46	1.8677	44	1.61511
20	antisense	Ivk	111	4.50685	108	3.96435
21	sense	Ivk	165	6.69937	173	6.35031
21	antisense	Ivk	390	15.8349	402	14.7562
22	sense	Ivk	232	9.41972	251	9.21345
22	antisense	Ivk	776	31.5073	787	28.8884
23	sense	Ivk	328	13.3175	337	12.3703
23	antisense	Ivk	1274	51.7272	1268	46.5445
24	sense	Ivk	751	30.4923	833	30.5769
24	antisense	Ivk	2918	118.477	3211	117.866
25	sense	Ivk	1351	54.8536	1514	55.5744
25	antisense	Ivk	4883	198.261	5348	196.309
26	sense	Ivk	1709	69.3892	1806	66.2928
26	antisense	Ivk	4691	190.465	5159	189.371
27	sense	Ivk	977	39.6684	1076	39.4967
27	antisense	Ivk	4654	188.963	5308	194.841
28	sense	Ivk	869	35.2833	1055	38.7259
28	antisense	Ivk	2066	83.8842	2818	103.44
29	sense	Ivk	221	8.97309	323	11.8564
29	antisense	Ivk	452	18.3522	621	22.795
30	sense	Ivk	52	2.11132	97	3.56058
30	antisense	Ivk	73	2.96396	106	3.89094
18	sense	Rt1c	11	0.446625	11	0.403777
18	antisense	Rt1c	20	0.812045	21	0.770847
19	sense	Rt1c	12	0.487227	12	0.440484
19	antisense	Rt1c	14	0.568431	26	0.954382
20	sense	Rt1c	10	0.406022	14	0.513898
20	antisense	Rt1c	28	1.13686	30	1.10121
21	sense	Rt1c	75	3.04517	79	2.89985
21	antisense	Rt1c	224	9.0949	276	10.1311
22	sense	Rt1c	81	3.28878	86	3.1568
22	antisense	Rt1c	221	8.97309	232	8.51602
23	sense	Rt1c	139	5.64371	145	5.32251
23	antisense	Rt1c	272	11.0438	360	13.2145
24	sense	Rt1c	141	5.72492	175	6.42372
24	antisense	Rt1c	343	13.9266	452	16.5916
25	sense	Rt1c	250	10.1506	287	10.5349
25	antisense	Rt1c	600	24.3613	828	30.3934
26	sense	Rt1c	399	16.2003	492	18.0598
26	antisense	Rt1c	845	34.3089	1159	42.5434
27	sense	Rt1c	288	11.6934	330	12.1133
27	antisense	Rt1c	636	25.823	773	28.3745
28	sense	Rt1c	209	8.48587	238	8.73626
28	antisense	Rt1c	391	15.8755	542	19.8952
29	sense	Rt1c	55	2.23312	73	2.67961
29	antisense	Rt1c	94	3.81661	136	4.99215
30	sense	Rt1c	22	0.893249	19	0.697433
30	antisense	Rt1c	33	1.33987	43	1.5784
18	sense	gypsy4	41	1.66469	53	1.94547
18	antisense	gypsy4	121	4.91287	85	3.12009
19	sense	gypsy4	79	3.20758	89	3.26692
19	antisense	gypsy4	149	6.04973	137	5.02886
20	sense	gypsy4	174	7.06479	158	5.7997
20	antisense	gypsy4	189	7.67382	176	6.46043
21	sense	gypsy4	797	32.36	786	28.8517
21	antisense	gypsy4	1174	47.667	1206	44.2686
22	sense	gypsy4	796	32.3194	860	31.568
22	antisense	gypsy4	1299	52.7423	1505	55.244
23	sense	gypsy4	1173	47.6264	1249	45.847
23	antisense	gypsy4	2907	118.031	3172	116.435
24	sense	gypsy4	2119	86.0361	2348	86.188
24	antisense	gypsy4	8738	354.782	9334	342.623
25	sense	gypsy4	3799	154.248	4212	154.61
25	antisense	gypsy4	12179	494.495	12903	473.63
26	sense	gypsy4	3454	140.24	3749	137.614
26	antisense	gypsy4	16789	681.671	18115	664.947
27	sense	gypsy4	3326	135.043	3642	133.687
27	antisense	gypsy4	14276	579.638	14879	546.163
28	sense	gypsy4	1690	68.6178	2054	75.3961
28	antisense	gypsy4	6842	277.8	7702	282.717
29	sense	gypsy4	629	25.5388	778	28.558
29	antisense	gypsy4	3147	127.775	4087	150.021
30	sense	gypsy4	97	3.93842	178	6.53384
30	antisense	gypsy4	293	11.8965	448	16.4447
18	sense	invader4	66	2.67975	53	1.94547
18	antisense	invader4	47	1.90831	31	1.13792
19	sense	invader4	62	2.51734	63	2.31254
19	antisense	invader4	25	1.01506	54	1.98218
20	sense	invader4	165	6.69937	165	6.05665
20	antisense	invader4	56	2.27373	42	1.54169
21	sense	invader4	1448	58.792	1071	39.3132
21	antisense	invader4	439	17.8244	454	16.665
22	sense	invader4	15293	620.93	5240	192.345
22	antisense	invader4	398	16.1597	434	15.9308
23	sense	invader4	3146	127.735	2766	101.532
23	antisense	invader4	921	37.3947	923	33.8805
24	sense	invader4	4799	194.85	4709	172.853
24	antisense	invader4	1565	63.5425	1822	66.8801
25	sense	invader4	4619	187.542	4638	170.247
25	antisense	invader4	5019	203.783	5924	217.452
26	sense	invader4	4315	175.199	4193	153.912
26	antisense	invader4	3748	152.177	4414	162.025
27	sense	invader4	2227	90.4212	2122	77.8922
27	antisense	invader4	1949	79.1338	2462	90.3726
28	sense	invader4	703	28.5434	882	32.3756
28	antisense	invader4	1241	50.3874	1628	59.759
29	sense	invader4	266	10.8002	265	9.72735
29	antisense	invader4	1289	52.3363	1455	53.4087
30	sense	invader4	62	2.51734	113	4.14789
30	antisense	invader4	74	3.00457	65	2.38595
18	sense	baggins	124	5.03468	109	4.00106
18	antisense	baggins	163	6.61816	145	5.32251
19	sense	baggins	109	4.42564	111	4.07448
19	antisense	baggins	238	9.66333	204	7.48822
20	sense	baggins	187	7.59262	192	7.04774
20	antisense	baggins	480	19.4891	517	18.9775
21	sense	baggins	846	34.3495	986	36.1931
21	antisense	baggins	2039	82.788	2057	75.5063
22	sense	baggins	1565	63.5425	1505	55.244
22	antisense	baggins	2463	100.003	2703	99.219
23	sense	baggins	2169	88.0662	2166	79.5073
23	antisense	baggins	4273	173.493	4233	155.381
24	sense	baggins	4098	166.388	4163	152.811
24	antisense	baggins	8758	355.594	8469	310.871
25	sense	baggins	4728	191.967	4775	175.276
25	antisense	baggins	12709	516.014	12431	456.305
26	sense	baggins	7829	317.875	7723	283.488
26	antisense	baggins	11385	462.256	11330	415.89
27	sense	baggins	2546	103.373	2397	87.9866
27	antisense	baggins	12427	504.564	12701	466.215
28	sense	baggins	1203	48.8445	1349	49.5177
28	antisense	baggins	12419	504.239	11700	429.472
29	sense	baggins	571	23.1839	672	24.6671
29	antisense	baggins	5307	215.476	5324	195.428
30	sense	baggins	191	7.75503	244	8.9565
30	antisense	baggins	942	38.2473	1164	42.7269
18	sense	G3	0	0	1	0.036707
18	antisense	G3	7	0.284216	1	0.036707
19	sense	G3	5	0.203011	4	0.146828
19	antisense	G3	7	0.284216	3	0.110121
20	sense	G3	1	0.0406022	5	0.183535
20	antisense	G3	3	0.121807	3	0.110121
21	sense	G3	16	0.649636	26	0.954382
21	antisense	G3	33	1.33987	39	1.43157
22	sense	G3	10	0.406022	22	0.807554
22	antisense	G3	20	0.812045	19	0.697433
23	sense	G3	14	0.568431	16	0.587312
23	antisense	G3	51	2.07071	53	1.94547
24	sense	G3	36	1.46168	37	1.35816
24	antisense	G3	45	1.8271	42	1.54169
25	sense	G3	64	2.59854	94	3.45046
25	antisense	G3	109	4.42564	140	5.13898
26	sense	G3	74	3.00457	92	3.37704
26	antisense	G3	157	6.37455	178	6.53384
27	sense	G3	80	3.24818	127	4.66179
27	antisense	G3	128	5.19709	157	5.763
28	sense	G3	37	1.50228	53	1.94547
28	antisense	G3	40	1.62409	53	1.94547
29	sense	G3	12	0.487227	12	0.440484
29	antisense	G3	15	0.609034	14	0.513898
30	sense	G3	3	0.121807	1	0.036707
30	antisense	G3	4	0.162409	5	0.183535
18	sense	mariner2	1	0.0406022	1	0.036707
18	antisense	mariner2	0	0	1	0.036707
19	sense	mariner2	0	0	0	0
19	antisense	mariner2	0	0	0	0
20	sense	mariner2	1	0.0406022	1	0.036707
20	antisense	mariner2	1	0.0406022	1	0.036707
21	sense	mariner2	2	0.0812045	3	0.110121
21	antisense	mariner2	4	0.162409	10	0.36707
22	sense	mariner2	2	0.0812045	3	0.110121
22	antisense	mariner2	5	0.203011	2	0.073414
23	sense	mariner2	3	0.121807	9	0.330363
23	antisense	mariner2	1	0.0406022	5	0.183535
24	sense	mariner2	5	0.203011	8	0.293656
24	antisense	mariner2	4	0.162409	13	0.477191
25	sense	mariner2	31	1.25867	35	1.28474
25	antisense	mariner2	13	0.527829	16	0.587312
26	sense	mariner2	23	0.933851	21	0.770847
26	antisense	mariner2	23	0.933851	18	0.660726
27	sense	mariner2	48	1.94891	59	2.16571
27	antisense	mariner2	15	0.609034	15	0.550605
28	sense	mariner2	21	0.852647	22	0.807554
28	antisense	mariner2	2	0.0812045	3	0.110121
29	sense	mariner2	10	0.406022	10	0.36707
29	antisense	mariner2	5	0.203011	3	0.110121
30	sense	mariner2	0	0	1	0.036707
30	antisense	mariner2	1	0.0406022	0	0
18	sense	transib1	1	0.0406022	1	0.036707
18	antisense	transib1	1	0.0406022	0	0
19	sense	transib1	2	0.0812045	5	0.183535
19	antisense	transib1	0	0	1	0.036707
20	sense	transib1	0	0	5	0.183535
20	antisense	transib1	0	0	1	0.036707
21	sense	transib1	15	0.609034	22	0.807554
21	antisense	transib1	13	0.527829	17	0.624019
22	sense	transib1	28	1.13686	26	0.954382
22	antisense	transib1	6	0.243613	3	0.110121
23	sense	transib1	29	1.17746	27	0.991089
23	antisense	transib1	7	0.284216	12	0.440484
24	sense	transib1	26	1.05566	40	1.46828
24	antisense	transib1	46	1.8677	39	1.43157
25	sense	transib1	75	3.04517	81	2.97327
25	antisense	transib1	103	4.18203	158	5.7997
26	sense	transib1	102	4.14143	113	4.14789
26	antisense	transib1	116	4.70986	134	4.91874
27	sense	transib1	110	4.46625	136	4.99215
27	antisense	transib1	59	2.39553	93	3.41375
28	sense	transib1	50	2.03011	48	1.76194
28	antisense	transib1	58	2.35493	55	2.01888
29	sense	transib1	15	0.609034	28	1.0278
29	antisense	transib1	16	0.649636	18	0.660726
30	sense	transib1	6	0.243613	10	0.36707
30	antisense	transib1	3	0.121807	2	0.073414
18	sense	transib3	0	0	2	0.073414
18	antisense	transib3	3	0.121807	2	0.073414
19	sense	transib3	0	0	0	0
19	antisense	transib3	0	0	0	0
20	sense	transib3	1	0.0406022	3	0.110121
20	antisense	transib3	1	0.0406022	0	0
21	sense	transib3	9	0.36542	19	0.697433
21	antisense	transib3	9	0.36542	8	0.293656
22	sense	transib3	6	0.243613	10	0.36707
22	antisense	transib3	7	0.284216	26	0.954382
23	sense	transib3	12	0.487227	13	0.477191
23	antisense	transib3	17	0.690238	19	0.697433
24	sense	transib3	12	0.487227	13	0.477191
24	antisense	transib3	35	1.42108	52	1.90876
25	sense	transib3	27	1.09626	35	1.28474
25	antisense	transib3	55	2.23312	59	2.16571
26	sense	transib3	41	1.66469	30	1.10121
26	antisense	transib3	52	2.11132	59	2.16571
27	sense	transib3	22	0.893249	31	1.13792
27	antisense	transib3	45	1.8271	51	1.87206
28	sense	transib3	19	0.771442	9	0.330363
28	antisense	transib3	21	0.852647	15	0.550605
29	sense	transib3	1	0.0406022	6	0.220242
29	antisense	transib3	3	0.121807	8	0.293656
30	sense	transib3	0	0	1	0.036707
30	antisense	transib3	0	0	0	0
18	sense	transib2	17	0.690238	19	0.697433
18	antisense	transib2	37	1.50228	24	0.880968
19	sense	transib2	14	0.568431	11	0.403777
19	antisense	transib2	47	1.90831	42	1.54169
20	sense	transib2	34	1.38048	34	1.24804
20	antisense	transib2	96	3.89781	87	3.19351
21	sense	transib2	149	6.04973	180	6.60726
21	antisense	transib2	305	12.3837	311	11.4159
22	sense	transib2	251	10.1912	260	9.54382
22	antisense	transib2	401	16.2815	413	15.16
23	sense	transib2	1081	43.891	1305	47.9026
23	antisense	transib2	1218	49.4535	1139	41.8093
24	sense	transib2	589	23.9147	606	22.2444
24	antisense	transib2	4542	184.415	4744	174.138
25	sense	transib2	737	29.9238	824	30.2466
25	antisense	transib2	6263	254.292	6144	225.528
26	sense	transib2	873	35.4458	906	33.2565
26	antisense	transib2	7114	288.844	7074	259.665
27	sense	transib2	1015	41.2113	1119	41.0751
27	antisense	transib2	7441	302.121	7011	257.353
28	sense	transib2	525	21.3162	552	20.2623
28	antisense	transib2	1770	71.866	1988	72.9735
29	sense	transib2	176	7.14599	220	8.07554
29	antisense	transib2	3375	137.033	3982	146.167
30	sense	transib2	26	1.05566	40	1.46828
30	antisense	transib2	223	9.0543	282	10.3514
18	sense	gypsy5	2	0.0812045	5	0.183535
18	antisense	gypsy5	8	0.324818	4	0.146828
19	sense	gypsy5	12	0.487227	13	0.477191
19	antisense	gypsy5	23	0.933851	14	0.513898
20	sense	gypsy5	14	0.568431	13	0.477191
20	antisense	gypsy5	17	0.690238	28	1.0278
21	sense	gypsy5	179	7.2678	188	6.90091
21	antisense	gypsy5	228	9.25731	246	9.02992
22	sense	gypsy5	42	1.70529	34	1.24804
22	antisense	gypsy5	111	4.50685	127	4.66179
23	sense	gypsy5	27	1.09626	45	1.65181
23	antisense	gypsy5	254	10.313	327	12.0032
24	sense	gypsy5	58	2.35493	51	1.87206
24	antisense	gypsy5	562	22.8185	556	20.4091
25	sense	gypsy5	89	3.6136	91	3.34034
25	antisense	gypsy5	1478	60.0101	1584	58.1439
26	sense	gypsy5	75	3.04517	104	3.81753
26	antisense	gypsy5	1800	73.084	1957	71.8356
27	sense	gypsy5	79	3.20758	82	3.00997
27	antisense	gypsy5	1473	59.8071	1495	54.8769
28	sense	gypsy5	40	1.62409	41	1.50499
28	antisense	gypsy5	1028	41.7391	1321	48.4899
[truncated: 2,631 more rows]

## Sheet: EV2D_UAS-2xGFP
small RNAseq (UAS-2xGFP ovaries) - size distribution. R1-2 are two biological replicates
readlength	orientation	reference	count-R1	TPM-R1	count-R2	TPM-R2
18	sense	Idefix	65	2.55994	49	1.81387
18	antisense	Idefix	54	2.12672	41	1.51773
19	sense	Idefix	18	0.708906	30	1.11053
19	antisense	Idefix	82	3.22946	69	2.55422
20	sense	Idefix	52	2.04795	28	1.0365
20	antisense	Idefix	140	5.51371	117	4.33107
21	sense	Idefix	816	32.1371	732	27.097
21	antisense	Idefix	790	31.1131	637	23.5803
22	sense	Idefix	243	9.57023	196	7.25547
22	antisense	Idefix	1323	52.1046	1365	50.5292
23	sense	Idefix	474	18.6679	442	16.3618
23	antisense	Idefix	1684	66.3221	1802	66.7059
24	sense	Idefix	660	25.9932	666	24.6538
24	antisense	Idefix	2750	108.305	2918	108.018
25	sense	Idefix	1017	40.0532	1042	38.5724
25	antisense	Idefix	5426	213.696	5379	199.118
26	sense	Idefix	767	30.2073	894	33.0938
26	antisense	Idefix	4638	182.661	6053	224.068
27	sense	Idefix	468	18.4315	777	28.7627
27	antisense	Idefix	2745	108.108	4543	168.171
28	sense	Idefix	163	6.41954	361	13.3634
28	antisense	Idefix	1211	47.6936	2697	99.8367
29	sense	Idefix	37	1.4572	112	4.14598
29	antisense	Idefix	197	7.75858	685	25.3571
30	sense	Idefix	11	0.43322	26	0.96246
30	antisense	Idefix	11	0.43322	65	2.40615
18	sense	17.6	2167	85.3444	758	28.0594
18	antisense	17.6	149	5.86816	145	5.36757
19	sense	17.6	1475	58.0909	687	25.4312
19	antisense	17.6	306	12.0514	300	11.1053
20	sense	17.6	1441	56.7518	689	25.5052
20	antisense	17.6	679	26.7415	603	22.3217
21	sense	17.6	1557	61.3203	900	33.3159
21	antisense	17.6	1862	73.3324	1881	69.6303
22	sense	17.6	1473	58.0121	1005	37.2028
22	antisense	17.6	2372	93.418	2380	88.1021
23	sense	17.6	2977	117.245	2562	94.8393
23	antisense	17.6	4600	181.165	4894	181.165
24	sense	17.6	4848	190.932	4544	168.208
24	antisense	17.6	12564	494.816	13459	498.221
25	sense	17.6	5115	201.447	5293	195.935
25	antisense	17.6	30714	1209.63	34593	1280.55
26	sense	17.6	8333	328.184	9837	364.143
26	antisense	17.6	25577	1007.32	33383	1235.76
27	sense	17.6	3416	134.535	4933	182.608
27	antisense	17.6	10500	413.528	17528	648.846
28	sense	17.6	1173	46.197	2388	88.3983
28	antisense	17.6	3207	126.303	7683	284.407
29	sense	17.6	262	10.3185	816	30.2064
29	antisense	17.6	529	20.834	1804	66.7799
30	sense	17.6	27	1.06336	112	4.14598
30	antisense	17.6	55	2.1661	330	12.2158
18	sense	1731	88	3.46576	54	1.99896
18	antisense	1731	74	2.91439	40	1.48071
19	sense	1731	106	4.17467	87	3.22054
19	antisense	1731	102	4.01713	81	2.99843
20	sense	1731	195	7.67981	132	4.88634
20	antisense	1731	198	7.79796	121	4.47914
21	sense	1731	663	26.1114	566	20.952
21	antisense	1731	764	30.0891	675	24.9869
22	sense	1731	720	28.3562	651	24.0985
22	antisense	1731	1122	44.1885	1140	42.2002
23	sense	1731	1332	52.459	1313	48.6042
23	antisense	1731	2275	89.5978	2215	81.9942
24	sense	1731	2672	105.233	2729	101.021
24	antisense	1731	5110	201.25	5004	185.237
25	sense	1731	4123	162.379	4486	166.061
25	antisense	1731	7298	287.422	8166	302.287
26	sense	1731	4010	157.928	5207	192.751
26	antisense	1731	7335	288.879	9808	363.07
27	sense	1731	2710	106.73	3434	127.119
27	antisense	1731	4447	175.139	6556	242.688
28	sense	1731	1104	43.4796	1874	69.3712
28	antisense	1731	1344	52.9316	2659	98.4301
29	sense	1731	418	16.4624	692	25.6162
29	antisense	1731	421	16.5805	1122	41.5339
30	sense	1731	68	2.67809	167	6.18196
30	antisense	1731	73	2.87501	215	7.9588
18	sense	297	52	2.04795	32	1.18457
18	antisense	297	401	15.7928	357	13.2153
19	sense	297	34	1.33904	36	1.33264
19	antisense	297	173	6.81337	143	5.29353
20	sense	297	56	2.20548	65	2.40615
20	antisense	297	367	14.4538	303	11.2164
21	sense	297	387	15.2415	353	13.0672
21	antisense	297	1850	72.8598	1927	71.3331
22	sense	297	212	8.34933	185	6.84827
22	antisense	297	1284	50.5686	1361	50.3811
23	sense	297	596	23.4727	612	22.6548
23	antisense	297	3085	121.499	2919	108.055
24	sense	297	2253	88.7314	2418	89.5088
24	antisense	297	7434	292.778	7888	291.996
25	sense	297	1259	49.584	1345	49.7888
25	antisense	297	14818	583.587	16552	612.717
26	sense	297	781	30.7586	949	35.1298
26	antisense	297	15683	617.654	21367	790.957
27	sense	297	614	24.1816	873	32.3164
27	antisense	297	11637	458.308	19326	715.404
28	sense	297	122	4.80481	272	10.0688
28	antisense	297	4956	195.185	12315	455.873
29	sense	297	45	1.77226	96	3.5537
29	antisense	297	1042	41.0378	3811	141.074
30	sense	297	5	0.196918	14	0.518248
30	antisense	297	204	8.03427	697	25.8013
18	sense	3S18	115	4.52912	71	2.62826
18	antisense	3S18	436	17.1713	187	6.92231
19	sense	3S18	114	4.48974	118	4.36809
19	antisense	3S18	132	5.19864	119	4.40511
20	sense	3S18	366	14.4144	296	10.9572
20	antisense	3S18	239	9.41269	226	8.366
21	sense	3S18	1040	40.959	776	28.7257
21	antisense	3S18	985	38.7929	739	27.3561
22	sense	3S18	1631	64.2347	1529	56.6001
22	antisense	3S18	1857	73.1354	1667	61.7085
23	sense	3S18	4296	169.192	3944	145.998
23	antisense	3S18	4535	178.605	3911	144.776
24	sense	3S18	5759	226.81	5438	201.302
24	antisense	3S18	11182	440.388	10253	379.542
25	sense	3S18	8845	348.348	9063	335.491
25	antisense	3S18	17402	685.354	18177	672.871
26	sense	3S18	5947	234.215	6892	255.126
26	antisense	3S18	23298	917.56	25457	942.359
27	sense	3S18	5389	212.239	7532	278.817
27	antisense	3S18	6486	255.442	9561	353.926
28	sense	3S18	1567	61.7142	3240	119.937
28	antisense	3S18	2843	111.968	5950	220.255
29	sense	3S18	351	13.8237	868	32.1314
29	antisense	3S18	373	14.6901	1096	40.5714
30	sense	3S18	58	2.28425	201	7.44056
30	antisense	3S18	65	2.55994	184	6.81126
18	sense	412	89	3.50515	62	2.2951
18	antisense	412	244	9.60961	216	7.99582
19	sense	412	73	2.87501	71	2.62826
19	antisense	412	263	10.3579	268	9.92074
20	sense	412	154	6.06508	131	4.84932
20	antisense	412	498	19.6131	423	15.6585
21	sense	412	1016	40.0138	931	34.4635
21	antisense	412	3203	126.146	2914	107.87
22	sense	412	489	19.2586	454	16.806
22	antisense	412	1306	51.4351	1243	46.013
23	sense	412	955	37.6114	821	30.3915
23	antisense	412	3747	147.571	3747	138.705
24	sense	412	1642	64.668	1473	54.5271
24	antisense	412	20564	809.885	20773	768.969
25	sense	412	4017	158.204	4168	154.29
25	antisense	412	35477	1397.21	38181	1413.37
26	sense	412	3067	120.79	3417	126.489
26	antisense	412	40524	1595.98	48068	1779.37
27	sense	412	1828	71.9933	2552	94.4692
27	antisense	412	19374	763.019	30044	1112.16
28	sense	412	999	39.3443	1765	65.3362
28	antisense	412	8859	348.9	17948	664.394
29	sense	412	275	10.8305	727	26.9119
29	antisense	412	1681	66.2039	4399	162.841
30	sense	412	58	2.28425	150	5.55265
30	antisense	412	265	10.4367	756	27.9854
18	sense	aurora-element	106	4.17467	80	2.96142
18	antisense	aurora-element	105	4.13528	72	2.66527
19	sense	aurora-element	165	6.4983	151	5.58967
19	antisense	aurora-element	139	5.47433	132	4.88634
20	sense	aurora-element	352	13.863	214	7.92179
20	antisense	aurora-element	261	10.2791	214	7.92179
21	sense	aurora-element	2174	85.6201	1694	62.708
21	antisense	aurora-element	1776	69.9454	1415	52.38
22	sense	aurora-element	2187	86.1321	1982	73.3691
22	antisense	aurora-element	1758	69.2365	1538	56.9332
23	sense	aurora-element	3487	137.331	3185	117.901
23	antisense	aurora-element	3940	155.172	3456	127.933
24	sense	aurora-element	6285	247.526	5880	217.664
24	antisense	aurora-element	2376	93.5756	2256	83.5119
25	sense	aurora-element	9093	358.116	8961	331.716
25	antisense	aurora-element	3956	155.802	4167	154.253
26	sense	aurora-element	10499	413.489	12617	467.052
26	antisense	aurora-element	3298	129.887	3596	133.116
27	sense	aurora-element	3512	138.315	5252	194.417
27	antisense	aurora-element	2470	97.2776	3026	112.016
28	sense	aurora-element	1342	52.8529	2554	94.5432
28	antisense	aurora-element	1557	61.3203	2220	82.1793
29	sense	aurora-element	396	15.5959	980	36.2773
29	antisense	aurora-element	350	13.7843	601	22.2476
30	sense	aurora-element	92	3.6233	261	9.66162
30	antisense	aurora-element	92	3.6233	224	8.29196
18	sense	Bari1	77	3.03254	58	2.14703
18	antisense	Bari1	82	3.22946	45	1.6658
19	sense	Bari1	102	4.01713	86	3.18352
19	antisense	Bari1	102	4.01713	88	3.25756
20	sense	Bari1	164	6.45892	141	5.2195
20	antisense	Bari1	250	9.84591	178	6.58915
21	sense	Bari1	1826	71.9146	1261	46.6793
21	antisense	Bari1	3765	148.279	2603	96.3571
22	sense	Bari1	452	17.8014	351	12.9932
22	antisense	Bari1	825	32.4915	643	23.8024
23	sense	Bari1	690	27.1747	667	24.6908
23	antisense	Bari1	1075	42.3374	883	32.6866
24	sense	Bari1	1110	43.7159	1091	40.3863
24	antisense	Bari1	8388	330.35	7220	267.268
25	sense	Bari1	1076	42.3768	1186	43.903
25	antisense	Bari1	5376	211.727	5401	199.933
26	sense	Bari1	1307	51.4744	1608	59.5245
26	antisense	Bari1	14568	573.741	14413	533.536
27	sense	Bari1	589	23.197	1060	39.2388
27	antisense	Bari1	3368	132.644	4960	183.608
28	sense	Bari1	299	11.7757	663	24.5427
28	antisense	Bari1	1299	51.1594	2466	91.2856
29	sense	Bari1	78	3.07192	216	7.99582
29	antisense	Bari1	240	9.45208	719	26.6157
30	sense	Bari1	10	0.393837	30	1.11053
30	antisense	Bari1	52	2.04795	116	4.29405
18	sense	BS	57	2.24487	54	1.99896
18	antisense	BS	105	4.13528	91	3.36861
19	sense	BS	79	3.11131	62	2.2951
19	antisense	BS	124	4.88357	119	4.40511
20	sense	BS	148	5.82878	117	4.33107
20	antisense	BS	184	7.24659	158	5.8488
21	sense	BS	699	27.5292	603	22.3217
21	antisense	BS	907	35.721	794	29.3921
22	sense	BS	578	22.7638	471	17.4353
22	antisense	BS	1178	46.3939	1109	41.0526
23	sense	BS	2534	99.7982	2565	94.9504
23	antisense	BS	2873	113.149	3126	115.717
24	sense	BS	3950	155.565	3847	142.407
24	antisense	BS	5764	227.007	5513	204.079
25	sense	BS	4735	186.482	5123	189.642
25	antisense	BS	5869	231.143	6189	229.103
26	sense	BS	4973	195.855	5564	205.966
26	antisense	BS	7426	292.463	9270	343.154
27	sense	BS	2587	101.886	3572	132.227
27	antisense	BS	3017	118.82	4567	169.06
28	sense	BS	2053	80.8546	3487	129.081
28	antisense	BS	1147	45.1731	2227	82.4384
29	sense	BS	461	18.1559	1335	49.4186
29	antisense	BS	297	11.6969	643	23.8024
30	sense	BS	118	4.64727	336	12.4379
30	antisense	BS	81	3.19008	227	8.40302
18	sense	Burdock	74	2.91439	54	1.99896
18	antisense	Burdock	62	2.44179	59	2.18404
19	sense	Burdock	79	3.11131	74	2.73931
19	antisense	Burdock	62	2.44179	65	2.40615
20	sense	Burdock	111	4.37159	103	3.81282
20	antisense	Burdock	190	7.48289	141	5.2195
21	sense	Burdock	408	16.0685	390	14.4369
21	antisense	Burdock	706	27.8049	578	21.3962
22	sense	Burdock	467	18.3922	421	15.5845
22	antisense	Burdock	831	32.7278	611	22.6178
23	sense	Burdock	1324	52.144	1270	47.0125
23	antisense	Burdock	1459	57.4608	1415	52.38
24	sense	Burdock	2707	106.612	2721	100.725
24	antisense	Burdock	5002	196.997	4733	175.205
25	sense	Burdock	2980	117.363	3061	113.311
25	antisense	Burdock	7441	293.054	7791	288.405
26	sense	Burdock	2520	99.2468	3098	114.681
26	antisense	Burdock	7332	288.761	8418	311.615
27	sense	Burdock	2228	87.7468	3320	122.899
27	antisense	Burdock	3618	142.49	5347	197.934
28	sense	Burdock	1148	45.2124	2542	94.099
28	antisense	Burdock	1184	46.6302	2548	94.3211
29	sense	Burdock	142	5.59248	483	17.8795
29	antisense	Burdock	332	13.0754	891	32.9828
30	sense	Burdock	26	1.02397	72	2.66527
30	antisense	Burdock	58	2.28425	163	6.03388
18	sense	copia	25	0.984591	23	0.851407
18	antisense	copia	14	0.551371	11	0.407195
19	sense	copia	22	0.86644	22	0.814389
19	antisense	copia	28	1.10274	19	0.703336
20	sense	copia	61	2.4024	48	1.77685
20	antisense	copia	43	1.6935	46	1.70281
21	sense	copia	288	11.3425	194	7.18143
21	antisense	copia	333	13.1148	327	12.1048
22	sense	copia	214	8.4281	152	5.62669
22	antisense	copia	142	5.59248	130	4.8123
23	sense	copia	495	19.4949	468	17.3243
23	antisense	copia	636	25.048	615	22.7659
24	sense	copia	1277	50.2929	1159	42.9035
24	antisense	copia	1444	56.87	1449	53.6386
25	sense	copia	3851	151.666	3858	142.814
25	antisense	copia	2774	109.25	2892	107.055
26	sense	copia	1401	55.1765	1778	65.8175
26	antisense	copia	1842	72.5447	2290	84.7705
27	sense	copia	797	31.3888	1290	47.7528
27	antisense	copia	1879	74.0019	2920	108.092
28	sense	copia	363	14.2963	842	31.1689
28	antisense	copia	734	28.9076	1644	60.8571
29	sense	copia	71	2.79624	183	6.77424
29	antisense	copia	113	4.45035	323	11.9567
30	sense	copia	3	0.118151	27	0.999478
30	antisense	copia	17	0.669522	61	2.25808
18	sense	Doc	318	12.524	215	7.9588
18	antisense	Doc	559	22.0155	491	18.1757
19	sense	Doc	275	10.8305	214	7.92179
19	antisense	Doc	507	19.9675	478	17.6945
20	sense	Doc	608	23.9453	509	18.842
20	antisense	Doc	1773	69.8272	1367	50.6032
21	sense	Doc	4693	184.827	4054	150.07
21	antisense	Doc	5478	215.744	4738	175.39
22	sense	Doc	1913	75.3409	1654	61.2273
22	antisense	Doc	4538	178.723	4097	151.662
23	sense	Doc	5646	222.36	5154	190.789
23	antisense	Doc	13816	544.125	11961	442.769
24	sense	Doc	12974	510.964	12242	453.171
24	antisense	Doc	31901	1256.38	30927	1144.85
25	sense	Doc	10190	401.319	10424	385.872
25	antisense	Doc	66989	2638.27	67094	2483.67
26	sense	Doc	12237	481.938	14080	521.209
26	antisense	Doc	41875	1649.19	47681	1765.04
27	sense	Doc	6353	250.204	8818	326.422
27	antisense	Doc	20410	803.82	30921	1144.62
28	sense	Doc	2716	106.966	4937	182.756
28	antisense	Doc	7008	276.001	15168	561.484
29	sense	Doc	660	25.9932	1605	59.4134
29	antisense	Doc	1848	72.781	5596	207.151
30	sense	Doc	189	7.44351	428	15.8436
30	antisense	Doc	197	7.75858	784	29.0219
18	sense	F-element	806	31.7432	604	22.3587
18	antisense	F-element	1328	52.3015	981	36.3144
19	sense	F-element	1130	44.5035	1096	40.5714
19	antisense	F-element	1757	69.1971	1519	56.2299
20	sense	F-element	1536	60.4933	1389	51.4176
20	antisense	F-element	4202	165.49	3433	127.082
21	sense	F-element	11062	435.662	10425	385.909
21	antisense	F-element	18534	729.937	16711	618.603
22	sense	F-element	7412	291.912	6768	250.536
22	antisense	F-element	11527	453.975	10654	394.387
23	sense	F-element	6377	251.15	6234	230.768
23	antisense	F-element	37255	1467.24	35745	1323.2
24	sense	F-element	12819	504.859	13169	487.486
24	antisense	F-element	41412	1630.96	40912	1514.47
25	sense	F-element	11606	457.087	12795	473.641
25	antisense	F-element	56135	2210.8	60502	2239.64
26	sense	F-element	10702	421.484	13382	495.371
26	antisense	F-element	70746	2786.24	87260	3230.16
27	sense	F-element	5485	216.019	8654	320.351
27	antisense	F-element	36248	1427.58	54834	2029.83
28	sense	F-element	2502	98.5379	4887	180.905
28	antisense	F-element	15994	629.902	28625	1059.63
29	sense	F-element	748	29.459	2058	76.1824
29	antisense	F-element	4403	173.406	10321	382.06
30	sense	F-element	111	4.37159	346	12.8081
30	antisense	F-element	2445	96.293	5694	210.779
18	sense	NOF	54	2.12672	43	1.59176
18	antisense	NOF	29	1.14213	36	1.33264
19	sense	NOF	75	2.95377	76	2.81334
19	antisense	NOF	74	2.91439	55	2.03597
20	sense	NOF	154	6.06508	111	4.10896
20	antisense	NOF	120	4.72604	84	3.10949
21	sense	NOF	1063	41.8648	982	36.3514
21	antisense	NOF	1118	44.0309	1024	37.9061
22	sense	NOF	380	14.9658	329	12.1788
22	antisense	NOF	471	18.5497	417	15.4364
23	sense	NOF	1770	69.7091	1600	59.2283
23	antisense	NOF	811	31.9401	925	34.2414
24	sense	NOF	2365	93.1423	2377	87.9911
24	antisense	NOF	2646	104.209	2404	88.9905
25	sense	NOF	2087	82.1937	2155	79.7731
25	antisense	NOF	3648	143.672	3274	121.196
26	sense	NOF	1024	40.3289	1234	45.6798
26	antisense	NOF	2836	111.692	3333	123.38
27	sense	NOF	695	27.3716	970	35.9072
27	antisense	NOF	4371	172.146	7368	272.746
28	sense	NOF	142	5.59248	360	13.3264
28	antisense	NOF	497	19.5737	1123	41.5709
29	sense	NOF	51	2.00857	138	5.10844
29	antisense	NOF	197	7.75858	493	18.2497
30	sense	NOF	7	0.275686	25	0.925442
30	antisense	NOF	26	1.02397	63	2.33211
18	sense	FB	261	10.2791	226	8.366
18	antisense	FB	88	3.46576	107	3.96089
19	sense	FB	553	21.7792	584	21.6183
19	antisense	FB	135	5.31679	96	3.5537
20	sense	FB	1066	41.983	1259	46.6053
20	antisense	FB	211	8.30995	147	5.4416
21	sense	FB	7417	292.109	7377	273.08
21	antisense	FB	1870	73.6474	1534	56.7851
22	sense	FB	945	37.2176	963	35.648
22	antisense	FB	403	15.8716	392	14.5109
23	sense	FB	775	30.5223	974	36.0552
23	antisense	FB	166	6.53769	137	5.07142
24	sense	FB	918	36.1542	850	31.465
24	antisense	FB	138	5.43494	171	6.33003
25	sense	FB	739	29.1045	938	34.7226
25	antisense	FB	154	6.06508	157	5.81178
26	sense	FB	811	31.9401	1017	37.647
26	antisense	FB	219	8.62502	301	11.1423
27	sense	FB	335	13.1935	567	20.989
27	antisense	FB	154	6.06508	251	9.29144
28	sense	FB	105	4.13528	283	10.476
28	antisense	FB	26	1.02397	79	2.9244
29	sense	FB	27	1.06336	104	3.84984
29	antisense	FB	7	0.275686	26	0.96246
30	sense	FB	1	0.0393837	14	0.518248
30	antisense	FB	6	0.236302	13	0.48123
18	sense	G-element	148	5.82878	83	3.07247
18	antisense	G-element	220	8.6644	192	7.1074
19	sense	G-element	176	6.93152	139	5.14546
19	antisense	G-element	310	12.2089	235	8.69916
20	sense	G-element	1702	67.031	1102	40.7935
20	antisense	G-element	489	19.2586	394	14.585
21	sense	G-element	1727	68.0156	1311	48.5302
21	antisense	G-element	2118	83.4146	1947	72.0735
22	sense	G-element	1516	59.7056	1304	48.2711
22	antisense	G-element	2045	80.5396	2182	80.7726
23	sense	G-element	2689	105.903	2334	86.3993
23	antisense	G-element	3969	156.314	4010	148.441
24	sense	G-element	6017	236.971	5355	198.23
24	antisense	G-element	7857	309.437	7665	283.741
25	sense	G-element	9332	367.528	9177	339.711
25	antisense	G-element	11967	471.304	13599	503.404
26	sense	G-element	5649	222.478	6196	229.362
26	antisense	G-element	9897	389.78	12244	453.245
27	sense	G-element	3498	137.764	4590	169.911
27	antisense	G-element	12054	474.731	18666	690.972
28	sense	G-element	1623	63.9197	2485	91.989
28	antisense	G-element	4065	160.095	7783	288.109
29	sense	G-element	568	22.3699	1063	39.3498
29	antisense	G-element	679	26.7415	1575	58.3029
30	sense	G-element	238	9.37331	462	17.1022
30	antisense	G-element	99	3.89898	293	10.8462
18	sense	gypsy	30	1.18151	16	0.592283
18	antisense	gypsy	53	2.08733	52	1.92492
19	sense	gypsy	40	1.57535	44	1.62878
19	antisense	gypsy	87	3.42638	75	2.77633
20	sense	gypsy	102	4.01713	66	2.44317
20	antisense	gypsy	126	4.96234	129	4.77528
21	sense	gypsy	579	22.8031	631	23.3582
21	antisense	gypsy	920	36.233	793	29.355
22	sense	gypsy	321	12.6422	258	9.55057
22	antisense	gypsy	939	36.9813	887	32.8347
23	sense	gypsy	378	14.887	359	13.2894
23	antisense	gypsy	1585	62.4231	1737	64.2997
24	sense	gypsy	922	36.3117	806	29.8363
24	antisense	gypsy	3567	140.481	3490	129.192
25	sense	gypsy	1150	45.2912	1103	40.8305
25	antisense	gypsy	6543	257.687	6873	254.423
26	sense	gypsy	1643	64.7073	1797	66.5208
26	antisense	gypsy	6580	259.144	7627	282.334
27	sense	gypsy	677	26.6627	936	34.6486
27	antisense	gypsy	4129	162.615	5951	220.292
28	sense	gypsy	342	13.4692	665	24.6168
28	antisense	gypsy	1422	56.0036	2614	96.7643
29	sense	gypsy	94	3.70206	269	9.95776
29	antisense	gypsy	483	19.0223	1236	45.7539
30	sense	gypsy	10	0.393837	52	1.92492
30	antisense	gypsy	139	5.47433	320	11.8457
18	sense	hobo	55	2.1661	18	0.666319
18	antisense	hobo	37	1.4572	33	1.22158
19	sense	hobo	43	1.6935	30	1.11053
19	antisense	hobo	46	1.81165	45	1.6658
20	sense	hobo	63	2.48117	56	2.07299
20	antisense	hobo	46	1.81165	36	1.33264
21	sense	hobo	300	11.8151	245	9.06934
21	antisense	hobo	556	21.8973	554	20.5078
22	sense	hobo	326	12.8391	280	10.365
22	antisense	hobo	641	25.2449	841	31.1319
23	sense	hobo	4401	173.327	4280	158.436
23	antisense	hobo	628	24.7329	696	25.7643
24	sense	hobo	1674	65.9282	1886	69.8154
24	antisense	hobo	822	32.3734	917	33.9452
25	sense	hobo	2534	99.7982	2485	91.989
25	antisense	hobo	1725	67.9368	1876	69.4452
26	sense	hobo	2096	82.5481	2867	106.13
26	antisense	hobo	1566	61.6748	2007	74.2945
27	sense	hobo	3901	153.636	6886	254.904
27	antisense	hobo	2057	81.0122	2981	110.35
28	sense	hobo	700	27.5686	1668	61.7455
28	antisense	hobo	1017	40.0532	1543	57.1183
29	sense	hobo	70	2.75686	288	10.6611
29	antisense	hobo	142	5.59248	329	12.1788
30	sense	hobo	5	0.196918	9	0.333159
30	antisense	hobo	39	1.53596	80	2.96142
18	sense	HB	1	0.0393837	2	0.0740354
18	antisense	HB	8	0.315069	8	0.296142
19	sense	HB	4	0.157535	0	0
19	antisense	HB	0	0	2	0.0740354
20	sense	HB	1	0.0393837	2	0.0740354
20	antisense	HB	1	0.0393837	2	0.0740354
21	sense	HB	21	0.827057	13	0.48123
21	antisense	HB	17	0.669522	9	0.333159
22	sense	HB	5	0.196918	4	0.148071
22	antisense	HB	8	0.315069	9	0.333159
23	sense	HB	7	0.275686	2	0.0740354
23	antisense	HB	40	1.57535	28	1.0365
24	sense	HB	5	0.196918	5	0.185088
24	antisense	HB	10	0.393837	10	0.370177
25	sense	HB	5	0.196918	2	0.0740354
25	antisense	HB	19	0.748289	17	0.629301
26	sense	HB	5	0.196918	6	0.222106
26	antisense	HB	11	0.43322	11	0.407195
27	sense	HB	3	0.118151	8	0.296142
27	antisense	HB	6	0.236302	18	0.666319
28	sense	HB	1	0.0393837	5	0.185088
28	antisense	HB	2	0.0787673	6	0.222106
29	sense	HB	1	0.0393837	0	0
29	antisense	HB	0	0	4	0.148071
30	sense	HB	0	0	0	0
30	antisense	HB	0	0	0	0
18	sense	HeT-A	123	4.84419	50	1.85088
18	antisense	HeT-A	54	2.12672	28	1.0365
19	sense	HeT-A	145	5.71063	104	3.84984
19	antisense	HeT-A	48	1.89042	37	1.36965
20	sense	HeT-A	438	17.25	318	11.7716
20	antisense	HeT-A	110	4.3322	96	3.5537
21	sense	HeT-A	666	26.2295	609	22.5438
21	antisense	HeT-A	567	22.3305	482	17.8425
22	sense	HeT-A	889	35.0121	862	31.9093
22	antisense	HeT-A	1014	39.935	801	29.6512
23	sense	HeT-A	1635	64.3923	1585	58.673
23	antisense	HeT-A	1074	42.298	1085	40.1642
24	sense	HeT-A	3109	122.444	3374	124.898
24	antisense	HeT-A	2196	86.4865	1927	71.3331
25	sense	HeT-A	5868	231.103	6454	238.912
25	antisense	HeT-A	2323	91.4882	2364	87.5098
26	sense	HeT-A	5305	208.93	6103	225.919
26	antisense	HeT-A	1188	46.7878	1332	49.3076
27	sense	HeT-A	3563	140.324	5151	190.678
27	antisense	HeT-A	658	25.9144	875	32.3905
28	sense	HeT-A	1448	57.0275	2651	98.1339
28	antisense	HeT-A	161	6.34077	266	9.84671
29	sense	HeT-A	529	20.834	1357	50.233
29	antisense	HeT-A	65	2.55994	133	4.92335
30	sense	HeT-A	144	5.67125	368	13.6225
30	antisense	HeT-A	19	0.748289	47	1.73983
18	sense	I-element	31	1.22089	24	0.888425
18	antisense	I-element	54	2.12672	51	1.8879
19	sense	I-element	49	1.9298	38	1.40667
19	antisense	I-element	109	4.29282	89	3.29457
20	sense	I-element	88	3.46576	73	2.70229
20	antisense	I-element	155	6.10447	135	4.99739
21	sense	I-element	171	6.7346	179	6.62617
21	antisense	I-element	330	12.9966	328	12.1418
22	sense	I-element	228	8.97947	195	7.21845
22	antisense	I-element	829	32.649	789	29.207
23	sense	I-element	554	21.8185	529	19.5824
23	antisense	I-element	4031	158.756	4979	184.311
24	sense	I-element	3534	139.182	3477	128.711
24	antisense	I-element	2369	93.2999	2416	89.4348
25	sense	I-element	2093	82.43	2311	85.5479
25	antisense	I-element	2975	117.166	3498	129.488
26	sense	I-element	2327	91.6458	2440	90.3232
26	antisense	I-element	2480	97.6715	3348	123.935
27	sense	I-element	1140	44.8974	1626	60.1908
27	antisense	I-element	1439	56.6731	2638	97.6527
28	sense	I-element	329	12.9572	642	23.7654
28	antisense	I-element	373	14.6901	831	30.7617
29	sense	I-element	66	2.59932	190	7.03336
29	antisense	I-element	185	7.28598	420	15.5474
30	sense	I-element	7	0.275686	58	2.14703
30	antisense	I-element	9	0.354453	35	1.29562
18	sense	jockey	115	4.52912	99	3.66475
18	antisense	jockey	86	3.38699	62	2.2951
19	sense	jockey	118	4.64727	108	3.99791
19	antisense	jockey	95	3.74145	88	3.25756
20	sense	jockey	267	10.5154	232	8.58811
20	antisense	jockey	153	6.0257	129	4.77528
21	sense	jockey	1219	48.0087	925	34.2414
21	antisense	jockey	418	16.4624	331	12.2529
22	sense	jockey	4655	183.331	3999	148.034
22	antisense	jockey	884	34.8151	843	31.2059
23	sense	jockey	11398	448.895	9326	345.227
23	antisense	jockey	3887	153.084	3920	145.109
24	sense	jockey	6672	262.768	6833	252.942
24	antisense	jockey	15642	616.039	15698	581.104
25	sense	jockey	7535	296.756	7728	286.073
25	antisense	jockey	5499	216.571	5860	216.924
26	sense	jockey	7903	311.249	9424	348.855
26	antisense	jockey	4300	169.35	5492	203.301
27	sense	jockey	4590	180.771	6527	241.615
27	antisense	jockey	2535	99.8376	4306	159.398
28	sense	jockey	1945	76.6012	3991	147.738
28	antisense	jockey	1308	51.5138	2878	106.537
29	sense	jockey	694	27.3323	1513	56.0078
29	antisense	jockey	192	7.56166	612	22.6548
30	sense	jockey	279	10.988	651	24.0985
30	antisense	jockey	49	1.9298	148	5.47862
18	sense	hopper	7	0.275686	3	0.111053
18	antisense	hopper	8	0.315069	6	0.222106
19	sense	hopper	5	0.196918	9	0.333159
19	antisense	hopper	11	0.43322	0	0
20	sense	hopper	14	0.551371	15	0.555265
20	antisense	hopper	17	0.669522	14	0.518248
21	sense	hopper	100	3.93837	94	3.47966
21	antisense	hopper	191	7.52228	150	5.55265
22	sense	hopper	20	0.787673	19	0.703336
22	antisense	hopper	42	1.65411	54	1.99896
23	sense	hopper	48	1.89042	42	1.55474
23	antisense	hopper	77	3.03254	65	2.40615
24	sense	hopper	72	2.83562	98	3.62773
24	antisense	hopper	195	7.67981	166	6.14494
25	sense	hopper	189	7.44351	233	8.62512
25	antisense	hopper	201	7.91611	236	8.73618
26	sense	hopper	198	7.79796	244	9.03232
26	antisense	hopper	99	3.89898	119	4.40511
27	sense	hopper	115	4.52912	203	7.51459
27	antisense	hopper	99	3.89898	152	5.62669
28	sense	hopper	28	1.10274	83	3.07247
28	antisense	hopper	29	1.14213	80	2.96142
29	sense	hopper	4	0.157535	22	0.814389
29	antisense	hopper	5	0.196918	29	1.07351
30	sense	hopper	3	0.118151	2	0.0740354
30	antisense	hopper	1	0.0393837	0	0
18	sense	mdg1	543	21.3853	478	17.6945
18	antisense	mdg1	259	10.2004	205	7.58863
19	sense	mdg1	621	24.4572	604	22.3587
19	antisense	mdg1	468	18.4315	433	16.0287
20	sense	mdg1	1292	50.8837	1117	41.3488
20	antisense	mdg1	1029	40.5258	941	34.8337
21	sense	mdg1	13270	522.621	12311	455.725
21	antisense	mdg1	23670	932.211	21351	790.365
22	sense	mdg1	2019	79.5156	2057	76.1454
22	antisense	mdg1	3272	128.863	3300	122.158
23	sense	mdg1	1452	57.1851	1402	51.8988
23	antisense	mdg1	2177	85.7382	2280	84.4003
24	sense	mdg1	1124	44.2672	1251	46.3091
24	antisense	mdg1	3028	119.254	3228	119.493
25	sense	mdg1	1128	44.4248	1329	49.1965
25	antisense	mdg1	5109	201.211	5508	203.893
26	sense	mdg1	1020	40.1713	1044	38.6465
26	antisense	mdg1	4589	180.732	5904	218.552
27	sense	mdg1	591	23.2757	863	31.9463
27	antisense	mdg1	3616	142.411	5737	212.371
28	sense	mdg1	274	10.7911	495	18.3238
28	antisense	mdg1	1224	48.2056	2628	97.2825
29	sense	mdg1	67	2.6387	144	5.33055
29	antisense	mdg1	195	7.67981	602	22.2847
30	sense	mdg1	9	0.354453	35	1.29562
30	antisense	mdg1	54	2.12672	145	5.36757
18	sense	mdg3	35	1.37843	36	1.33264
18	antisense	mdg3	48	1.89042	36	1.33264
19	sense	mdg3	57	2.24487	38	1.40667
19	antisense	mdg3	76	2.99316	54	1.99896
20	sense	mdg3	98	3.8596	103	3.81282
20	antisense	mdg3	120	4.72604	105	3.88686
21	sense	mdg3	701	27.6079	653	24.1726
21	antisense	mdg3	545	21.4641	435	16.1027
22	sense	mdg3	394	15.5172	364	13.4744
22	antisense	mdg3	1631	64.2347	1374	50.8623
23	sense	mdg3	1440	56.7125	1421	52.6021
23	antisense	mdg3	1809	71.245	1794	66.4097
24	sense	mdg3	2590	102.004	2451	90.7304
24	antisense	mdg3	5044	198.651	5011	185.496
25	sense	mdg3	2541	100.074	2629	97.3195
25	antisense	mdg3	8010	315.463	8059	298.326
26	sense	mdg3	2816	110.904	3378	125.046
26	antisense	mdg3	4255	167.577	4970	183.978
27	sense	mdg3	1671	65.8101	2036	75.368
27	antisense	mdg3	2561	100.862	4071	150.699
28	sense	mdg3	1009	39.7381	2028	75.0719
28	antisense	mdg3	1133	44.6217	2355	87.1767
29	sense	mdg3	128	5.04111	419	15.5104
29	antisense	mdg3	153	6.0257	524	19.3973
30	sense	mdg3	40	1.57535	117	4.33107
30	antisense	mdg3	31	1.22089	148	5.47862
18	sense	micropia	41	1.61473	29	1.07351
18	antisense	micropia	39	1.53596	35	1.29562
19	sense	micropia	41	1.61473	53	1.96194
19	antisense	micropia	60	2.36302	63	2.33211
20	sense	micropia	161	6.34077	127	4.70125
20	antisense	micropia	91	3.58391	100	3.70177
21	sense	micropia	638	25.1268	507	18.768
21	antisense	micropia	653	25.7175	545	20.1746
22	sense	micropia	511	20.125	480	17.7685
22	antisense	micropia	473	18.6285	454	16.806
23	sense	micropia	1274	50.1748	1284	47.5307
23	antisense	micropia	1055	41.5498	894	33.0938
24	sense	micropia	1951	76.8375	1922	71.148
24	antisense	micropia	3740	147.295	3590	132.894
25	sense	micropia	3420	134.692	3430	126.971
25	antisense	micropia	5264	207.316	5696	210.853
26	sense	micropia	2989	117.718	3346	123.861
26	antisense	micropia	6014	236.853	6979	258.347
27	sense	micropia	2071	81.5635	3122	115.569
27	antisense	micropia	6416	252.686	8677	321.203
28	sense	micropia	582	22.9213	1095	40.5344
28	antisense	micropia	1803	71.0087	2963	109.683
29	sense	micropia	125	4.92296	349	12.9192
29	antisense	micropia	422	16.6199	1034	38.2763
30	sense	micropia	36	1.41781	61	2.25808
30	antisense	micropia	76	2.99316	190	7.03336
18	sense	P-element	0	0	0	0
18	antisense	P-element	0	0	0	0
19	sense	P-element	0	0	0	0
19	antisense	P-element	0	0	0	0
20	sense	P-element	0	0	0	0
20	antisense	P-element	0	0	0	0
21	sense	P-element	0	0	0	0
21	antisense	P-element	0	0	0	0
22	sense	P-element	0	0	0	0
22	antisense	P-element	0	0	0	0
23	sense	P-element	0	0	0	0
23	antisense	P-element	0	0	0	0
24	sense	P-element	0	0	0	0
24	antisense	P-element	0	0	0	0
25	sense	P-element	1	0.0393837	1	0.0370177
25	antisense	P-element	0	0	0	0
26	sense	P-element	0	0	0	0
26	antisense	P-element	1	0.0393837	0	0
27	sense	P-element	0	0	1	0.0370177
27	antisense	P-element	0	0	0	0
28	sense	P-element	2	0.0787673	0	0
28	antisense	P-element	0	0	0	0
29	sense	P-element	0	0	0	0
29	antisense	P-element	0	0	0	0
30	sense	P-element	0	0	0	0
30	antisense	P-element	0	0	0	0
18	sense	pogo	38	1.49658	29	1.07351
18	antisense	pogo	24	0.945208	21	0.777372
19	sense	pogo	29	1.14213	37	1.36965
19	antisense	pogo	33	1.29966	25	0.925442
20	sense	pogo	69	2.71747	46	1.70281
20	antisense	pogo	44	1.73288	39	1.44369
21	sense	pogo	182	7.16782	160	5.92283
21	antisense	pogo	238	9.37331	197	7.29249
22	sense	pogo	132	5.19864	138	5.10844
22	antisense	pogo	286	11.2637	275	10.1799
23	sense	pogo	604	23.7877	590	21.8404
23	antisense	pogo	749	29.4984	760	28.1334
24	sense	pogo	1155	45.4881	1058	39.1647
24	antisense	pogo	5829	229.567	6615	244.872
25	sense	pogo	1554	61.2022	1523	56.378
25	antisense	pogo	2773	109.211	3230	119.567
26	sense	pogo	1413	55.6491	1639	60.672
26	antisense	pogo	7305	287.698	10171	376.507
27	sense	pogo	764	30.0891	1202	44.4953
27	antisense	pogo	2284	89.9523	3783	140.038
28	sense	pogo	379	14.9264	763	28.2445
28	antisense	pogo	1293	50.9231	3249	120.27
29	sense	pogo	68	2.67809	214	7.92179
29	antisense	pogo	171	6.7346	561	20.7669
30	sense	pogo	32	1.26028	51	1.8879
30	antisense	pogo	40	1.57535	137	5.07142
18	sense	R1A1-element	1364	53.7193	869	32.1684
18	antisense	R1A1-element	1357	53.4436	863	31.9463
19	sense	R1A1-element	2006	79.0036	1433	53.0464
19	antisense	R1A1-element	2341	92.1971	1697	62.819
20	sense	R1A1-element	2366	93.1817	1851	68.5198
20	antisense	R1A1-element	3588	141.309	2959	109.535
21	sense	R1A1-element	6393	251.78	5041	186.606
21	antisense	R1A1-element	10913	429.794	9348	346.041
22	sense	R1A1-element	11532	454.172	10063	372.509
22	antisense	R1A1-element	30610	1205.53	28497	1054.89
23	sense	R1A1-element	21548	848.639	19907	736.911
23	antisense	R1A1-element	45792	1803.46	44405	1643.77
24	sense	R1A1-element	37100	1461.13	35728	1322.57
24	antisense	R1A1-element	53285	2098.56	51836	1918.85
25	sense	R1A1-element	39374	1550.69	40404	1495.66
25	antisense	R1A1-element	84009	3308.58	90800	3361.21
26	sense	R1A1-element	21727	855.689	25420	940.99
26	antisense	R1A1-element	57853	2278.46	67254	2489.59
27	sense	R1A1-element	14029	552.513	18113	670.502
27	antisense	R1A1-element	39757	1565.78	57099	2113.67
28	sense	R1A1-element	6075	239.256	10370	383.874
28	antisense	R1A1-element	16910	665.978	27282	1009.92
29	sense	R1A1-element	1890	74.4351	3343	123.75
29	antisense	R1A1-element	7432	292.699	15479	572.997
30	sense	R1A1-element	491	19.3374	1076	39.831
30	antisense	R1A1-element	3103	122.207	5951	220.292
18	sense	R2-element	66	2.59932	38	1.40667
18	antisense	R2-element	23	0.905824	17	0.629301
19	sense	R2-element	37	1.4572	37	1.36965
19	antisense	R2-element	55	2.1661	42	1.55474
20	sense	R2-element	65	2.55994	57	2.11001
20	antisense	R2-element	88	3.46576	49	1.81387
21	sense	R2-element	394	15.5172	239	8.84723
21	antisense	R2-element	799	31.4675	647	23.9504
22	sense	R2-element	150	5.90755	110	4.07195
22	antisense	R2-element	593	23.3545	613	22.6918
23	sense	R2-element	175	6.89214	148	5.47862
23	antisense	R2-element	531	20.9127	460	17.0281
24	sense	R2-element	288	11.3425	273	10.1058
24	antisense	R2-element	1223	48.1662	1243	46.013
25	sense	R2-element	391	15.399	440	16.2878
25	antisense	R2-element	2040	80.3427	2150	79.588
26	sense	R2-element	395	15.5565	460	17.0281
26	antisense	R2-element	2574	101.374	3120	115.495
27	sense	R2-element	271	10.673	350	12.9562
27	antisense	R2-element	1991	78.4129	3024	111.942
28	sense	R2-element	105	4.13528	187	6.92231
28	antisense	R2-element	1366	53.7981	3194	118.235
29	sense	R2-element	52	2.04795	97	3.59072
29	antisense	R2-element	213	8.38872	780	28.8738
30	sense	R2-element	17	0.669522	23	0.851407
30	antisense	R2-element	25	0.984591	87	3.22054
18	sense	S-element	17	0.669522	20	0.740354
18	antisense	S-element	49	1.9298	24	0.888425
19	sense	S-element	20	0.787673	15	0.555265
19	antisense	S-element	66	2.59932	44	1.62878
20	sense	S-element	14	0.551371	14	0.518248
20	antisense	S-element	140	5.51371	132	4.88634
21	sense	S-element	174	6.85276	192	7.1074
21	antisense	S-element	289	11.3819	304	11.2534
22	sense	S-element	141	5.5531	155	5.73774
22	antisense	S-element	655	25.7963	733	27.134
23	sense	S-element	213	8.38872	203	7.51459
23	antisense	S-element	2057	81.0122	2779	102.872
24	sense	S-element	261	10.2791	256	9.47653
24	antisense	S-element	916	36.0754	1007	37.2768
25	sense	S-element	258	10.161	407	15.0662
25	antisense	S-element	5510	217.004	5174	191.53
26	sense	S-element	197	7.75858	311	11.5125
26	antisense	S-element	3961	155.999	4529	167.653
27	sense	S-element	186	7.32536	216	7.99582
27	antisense	S-element	3946	155.408	5498	203.523
28	sense	S-element	76	2.99316	106	3.92388
28	antisense	S-element	732	28.8288	1690	62.5599
29	sense	S-element	22	0.86644	50	1.85088
29	antisense	S-element	135	5.31679	352	13.0302
30	sense	S-element	16	0.630138	49	1.81387
30	antisense	S-element	47	1.85103	132	4.88634
18	sense	springer	38	1.49658	31	1.14755
18	antisense	springer	60	2.36302	50	1.85088
19	sense	springer	58	2.28425	65	2.40615
19	antisense	springer	126	4.96234	108	3.99791
20	sense	springer	121	4.76542	93	3.44265
20	antisense	springer	388	15.2809	291	10.7721
21	sense	springer	600	23.6302	562	20.8039
21	antisense	springer	725	28.5531	620	22.951
22	sense	springer	307	12.0908	310	11.4755
22	antisense	springer	746	29.3802	704	26.0605
23	sense	springer	685	26.9778	627	23.2101
23	antisense	springer	2156	84.9112	1886	69.8154
24	sense	springer	1548	60.9659	1366	50.5662
24	antisense	springer	4875	191.995	4553	168.542
25	sense	springer	2400	94.5208	2275	84.2153
25	antisense	springer	10073	396.712	9965	368.881
26	sense	springer	2411	94.954	2513	93.0255
26	antisense	springer	10721	422.232	12259	453.8
27	sense	springer	1383	54.4676	1761	65.1882
27	antisense	springer	7429	292.581	9766	361.515
28	sense	springer	652	25.6781	992	36.7216
28	antisense	springer	3634	143.12	6546	242.318
29	sense	springer	257	10.1216	485	17.9536
29	antisense	springer	967	38.084	1912	70.7778
30	sense	springer	77	3.03254	173	6.40406
30	antisense	springer	185	7.28598	428	15.8436
18	sense	TART-C	858	33.7912	576	21.3222
18	antisense	TART-C	1774	69.8666	1231	45.5688
19	sense	TART-C	1162	45.7638	858	31.7612
19	antisense	TART-C	2263	89.1252	1689	62.5229
20	sense	TART-C	1936	76.2468	1463	54.1569
20	antisense	TART-C	3863	152.139	2936	108.684
21	sense	TART-C	6136	241.658	4424	163.766
21	antisense	TART-C	9315	366.859	7489	277.226
22	sense	TART-C	6450	254.025	5024	185.977
22	antisense	TART-C	14530	572.244	12791	473.493
23	sense	TART-C	12167	479.181	10588	391.943
23	antisense	TART-C	34458	1357.08	30427	1126.34
24	sense	TART-C	24211	953.518	21717	803.913
24	antisense	TART-C	54575	2149.36	50503	1869.5
25	sense	TART-C	27594	1086.75	26763	990.705
25	antisense	TART-C	62483	2460.81	63258	2341.67
26	sense	TART-C	31784	1251.77	34558	1279.26
26	antisense	TART-C	60421	2379.6	67610	2502.77
27	sense	TART-C	12973	510.924	17283	639.777
27	antisense	TART-C	30680	1208.29	43720	1618.41
28	sense	TART-C	5665	223.108	9860	364.994
28	antisense	TART-C	16920	666.371	31952	1182.79
29	sense	TART-C	2172	85.5413	5433	201.117
29	antisense	TART-C	4578	180.298	12538	464.128
30	sense	TART-C	379	14.9264	1108	41.0156
30	antisense	TART-C	1567	61.7142	3764	139.335
18	sense	TART-A	80	3.15069	50	1.85088
18	antisense	TART-A	277	10.9093	189	6.99634
19	sense	TART-A	124	4.88357	91	3.36861
19	antisense	TART-A	342	13.4692	223	8.25495
20	sense	TART-A	424	16.6987	298	11.0313
20	antisense	TART-A	440	17.3288	284	10.513
21	sense	TART-A	817	32.1764	592	21.9145
21	antisense	TART-A	1273	50.1354	962	35.611
22	sense	TART-A	636	25.048	471	17.4353
22	antisense	TART-A	1977	77.8615	1617	59.8576
23	sense	TART-A	1231	48.4813	1064	39.3868
23	antisense	TART-A	2868	112.952	2538	93.9509
24	sense	TART-A	2395	94.3239	2349	86.9546
24	antisense	TART-A	8752	344.686	8275	306.321
25	sense	TART-A	1798	70.8118	1778	65.8175
25	antisense	TART-A	10133	399.075	10859	401.975
26	sense	TART-A	2745	108.108	2865	106.056
26	antisense	TART-A	7793	306.917	8849	327.57
27	sense	TART-A	2489	98.0259	3649	135.078
27	antisense	TART-A	5305	208.93	7348	272.006
28	sense	TART-A	644	25.3631	1100	40.7195
28	antisense	TART-A	4412	173.761	8150	301.694
29	sense	TART-A	362	14.2569	896	33.1679
29	antisense	TART-A	812	31.9795	2347	86.8805
30	sense	TART-A	9	0.354453	63	2.33211
30	antisense	TART-A	73	2.87501	143	5.29353
18	sense	TART-B	158	6.22262	103	3.81282
18	antisense	TART-B	312	12.2877	212	7.84775
19	sense	TART-B	189	7.44351	136	5.03441
19	antisense	TART-B	333	13.1148	263	9.73565
20	sense	TART-B	434	17.0925	262	9.69864
20	antisense	TART-B	483	19.0223	334	12.3639
21	sense	TART-B	1102	43.4008	843	31.2059
21	antisense	TART-B	1333	52.4984	1026	37.9802
22	sense	TART-B	844	33.2398	645	23.8764
22	antisense	TART-B	1383	54.4676	1309	48.4562
23	sense	TART-B	2021	79.5944	1655	61.2643
23	antisense	TART-B	4080	160.685	3676	136.077
24	sense	TART-B	6320	248.905	5403	200.007
24	antisense	TART-B	7420	292.227	6902	255.496
25	sense	TART-B	4832	190.302	4528	167.616
25	antisense	TART-B	13001	512.027	12951	479.416
26	sense	TART-B	5720	225.274	5886	217.886
26	antisense	TART-B	8444	332.556	9868	365.291
27	sense	TART-B	3802	149.737	4696	173.835
27	antisense	TART-B	4300	169.35	6182	228.843
28	sense	TART-B	1782	70.1817	2881	106.648
28	antisense	TART-B	2758	108.62	4432	164.062
29	sense	TART-B	537	21.149	1177	43.5698
29	antisense	TART-B	619	24.3785	1260	46.6423
30	sense	TART-B	122	4.80481	259	9.58758
30	antisense	TART-B	80	3.15069	135	4.99739
18	sense	Tirant	12251	482.489	8373	309.949
18	antisense	Tirant	375	14.7689	209	7.7367
19	sense	Tirant	19477	767.075	18617	689.158
19	antisense	Tirant	401	15.7928	296	10.9572
20	sense	Tirant	11712	461.261	11058	409.342
20	antisense	Tirant	620	24.4179	541	20.0266
21	sense	Tirant	10897	429.164	8999	333.122
21	antisense	Tirant	4151	163.482	3107	115.014
22	sense	Tirant	5324	209.679	5492	203.301
22	antisense	Tirant	2424	95.466	2468	91.3597
23	sense	Tirant	12843	505.804	13582	502.774
23	antisense	Tirant	4466	175.887	4447	164.618
24	sense	Tirant	7843	308.886	8175	302.62
24	antisense	Tirant	20043	789.367	20708	766.562
25	sense	Tirant	9238	363.826	10769	398.644
25	antisense	Tirant	11791	464.373	13296	492.187
26	sense	Tirant	15339	604.106	20514	759.381
26	antisense	Tirant	11983	471.934	15769	583.732
27	sense	Tirant	6486	255.442	10422	385.798
27	antisense	Tirant	7364	290.021	12641	467.941
28	sense	Tirant	2363	93.0636	4756	176.056
28	antisense	Tirant	3450	135.874	6549	242.429
29	sense	Tirant	675	26.584	2001	74.0724
29	antisense	Tirant	912	35.9179	2492	92.2481
30	sense	Tirant	123	4.84419	379	14.0297
30	antisense	Tirant	256	10.0822	625	23.1361
18	sense	flea	26	1.02397	26	0.96246
18	antisense	flea	47	1.85103	38	1.40667
19	sense	flea	57	2.24487	39	1.44369
19	antisense	flea	77	3.03254	59	2.18404
20	sense	flea	72	2.83562	60	2.22106
20	antisense	flea	99	3.89898	90	3.33159
21	sense	flea	338	13.3117	310	11.4755
21	antisense	flea	615	24.2209	571	21.1371
22	sense	flea	319	12.5634	294	10.8832
22	antisense	flea	470	18.5103	399	14.7701
23	sense	flea	762	30.0103	779	28.8368
23	antisense	flea	1515	59.6662	1457	53.9348
24	sense	flea	819	32.2552	765	28.3185
24	antisense	flea	4380	172.5	4263	157.806
25	sense	flea	1097	43.2039	1049	38.8316
25	antisense	flea	6425	253.04	6593	244.058
26	sense	flea	849	33.4367	1105	40.9046
26	antisense	flea	5597	220.43	6395	236.728
27	sense	flea	561	22.0942	818	30.2805
27	antisense	flea	4824	189.987	6992	258.828
28	sense	flea	258	10.161	484	17.9166
28	antisense	flea	1374	54.1131	3083	114.126
29	sense	flea	30	1.18151	109	4.03493
29	antisense	flea	282	11.1062	679	25.135
30	sense	flea	7	0.275686	31	1.14755
30	antisense	flea	77	3.03254	193	7.14442
18	sense	opus	155	6.10447	135	4.99739
18	antisense	opus	418	16.4624	213	7.88477
19	sense	opus	242	9.53084	185	6.84827
19	antisense	opus	406	15.9898	265	9.80969
20	sense	opus	438	17.25	331	12.2529
20	antisense	opus	773	30.4436	619	22.914
21	sense	opus	1818	71.5995	1441	53.3425
21	antisense	opus	3369	132.684	2627	97.2455
22	sense	opus	1450	57.1063	1250	46.2721
22	antisense	opus	4633	182.464	4162	154.068
23	sense	opus	2280	89.7947	2157	79.8472
23	antisense	opus	10137	399.232	9175	339.637
24	sense	opus	5878	231.497	5507	203.856
24	antisense	opus	23680	932.605	23775	880.096
25	sense	opus	7852	309.24	8149	301.657
25	antisense	opus	24850	978.684	26205	970.049
26	sense	opus	17444	687.008	20066	742.797
26	antisense	opus	28487	1121.92	35648	1319.61
27	sense	opus	3685	145.129	5300	196.194
27	antisense	opus	18313	721.233	27193	1006.62
28	sense	opus	1561	61.4779	3174	117.494
28	antisense	opus	8477	333.855	14852	549.787
29	sense	opus	355	13.9812	806	29.8363
29	antisense	opus	2061	81.1697	5158	190.937
30	sense	opus	112	4.41097	254	9.40249
30	antisense	opus	806	31.7432	1765	65.3362
18	sense	roo	157	6.18323	143	5.29353
18	antisense	roo	1568	61.7536	1409	52.1579
19	sense	roo	164	6.45892	141	5.2195
19	antisense	roo	1645	64.7861	1436	53.1574
20	sense	roo	326	12.8391	267	9.88372
20	antisense	roo	2529	99.6013	2525	93.4697
21	sense	roo	2057	81.0122	1841	68.1496
21	antisense	roo	9152	360.439	9021	333.937
22	sense	roo	1314	51.7501	1380	51.0844
22	antisense	roo	9939	391.434	9827	363.773
23	sense	roo	3140	123.665	3306	122.381
23	antisense	roo	24490	964.506	25382	939.583
24	sense	roo	4726	186.127	5405	200.081
24	antisense	roo	119562	4708.79	127905	4734.75
25	sense	roo	6302	248.196	7084	262.233
25	antisense	roo	151828	5979.54	167720	6208.61
26	sense	roo	4564	179.747	5833	215.924
26	antisense	roo	106527	4195.42	132143	4891.63
27	sense	roo	3681	144.971	5213	192.973
27	antisense	roo	76870	3027.42	126599	4686.4
28	sense	roo	703	27.6867	1513	56.0078
28	antisense	roo	35201	1386.34	71240	2637.14
29	sense	roo	378	14.887	664	24.5798
29	antisense	roo	5741	226.102	18515	685.383
30	sense	roo	50	1.96918	203	7.51459
30	antisense	roo	1441	56.7518	4115	152.328
18	sense	blood	40	1.57535	37	1.36965
18	antisense	blood	397	15.6353	339	12.549
19	sense	blood	54	2.12672	65	2.40615
19	antisense	blood	720	28.3562	554	20.5078
20	sense	blood	148	5.82878	121	4.47914
20	antisense	blood	1014	39.935	796	29.4661
21	sense	blood	566	22.2911	434	16.0657
21	antisense	blood	2656	104.603	2509	92.8774
22	sense	blood	435	17.1319	374	13.8446
22	antisense	blood	3588	141.309	3414	126.378
23	sense	blood	1224	48.2056	1043	38.6095
23	antisense	blood	9623	378.989	10010	370.547
24	sense	blood	1975	77.7827	1822	67.4462
24	antisense	blood	37609	1481.18	39491	1461.87
25	sense	blood	1604	63.1714	1703	63.0411
25	antisense	blood	51710	2036.53	57840	2141.1
26	sense	blood	1188	46.7878	1500	55.5265
26	antisense	blood	69680	2744.25	89251	3303.87
27	sense	blood	811	31.9401	1175	43.4958
27	antisense	blood	34829	1371.69	54330	2011.17
28	sense	blood	394	15.5172	761	28.1705
28	antisense	blood	22957	904.131	42852	1586.28
29	sense	blood	73	2.87501	222	8.21793
29	antisense	blood	4535	178.605	11796	436.661
30	sense	blood	13	0.511987	46	1.70281
30	antisense	blood	959	37.7689	2465	91.2486
18	sense	ZAM	11	0.43322	10	0.370177
18	antisense	ZAM	14	0.551371	24	0.888425
19	sense	ZAM	15	0.590755	14	0.518248
19	antisense	ZAM	23	0.905824	28	1.0365
20	sense	ZAM	12	0.472604	16	0.592283
20	antisense	ZAM	20	0.787673	29	1.07351
21	sense	ZAM	119	4.68665	88	3.25756
21	antisense	ZAM	228	8.97947	200	7.40354
22	sense	ZAM	21	0.827057	23	0.851407
22	antisense	ZAM	195	7.67981	260	9.6246
23	sense	ZAM	29	1.14213	17	0.629301
23	antisense	ZAM	489	19.2586	644	23.8394
24	sense	ZAM	36	1.41781	29	1.07351
24	antisense	ZAM	1219	48.0087	1549	57.3404
25	sense	ZAM	65	2.55994	58	2.14703
25	antisense	ZAM	1501	59.1149	1691	62.5969
26	sense	ZAM	120	4.72604	109	4.03493
26	antisense	ZAM	1432	56.3974	1896	70.1856
27	sense	ZAM	96	3.78083	105	3.88686
27	antisense	ZAM	1282	50.4898	2147	79.477
28	sense	ZAM	27	1.06336	60	2.22106
28	antisense	ZAM	284	11.185	751	27.8003
29	sense	ZAM	7	0.275686	16	0.592283
29	antisense	ZAM	59	2.32364	192	7.1074
30	sense	ZAM	1	0.0393837	2	0.0740354
30	antisense	ZAM	10	0.393837	15	0.555265
18	sense	GATE	309	12.1695	220	8.14389
18	antisense	GATE	1287	50.6868	722	26.7268
19	sense	GATE	348	13.7055	275	10.1799
19	antisense	GATE	582	22.9213	494	18.2867
20	sense	GATE	525	20.6764	408	15.1032
20	antisense	GATE	1025	40.3682	782	28.9478
21	sense	GATE	3073	121.026	2761	102.206
21	antisense	GATE	6012	236.775	5495	203.412
22	sense	GATE	2736	107.754	2470	91.4337
22	antisense	GATE	8544	336.494	7695	284.851
23	sense	GATE	8419	331.571	7671	283.963
23	antisense	GATE	17362	683.779	16322	604.203
24	sense	GATE	11571	455.708	10991	406.861
24	antisense	GATE	29434	1159.22	24124	893.015
25	sense	GATE	10241	403.328	10850	401.642
25	antisense	GATE	46071	1814.44	43797	1621.26
26	sense	GATE	13494	531.443	14256	527.724
26	antisense	GATE	26632	1048.87	35770	1324.12
27	sense	GATE	8875	349.53	10392	384.688
27	antisense	GATE	14842	584.532	22691	839.969
28	sense	GATE	2876	113.267	4432	164.062
28	antisense	GATE	13256	522.07	19663	727.879
29	sense	GATE	518	20.4007	1176	43.5328
29	antisense	GATE	2267	89.2827	5025	186.014
30	sense	GATE	269	10.5942	597	22.0996
30	antisense	GATE	553	21.7792	1453	53.7867
18	sense	X-element	160	6.30138	122	4.51616
18	antisense	X-element	401	15.7928	301	11.1423
19	sense	X-element	208	8.1918	149	5.51564
19	antisense	X-element	409	16.1079	269	9.95776
20	sense	X-element	295	11.6182	265	9.80969
20	antisense	X-element	669	26.3477	483	17.8795
21	sense	X-element	1230	48.4419	1027	38.0172
21	antisense	X-element	2380	93.7331	2091	77.404
22	sense	X-element	1290	50.8049	1086	40.2012
22	antisense	X-element	3613	142.293	3265	120.863
23	sense	X-element	3515	138.434	3160	116.976
23	antisense	X-element	9593	377.807	8787	325.274
24	sense	X-element	9303	366.386	9437	349.336
24	antisense	X-element	14494	570.827	13618	504.107
25	sense	X-element	11330	446.217	10981	406.491
25	antisense	X-element	32339	1273.63	33277	1231.84
26	sense	X-element	7617	299.985	8266	305.988
26	antisense	X-element	20246	797.361	24196	895.68
27	sense	X-element	4702	185.182	6059	224.29
27	antisense	X-element	15208	598.947	21759	805.468
28	sense	X-element	2110	83.0995	3366	124.602
28	antisense	X-element	4208	165.726	8024	297.03
29	sense	X-element	520	20.4795	1258	46.5683
29	antisense	X-element	1176	46.3152	2942	108.906
30	sense	X-element	137	5.39556	316	11.6976
30	antisense	X-element	420	16.5411	927	34.3154
18	sense	Transpac	24	0.945208	20	0.740354
18	antisense	Transpac	32	1.26028	29	1.07351
19	sense	Transpac	24	0.945208	22	0.814389
19	antisense	Transpac	29	1.14213	40	1.48071
20	sense	Transpac	41	1.61473	31	1.14755
20	antisense	Transpac	40	1.57535	27	0.999478
21	sense	Transpac	114	4.48974	93	3.44265
21	antisense	Transpac	182	7.16782	180	6.66319
22	sense	Transpac	104	4.0959	88	3.25756
22	antisense	Transpac	209	8.23118	168	6.21897
23	sense	Transpac	353	13.9024	268	9.92074
23	antisense	Transpac	715	28.1593	681	25.2091
24	sense	Transpac	478	18.8254	421	15.5845
24	antisense	Transpac	2667	105.036	2667	98.7262
25	sense	Transpac	643	25.3237	674	24.9499
25	antisense	Transpac	1938	76.3255	2391	88.5093
26	sense	Transpac	720	28.3562	840	31.0949
26	antisense	Transpac	3100	122.089	3991	147.738
27	sense	Transpac	335	13.1935	485	17.9536
27	antisense	Transpac	1463	57.6183	2321	85.9181
28	sense	Transpac	115	4.52912	323	11.9567
28	antisense	Transpac	3150	124.059	7120	263.566
29	sense	Transpac	37	1.4572	110	4.07195
29	antisense	Transpac	736	28.9864	2167	80.2173
30	sense	Transpac	8	0.315069	21	0.777372
30	antisense	Transpac	149	5.86816	670	24.8019
18	sense	Circe	165	6.4983	139	5.14546
18	antisense	Circe	144	5.67125	122	4.51616
19	sense	Circe	237	9.33393	197	7.29249
19	antisense	Circe	199	7.83735	204	7.55161
20	sense	Circe	379	14.9264	343	12.6971
20	antisense	Circe	353	13.9024	275	10.1799
21	sense	Circe	1641	64.6286	1513	56.0078
21	antisense	Circe	2407	94.7965	2597	96.135
22	sense	Circe	1754	69.0789	1804	66.7799
22	antisense	Circe	6696	263.713	6860	253.941
23	sense	Circe	3872	152.494	3925	145.294
23	antisense	Circe	5930	233.545	6234	230.768
24	sense	Circe	6325	249.102	7014	259.642
24	antisense	Circe	8050	317.038	8551	316.538
25	sense	Circe	11261	443.499	12451	460.907
25	antisense	Circe	14484	570.433	17347	642.146
26	sense	Circe	9892	389.583	11463	424.334
26	antisense	Circe	26319	1036.54	34014	1259.12
27	sense	Circe	9785	385.369	13989	517.841
27	antisense	Circe	9680	381.234	15522	574.589
28	sense	Circe	2194	86.4077	4397	162.767
28	antisense	Circe	3560	140.206	8309	307.58
29	sense	Circe	970	38.2021	2052	75.9603
29	antisense	Circe	872	34.3425	2487	92.063
30	sense	Circe	156	6.14385	463	17.1392
30	antisense	Circe	164	6.45892	626	23.1731
18	sense	Rt1a	331	13.036	260	9.6246
18	antisense	Rt1a	483	19.0223	341	12.623
19	sense	Rt1a	492	19.3768	431	15.9546
19	antisense	Rt1a	489	19.2586	385	14.2518
20	sense	Rt1a	730	28.7501	617	22.8399
20	antisense	Rt1a	1030	40.5652	839	31.0578
21	sense	Rt1a	2684	105.706	2346	86.8435
21	antisense	Rt1a	4099	161.434	3587	132.782
22	sense	Rt1a	2720	107.124	2569	95.0985
22	antisense	Rt1a	8046	316.881	7168	265.343
23	sense	Rt1a	8565	337.321	8595	318.167
23	antisense	Rt1a	14127	556.373	14681	543.457
24	sense	Rt1a	7287	286.989	6846	253.423
24	antisense	Rt1a	15823	623.168	16555	612.828
25	sense	Rt1a	9147	360.242	9154	338.86
25	antisense	Rt1a	20078	790.745	19393	717.884
26	sense	Rt1a	4502	177.305	5065	187.495
26	antisense	Rt1a	17820	701.817	21126	782.036
27	sense	Rt1a	3621	142.608	5211	192.899
27	antisense	Rt1a	12909	508.404	18053	668.28
28	sense	Rt1a	1640	64.5892	2914	107.87
28	antisense	Rt1a	4180	164.624	7533	278.854
29	sense	Rt1a	640	25.2055	1167	43.1997
29	antisense	Rt1a	1241	48.8751	2749	101.762
30	sense	Rt1a	112	4.41097	298	11.0313
30	antisense	Rt1a	456	17.9589	996	36.8696
18	sense	Rt1b	513	20.2038	355	13.1413
18	antisense	Rt1b	925	36.4299	635	23.5062
19	sense	Rt1b	612	24.1028	451	16.695
19	antisense	Rt1b	1425	56.1217	1066	39.4609
20	sense	Rt1b	1030	40.5652	793	29.355
20	antisense	Rt1b	4092	161.158	3509	129.895
21	sense	Rt1b	3454	136.031	2832	104.834
21	antisense	Rt1b	6181	243.43	5376	199.007
22	sense	Rt1b	5513	217.122	4839	179.129
22	antisense	Rt1b	13131	517.147	12658	468.57
23	sense	Rt1b	13142	517.58	12094	447.692
23	antisense	Rt1b	23280	916.851	23336	863.845
24	sense	Rt1b	12524	493.241	11975	443.287
24	antisense	Rt1b	34235	1348.3	33550	1241.94
25	sense	Rt1b	28143	1108.37	29121	1077.99
25	antisense	Rt1b	64851	2554.07	68591	2539.08
26	sense	Rt1b	14376	566.179	15632	578.661
26	antisense	Rt1b	68656	2703.92	76645	2837.22
27	sense	Rt1b	9310	366.662	11992	443.916
27	antisense	Rt1b	23985	944.617	31529	1167.13
28	sense	Rt1b	3391	133.55	5551	205.485
28	antisense	Rt1b	15628	615.488	24390	902.862
29	sense	Rt1b	1956	77.0344	2903	107.462
29	antisense	Rt1b	6165	242.8	10725	397.015
30	sense	Rt1b	252	9.92468	656	24.2836
30	antisense	Rt1b	2005	78.9642	4064	150.44
18	sense	Quasimodo	45	1.77226	30	1.11053
18	antisense	Quasimodo	206	8.11303	80	2.96142
19	sense	Quasimodo	35	1.37843	35	1.29562
19	antisense	Quasimodo	155	6.10447	131	4.84932
20	sense	Quasimodo	69	2.71747	37	1.36965
20	antisense	Quasimodo	292	11.5	193	7.14442
21	sense	Quasimodo	318	12.524	253	9.36548
21	antisense	Quasimodo	1105	43.5189	1150	42.5704
22	sense	Quasimodo	234	9.21577	200	7.40354
22	antisense	Quasimodo	2768	109.014	2689	99.5406
23	sense	Quasimodo	548	21.5822	397	14.696
23	antisense	Quasimodo	4445	175.06	4460	165.099
24	sense	Quasimodo	1208	47.5755	1118	41.3858
24	antisense	Quasimodo	16027	631.202	14168	524.467
25	sense	Quasimodo	2097	82.5875	1816	67.2241
25	antisense	Quasimodo	8299	326.845	8908	329.754
26	sense	Quasimodo	1560	61.4385	2033	75.257
26	antisense	Quasimodo	7438	292.936	9603	355.481
27	sense	Quasimodo	802	31.5857	959	35.5
27	antisense	Quasimodo	6018	237.011	10233	378.802
28	sense	Quasimodo	283	11.1456	527	19.5083
28	antisense	Quasimodo	2293	90.3067	5144	190.419
29	sense	Quasimodo	55	2.1661	97	3.59072
29	antisense	Quasimodo	374	14.7295	899	33.2789
30	sense	Quasimodo	13	0.511987	34	1.2586
30	antisense	Quasimodo	159	6.262	322	11.9197
18	sense	HMS-Beagle	93	3.66268	62	2.2951
18	antisense	HMS-Beagle	225	8.86132	67	2.48019
19	sense	HMS-Beagle	87	3.42638	79	2.9244
19	antisense	HMS-Beagle	243	9.57023	216	7.99582
20	sense	HMS-Beagle	147	5.7894	122	4.51616
20	antisense	HMS-Beagle	145	5.71063	141	5.2195
21	sense	HMS-Beagle	398	15.6747	308	11.4015
21	antisense	HMS-Beagle	697	27.4504	614	22.7289
22	sense	HMS-Beagle	961	37.8477	811	30.0214
22	antisense	HMS-Beagle	912	35.9179	805	29.7992
23	sense	HMS-Beagle	2070	81.5242	2008	74.3315
23	antisense	HMS-Beagle	2802	110.353	2323	85.9921
24	sense	HMS-Beagle	3925	154.581	3590	132.894
24	antisense	HMS-Beagle	3938	155.093	3769	139.52
25	sense	HMS-Beagle	5890	231.97	5915	218.96
25	antisense	HMS-Beagle	6457	254.3	6741	249.536
26	sense	HMS-Beagle	5247	206.646	6079	225.031
26	antisense	HMS-Beagle	6087	239.728	7276	269.341
27	sense	HMS-Beagle	3202	126.106	4322	159.99
27	antisense	HMS-Beagle	2869	112.992	4019	148.774
28	sense	HMS-Beagle	1268	49.9385	2256	83.5119
28	antisense	HMS-Beagle	1325	52.1833	2486	92.026
29	sense	HMS-Beagle	494	19.4555	1084	40.1272
29	antisense	HMS-Beagle	253	9.96406	593	21.9515
30	sense	HMS-Beagle	60	2.36302	191	7.07038
30	antisense	HMS-Beagle	42	1.65411	169	6.25599
18	sense	diver	428	16.8562	330	12.2158
18	antisense	diver	145	5.71063	107	3.96089
19	sense	diver	602	23.709	582	21.5443
19	antisense	diver	192	7.56166	169	6.25599
20	sense	diver	548	21.5822	449	16.6209
20	antisense	diver	476	18.7466	348	12.8822
21	sense	diver	2187	86.1321	1613	59.7095
21	antisense	diver	3306	130.202	2366	87.5839
22	sense	diver	1394	54.9008	1192	44.1251
22	antisense	diver	1699	66.9128	1519	56.2299
23	sense	diver	3246	127.839	2870	106.241
23	antisense	diver	4334	170.689	3897	144.258
24	sense	diver	3491	137.488	3094	114.533
24	antisense	diver	11275	444.051	11077	410.045
25	sense	diver	6034	237.641	6108	226.104
25	antisense	diver	20986	826.505	20961	775.928
26	sense	diver	5535	217.989	6289	232.804
26	antisense	diver	19654	774.046	23751	879.207
27	sense	diver	4018	158.244	5621	208.076
27	antisense	diver	9002	354.532	14377	532.203
28	sense	diver	1186	46.709	2214	81.9572
28	antisense	diver	2926	115.237	6351	235.099
29	sense	diver	336	13.2329	747	27.6522
29	antisense	diver	848	33.3973	1981	73.3321
30	sense	diver	68	2.67809	200	7.40354
30	antisense	diver	236	9.29454	447	16.5469
18	sense	Tabor	10	0.393837	7	0.259124
18	antisense	Tabor	53	2.08733	36	1.33264
19	sense	Tabor	15	0.590755	10	0.370177
19	antisense	Tabor	80	3.15069	77	2.85036
20	sense	Tabor	26	1.02397	31	1.14755
20	antisense	Tabor	133	5.23803	108	3.99791
21	sense	Tabor	366	14.4144	349	12.9192
21	antisense	Tabor	885	34.8545	795	29.4291
22	sense	Tabor	72	2.83562	69	2.55422
22	antisense	Tabor	564	22.2124	585	21.6554
23	sense	Tabor	66	2.59932	58	2.14703
23	antisense	Tabor	1185	46.6696	1246	46.124
24	sense	Tabor	119	4.68665	118	4.36809
24	antisense	Tabor	5745	226.259	5819	215.406
25	sense	Tabor	218	8.58564	223	8.25495
25	antisense	Tabor	8919	351.263	9944	368.104
26	sense	Tabor	207	8.15242	235	8.69916
26	antisense	Tabor	9962	392.34	12171	450.542
27	sense	Tabor	107	4.21405	135	4.99739
27	antisense	Tabor	7872	310.028	11731	434.255
28	sense	Tabor	46	1.81165	82	3.03545
28	antisense	Tabor	2525	99.4437	5581	206.596
29	sense	Tabor	19	0.748289	29	1.07351
29	antisense	Tabor	628	24.7329	1660	61.4494
30	sense	Tabor	1	0.0393837	2	0.0740354
30	antisense	Tabor	135	5.31679	349	12.9192
18	sense	Stalker	300	11.8151	300	11.1053
18	antisense	Stalker	513	20.2038	361	13.3634
19	sense	Stalker	831	32.7278	809	29.9473
19	antisense	Stalker	586	23.0788	553	20.4708
20	sense	Stalker	1319	51.947	1232	45.6058
20	antisense	Stalker	1217	47.9299	1066	39.4609
21	sense	Stalker	14746	580.751	13560	501.96
21	antisense	Stalker	17964	707.488	16107	596.244
22	sense	Stalker	2022	79.6337	1909	70.6668
22	antisense	Stalker	4609	181.519	4684	173.391
23	sense	Stalker	1305	51.3957	1288	47.6788
23	antisense	Stalker	4732	186.363	4849	179.499
24	sense	Stalker	1610	63.4077	1449	53.6386
24	antisense	Stalker	14325	564.171	15098	558.893
25	sense	Stalker	2239	88.18	2270	84.0302
25	antisense	Stalker	27259	1073.56	29215	1081.47
26	sense	Stalker	2220	87.4317	2610	96.6162
26	antisense	Stalker	36369	1432.34	44439	1645.03
27	sense	Stalker	1230	48.4419	1997	73.9243
27	antisense	Stalker	23277	916.733	35025	1296.54
28	sense	Stalker	510	20.0857	1000	37.0177
28	antisense	Stalker	7148	281.514	15742	582.733
29	sense	Stalker	161	6.34077	410	15.1773
29	antisense	Stalker	1827	71.9539	5525	204.523
30	sense	Stalker	16	0.630138	46	1.70281
30	antisense	Stalker	235	9.25516	630	23.3211
18	sense	INE-1	22	0.86644	14	0.518248
18	antisense	INE-1	14	0.551371	18	0.666319
19	sense	INE-1	22	0.86644	22	0.814389
19	antisense	INE-1	11	0.43322	14	0.518248
20	sense	INE-1	23	0.905824	19	0.703336
20	antisense	INE-1	19	0.748289	21	0.777372
21	sense	INE-1	144	5.67125	113	4.183
21	antisense	INE-1	129	5.08049	117	4.33107
22	sense	INE-1	115	4.52912	133	4.92335
22	antisense	INE-1	94	3.70206	106	3.92388
23	sense	INE-1	242	9.53084	259	9.58758
23	antisense	INE-1	266	10.4761	330	12.2158
24	sense	INE-1	594	23.3939	734	27.171
24	antisense	INE-1	887	34.9333	936	34.6486
25	sense	INE-1	442	17.4076	500	18.5088
25	antisense	INE-1	614	24.1816	754	27.9113
26	sense	INE-1	591	23.2757	786	29.0959
26	antisense	INE-1	524	20.637	738	27.3191
27	sense	INE-1	86	3.38699	172	6.36704
27	antisense	INE-1	210	8.27057	376	13.9187
28	sense	INE-1	48	1.89042	126	4.66423
28	antisense	INE-1	28	1.10274	78	2.88738
29	sense	INE-1	6	0.236302	29	1.07351
29	antisense	INE-1	7	0.275686	51	1.8879
30	sense	INE-1	2	0.0787673	5	0.185088
30	antisense	INE-1	0	0	1	0.0370177
18	sense	gtwin	26	1.02397	8	0.296142
18	antisense	gtwin	36	1.41781	19	0.703336
19	sense	gtwin	21	0.827057	22	0.814389
19	antisense	gtwin	22	0.86644	24	0.888425
20	sense	gtwin	36	1.41781	36	1.33264
20	antisense	gtwin	62	2.44179	62	2.2951
21	sense	gtwin	361	14.2175	357	13.2153
21	antisense	gtwin	671	26.4264	624	23.099
22	sense	gtwin	74	2.91439	89	3.29457
22	antisense	gtwin	414	16.3048	460	17.0281
23	sense	gtwin	75	2.95377	83	3.07247
23	antisense	gtwin	743	29.2621	808	29.9103
24	sense	gtwin	97	3.82021	105	3.88686
24	antisense	gtwin	2671	105.194	2827	104.649
25	sense	gtwin	259	10.2004	206	7.62565
25	antisense	gtwin	4412	173.761	4536	167.912
26	sense	gtwin	234	9.21577	228	8.44003
26	antisense	gtwin	5887	231.852	6768	250.536
27	sense	gtwin	134	5.27741	150	5.55265
27	antisense	gtwin	4590	180.771	6645	245.983
28	sense	gtwin	79	3.11131	150	5.55265
28	antisense	gtwin	1809	71.245	3063	113.385
29	sense	gtwin	16	0.630138	44	1.62878
29	antisense	gtwin	648	25.5206	1064	39.3868
30	sense	gtwin	6	0.236302	10	0.370177
30	antisense	gtwin	107	4.21405	247	9.14337
18	sense	gypsy2	34	1.33904	19	0.703336
18	antisense	gypsy2	51	2.00857	40	1.48071
19	sense	gypsy2	47	1.85103	41	1.51773
19	antisense	gypsy2	77	3.03254	83	3.07247
20	sense	gypsy2	87	3.42638	69	2.55422
20	antisense	gypsy2	124	4.88357	97	3.59072
21	sense	gypsy2	544	21.4247	435	16.1027
21	antisense	gypsy2	962	37.8871	818	30.2805
22	sense	gypsy2	307	12.0908	285	10.55
22	antisense	gypsy2	1377	54.2313	1401	51.8618
23	sense	gypsy2	724	28.5138	719	26.6157
23	antisense	gypsy2	3094	121.853	3190	118.086
24	sense	gypsy2	1064	41.9042	937	34.6856
24	antisense	gypsy2	5286	208.182	5075	187.865
25	sense	gypsy2	1363	53.6799	1383	51.1955
25	antisense	gypsy2	9724	382.967	9960	368.696
26	sense	gypsy2	1355	53.3649	1446	53.5276
26	antisense	gypsy2	8657	340.944	9692	358.776
27	sense	gypsy2	951	37.4539	1302	48.197
27	antisense	gypsy2	5957	234.608	8438	312.355
28	sense	gypsy2	382	15.0446	663	24.5427
28	antisense	gypsy2	2156	84.9112	3680	136.225
29	sense	gypsy2	117	4.60789	259	9.58758
29	antisense	gypsy2	1024	40.3289	1826	67.5943
30	sense	gypsy2	35	1.37843	56	2.07299
30	antisense	gypsy2	168	6.61645	377	13.9557
18	sense	accord	43	1.6935	48	1.77685
18	antisense	accord	71	2.79624	23	0.851407
19	sense	accord	44	1.73288	29	1.07351
19	antisense	accord	77	3.03254	42	1.55474
20	sense	accord	119	4.68665	68	2.5172
20	antisense	accord	121	4.76542	77	2.85036
21	sense	accord	544	21.4247	419	15.5104
21	antisense	accord	413	16.2654	405	14.9922
22	sense	accord	507	19.9675	389	14.3999
22	antisense	accord	427	16.8168	400	14.8071
23	sense	accord	1113	43.834	1011	37.4249
23	antisense	accord	1128	44.4248	1064	39.3868
24	sense	accord	3082	121.38	2784	103.057
24	antisense	accord	5270	207.552	5302	196.268
25	sense	accord	4600	181.165	4402	162.952
25	antisense	accord	7982	314.36	9010	333.529
26	sense	accord	2291	90.228	2400	88.8425
26	antisense	accord	5807	228.701	6793	251.461
27	sense	accord	2225	87.6286	3022	111.867
27	antisense	accord	2512	98.9317	3979	147.293
28	sense	accord	802	31.5857	1515	56.0818
28	antisense	accord	578	22.7638	1359	50.307
29	sense	accord	163	6.41954	459	16.9911
29	antisense	accord	119	4.68665	421	15.5845
30	sense	accord	40	1.57535	116	4.29405
30	antisense	accord	16	0.630138	45	1.6658
18	sense	1360	154	6.06508	123	4.55318
18	antisense	1360	121	4.76542	106	3.92388
19	sense	1360	174	6.85276	169	6.25599
19	antisense	1360	239	9.41269	169	6.25599
20	sense	1360	242	9.53084	206	7.62565
20	antisense	1360	488	19.2192	405	14.9922
21	sense	1360	1449	57.0669	1317	48.7523
21	antisense	1360	1596	62.8563	1449	53.6386
22	sense	1360	1741	68.5669	1768	65.4473
22	antisense	1360	2234	87.9831	1992	73.7393
23	sense	1360	2477	97.5533	2387	88.3612
23	antisense	1360	3458	136.189	3369	124.713
24	sense	1360	3180	125.24	4347	160.916
24	antisense	1360	8739	344.174	9824	363.662
25	sense	1360	4941	194.595	5272	195.157
25	antisense	1360	10305	405.849	10617	393.017
26	sense	1360	26929	1060.56	29114	1077.73
26	antisense	1360	8314	327.436	10641	393.905
27	sense	1360	3304	130.124	5179	191.715
27	antisense	1360	4173	164.348	6623	245.168
28	sense	1360	757	29.8134	1599	59.1913
28	antisense	1360	2039	80.3033	4715	174.538
29	sense	1360	278	10.9487	997	36.9066
29	antisense	1360	421	16.5805	1464	54.1939
30	sense	1360	41	1.61473	194	7.18143
30	antisense	1360	81	3.19008	275	10.1799
18	sense	gypsy3	31	1.22089	32	1.18457
18	antisense	gypsy3	56	2.20548	27	0.999478
19	sense	gypsy3	50	1.96918	33	1.22158
19	antisense	gypsy3	67	2.6387	71	2.62826
20	sense	gypsy3	94	3.70206	63	2.33211
20	antisense	gypsy3	161	6.34077	115	4.25704
21	sense	gypsy3	403	15.8716	327	12.1048
21	antisense	gypsy3	839	33.0429	838	31.0208
22	sense	gypsy3	390	15.3596	340	12.586
22	antisense	gypsy3	1078	42.4556	1078	39.9051
23	sense	gypsy3	488	19.2192	470	17.3983
23	antisense	gypsy3	2556	100.665	2580	95.5057
24	sense	gypsy3	714	28.1199	679	25.135
24	antisense	gypsy3	4756	187.309	4865	180.091
25	sense	gypsy3	1301	51.2381	1133	41.941
25	antisense	gypsy3	5140	202.432	5082	188.124
26	sense	gypsy3	1391	54.7827	1466	54.2679
26	antisense	gypsy3	7084	278.994	8120	300.584
27	sense	gypsy3	474	18.6679	630	23.3211
27	antisense	gypsy3	5088	200.384	7101	262.863
28	sense	gypsy3	255	10.0428	388	14.3629
28	antisense	gypsy3	1777	69.9848	3580	132.523
29	sense	gypsy3	68	2.67809	127	4.70125
29	antisense	gypsy3	475	18.7072	1219	45.1246
30	sense	gypsy3	11	0.43322	28	1.0365
30	antisense	gypsy3	121	4.76542	322	11.9197
18	sense	invader1	263	10.3579	240	8.88425
18	antisense	invader1	257	10.1216	143	5.29353
19	sense	invader1	473	18.6285	427	15.8066
19	antisense	invader1	290	11.4213	280	10.365
20	sense	invader1	1282	50.4898	1048	38.7945
20	antisense	invader1	406	15.9898	379	14.0297
21	sense	invader1	5330	209.915	4787	177.204
21	antisense	invader1	2245	88.4163	1843	68.2236
22	sense	invader1	3730	146.901	3676	136.077
22	antisense	invader1	1718	67.6611	1646	60.9311
23	sense	invader1	6808	268.124	7208	266.824
23	antisense	invader1	2490	98.0653	2484	91.952
24	sense	invader1	28655	1128.54	30451	1127.23
24	antisense	invader1	7908	311.446	8046	297.844
25	sense	invader1	21830	859.745	24955	923.777
25	antisense	invader1	11648	458.741	12917	478.158
26	sense	invader1	24680	971.989	32213	1192.45
26	antisense	invader1	11968	471.344	14004	518.396
27	sense	invader1	17756	699.296	28473	1054
27	antisense	invader1	6065	238.862	9452	349.891
28	sense	invader1	5779	227.598	13951	516.434
28	antisense	invader1	2204	86.8016	4967	183.867
29	sense	invader1	1438	56.6337	4459	165.062
29	antisense	invader1	640	25.2055	1782	65.9655
30	sense	invader1	212	8.34933	876	32.4275
30	antisense	invader1	162	6.38015	538	19.9155
18	sense	invader2	33	1.29966	24	0.888425
18	antisense	invader2	56	2.20548	27	0.999478
19	sense	invader2	37	1.4572	46	1.70281
19	antisense	invader2	91	3.58391	47	1.73983
20	sense	invader2	72	2.83562	69	2.55422
20	antisense	invader2	232	9.13701	166	6.14494
21	sense	invader2	361	14.2175	312	11.5495
21	antisense	invader2	541	21.3066	472	17.4724
22	sense	invader2	361	14.2175	357	13.2153
22	antisense	invader2	472	18.5891	462	17.1022
23	sense	invader2	750	29.5377	690	25.5422
23	antisense	invader2	1090	42.9282	1054	39.0167
24	sense	invader2	2906	114.449	2901	107.388
24	antisense	invader2	2831	111.495	2691	99.6146
25	sense	invader2	2274	89.5584	2404	88.9905
25	antisense	invader2	2726	107.36	2855	105.686
26	sense	invader2	1768	69.6303	2195	81.2538
26	antisense	invader2	2822	111.141	3116	115.347
27	sense	invader2	1169	46.0395	2103	77.8482
27	antisense	invader2	5861	230.828	8953	331.419
28	sense	invader2	724	28.5138	1859	68.8159
28	antisense	invader2	1017	40.0532	1802	66.7059
29	sense	invader2	100	3.93837	288	10.6611
29	antisense	invader2	150	5.90755	516	19.1011
30	sense	invader2	9	0.354453	39	1.44369
30	antisense	invader2	22	0.86644	61	2.25808
18	sense	invader3	23	0.905824	11	0.407195
18	antisense	invader3	30	1.18151	26	0.96246
19	sense	invader3	25	0.984591	20	0.740354
19	antisense	invader3	37	1.4572	24	0.888425
20	sense	invader3	77	3.03254	71	2.62826
20	antisense	invader3	68	2.67809	54	1.99896
21	sense	invader3	353	13.9024	278	10.2909
21	antisense	invader3	497	19.5737	465	17.2132
22	sense	invader3	137	5.39556	119	4.40511
22	antisense	invader3	246	9.68838	246	9.10635
23	sense	invader3	244	9.60961	212	7.84775
23	antisense	invader3	722	28.435	750	27.7633
24	sense	invader3	373	14.6901	411	15.2143
24	antisense	invader3	1769	69.6697	1718	63.5964
25	sense	invader3	825	32.4915	900	33.3159
25	antisense	invader3	1888	74.3563	2074	76.7747
26	sense	invader3	764	30.0891	843	31.2059
26	antisense	invader3	2334	91.9214	2612	96.6902
27	sense	invader3	442	17.4076	661	24.4687
27	antisense	invader3	1236	48.6782	1680	62.1897
28	sense	invader3	160	6.30138	275	10.1799
28	antisense	invader3	603	23.7483	1085	40.1642
29	sense	invader3	33	1.29966	115	4.25704
29	antisense	invader3	219	8.62502	653	24.1726
30	sense	invader3	8	0.315069	13	0.48123
30	antisense	invader3	17	0.669522	72	2.66527
18	sense	G2	220	8.6644	164	6.0709
18	antisense	G2	265	10.4367	208	7.69968
19	sense	G2	236	9.29454	150	5.55265
19	antisense	G2	440	17.3288	339	12.549
20	sense	G2	449	17.6833	342	12.6601
20	antisense	G2	766	30.1679	552	20.4338
21	sense	G2	1216	47.8905	1084	40.1272
21	antisense	G2	2053	80.8546	1794	66.4097
22	sense	G2	1604	63.1714	1448	53.6016
22	antisense	G2	5028	198.021	4792	177.389
23	sense	G2	2662	104.839	2354	87.1397
23	antisense	G2	10478	412.662	9796	362.625
24	sense	G2	4174	164.387	3949	146.183
24	antisense	G2	20552	809.413	19390	717.773
25	sense	G2	5932	233.624	6188	229.066
25	antisense	G2	27128	1068.4	29374	1087.36
26	sense	G2	5019	197.667	5733	212.222
26	antisense	G2	35493	1397.84	46118	1707.18
27	sense	G2	3688	145.247	4795	177.5
27	antisense	G2	31513	1241.1	51741	1915.33
28	sense	G2	2495	98.2622	4209	155.807
28	antisense	G2	8863	349.057	18699	692.194
29	sense	G2	707	27.8442	1538	56.9332
29	antisense	G2	1572	61.9111	3901	144.406
30	sense	G2	102	4.01713	323	11.9567
30	antisense	G2	304	11.9726	595	22.0255
18	sense	Cr1a	183	7.20721	112	4.14598
18	antisense	Cr1a	257	10.1216	192	7.1074
19	sense	Cr1a	184	7.24659	146	5.40458
19	antisense	Cr1a	267	10.5154	221	8.18091
20	sense	Cr1a	329	12.9572	249	9.21741
20	antisense	Cr1a	446	17.5651	370	13.6965
21	sense	Cr1a	2082	81.9968	1958	72.4806
21	antisense	Cr1a	2637	103.855	2419	89.5458
22	sense	Cr1a	2062	81.2091	2059	76.2194
22	antisense	Cr1a	3210	126.422	3258	120.604
23	sense	Cr1a	3379	133.077	3296	122.01
23	antisense	Cr1a	4103	161.591	4167	154.253
24	sense	Cr1a	5259	207.119	5413	200.377
24	antisense	Cr1a	6951	273.756	7346	271.932
25	sense	Cr1a	9692	381.706	10046	371.88
25	antisense	Cr1a	14678	578.073	16159	598.169
26	sense	Cr1a	9192	362.015	10382	384.318
26	antisense	Cr1a	13527	532.743	16321	604.166
27	sense	Cr1a	5323	209.639	7212	266.972
27	antisense	Cr1a	9638	379.58	14682	543.494
28	sense	Cr1a	1756	69.1577	3447	127.6
28	antisense	Cr1a	3467	136.543	7335	271.525
29	sense	Cr1a	330	12.9966	873	32.3164
29	antisense	Cr1a	1971	77.6252	4949	183.201
30	sense	Cr1a	59	2.32364	206	7.62565
30	antisense	Cr1a	352	13.863	1022	37.8321
18	sense	Tc1	0	0	0	0
18	antisense	Tc1	1	0.0393837	0	0
19	sense	Tc1	0	0	2	0.0740354
19	antisense	Tc1	0	0	0	0
20	sense	Tc1	4	0.157535	10	0.370177
20	antisense	Tc1	4	0.157535	0	0
21	sense	Tc1	7	0.275686	6	0.222106
21	antisense	Tc1	15	0.590755	7	0.259124
22	sense	Tc1	4	0.157535	10	0.370177
22	antisense	Tc1	4	0.157535	9	0.333159
23	sense	Tc1	9	0.354453	8	0.296142
23	antisense	Tc1	5	0.196918	13	0.48123
24	sense	Tc1	14	0.551371	6	0.222106
24	antisense	Tc1	12	0.472604	11	0.407195
25	sense	Tc1	24	0.945208	23	0.851407
25	antisense	Tc1	20	0.787673	29	1.07351
26	sense	Tc1	24	0.945208	17	0.629301
26	antisense	Tc1	28	1.10274	22	0.814389
27	sense	Tc1	22	0.86644	21	0.777372
27	antisense	Tc1	14	0.551371	24	0.888425
28	sense	Tc1	2	0.0787673	11	0.407195
28	antisense	Tc1	5	0.196918	11	0.407195
29	sense	Tc1	0	0	2	0.0740354
29	antisense	Tc1	4	0.157535	6	0.222106
30	sense	Tc1	0	0	1	0.0370177
30	antisense	Tc1	0	0	1	0.0370177
18	sense	Doc2-element	34	1.33904	16	0.592283
18	antisense	Doc2-element	62	2.44179	43	1.59176
19	sense	Doc2-element	42	1.65411	36	1.33264
19	antisense	Doc2-element	75	2.95377	81	2.99843
20	sense	Doc2-element	116	4.5685	95	3.51668
20	antisense	Doc2-element	133	5.23803	120	4.44212
21	sense	Doc2-element	543	21.3853	396	14.659
21	antisense	Doc2-element	828	32.6097	657	24.3206
22	sense	Doc2-element	349	13.7449	361	13.3634
22	antisense	Doc2-element	798	31.4282	664	24.5798
23	sense	Doc2-element	979	38.5566	859	31.7982
23	antisense	Doc2-element	1346	53.0104	1303	48.2341
24	sense	Doc2-element	946	37.2569	866	32.0573
24	antisense	Doc2-element	3434	135.243	3295	121.973
25	sense	Doc2-element	2098	82.6269	2253	83.4009
25	antisense	Doc2-element	8009	315.424	7900	292.44
26	sense	Doc2-element	1279	50.3717	1337	49.4927
26	antisense	Doc2-element	5010	197.312	5856	216.776
27	sense	Doc2-element	1130	44.5035	1487	55.0453
27	antisense	Doc2-element	2123	83.6115	3264	120.826
28	sense	Doc2-element	425	16.7381	781	28.9108
28	antisense	Doc2-element	1081	42.5737	2215	81.9942
29	sense	Doc2-element	222	8.74317	568	21.0261
29	antisense	Doc2-element	360	14.1781	664	24.5798
30	sense	Doc2-element	23	0.905824	70	2.59124
30	antisense	Doc2-element	51	2.00857	114	4.22002
18	sense	Doc3-element	87	3.42638	57	2.11001
18	antisense	Doc3-element	89	3.50515	73	2.70229
19	sense	Doc3-element	114	4.48974	93	3.44265
19	antisense	Doc3-element	117	4.60789	102	3.7758
20	sense	Doc3-element	191	7.52228	151	5.58967
20	antisense	Doc3-element	299	11.7757	254	9.40249
21	sense	Doc3-element	998	39.3049	940	34.7966
21	antisense	Doc3-element	981	38.6354	831	30.7617
22	sense	Doc3-element	933	36.7449	855	31.6501
22	antisense	Doc3-element	1078	42.4556	1168	43.2367
23	sense	Doc3-element	1948	76.7194	2106	77.9593
23	antisense	Doc3-element	2838	111.771	2853	105.611
24	sense	Doc3-element	2733	107.636	2726	100.91
24	antisense	Doc3-element	3768	148.398	4176	154.586
25	sense	Doc3-element	3559	140.166	3655	135.3
25	antisense	Doc3-element	5825	229.41	6504	240.763
26	sense	Doc3-element	3457	136.149	3928	145.406
26	antisense	Doc3-element	5278	207.867	6638	245.723
27	sense	Doc3-element	2346	92.3941	3257	120.567
27	antisense	Doc3-element	3030	119.332	4913	181.868
28	sense	Doc3-element	860	33.8699	1768	65.4473
28	antisense	Doc3-element	1137	44.7792	2372	87.806
29	sense	Doc3-element	234	9.21577	596	22.0625
29	antisense	Doc3-element	310	12.2089	727	26.9119
30	sense	Doc3-element	50	1.96918	134	4.96037
30	antisense	Doc3-element	58	2.28425	160	5.92283
18	sense	Ivk	95	3.74145	66	2.44317
18	antisense	Ivk	330	12.9966	240	8.88425
19	sense	Ivk	117	4.60789	105	3.88686
19	antisense	Ivk	457	17.9983	370	13.6965
20	sense	Ivk	259	10.2004	204	7.55161
20	antisense	Ivk	775	30.5223	618	22.8769
21	sense	Ivk	1139	44.858	1021	37.7951
21	antisense	Ivk	2509	98.8136	2185	80.8837
22	sense	Ivk	901	35.4847	816	30.2064
22	antisense	Ivk	4407	173.564	4512	167.024
23	sense	Ivk	1490	58.6816	1364	50.4921
23	antisense	Ivk	6233	245.478	6084	225.216
24	sense	Ivk	3446	135.716	3455	127.896
24	antisense	Ivk	17734	698.43	17500	647.81
25	sense	Ivk	4046	159.346	4201	155.511
25	antisense	Ivk	37057	1459.44	39175	1450.17
26	sense	Ivk	4958	195.264	5794	214.481
26	antisense	Ivk	25959	1022.36	31822	1177.98
27	sense	Ivk	2665	104.957	4020	148.811
27	antisense	Ivk	17381	684.527	28962	1072.11
28	sense	Ivk	1202	47.3392	2743	101.54
28	antisense	Ivk	6786	267.257	17892	662.321
29	sense	Ivk	272	10.7124	739	27.3561
29	antisense	Ivk	1080	42.5343	2858	105.797
30	sense	Ivk	45	1.77226	182	6.73722
30	antisense	Ivk	99	3.89898	324	11.9937
18	sense	Rt1c	30	1.18151	21	0.777372
18	antisense	Rt1c	30	1.18151	23	0.851407
19	sense	Rt1c	16	0.630138	24	0.888425
19	antisense	Rt1c	31	1.22089	22	0.814389
20	sense	Rt1c	37	1.4572	18	0.666319
20	antisense	Rt1c	75	2.95377	60	2.22106
21	sense	Rt1c	148	5.82878	109	4.03493
21	antisense	Rt1c	433	17.0531	367	13.5855
22	sense	Rt1c	119	4.68665	117	4.33107
22	antisense	Rt1c	237	9.33393	271	10.0318
23	sense	Rt1c	182	7.16782	190	7.03336
23	antisense	Rt1c	304	11.9726	316	11.6976
24	sense	Rt1c	181	7.12844	212	7.84775
24	antisense	Rt1c	648	25.5206	632	23.3952
25	sense	Rt1c	333	13.1148	350	12.9562
25	antisense	Rt1c	999	39.3443	1034	38.2763
26	sense	Rt1c	548	21.5822	554	20.5078
26	antisense	Rt1c	1294	50.9624	1391	51.4916
27	sense	Rt1c	270	10.6336	376	13.9187
27	antisense	Rt1c	700	27.5686	940	34.7966
28	sense	Rt1c	179	7.04967	214	7.92179
28	antisense	Rt1c	317	12.4846	540	19.9896
29	sense	Rt1c	34	1.33904	80	2.96142
29	antisense	Rt1c	65	2.55994	156	5.77476
30	sense	Rt1c	6	0.236302	22	0.814389
30	antisense	Rt1c	17	0.669522	50	1.85088
18	sense	gypsy4	84	3.30823	49	1.81387
18	antisense	gypsy4	118	4.64727	74	2.73931
19	sense	gypsy4	115	4.52912	95	3.51668
19	antisense	gypsy4	161	6.34077	126	4.66423
20	sense	gypsy4	196	7.7192	190	7.03336
20	antisense	gypsy4	203	7.99488	167	6.18196
21	sense	gypsy4	1059	41.7073	886	32.7977
21	antisense	gypsy4	1406	55.3734	1340	49.6037
22	sense	gypsy4	929	36.5874	950	35.1668
22	antisense	gypsy4	1881	74.0807	1698	62.856
23	sense	gypsy4	1441	56.7518	1361	50.3811
23	antisense	gypsy4	3357	132.211	3475	128.636
24	sense	gypsy4	2370	93.3393	2441	90.3602
24	antisense	gypsy4	11212	441.57	10852	401.716
25	sense	gypsy4	4111	161.906	4168	154.29
25	antisense	gypsy4	12767	502.811	13791	510.511
26	sense	gypsy4	3250	127.997	3637	134.633
26	antisense	gypsy4	15669	617.102	18296	677.276
27	sense	gypsy4	2504	98.6167	3693	136.706
27	antisense	gypsy4	10174	400.689	15958	590.728
28	sense	gypsy4	873	34.3819	1863	68.964
28	antisense	gypsy4	3824	150.603	7715	285.592
29	sense	gypsy4	219	8.62502	663	24.5427
29	antisense	gypsy4	1444	56.87	3708	137.262
30	sense	gypsy4	33	1.29966	99	3.66475
30	antisense	gypsy4	146	5.75001	375	13.8816
18	sense	invader4	19	0.748289	11	0.407195
18	antisense	invader4	50	1.96918	43	1.59176
19	sense	invader4	22	0.86644	13	0.48123
19	antisense	invader4	39	1.53596	31	1.14755
20	sense	invader4	58	2.28425	51	1.8879
20	antisense	invader4	28	1.10274	28	1.0365
21	sense	invader4	215	8.46749	187	6.92231
21	antisense	invader4	365	14.375	309	11.4385
22	sense	invader4	707	27.8442	768	28.4296
22	antisense	invader4	407	16.0291	306	11.3274
23	sense	invader4	913	35.9573	925	34.2414
23	antisense	invader4	653	25.7175	718	26.5787
24	sense	invader4	1346	53.0104	1282	47.4567
24	antisense	invader4	1537	60.5327	1400	51.8248
25	sense	invader4	1789	70.4574	1771	65.5583
25	antisense	invader4	4815	189.632	5245	194.158
26	sense	invader4	1140	44.8974	1353	50.0849
26	antisense	invader4	3024	119.096	3403	125.971
27	sense	invader4	699	27.5292	1130	41.83
27	antisense	invader4	1328	52.3015	1868	69.1491
28	sense	invader4	254	10.0034	441	16.3248
28	antisense	invader4	700	27.5686	1207	44.6804
29	sense	invader4	69	2.71747	179	6.62617
29	antisense	invader4	580	22.8425	1234	45.6798
30	sense	invader4	6	0.236302	20	0.740354
30	antisense	invader4	9	0.354453	58	2.14703
18	sense	baggins	127	5.00172	103	3.81282
18	antisense	baggins	132	5.19864	111	4.10896
19	sense	baggins	146	5.75001	101	3.73879
19	antisense	baggins	226	8.90071	147	5.4416
20	sense	baggins	203	7.99488	185	6.84827
20	antisense	baggins	399	15.7141	367	13.5855
21	sense	baggins	1439	56.6731	1093	40.4603
21	antisense	baggins	2379	93.6937	1969	72.8878
22	sense	baggins	1236	48.6782	1077	39.8681
22	antisense	baggins	2009	79.1218	1873	69.3341
23	sense	baggins	1550	61.0447	1522	56.3409
23	antisense	baggins	3821	150.485	3993	147.812
24	sense	baggins	2833	111.574	3032	112.238
24	antisense	baggins	5365	211.293	5463	202.228
25	sense	baggins	3502	137.922	3678	136.151
25	antisense	baggins	7629	300.458	8011	296.549
26	sense	baggins	4972	195.816	5139	190.234
26	antisense	baggins	5746	226.298	7132	264.01
27	sense	baggins	1538	60.5721	2015	74.5907
27	antisense	baggins	4726	186.127	6590	243.947
28	sense	baggins	561	22.0942	876	32.4275
28	antisense	baggins	3486	137.291	5923	219.256
29	sense	baggins	217	8.54625	424	15.6955
29	antisense	baggins	810	31.9008	1951	72.2215
30	sense	baggins	100	3.93837	220	8.14389
30	antisense	baggins	305	12.012	855	31.6501
18	sense	G3	5	0.196918	5	0.185088
18	antisense	G3	5	0.196918	3	0.111053
19	sense	G3	2	0.0787673	4	0.148071
19	antisense	G3	18	0.708906	8	0.296142
20	sense	G3	5	0.196918	8	0.296142
20	antisense	G3	11	0.43322	6	0.222106
21	sense	G3	71	2.79624	59	2.18404
21	antisense	G3	79	3.11131	74	2.73931
22	sense	G3	23	0.905824	17	0.629301
22	antisense	G3	23	0.905824	12	0.444212
23	sense	G3	15	0.590755	13	0.48123
23	antisense	G3	39	1.53596	34	1.2586
24	sense	G3	25	0.984591	28	1.0365
24	antisense	G3	32	1.26028	35	1.29562
25	sense	G3	57	2.24487	51	1.8879
25	antisense	G3	74	2.91439	82	3.03545
26	sense	G3	54	2.12672	90	3.33159
26	antisense	G3	83	3.26884	113	4.183
27	sense	G3	60	2.36302	75	2.77633
27	antisense	G3	56	2.20548	86	3.18352
28	sense	G3	22	0.86644	31	1.14755
28	antisense	G3	15	0.590755	33	1.22158
29	sense	G3	5	0.196918	5	0.185088
29	antisense	G3	2	0.0787673	6	0.222106
30	sense	G3	2	0.0787673	1	0.0370177
30	antisense	G3	0	0	4	0.148071
18	sense	mariner2	1	0.0393837	2	0.0740354
18	antisense	mariner2	0	0	0	0
19	sense	mariner2	1	0.0393837	0	0
19	antisense	mariner2	2	0.0787673	1	0.0370177
20	sense	mariner2	1	0.0393837	1	0.0370177
20	antisense	mariner2	1	0.0393837	0	0
21	sense	mariner2	3	0.118151	1	0.0370177
21	antisense	mariner2	20	0.787673	11	0.407195
22	sense	mariner2	0	0	5	0.185088
22	antisense	mariner2	2	0.0787673	2	0.0740354
23	sense	mariner2	3	0.118151	3	0.111053
23	antisense	mariner2	4	0.157535	4	0.148071
24	sense	mariner2	7	0.275686	5	0.185088
24	antisense	mariner2	6	0.236302	10	0.370177
25	sense	mariner2	14	0.551371	19	0.703336
25	antisense	mariner2	11	0.43322	16	0.592283
26	sense	mariner2	17	0.669522	17	0.629301
26	antisense	mariner2	9	0.354453	13	0.48123
27	sense	mariner2	21	0.827057	44	1.62878
27	antisense	mariner2	5	0.196918	8	0.296142
28	sense	mariner2	3	0.118151	5	0.185088
28	antisense	mariner2	2	0.0787673	4	0.148071
29	sense	mariner2	0	0	3	0.111053
29	antisense	mariner2	0	0	5	0.185088
30	sense	mariner2	0	0	2	0.0740354
30	antisense	mariner2	0	0	2	0.0740354
18	sense	transib1	7	0.275686	2	0.0740354
18	antisense	transib1	3	0.118151	0	0
19	sense	transib1	1	0.0393837	3	0.111053
19	antisense	transib1	0	0	1	0.0370177
20	sense	transib1	7	0.275686	2	0.0740354
20	antisense	transib1	1	0.0393837	2	0.0740354
21	sense	transib1	45	1.77226	31	1.14755
21	antisense	transib1	19	0.748289	12	0.444212
22	sense	transib1	28	1.10274	24	0.888425
22	antisense	transib1	9	0.354453	11	0.407195
23	sense	transib1	26	1.02397	23	0.851407
23	antisense	transib1	15	0.590755	12	0.444212
24	sense	transib1	31	1.22089	29	1.07351
24	antisense	transib1	35	1.37843	32	1.18457
25	sense	transib1	68	2.67809	68	2.5172
25	antisense	transib1	116	4.5685	116	4.29405
26	sense	transib1	47	1.85103	58	2.14703
26	antisense	transib1	124	4.88357	111	4.10896
27	sense	transib1	55	2.1661	65	2.40615
27	antisense	transib1	50	1.96918	81	2.99843
28	sense	transib1	11	0.43322	24	0.888425
28	antisense	transib1	21	0.827057	45	1.6658
29	sense	transib1	4	0.157535	13	0.48123
29	antisense	transib1	3	0.118151	10	0.370177
30	sense	transib1	0	0	5	0.185088
30	antisense	transib1	2	0.0787673	1	0.0370177
18	sense	transib3	0	0	0	0
18	antisense	transib3	1	0.0393837	1	0.0370177
19	sense	transib3	2	0.0787673	0	0
19	antisense	transib3	4	0.157535	2	0.0740354
20	sense	transib3	2	0.0787673	1	0.0370177
20	antisense	transib3	3	0.118151	2	0.0740354
21	sense	transib3	14	0.551371	16	0.592283
21	antisense	transib3	29	1.14213	16	0.592283
22	sense	transib3	11	0.43322	3	0.111053
22	antisense	transib3	4	0.157535	5	0.185088
23	sense	transib3	2	0.0787673	9	0.333159
23	antisense	transib3	8	0.315069	12	0.444212
24	sense	transib3	4	0.157535	6	0.222106
24	antisense	transib3	20	0.787673	18	0.666319
25	sense	transib3	4	0.157535	15	0.555265
25	antisense	transib3	20	0.787673	16	0.592283
26	sense	transib3	14	0.551371	14	0.518248
26	antisense	transib3	17	0.669522	23	0.851407
27	sense	transib3	17	0.669522	20	0.740354
27	antisense	transib3	11	0.43322	24	0.888425
28	sense	transib3	0	0	4	0.148071
28	antisense	transib3	3	0.118151	9	0.333159
29	sense	transib3	1	0.0393837	2	0.0740354
29	antisense	transib3	4	0.157535	1	0.0370177
30	sense	transib3	0	0	0	0
30	antisense	transib3	0	0	0	0
18	sense	transib2	18	0.708906	20	0.740354
18	antisense	transib2	26	1.02397	16	0.592283
19	sense	transib2	10	0.393837	15	0.555265
19	antisense	transib2	40	1.57535	13	0.48123
20	sense	transib2	38	1.49658	43	1.59176
20	antisense	transib2	46	1.81165	40	1.48071
21	sense	transib2	207	8.15242	176	6.51511
21	antisense	transib2	272	10.7124	202	7.47757
22	sense	transib2	233	9.17639	222	8.21793
22	antisense	transib2	224	8.82194	221	8.18091
23	sense	transib2	849	33.4367	898	33.2419
23	antisense	transib2	703	27.6867	695	25.7273
24	sense	transib2	375	14.7689	420	15.5474
24	antisense	transib2	2434	95.8598	2614	96.7643
25	sense	transib2	513	20.2038	538	19.9155
25	antisense	transib2	2827	111.338	3351	124.046
26	sense	transib2	578	22.7638	612	22.6548
26	antisense	transib2	2536	99.8769	3205	118.642
27	sense	transib2	571	22.4881	764	28.2815
27	antisense	transib2	1793	70.6149	2916	107.944
28	sense	transib2	164	6.45892	359	13.2894
28	antisense	transib2	432	17.0137	887	32.8347
29	sense	transib2	36	1.41781	120	4.44212
29	antisense	transib2	458	18.0377	1712	63.3743
30	sense	transib2	3	0.118151	15	0.555265
30	antisense	transib2	34	1.33904	96	3.5537
18	sense	gypsy5	8	0.315069	1	0.0370177
18	antisense	gypsy5	11	0.43322	4	0.148071
19	sense	gypsy5	6	0.236302	4	0.148071
19	antisense	gypsy5	10	0.393837	13	0.48123
20	sense	gypsy5	10	0.393837	9	0.333159
20	antisense	gypsy5	16	0.630138	20	0.740354
21	sense	gypsy5	140	5.51371	123	4.55318
21	antisense	gypsy5	202	7.9555	152	5.62669
22	sense	gypsy5	23	0.905824	9	0.333159
22	antisense	gypsy5	86	3.38699	83	3.07247
23	sense	gypsy5	13	0.511987	11	0.407195
23	antisense	gypsy5	271	10.673	234	8.66214
24	sense	gypsy5	6	0.236302	7	0.259124
24	antisense	gypsy5	519	20.4401	475	17.5834
25	sense	gypsy5	10	0.393837	14	0.518248
25	antisense	gypsy5	1362	53.6405	1322	48.9374
26	sense	gypsy5	16	0.630138	14	0.518248
26	antisense	gypsy5	1352	53.2467	1710	63.3003
27	sense	gypsy5	12	0.472604	17	0.629301
27	antisense	gypsy5	804	31.6645	1289	47.7158
28	sense	gypsy5	3	0.118151	8	0.296142
28	antisense	gypsy5	499	19.6524	894	33.0938
[truncated: 2,631 more rows]
