# Supplementary material for: Unraveling the features of somatic transposition in the Drosophila intestine
Source: EMBO J. 2021 Feb 26;40(9):e106388. doi: 10.15252/embj.2020106388 (PMC8090852; doi:10.15252/embj.2020106388)
Supplement: Supplementary file 14 — Source Data for Figure 2 [file EMBJ-40-e106388-s014.xlsx]

## Sheet: Fig2B
TE insertion counts
Pros>2xGFP guts	Delta>nlsGFP
19	22
70	19
69	24
16	32
25
25
6
2
4
13
17
15
14
18
11
58
25
28
18
23
0
15
11
10
7
12
12
9
35
15
19
9
41

## Sheet: Fig2C
TE insertion class
	LTR	LINE-like	TIR (DNA)	FB
Pros>2xGFP guts	625	44	3	2
Delta>nlsGFP guts	72	13	4	0

## Sheet: Fig2D
TSD-length (pooled Pros>2xGFP and Delta>nlsGFP)
rover	copia	roo	297	opus	diver	Tabor	blood	mgd1	I-elem.	F-elem.	Doc-elem.
4	4	37	14	41	5	30	3	22	11	27	10
4	7	32	5	19	4	23	3	16	13	20	6
5	5	4	5	25	5	31	3	25	13	49	12
4	8	28	4	31	7	27	3	31	12	31	12
4	6	4	4	16	4	25	4	22	12	38	3
4	4	5	5	23	5	22	3	25	10	25	12
5	5	4	5	20	5	19	3	35	10	3
5	5	7	5	23	25	27	3		13
4	4	8	5	25					6
4	5	4	4	24					16
4	4	4							13
4	12	25							15
4	5	4							12
7	4	5							11
5	4								13
5	4								12
5	48								12
5	6								10
7	4								13
5	4								11
4	6								12
5	6								12
5	4								8
3	4								11
4	4								12
5	5								13
5	5								13
6	5								11
4	4								11
6	4								14
8	5								12
5	5								12
4	6								13
5	5
5	5
4	5
3	4
5	4
4	4
4	4
5	6
5	5
5	4
5	4
4	6
4	5
6	4
7	5
6	4
3	5
5	4
6	5
5	5
4	4
6	5
5	5
4	4
5	10
4	4
5	5
9	5
7	5
4	5
5	4
4	5
5	5
4	5
5	4
4	30
5	5
5	5
1	4
7	5
5	5
6	4
5	6
4	4
5	4
6	4
5	4
6	5
6	7
5	6
5	6
6	5
5	4
6	5
5	4
5	4
11	5
7	5
4	4
7	4
5	5
2	4
5	5
6	5
5	4
4	4
5	4
4	4
1	5
4	7
4	5
5	5
4	4
7	5
4	6
5	4
5	5
6	5
5	4
5	5
1	5
4	6
8	4
5	6
4	5
4
5
6
5
5
5
5
5
5
5
5
4
5
4
5
9
5
4
5
5
5
5
6
5
4
6
5
4
4
5
5
5
5
5
7
5
4
5
5
4
9
5
6
3
5
5
3
4
5
5
5
4
5
5
6
5
4
4
5
5
5
6
5
1
5
5
5
5
6
4
6
5
4
5
5
4
6
4
5
4
7
5
4
5
4
5
5
6
4
4
4
4
6
5
1
6
5
5
4
12
4
4
5
4
5
6
5
7
5
4
3
5
5
5
5
5
5
3
6
3
5
5
5
5
5
5
1
4
4
3
4
5
5
4
4
4
5
3
6
5
5
5
4
4
3
4
5
1
4
5
5
5
5
5
5
5
4
5
5
5
5
4
5
5
5
4
6
6
11
4
6
5
5
5
6
5
5
5
5
5
5
5
5
4
4
5
4
5
5
6
5
4
4
5
5
5
5
5
5
5
5
6
5
5
5
5
5
7
4
4
4
3
6
5
5
6
5
4
5
6
5
5
5
4
6
6
7
5
4
1
4
5
4
6
6
5
5
5
4
6
4
6
4
5
4
5
5
5
4
5
5
7
5
4
5
5
7
5
4
5
5
4
5
5
4
6
4
5
4
6
5
5
5
5
5
4
5
5
4
3
4
4
5
6
5
4
4
5
4
4
5
13
5
4
3
5
4
3
3
5
5
4
9
5
4
5
5
4
5
5
5
5
4
4
4
4
4
5
6
4
7
1
4
4
4
5
5
5
4
4
5
6
3
5
11
5
7
15
4
5
4
4
5
6
9
5
5
5
4
6
5
5
5
5
5
5
3
6
5
6
4
5
5
5
5
5
5
5
