# Supplementary material for: Unraveling the features of somatic transposition in the Drosophila intestine
Source: EMBO J. 2021 Feb 26;40(9):e106388. doi: 10.15252/embj.2020106388 (PMC8090852; doi:10.15252/embj.2020106388)
Supplement: Supplementary file 15 — Source Data for Figure 3 [file EMBJ-40-e106388-s011.xlsx]

## Sheet: Fig3B and C
Variant allele frequencies of somatic TE insertions identified in clonal gut samples (Illumina sequencing)
genotype	chrom	start	end	insertion	sample	coverage	VAF	fraction of cells	Notch VAF
Pros>2xGFP	X	17340505	17340532	F-element	P1	50	0.219512	0.219512	0.65
Pros>2xGFP	X	14952245	14952249	rover	P1	80	0.722222	0.722222	0.65
Pros>2xGFP	X	14591482	14591487	rover	P1	38	0.75	0.75	0.65
Pros>2xGFP	X	2594354	2594358	copia	P1	73	0.388889	0.388889	0.65
Pros>2xGFP	3R	30813561	30813572	I-element	P1	70	0.555556	1	0.65
Pros>2xGFP	3R	27946032	27946062	Tabor	P1	80	0.132075	0.264151	0.65
Pros>2xGFP	3R	26599415	26599420	rover	P1	49	0.385965	0.77193	0.65
Pros>2xGFP	3R	24807259	24807275	gypsy3	P1	40	0.263158	0.526316	0.65
Pros>2xGFP	3R	12563572	12563576	rover	P1	24	0.21875	0.4375	0.65
Pros>2xGFP	3R	11569941	11569945	rover	P1	57	0.485294	0.970588	0.65
Pros>2xGFP	3R	10284627	10284630	springer	P1	66	0.3125	0.625	0.65
Pros>2xGFP	3L	22235982	22236020	412	P1	34	0.245283	0.490566	0.65
Pros>2xGFP	3L	21260159	21260163	rover	P1	46	0.220588	0.441176	0.65
Pros>2xGFP	3L	17972717	17972722	rover	P1	24	0.527778	1	0.65
Pros>2xGFP	3L	5257666	5257690	Max-element	P1	62	0.214286	0.428571	0.65
Pros>2xGFP	2R	12319893	12319897	rover	P1	61	0.6375	1	0.65
Pros>2xGFP	2R	8866394	8866438	Transpac	P1	56	0.24	0.48	0.65
Pros>2xGFP	2R	5225913	5225929	Rt1b	P1	36	0.212121	0.424242	0.65
Pros>2xGFP	2L	2301196	2301200	rover	P1	10	0.590909	1	0.65
Pros>2xGFP	X	16832282	16832287	rover	P3	44	0.954545	0.954545	0.87
Pros>2xGFP	X	15283036	15283041	rover	P3	34	0.54	0.54	0.87
Pros>2xGFP	X	14204906	14204910	rover	P3	40	0.956522	0.956522	0.87
Pros>2xGFP	X	11514798	11514803	rover	P3	66	0.933333	0.933333	0.87
Pros>2xGFP	X	10882188	10882192	rover	P3	27	1	1	0.87
Pros>2xGFP	X	9844065	9844070	rover	P3	58	0.810811	0.810811	0.87
Pros>2xGFP	X	7850295	7850299	rover	P3	62	0.914286	0.914286	0.87
Pros>2xGFP	X	7223069	7223074	rover	P3	54	0.864407	0.864407	0.87
Pros>2xGFP	X	4912183	4912187	rover	P3	47	0.956522	0.956522	0.87
Pros>2xGFP	X	4675507	4675514	rover	P3	47	0.941176	0.941176	0.87
Pros>2xGFP	X	4612748	4612757	rover	P3	41	0.285714	0.285714	0.87
Pros>2xGFP	X	4609130	4609135	copia	P3	109	0.375	0.375	0.87
Pros>2xGFP	X	426934	426939	copia	P3	56	0.636364	0.636364	0.87
Pros>2xGFP	X	393838	393843	rover	P3	69	0.886364	0.886364	0.87
Pros>2xGFP	3R	31662304	31662308	rover	P3	77	0.642857	1	0.87
Pros>2xGFP	3R	30386612	30386616	copia	P3	44	0.467742	0.935484	0.87
Pros>2xGFP	3R	27946039	27946044	rover	P3	61	0.368421	0.736842	0.87
Pros>2xGFP	3R	26566219	26566223	rover	P3	40	0.764706	1	0.87
Pros>2xGFP	3R	25209158	25209163	rover	P3	61	0.277228	0.554455	0.87
Pros>2xGFP	3R	24621925	24621931	rover	P3	29	0.722222	1	0.87
Pros>2xGFP	3R	19100742	19100746	rover	P3	52	0.641026	1	0.87
Pros>2xGFP	3R	19072947	19072952	rover	P3	39	0.712121	1	0.87
Pros>2xGFP	3R	15560889	15560895	rover	P3	47	0.557377	1	0.87
Pros>2xGFP	3R	13764385	13764390	rover	P3	49	0.759259	1	0.87
Pros>2xGFP	3R	11461834	11461837	rover	P3	85	0.326923	0.653846	0.87
Pros>2xGFP	3R	9951995	9952001	rover	P3	65	0.666667	1	0.87
Pros>2xGFP	3R	8881686	8881693	rover	P3	39	0.309091	0.618182	0.87
Pros>2xGFP	3R	8121918	8121924	rover	P3	48	0.515464	1	0.87
Pros>2xGFP	3L	19940077	19940081	rover	P3	55	0.617647	1	0.87
Pros>2xGFP	3L	17590410	17590414	rover	P3	67	0.632353	1	0.87
Pros>2xGFP	3L	16857566	16857571	rover	P3	64	0.645833	1	0.87
Pros>2xGFP	3L	16803082	16803087	rover	P3	56	0.504854	1	0.87
Pros>2xGFP	3L	16258932	16258937	rover	P3	39	0.594203	1	0.87
Pros>2xGFP	3L	14791253	14791258	rover	P3	70	0.333333	0.666667	0.87
Pros>2xGFP	3L	13310093	13310097	rover	P3	43	0.647059	1	0.87
Pros>2xGFP	3L	13259973	13259977	rover	P3	30	0.354167	0.708333	0.87
Pros>2xGFP	3L	11345489	11345494	rover	P3	29	0.630952	1	0.87
Pros>2xGFP	3L	9383239	9383242	rover	P3	59	0.735294	1	0.87
Pros>2xGFP	3L	6441031	6441035	rover	P3	25	0.521008	1	0.87
Pros>2xGFP	3L	3127449	3127454	rover	P3	78	0.723684	1	0.87
Pros>2xGFP	3L	1032592	1032597	rover	P3	51	0.486842	0.973684	0.87
Pros>2xGFP	3L	632482	632486	rover	P3	58	0.689189	1	0.87
Pros>2xGFP	3L	559962	559967	rover	P3	47	0.622951	1	0.87
Pros>2xGFP	3L	491780	491788	rover	P3	30	0.394737	0.789474	0.87
Pros>2xGFP	2R	24749274	24749280	rover	P3	68	0.588235	1	0.87
Pros>2xGFP	2R	23978912	23978916	rover	P3	54	0.723077	1	0.87
Pros>2xGFP	2R	22078822	22078828	rover	P3	57	0.627119	1	0.87
Pros>2xGFP	2R	17906532	17906537	rover	P3	26	0.614458	1	0.87
Pros>2xGFP	2R	14919483	14919488	rover	P3	33	0.166667	0.333333	0.87
Pros>2xGFP	2R	14520587	14520600	I-element	P3	85	0.390244	0.780488	0.87
Pros>2xGFP	2R	12895428	12895432	rover	P3	46	0.492063	0.984127	0.87
Pros>2xGFP	2R	12549630	12549636	copia	P3	101	0.298246	0.596491	0.87
Pros>2xGFP	2R	11403368	11403371	rover	P3	48	0.225	0.45	0.87
Pros>2xGFP	2R	11196492	11196500	copia	P3	65	0.266667	0.533333	0.87
Pros>2xGFP	2R	6868184	6868189	rover	P3	13	0.617978	1	0.87
Pros>2xGFP	2R	5120344	5120349	rover	P3	34	0.444444	0.888889	0.87
Pros>2xGFP	2L	22209308	22209312	rover	P3	34	0.646154	1	0.87
Pros>2xGFP	2L	18489664	18489669	copia	P3	10	0.242424	0.484848	0.87
Pros>2xGFP	2L	18429893	18429898	rover	P3	37	0.464646	0.929293	0.87
Pros>2xGFP	2L	16772187	16772194	rover	P3	33	0.582278	1	0.87
Pros>2xGFP	2L	12505313	12505318	rover	P3	15	0.727273	1	0.87
Pros>2xGFP	2L	10553934	10553939	rover	P3	16	0.433962	0.867925	0.87
Pros>2xGFP	2L	9683873	9683878	rover	P3	29	0.552083	1	0.87
Pros>2xGFP	2L	8694050	8694055	rover	P3	40	0.521368	1	0.87
Pros>2xGFP	2L	7904466	7904473	rover	P3	19	0.767857	1	0.87
Pros>2xGFP	2L	7626596	7626600	rover	P3	21	0.311111	0.622222	0.87
Pros>2xGFP	2L	7403463	7403470	copia	P3	34	0.402985	0.80597	0.87
Pros>2xGFP	2L	6465304	6465308	rover	P3	40	0.211538	0.423077	0.87
Pros>2xGFP	2L	2933335	2933339	rover	P3	15	0.333333	0.666667	0.87
Pros>2xGFP	2L	482108	482112	rover	P3	43	0.612903	1	0.87
Pros>2xGFP	X	19297318	19297323	rover	P5	43	0.313725	0.313725	0.88
Pros>2xGFP	X	18121886	18121891	rover	P5	39	0.434783	0.434783	0.88
Pros>2xGFP	X	17658206	17658211	rover	P5	79	0.565217	0.565217	0.88
Pros>2xGFP	X	16614514	16614519	rover	P5	70	0.263158	0.263158	0.88
Pros>2xGFP	X	16479015	16479020	rover	P5	43	0.5	0.5	0.88
Pros>2xGFP	X	15313395	15313400	rover	P5	52	0.592593	0.592593	0.88
Pros>2xGFP	X	13570426	13570431	rover	P5	87	0.928571	0.928571	0.88
Pros>2xGFP	X	13375979	13375985	rover	P5	57	0.346939	0.346939	0.88
Pros>2xGFP	X	12775038	12775043	rover	P5	94	0.434783	0.434783	0.88
Pros>2xGFP	X	12725638	12725642	copia	P5	79	0.305556	0.305556	0.88
Pros>2xGFP	X	10775328	10775332	rover	P5	64	0.2	0.2	0.88
Pros>2xGFP	X	10236709	10236713	rover	P5	100	0.304348	0.304348	0.88
Pros>2xGFP	X	9152807	9152812	rover	P5	71	0.425	0.425	0.88
Pros>2xGFP	X	8657922	8657930	rover	P5	41	0.4	0.4	0.88
Pros>2xGFP	X	7684916	7684920	rover	P5	64	0.363636	0.363636	0.88
Pros>2xGFP	X	6388219	6388239	F-element	P5	45	0.263158	0.263158	0.88
Pros>2xGFP	X	5151981	5151982	rover	P5	75	0.741935	0.741935	0.88
Pros>2xGFP	X	4676540	4676545	rover	P5	17	0.441176	0.441176	0.88
Pros>2xGFP	X	4586711	4586716	rover	P5	106	0.5	0.5	0.88
Pros>2xGFP	X	3438932	3438945	I-element	P5	60	0.264706	0.264706	0.88
Pros>2xGFP	X	3427440	3427446	rover	P5	49	0.741935	0.741935	0.88
Pros>2xGFP	X	2662624	2662629	rover	P5	67	0.472222	0.472222	0.88
Pros>2xGFP	3R	31913723	31913733	Doc	P5	55	0.0526316	0.105263	0.88
Pros>2xGFP	3R	31125346	31125351	rover	P5	91	0.635294	1	0.88
Pros>2xGFP	3R	28587606	28587610	rover	P5	42	0.298246	0.596491	0.88
Pros>2xGFP	3R	27067731	27067738	rover	P5	49	0.381818	0.763636	0.88
Pros>2xGFP	3R	23909133	23909137	rover	P5	80	0.690909	1	0.88
Pros>2xGFP	3R	23342737	23342742	rover	P5	57	0.0701754	0.140351	0.88
Pros>2xGFP	3R	19872271	19872275	rover	P5	53	0.228571	0.457143	0.88
Pros>2xGFP	3R	18297308	18297312	rover	P5	66	0.275362	0.550725	0.88
Pros>2xGFP	3R	15560900	15560901	rover	P5	63	0.06	0.12	0.88
Pros>2xGFP	3R	15313550	15313554	rover	P5	103	0.285714	0.571429	0.88
Pros>2xGFP	3R	15283108	15283113	rover	P5	31	0.276923	0.553846	0.88
Pros>2xGFP	3R	14541442	14541447	17.6	P5	128	0.428571	0.857143	0.88
Pros>2xGFP	3R	14473552	14473556	rover	P5	65	0.473684	0.947368	0.88
Pros>2xGFP	3R	13171823	13171828	rover	P5	115	0.117647	0.235294	0.88
Pros>2xGFP	3R	8112157	8112163	rover	P5	92	0.220779	0.441558	0.88
Pros>2xGFP	3R	7785809	7785813	copia	P5	52	0.233333	0.466667	0.88
Pros>2xGFP	3R	6762055	6762060	copia	P5	61	0.222222	0.444444	0.88
Pros>2xGFP	3R	6311221	6311233	copia	P5	58	0.364865	0.72973	0.88
Pros>2xGFP	3R	5111084	5111089	rover	P5	59	0.22	0.44	0.88
Pros>2xGFP	3R	5033894	5033896	rover	P5	93	0.08	0.16	0.88
Pros>2xGFP	3L	21932218	21932223	rover	P5	90	0.539474	1	0.88
Pros>2xGFP	3L	21260165	21260172	rover	P5	86	0.243902	0.487805	0.88
Pros>2xGFP	3L	20349779	20349783	rover	P5	47	0.227273	0.454545	0.88
Pros>2xGFP	3L	18789271	18789275	copia	P5	71	0.210526	0.421053	0.88
Pros>2xGFP	3L	17569012	17569017	copia	P5	76	0.583333	1	0.88
Pros>2xGFP	3L	17454247	17454254	rover	P5	64	0.30303	0.606061	0.88
Pros>2xGFP	3L	17058892	17058903	rover	P5	74	0.263158	0.526316	0.88
Pros>2xGFP	3L	15553860	15553865	rover	P5	108	0.213333	0.426667	0.88
Pros>2xGFP	3L	15032735	15032740	rover	P5	47	0.228571	0.457143	0.88
Pros>2xGFP	3L	11844377	11844383	rover	P5	90	0.267857	0.535714	0.88
Pros>2xGFP	3L	10684637	10684644	Dm88	P5	74	0.0361446	0.0722892	0.88
Pros>2xGFP	3L	10285472	10285477	rover	P5	69	0.232558	0.465116	0.88
Pros>2xGFP	3L	7150193	7150199	rover	P5	62	0.426966	0.853933	0.88
Pros>2xGFP	2R	23570243	23570248	rover	P5	84	0.234375	0.46875	0.88
Pros>2xGFP	2R	22192420	22192424	copia	P5	80	0.380952	0.761905	0.88
Pros>2xGFP	2R	14919483	14919488	rover	P5	90	0.075	0.15	0.88
Pros>2xGFP	2R	11922388	11922394	rover	P5	44	0.333333	0.666667	0.88
Pros>2xGFP	2R	9148392	9148398	rover	P5	57	0.236842	0.473684	0.88
Pros>2xGFP	2R	7738638	7738643	rover	P5	53	0.0816327	0.163265	0.88
Pros>2xGFP	2R	7250118	7250124	rover	P5	64	0.261538	0.523077	0.88
Pros>2xGFP	2L	21106565	21106570	rover	P5	35	0.266667	0.533333	0.88
Pros>2xGFP	2L	19789439	19789443	rover	P5	32	0.259259	0.518519	0.88
Pros>2xGFP	2L	14599249	14599254	rover	P5	25	0.231579	0.463158	0.88
Pros>2xGFP	2L	10168608	10168614	rover	P5	31	0.258824	0.517647	0.88
Pros>2xGFP	2L	7086302	7086307	rover	P5	33	0.28	0.56	0.88
Pros>2xGFP	2L	1446792	1446799	rover	P5	27	0.325301	0.650602	0.88
Pros>2xGFP	2L	1140710	1140711	rover	P5	19	0.220588	0.441176	0.88
Pros>2xGFP	X	8246320	8246362	flea	P7	86	0.214286	0.214286	0.9
Pros>2xGFP	3R	28090593	28090602	ZAM	P7	158	0.0298507	0.0597015	0.9
Pros>2xGFP	3R	27773597	27773634	FB	P7	73	0.333333	0.666667	0.9
Pros>2xGFP	3R	11181573	11181579	Burdock	P7	53	0.136752	0.273504	0.9
Pros>2xGFP	3L	16894950	16894954	copia	P7	75	0.179104	0.358209	0.9
Pros>2xGFP	3L	14783738	14783742	copia	P7	8	0.632258	1	0.9
Pros>2xGFP	3L	13139483	13139489	copia	P7	44	0.27044	0.540881	0.9
Pros>2xGFP	3L	10683262	10683310	X-element	P7	67	0.255814	0.511628	0.9
Pros>2xGFP	3L	8439191	8439195	rover	P7	78	0.702703	1	0.9
Pros>2xGFP	3L	8083548	8083553	rover	P7	94	0.305085	0.610169	0.9
Pros>2xGFP	3L	683777	683779	flea	P7	59	0.212963	0.425926	0.9
Pros>2xGFP	3L	632661	632702	opus	P7	123	0.0736196	0.147239	0.9
Pros>2xGFP	2R	24999029	24999041	I-element	P7	34	0.670455	1	0.9
Pros>2xGFP	2R	24329474	24329522	copia	P7	56	0.159574	0.319149	0.9
Pros>2xGFP	2R	22398865	22398869	copia	P7	64	0.365385	0.730769	0.9
Pros>2xGFP	2L	17580263	17580306	Quasimodo	P7	24	0.214286	0.428571	0.9
Pros>2xGFP	X	22546789	22546793	rover	P17	49	0.872093	0.872093	0.7
Pros>2xGFP	X	21279804	21279808	rover	P17	45	0.210526	0.210526	0.7
Pros>2xGFP	X	17030043	17030048	rover	P17	55	0.259259	0.259259	0.7
Pros>2xGFP	X	16946092	16946098	rover	P17	113	0.920455	0.920455	0.7
Pros>2xGFP	X	12773937	12773951	297	P17	67	0.0416667	0.0416667	0.7
Pros>2xGFP	X	11764826	11764830	rover	P17	92	0.244444	0.244444	0.7
Pros>2xGFP	X	7349836	7349841	rover	P17	108	0.892473	0.892473	0.7
Pros>2xGFP	X	3275182	3275188	rover	P17	61	0.882353	0.882353	0.7
Pros>2xGFP	3R	28089844	28089849	rover	P17	34	0.202703	0.405405	0.7
Pros>2xGFP	3R	23333599	23333603	copia	P17	114	0.577465	1	0.7
Pros>2xGFP	3R	23331358	23331363	diver	P17	103	0.716216	1	0.7
Pros>2xGFP	3R	21333728	21333733	rover	P17	95	0.239316	0.478632	0.7
Pros>2xGFP	3L	24731689	24731694	rover	P17	46	0.514493	1	0.7
Pros>2xGFP	3L	11345259	11345305	Max-element	P17	61	0.0337079	0.0674157	0.7
Pros>2xGFP	3L	11044048	11044053	rover	P17	66	0.22	0.44	0.7
Pros>2xGFP	3L	154189	154193	rover	P17	50	0.593909	1	0.7
Pros>2xGFP	2R	22193592	22193597	rover	P17	84	0.0646766	0.129353	0.7
Pros>2xGFP	2R	19192948	19192953	gypsy12	P17	86	0.00921659	0.0184332	0.7
Pros>2xGFP	2R	16695418	16695427	rover	P17	64	0.644737	1	0.7
Pros>2xGFP	2R	14983224	14983230	copia	P17	105	0.383562	0.767123	0.7
Pros>2xGFP	2R	13009843	13009849	copia	P17	83	0.532895	1	0.7
Pros>2xGFP	2R	6198772	6198777	rover	P17	25	0.605769	1	0.7
Pros>2xGFP	2L	20852139	20852143	rover	P17	56	0.455882	0.911765	0.7
Pros>2xGFP	2L	17380694	17380699	rover	P17	13	0.504505	1	0.7
Pros>2xGFP	2L	13917257	13917306	F-element	P17	22	0.00829876	0.0165975	0.7
Pros>2xGFP	X	19335823	19335826	rover	P19	119	0.464286	0.464286	0.35
Pros>2xGFP	X	16724868	16724874	rover	P19	123	0.786885	0.786885	0.35
Pros>2xGFP	X	12609761	12609766	rover	P19	44	0.877193	0.877193	0.35
Pros>2xGFP	X	10619540	10619554	jockey	P19	60	0.695652	0.695652	0.35
Pros>2xGFP	X	4612489	4612494	copia	P19	142	0.638298	0.638298	0.35
Pros>2xGFP	3R	31371770	31371779	rover	P19	125	0.454545	0.909091	0.35
Pros>2xGFP	3R	29288990	29289000	I-element	P19	83	0.378601	0.757202	0.35
Pros>2xGFP	3R	24572079	24572083	rover	P19	74	0.310345	0.62069	0.35
Pros>2xGFP	3R	22481576	22481581	rover	P19	89	0.358696	0.717391	0.35
Pros>2xGFP	3R	5835403	5835408	rover	P19	92	0.378882	0.757764	0.35
Pros>2xGFP	3L	17601029	17601033	rover	P19	19	0.294118	0.588235	0.35
Pros>2xGFP	3L	10562799	10562804	rover	P19	73	0.278351	0.556701	0.35
Pros>2xGFP	3L	2254117	2254154	roo	P19	87	0.0144928	0.0289855	0.35
Pros>2xGFP	3L	79748	79758	I-element	P19	189	0.327957	0.655914	0.35
Pros>2xGFP	2R	21438264	21438268	diver	P19	45	0.448276	0.896552	0.35
Pros>2xGFP	2R	19807777	19807784	rover	P19	89	0.569767	1	0.35
Pros>2xGFP	2R	13426525	13426537	I-element	P19	34	0.462963	0.925926	0.35
Pros>2xGFP	2R	8978461	8978466	rover	P19	103	0.127273	0.254545	0.35
Pros>2xGFP	2L	21380613	21380618	rover	P19	51	0.208	0.416	0.35
Pros>2xGFP	2L	18630587	18630592	rover	P19	16	0.317536	0.635071	0.35
Pros>2xGFP	2L	16818471	16818476	rover	P19	29	0.392157	0.784314	0.35
Pros>2xGFP	2L	16720066	16720070	copia	P19	33	0.405405	0.810811	0.35
Pros>2xGFP	2L	11687497	11687500	blood	P19	31	0.326923	0.653846	0.35
Pros>2xGFP	2L	7905936	7905941	rover	P19	56	0.119048	0.238095	0.35
Pros>2xGFP	2L	7160980	7160984	copia	P19	38	0.381818	0.763636	0.35
Pros>2xGFP	X	939185	939189	rover	P21	21	0.6	0.6	not estimated
Pros>2xGFP	3L	8444577	8444582	copia	P21	19	0.9	1	not estimated
Pros>2xGFP	3L	3743244	3743247	rover	P21	21	1	1	not estimated
Pros>2xGFP	2R	14919483	14919488	rover	P21	8	0.52381	1	not estimated
Pros>2xGFP	2R	11205226	11205231	copia	P21	1	0.28	0.56	not estimated
Pros>2xGFP	2L	11816292	11816297	rover	P21	5	0.8	1	not estimated
Pros>2xGFP	3L	1972457	1972462	rover	P23	20	0.416667	0.833333	0.49
Pros>2xGFP	3L	157254	157267	I-element	P23	15	0.258065	0.516129	0.49
Pros>2xGFP	3R	24600427	24600431	copia	P25	18	0.240741	0.481481	0.51
Pros>2xGFP	3R	1825183	1825187	Transpac	P25	38	0.444444	0.888889	0.51
Pros>2xGFP	3L	1582995	1582999	copia	P25	40	0.322581	0.645161	0.51
Pros>2xGFP	2R	14919483	14919488	rover	P25	15	0.25	0.5	0.51
Pros>2xGFP	X	15808565	15808569	rover	P27	84	0.0769231	0.0769231	0.16
Pros>2xGFP	3R	23342089	23342093	rover	P27	56	0.351852	0.703704	0.16
Pros>2xGFP	3R	12701432	12701437	rover	P27	76	0.485714	0.971429	0.16
Pros>2xGFP	3R	7485203	7485213	jockey	P27	65	0.22973	0.459459	0.16
Pros>2xGFP	3R	4320369	4320375	rover	P27	59	0.354167	0.708333	0.16
Pros>2xGFP	3L	19647647	19647679	roo	P27	12	0.0384615	0.0769231	0.16
Pros>2xGFP	2R	14337315	14337320	rover	P27	22	0.272727	0.545455	0.16
Pros>2xGFP	2R	10230074	10230079	rover	P27	32	0.228571	0.457143	0.16
Pros>2xGFP	2L	13887488	13887492	rover	P27	9	0.236559	0.473118	0.16
Pros>2xGFP	2L	13615963	13615979	I-element	P27	14	0.225	0.45	0.16
Pros>2xGFP	2L	11084137	11084140	blood	P27	13	0.376471	0.752941	0.16
Pros>2xGFP	2L	8990182	8990188	I-element	P27	4	0.222222	0.444444	0.16
Pros>2xGFP	2L	4131996	4132001	rover	P27	29	0.526316	1	0.16
Pros>2xGFP	X	17287751	17287756	rover	P29	37	0.352941	0.352941	0.66
Pros>2xGFP	X	10899323	10899329	rover	P29	46	0.777778	0.777778	0.66
Pros>2xGFP	X	6541902	6541906	rover	P29	60	0.852941	0.852941	0.66
Pros>2xGFP	4	983346	983352	rover	P29	46	0.569231	1	0.66
Pros>2xGFP	3R	24126868	24126873	rover	P29	57	0.607843	1	0.66
Pros>2xGFP	3R	16207110	16207115	rover	P29	36	0.220339	0.440678	0.66
Pros>2xGFP	3L	18231360	18231365	rover	P29	20	0.473684	0.947368	0.66
Pros>2xGFP	3L	16922211	16922216	rover	P29	78	0.6	1	0.66
Pros>2xGFP	3L	8773700	8773701	rover	P29	31	0.0967742	0.193548	0.66
Pros>2xGFP	3L	7786097	7786102	rover	P29	84	0.222222	0.444444	0.66
Pros>2xGFP	2R	9868773	9868786	I-element	P29	70	0.574468	1	0.66
Pros>2xGFP	2R	7099365	7099368	blood	P29	28	0.566265	1	0.66
Pros>2xGFP	2L	14599246	14599252	rover	P29	22	0.107143	0.214286	0.66
Pros>2xGFP	2L	13515977	13515982	rover	P29	15	0.526316	1	0.66
Pros>2xGFP	2L	12010472	12010477	rover	P29	7	0.439394	0.878788	0.66
Pros>2xGFP	2L	8622804	8622809	rover	P29	14	0.491803	0.983607	0.66
Pros>2xGFP	2L	1839410	1839419	FB	P29	11	0.35	0.7	0.66
Pros>2xGFP	X	16555607	16555611	rover	P31	64	0.736842	0.736842	0.82
Pros>2xGFP	X	11442645	11442650	rover	P31	70	0.235294	0.235294	0.82
Pros>2xGFP	3R	18393223	18393227	rover	P31	8	0.333333	0.666667	0.82
Pros>2xGFP	3R	13171825	13171830	rover	P31	66	0.405405	0.810811	0.82
Pros>2xGFP	3L	21927706	21927713	rover	P31	17	0.333333	0.666667	0.82
Pros>2xGFP	3L	18045771	18045776	copia	P31	53	0.433735	0.86747	0.82
Pros>2xGFP	3L	8816855	8816859	rover	P31	35	0.426471	0.852941	0.82
Pros>2xGFP	3L	2167648	2167653	rover	P31	68	0.395349	0.790698	0.82
Pros>2xGFP	2R	23483418	23483422	rover	P31	54	0.5	1	0.82
Pros>2xGFP	2R	16795459	16795465	rover	P31	63	0.25	0.5	0.82
Pros>2xGFP	2R	15172590	15172594	rover	P31	42	0.366197	0.732394	0.82
Pros>2xGFP	2R	8297769	8297774	rover	P31	60	0.453333	0.906667	0.82
Pros>2xGFP	2L	15322664	15322679	I-element	P31	4	0.467742	0.935484	0.82
Pros>2xGFP	2L	4152413	4152418	rover	P31	16	0.55	1	0.82
Pros>2xGFP	2L	1691262	1691266	rover	P31	15	0.487179	0.974359	0.82
Pros>2xGFP	X	18970118	18970122	rover	P33	65	0.222222	0.222222	0.68
Pros>2xGFP	X	16614730	16614734	rover	P33	29	0.870968	0.870968	0.68
Pros>2xGFP	X	14952248	14952252	rover	P33	25	0.133333	0.133333	0.68
Pros>2xGFP	X	6708053	6708058	copia	P33	32	0.666667	0.666667	0.68
Pros>2xGFP	3R	5054418	5054422	rover	P33	42	0.548387	1	0.68
Pros>2xGFP	3L	21383626	21383631	copia	P33	47	0.26087	0.521739	0.68
Pros>2xGFP	3L	550173	550178	copia	P33	37	0.578947	1	0.68
Pros>2xGFP	3L	155875	155880	diver	P33	47	0.0175439	0.0350877	0.68
Pros>2xGFP	3L	78852	78858	rover	P33	71	0.0694444	0.138889	0.68
Pros>2xGFP	2R	13623103	13623108	rover	P33	76	0.504425	1	0.68
Pros>2xGFP	2R	7159622	7159623	S-element	P33	31	0.343284	0.686567	0.68
Pros>2xGFP	2L	16720856	16720862	copia	P33	32	0.327273	0.654545	0.68
Pros>2xGFP	2L	5289537	5289542	copia	P33	36	0.47541	0.95082	0.68
Pros>2xGFP	2L	223133	223138	rover	P33	12	0.402597	0.805195	0.68
Pros>2xGFP	X	15494599	15494611	I-element	P9	150	0.787037	0.787037	0.45
Pros>2xGFP	X	3396156	3396160	rover	P9	181	0.505882	0.505882	0.45
Pros>2xGFP	X	397390	397396	copia	P9	197	0.252427	0.252427	0.45
Pros>2xGFP	3R	30283121	30283125	copia	P9	245	0.554217	1	0.45
Pros>2xGFP	3R	27646270	27646275	rover	P9	234	0.221277	0.442553	0.45
Pros>2xGFP	3R	21097449	21097453	rover	P9	208	0.214286	0.428571	0.45
Pros>2xGFP	3R	18446214	18446218	copia	P9	105	0.330556	0.661111	0.45
Pros>2xGFP	3R	17531861	17531865	rover	P9	96	0.458716	0.917431	0.45
Pros>2xGFP	3R	16292357	16292361	copia	P9	342	0.286713	0.573427	0.45
Pros>2xGFP	3R	7504692	7504704	rover	P9	250	0.171053	0.342105	0.45
Pros>2xGFP	3L	10510369	10510373	rover	P9	216	0.640244	1	0.45
Pros>2xGFP	2R	13270108	13270113	rover	P9	84	0.275862	0.551724	0.45
Pros>2xGFP	2R	6532299	6532303	copia	P9	52	0.29393	0.587859	0.45
Pros>2xGFP	2R	5700598	5700603	rover	P9	48	0.360825	0.721649	0.45
Pros>2xGFP	2L	19640517	19640523	rover	P9	85	0.219858	0.439716	0.45
Pros>2xGFP	2L	19411927	19411928	rover	P9	52	0.53125	1	0.45
Pros>2xGFP	2L	16504432	16504437	rover	P9	30	0.296417	0.592834	0.45
Pros>2xGFP	2L	10553973	10553979	rover	P9	33	0.044586	0.089172	0.45
Pros>2xGFP	X	17733114	17733118	rover	P35	54	0.842105	0.842105	0.49
Pros>2xGFP	X	1597471	1597475	copia	P35	27	0.783784	0.783784	0.49
Pros>2xGFP	3R	19062542	19062553	I-element	P35	85	0.44	0.88	0.49
Pros>2xGFP	3L	17905649	17905654	rover	P35	7	0.407407	0.814815	0.49
Pros>2xGFP	3L	16149033	16149037	copia	P35	2	0.4	0.8	0.49
Pros>2xGFP	3L	5919460	5919463	blood	P35	27	0.349398	0.698795	0.49
Pros>2xGFP	3L	781352	781359	rover	P35	82	0.571429	1	0.49
Pros>2xGFP	2R	9524460	9524465	rover	P35	15	0.344828	0.689655	0.49
Pros>2xGFP	2R	7753988	7753994	rover	P35	50	0.692308	1	0.49
Pros>2xGFP	2R	6683949	6683954	copia	P35	13	0.289474	0.578947	0.49
Pros>2xGFP	2L	21346607	21346612	rover	P35	30	0.393939	0.787879	0.49
Pros>2xGFP	X	19748094	19748099	rover	P37	61	0.636364	0.636364	0.3
Pros>2xGFP	X	16851603	16851608	rover	P37	68	0.888889	0.888889	0.3
Pros>2xGFP	X	16830667	16830671	rover	P37	63	0.555556	0.555556	0.3
Pros>2xGFP	X	15808564	15808569	rover	P37	89	0.340909	0.340909	0.3
Pros>2xGFP	X	14808807	14808812	rover	P37	28	0.647059	0.647059	0.3
Pros>2xGFP	X	13988288	13988293	rover	P37	27	0.636364	0.636364	0.3
Pros>2xGFP	X	13472644	13472649	rover	P37	59	0.578947	0.578947	0.3
Pros>2xGFP	X	12749476	12749481	rover	P37	18	0.857143	0.857143	0.3
Pros>2xGFP	X	11507594	11507599	rover	P37	48	0.680851	0.680851	0.3
Pros>2xGFP	X	9699886	9699891	rover	P37	12	0.757576	0.757576	0.3
Pros>2xGFP	X	9344347	9344351	rover	P37	12	0.419355	0.419355	0.3
Pros>2xGFP	X	5093606	5093607	rover	P37	83	0.52381	0.52381	0.3
Pros>2xGFP	X	3215140	3215145	rover	P37	48	0.619048	0.619048	0.3
Pros>2xGFP	X	1183322	1183334	I-element	P37	99	0.644068	0.644068	0.3
Pros>2xGFP	4	1026356	1026360	rover	P37	74	0.356436	0.712871	0.3
Pros>2xGFP	4	396836	396839	rover	P37	41	0.205128	0.410256	0.3
Pros>2xGFP	4	180211	180215	rover	P37	59	0.527273	1	0.3
Pros>2xGFP	3R	21830473	21830477	rover	P37	70	0.553191	1	0.3
Pros>2xGFP	3R	17713987	17713992	copia	P37	35	0.318681	0.637363	0.3
Pros>2xGFP	3R	16358102	16358107	rover	P37	40	0.464286	0.928571	0.3
Pros>2xGFP	3R	14294493	14294498	rover	P37	72	0.279412	0.558824	0.3
Pros>2xGFP	3R	12801645	12801650	rover	P37	54	0.301887	0.603774	0.3
Pros>2xGFP	3R	11613544	11613548	blood	P37	103	0.419355	0.83871	0.3
Pros>2xGFP	3R	9114610	9114616	rover	P37	87	0.339623	0.679245	0.3
Pros>2xGFP	3R	5032978	5032981	rover	P37	61	0.0681818	0.136364	0.3
Pros>2xGFP	3R	4447003	4447008	rover	P37	53	0.297297	0.594595	0.3
Pros>2xGFP	3L	24725151	24725155	rover	P37	86	0.414634	0.829268	0.3
Pros>2xGFP	3L	21048997	21049001	rover	P37	96	0.412698	0.825397	0.3
Pros>2xGFP	3L	20404530	20404534	rover	P37	24	0.47619	0.952381	0.3
Pros>2xGFP	3L	20068861	20068866	rover	P37	84	0.517241	1	0.3
Pros>2xGFP	3L	19257820	19257825	rover	P37	54	0.478873	0.957746	0.3
Pros>2xGFP	3L	18011318	18011322	copia	P37	84	0.571429	1	0.3
Pros>2xGFP	3L	17657771	17657775	rover	P37	20	0.423913	0.847826	0.3
Pros>2xGFP	3L	17625056	17625059	rover	P37	67	0.189474	0.378947	0.3
Pros>2xGFP	3L	17481612	17481616	rover	P37	78	0.360465	0.72093	0.3
Pros>2xGFP	3L	12410280	12410284	rover	P37	56	0.395062	0.790123	0.3
Pros>2xGFP	3L	12251039	12251040	rover	P37	51	0.612903	1	0.3
Pros>2xGFP	3L	8773704	8773709	rover	P37	91	0.333333	0.666667	0.3
Pros>2xGFP	3L	8398657	8398662	rover	P37	48	0.521739	1	0.3
Pros>2xGFP	3L	5364453	5364458	copia	P37	32	0.358209	0.716418	0.3
Pros>2xGFP	3L	107934	107939	rover	P37	34	0.0990099	0.19802	0.3
Pros>2xGFP	3L	83871	83884	I-element	P37	34	0.4	0.8	0.3
Pros>2xGFP	2R	16674960	16674965	rover	P37	73	0.548387	1	0.3
Pros>2xGFP	2R	16133670	16133674	copia	P37	34	0.295238	0.590476	0.3
Pros>2xGFP	2R	10925499	10925504	rover	P37	37	0.425287	0.850575	0.3
Pros>2xGFP	2R	8183296	8183301	rover	P37	76	0.409836	0.819672	0.3
Pros>2xGFP	2R	7026672	7026675	rover	P37	33	0.592593	1	0.3
Pros>2xGFP	2R	5360286	5360292	rover	P37	23	0.75	1	0.3
Pros>2xGFP	2L	21793985	21793988	rover	P37	14	0.488372	0.976744	0.3
Pros>2xGFP	2L	20003508	20003513	rover	P37	23	0.216667	0.433333	0.3
Pros>2xGFP	2L	14222144	14222149	copia	P37	50	0.447761	0.895522	0.3
Pros>2xGFP	2L	13760838	13760843	rover	P37	15	0.55	1	0.3
Pros>2xGFP	2L	13063863	13063869	copia	P37	15	0.30137	0.60274	0.3
Pros>2xGFP	2L	11937849	11937854	rover	P37	18	0.3	0.6	0.3
Pros>2xGFP	2L	10572766	10572771	rover	P37	34	0.369863	0.739726	0.3
Pros>2xGFP	2L	7088363	7088368	rover	P37	14	0.525424	1	0.3
Pros>2xGFP	2L	1664992	1664997	rover	P37	16	0.217391	0.434783	0.3
Pros>2xGFP	2L	1053755	1053758	rover	P37	22	0.288889	0.577778	0.3
Pros>2xGFP	X	18114805	18114810	rover	P39	33	0.714286	0.714286	0.48
Pros>2xGFP	X	15408583	15408588	rover	P39	6	0.6	0.6	0.48
Pros>2xGFP	X	10076846	10076851	rover	P39	3	0.625	0.625	0.48
Pros>2xGFP	X	4210325	4210330	rover	P39	3	0.714286	0.714286	0.48
Pros>2xGFP	3R	31310737	31310742	rover	P39	6	0.833333	1	0.48
Pros>2xGFP	3R	26083611	26083616	rover	P39	10	0.666667	1	0.48
Pros>2xGFP	3R	22205993	22205998	rover	P39	15	0.307692	0.615385	0.48
Pros>2xGFP	3R	18772550	18772556	rover	P39	23	0.433333	0.866667	0.48
Pros>2xGFP	3R	15182368	15182375	diver	P39	14	0.409091	0.818182	0.48
Pros>2xGFP	3R	13762990	13762995	rover	P39	22	0.358974	0.717949	0.48
Pros>2xGFP	3R	10662174	10662179	rover	P39	14	0.416667	0.833333	0.48
Pros>2xGFP	3R	9530071	9530076	rover	P39	26	0.48	0.96	0.48
Pros>2xGFP	3R	8289336	8289342	rover	P39	19	0.4	0.8	0.48
Pros>2xGFP	3R	5575117	5575121	rover	P39	11	0.435897	0.871795	0.48
Pros>2xGFP	3L	19989679	19989690	rover	P39	17	0.615385	1	0.48
Pros>2xGFP	3L	19648907	19648913	rover	P39	23	0.463415	0.926829	0.48
Pros>2xGFP	2R	18764924	18764930	rover	P39	22	0.375	0.75	0.48
Pros>2xGFP	2R	18649451	18649455	rover	P39	15	0.380952	0.761905	0.48
Pros>2xGFP	2R	18436832	18436837	rover	P39	17	0.5	1	0.48
Pros>2xGFP	2R	14424173	14424178	rover	P39	23	0.285714	0.571429	0.48
Pros>2xGFP	2R	13604828	13604833	rover	P39	34	0.275862	0.551724	0.48
Pros>2xGFP	2R	10191743	10191747	rover	P39	10	0.52	1	0.48
Pros>2xGFP	2R	7738236	7738241	rover	P39	23	0.533333	1	0.48
Pros>2xGFP	2R	6525931	6525935	copia	P39	6	0.3	0.6	0.48
Pros>2xGFP	2L	17380694	17380699	rover	P39	5	0.117647	0.235294	0.48
Pros>2xGFP	X	10766937	10766942	rover	P41	60	0.684211	0.684211	0.67
Pros>2xGFP	X	10603859	10603863	diver	P41	58	0.3	0.3	0.67
Pros>2xGFP	X	8874125	8874130	rover	P41	59	0.914286	0.914286	0.67
Pros>2xGFP	X	4676536	4676541	rover	P41	20	0.263158	0.263158	0.67
Pros>2xGFP	X	2755493	2755498	rover	P41	57	0.65625	0.65625	0.67
Pros>2xGFP	X	597509	597519	I-element	P41	60	0.818182	0.818182	0.67
Pros>2xGFP	3R	31662820	31662826	rover	P41	77	0.537037	1	0.67
Pros>2xGFP	3R	28659074	28659079	rover	P41	95	0.355932	0.711864	0.67
Pros>2xGFP	3R	25586783	25586788	rover	P41	89	0.510417	1	0.67
Pros>2xGFP	3R	23149808	23149813	rover	P41	43	0.529412	1	0.67
Pros>2xGFP	3R	20801581	20801586	rover	P41	98	0.445946	0.891892	0.67
Pros>2xGFP	3R	18792314	18792319	rover	P41	77	0.463415	0.926829	0.67
Pros>2xGFP	3R	18070591	18070596	rover	P41	74	0.584615	1	0.67
Pros>2xGFP	3R	9979944	9979949	rover	P41	77	0.210526	0.421053	0.67
Pros>2xGFP	3R	5870931	5870936	rover	P41	53	0.486111	0.972222	0.67
Pros>2xGFP	3L	20517042	20517046	rover	P41	25	0.365385	0.730769	0.67
Pros>2xGFP	3L	17656720	17656732	I-element	P41	11	0.35443	0.708861	0.67
Pros>2xGFP	3L	16889983	16889988	copia	P41	55	0.4125	0.825	0.67
Pros>2xGFP	3L	12459583	12459587	rover	P41	40	0.404255	0.808511	0.67
Pros>2xGFP	3L	6697309	6697314	rover	P41	71	0.333333	0.666667	0.67
Pros>2xGFP	2R	22471922	22471928	rover	P41	86	0.6	1	0.67
Pros>2xGFP	2R	9202279	9202284	rover	P41	33	0.684211	1	0.67
Pros>2xGFP	2R	7737351	7737356	rover	P41	53	0.227273	0.454545	0.67
Pros>2xGFP	2R	7529469	7529473	rover	P41	42	0.465909	0.931818	0.67
Pros>2xGFP	2R	6623344	6623349	rover	P41	38	0.53125	1	0.67
Pros>2xGFP	2R	6242588	6242592	rover	P41	22	0.604651	1	0.67
Pros>2xGFP	2L	19635022	19635026	rover	P41	10	0.772727	1	0.67
Pros>2xGFP	2L	5018775	5018780	rover	P41	14	0.294118	0.588235	0.67
Pros>2xGFP	X	22848299	22848303	rover	P43	120	0.3	0.3	0.8
Pros>2xGFP	X	16689096	16689101	copia	P43	72	0.6	0.6	0.8
Pros>2xGFP	X	15632346	15632351	rover	P43	53	0.84	0.84	0.8
Pros>2xGFP	X	15629965	15629971	rover	P43	25	0.25	0.25	0.8
Pros>2xGFP	3R	9933906	9933910	copia	P43	62	0.241935	0.483871	0.8
Pros>2xGFP	3R	7113606	7113611	rover	P43	79	0.26087	0.521739	0.8
Pros>2xGFP	3L	21562287	21562292	rover	P43	15	0.517241	1	0.8
Pros>2xGFP	3L	17245265	17245270	diver	P43	75	0.409836	0.819672	0.8
Pros>2xGFP	3L	11044047	11044053	rover	P43	21	0.0442478	0.0884956	0.8
Pros>2xGFP	3L	2252756	2252759	rover	P43	33	0.571429	1	0.8
Pros>2xGFP	2R	21034654	21034658	rover	P43	71	0.322222	0.644444	0.8
Pros>2xGFP	2R	13686414	13686418	rover	P43	44	0.235294	0.470588	0.8
Pros>2xGFP	2R	11780068	11780073	copia	P43	63	0.315789	0.631579	0.8
Pros>2xGFP	2R	10925499	10925503	rover	P43	48	0.186047	0.372093	0.8
Pros>2xGFP	2R	8417192	8417199	rover	P43	6	0.266667	0.533333	0.8
Pros>2xGFP	2L	16652488	16652492	roo	P43	53	0.22069	0.441379	0.8
Pros>2xGFP	2L	16465448	16465453	rover	P43	28	0.266667	0.533333	0.8
Pros>2xGFP	2L	8966140	8966148	1731	P43	9	0.351064	0.702128	0.8
Pros>2xGFP	X	19455130	19455135	rover	P45A	48	0.8	0.8	0.37
Pros>2xGFP	X	15808862	15808869	rover	P45A	43	0.563636	0.563636	0.37
Pros>2xGFP	X	15080895	15080901	rover	P45A	51	0.627907	0.627907	0.37
Pros>2xGFP	X	12984638	12984642	copia	P45A	36	0.333333	0.333333	0.37
Pros>2xGFP	X	12583937	12583942	copia	P45A	42	0.583333	0.583333	0.37
Pros>2xGFP	X	10323058	10323064	rover	P45A	62	0.711864	0.711864	0.37
Pros>2xGFP	3R	26106679	26106684	copia	P45A	15	0.237288	0.474576	0.37
Pros>2xGFP	3R	24611458	24611463	copia	P45A	30	0.203125	0.40625	0.37
Pros>2xGFP	3R	23333258	23333262	rover	P45A	43	0.214286	0.428571	0.37
Pros>2xGFP	3R	16794811	16794815	copia	P45A	75	0.222222	0.444444	0.37
Pros>2xGFP	3R	11540396	11540401	rover	P45A	40	0.545455	1	0.37
Pros>2xGFP	3R	5308232	5308237	copia	P45A	45	0.2	0.4	0.37
Pros>2xGFP	3R	4694377	4694382	copia	P45A	50	0.2625	0.525	0.37
Pros>2xGFP	3L	19257705	19257710	copia	P45A	52	0.34375	0.6875	0.37
Pros>2xGFP	3L	16893736	16893741	copia	P45A	48	0.275862	0.551724	0.37
Pros>2xGFP	3L	14962481	14962485	copia	P45A	24	0.247059	0.494118	0.37
Pros>2xGFP	3L	8775194	8775204	copia	P45A	40	0.0882353	0.176471	0.37
Pros>2xGFP	3L	7052351	7052356	rover	P45A	39	0.45679	0.91358	0.37
Pros>2xGFP	3L	3542241	3542245	copia	P45A	22	0.369231	0.738462	0.37
Pros>2xGFP	2R	17422117	17422122	copia	P45A	22	0.320513	0.641026	0.37
Pros>2xGFP	2R	10227271	10227276	rover	P45A	43	0.288462	0.576923	0.37
Pros>2xGFP	2R	9815134	9815140	rover	P45A	22	0.481481	0.962963	0.37
Pros>2xGFP	2R	7623556	7623561	rover	P45A	49	0.254237	0.508475	0.37
Pros>2xGFP	X	2949046	2949047	rover	P45B	28	0.857143	0.857143	not estimated
Pros>2xGFP	3R	28625406	28625419	I-element	P45B	24	0.212121	0.424242	not estimated
Pros>2xGFP	2R	6621667	6621671	rover	P45B	6	0.3125	0.625	not estimated
Pros>2xGFP	Y	1445089	1445095	rover	P47	35	0.714286	0.714286	0.86
Pros>2xGFP	X	16634428	16634433	copia	P47	41	0.902439	0.902439	0.86
Pros>2xGFP	X	7693418	7693422	rover	P47	19	0.877551	0.877551	0.86
Pros>2xGFP	X	3171101	3171107	rover	P47	35	0.857143	0.857143	0.86
Pros>2xGFP	3R	31914491	31914495	rover	P47	62	0.70297	1	0.86
Pros>2xGFP	3R	16318873	16318878	rover	P47	35	0.809524	1	0.86
Pros>2xGFP	3L	16154050	16154055	copia	P47	45	0.206349	0.412698	0.86
Pros>2xGFP	3L	8673981	8673986	rover	P47	45	0.531646	1	0.86
Pros>2xGFP	2R	25132669	25132674	rover	P47	32	0.553571	1	0.86
Pros>2xGFP	2R	24307518	24307524	rover	P47	71	0.338235	0.676471	0.86
Pros>2xGFP	2R	22143986	22143992	rover	P47	52	0.296875	0.59375	0.86
Pros>2xGFP	2R	9867604	9867608	rover	P47	29	0.478873	0.957746	0.86
Pros>2xGFP	2R	7159682	7159712	copia	P47	48	0.127273	0.254545	0.86
Pros>2xGFP	2L	9718639	9718644	rover	P47	19	0.62069	1	0.86
Pros>2xGFP	2L	7450728	7450732	rover	P47	27	0.539216	1	0.86
Pros>2xGFP	X	21243320	21243325	rover	P49	10	0.695652	0.695652	0.67
Pros>2xGFP	X	17439636	17439641	rover	P49	70	0.9375	0.9375	0.67
Pros>2xGFP	3R	15092713	15092717	copia	P49	55	0.352941	0.705882	0.67
Pros>2xGFP	3L	18997333	18997337	rover	P49	7	0.4	0.8	0.67
Pros>2xGFP	2R	15968371	15968376	rover	P49	47	0.495327	0.990654	0.67
Pros>2xGFP	2R	14517525	14517536	I-element	P49	73	0.409091	0.818182	0.67
Pros>2xGFP	2R	12010956	12010961	rover	P49	3	0.622222	1	0.67
Pros>2xGFP	2R	10452971	10452976	rover	P49	42	0.75	1	0.67
Pros>2xGFP	2R	7250374	7250378	rover	P49	8	0.347826	0.695652	0.67
Pros>2xGFP	2L	21266107	21266112	rover	P49	13	0.533333	1	0.67
Pros>2xGFP	2L	8324708	8324712	rover	P49	9	0.360465	0.72093	0.67
Pros>2xGFP	X	15645453	15645465	Doc	P51	38	0.272727	0.272727	not estimated
Pros>2xGFP	X	3442603	3442615	I-element	P51	20	0.904762	0.904762	not estimated
Pros>2xGFP	4	274633	274638	rover	P51	13	0.461538	0.923077	not estimated
Pros>2xGFP	3R	24698360	24698367	rover	P51	27	0.315789	0.631579	not estimated
Pros>2xGFP	3R	7783788	7783793	rover	P51	15	0.3125	0.625	not estimated
Pros>2xGFP	3R	5111084	5111089	rover	P51	9	0.454545	0.909091	not estimated
Pros>2xGFP	3L	14346862	14346867	diver	P51	18	0.32	0.64	not estimated
Pros>2xGFP	3L	5204020	5204024	rover	P51	21	0.48	0.96	not estimated
Pros>2xGFP	2R	23978910	23978915	rover	P51	26	0.328125	0.65625	not estimated
Pros>2xGFP	2R	22693652	22693659	rover	P51	31	0.263158	0.526316	not estimated
Pros>2xGFP	X	7993112	7993116	rover	P11	75	0.333333	0.333333	0.4
Pros>2xGFP	X	6167607	6167612	rover	P11	67	0.321429	0.321429	0.4
Pros>2xGFP	3R	7504693	7504698	rover	P11	64	0.0588235	0.117647	0.4
Pros>2xGFP	3R	4461067	4461071	rover	P11	90	0.342857	0.685714	0.4
Pros>2xGFP	3L	19257820	19257825	rover	P11	60	0.144928	0.289855	0.4
Pros>2xGFP	2L	12010474	12010479	rover	P11	11	0.432432	0.864865	0.4
Pros>2xGFP	2L	8324708	8324712	rover	P11	23	0.04	0.08	0.4
Pros>2xGFP	X	15665841	15665846	rover	P53	46	0.666667	0.666667	0.75
Pros>2xGFP	X	4586631	4586635	copia	P53	33	0.814815	0.814815	0.75
Pros>2xGFP	3R	28328684	28328688	copia	P53	76	0.342105	0.684211	0.75
Pros>2xGFP	3R	14844456	14844462	rover	P53	17	0.482759	0.965517	0.75
Pros>2xGFP	3L	22672936	22672940	rover	P53	1	0.55102	1	0.75
Pros>2xGFP	3L	11296155	11296161	copia	P53	19	0.384615	0.769231	0.75
Pros>2xGFP	3L	9108532	9108537	rover	P53	62	0.5	1	0.75
Pros>2xGFP	2R	18316891	18316895	copia	P53	54	0.327586	0.655172	0.75
Pros>2xGFP	2L	18193081	18193086	copia	P53	24	0.638889	1	0.75
Pros>2xGFP	2L	14222041	14222046	copia	P53	17	0.117647	0.235294	0.75
Pros>2xGFP	2L	13887488	13887492	rover	P53	11	0.39604	0.792079	0.75
Pros>2xGFP	2L	13515970	13515976	rover	P53	4	0.2	0.4	0.75
Pros>2xGFP	X	22598274	22598286	G-element	P55	44	0.3	0.3	0.89
Pros>2xGFP	X	19249603	19249607	rover	P55	40	1	1	0.89
Pros>2xGFP	X	18294955	18294960	rover	P55	49	0.947368	0.947368	0.89
Pros>2xGFP	X	13749896	13749901	rover	P55	5	1	1	0.89
Pros>2xGFP	X	1249552	1249556	rover	P55	26	1	1	0.89
Pros>2xGFP	3R	31682556	31682568	I-element	P55	33	0.385417	0.770833	0.89
Pros>2xGFP	3L	13255033	13255037	copia	P55	23	0.35	0.7	0.89
Pros>2xGFP	3L	8703515	8703519	copia	P55	34	0.557692	1	0.89
Pros>2xGFP	3L	8008898	8008903	rover	P55	25	0.647059	1	0.89
Pros>2xGFP	2R	22078822	22078827	rover	P55	11	0.4375	0.875	0.89
Pros>2xGFP	2R	21080718	21080723	rover	P55	27	0.674419	1	0.89
Pros>2xGFP	2L	20003510	20003515	rover	P55	10	0.434783	0.869565	0.89
Pros>2xGFP	X	20066188	20066193	rover	P57	46	0.4	0.4	0.72
Pros>2xGFP	X	5393405	5393409	rover	P57	34	1	1	0.72
Pros>2xGFP	3R	21741066	21741070	rover	P57	51	0.471429	0.942857	0.72
Pros>2xGFP	3R	19616423	19616428	rover	P57	30	0.65	1	0.72
Pros>2xGFP	3R	11461827	11461833	rover	P57	52	0.425926	0.851852	0.72
Pros>2xGFP	3L	18995182	18995187	rover	P57	43	0.317073	0.634146	0.72
Pros>2xGFP	3L	16411948	16411952	rover	P57	8	0.391304	0.782609	0.72
Pros>2xGFP	3L	10020134	10020138	rover	P57	29	0.458716	0.917431	0.72
Pros>2xGFP	2L	6671081	6671084	rover	P57	8	0.580645	1	0.72
Pros>2xGFP	X	22835722	22835727	copia	P59	47	0.590909	0.590909	0.15
Pros>2xGFP	X	12155568	12155573	rover	P59	63	0.705882	0.705882	0.15
Pros>2xGFP	X	5239094	5239099	rover	P59	27	0.636364	0.636364	0.15
Pros>2xGFP	X	4145276	4145281	rover	P59	39	0.576923	0.576923	0.15
Pros>2xGFP	X	1238001	1238006	rover	P59	50	0.552632	0.552632	0.15
Pros>2xGFP	3R	31067557	31067569	I-element	P59	42	0.294118	0.588235	0.15
Pros>2xGFP	3R	29002601	29002605	rover	P59	36	0.4	0.8	0.15
Pros>2xGFP	3R	28807593	28807598	rover	P59	35	0.428571	0.857143	0.15
Pros>2xGFP	3R	14738220	14738225	rover	P59	14	0.46	0.92	0.15
Pros>2xGFP	3R	9036638	9036642	rover	P59	42	0.529412	1	0.15
Pros>2xGFP	3R	8105163	8105168	rover	P59	58	0.5	1	0.15
Pros>2xGFP	3R	7504693	7504702	rover	P59	54	0.850467	1	0.15
Pros>2xGFP	3L	20660717	20660721	rover	P59	26	0.519231	1	0.15
Pros>2xGFP	3L	17561517	17561522	rover	P59	80	0.55	1	0.15
Pros>2xGFP	3L	15553799	15553827	hobo	P59	6	0.0731707	0.146341	0.15
Pros>2xGFP	3L	14783184	14783188	copia	P59	2	0.292683	0.585366	0.15
Pros>2xGFP	3L	11355070	11355075	copia	P59	28	0.294118	0.588235	0.15
Pros>2xGFP	3L	7836401	7836406	rover	P59	71	0.633333	1	0.15
Pros>2xGFP	3L	3253616	3253619	rover	P59	28	0.246575	0.493151	0.15
Pros>2xGFP	3L	886198	886201	rover	P59	14	0.297297	0.594595	0.15
Pros>2xGFP	3L	107329	107333	rover	P59	44	0.594595	1	0.15
Pros>2xGFP	2R	21423895	21423900	rover	P59	27	0.393939	0.787879	0.15
Pros>2xGFP	2R	15529558	15529564	copia	P59	26	0.303797	0.607595	0.15
Pros>2xGFP	2R	14518812	14518823	I-element	P59	64	0.343284	0.686567	0.15
Pros>2xGFP	2R	13605013	13605019	copia	P59	66	0.256098	0.512195	0.15
Pros>2xGFP	2R	5668591	5668594	rover	P59	24	0.535211	1	0.15
Pros>2xGFP	2R	4543210	4543214	rover	P59	22	0.457143	0.914286	0.15
Pros>2xGFP	2L	21326161	21326166	rover	P59	12	0.4	0.8	0.15
Pros>2xGFP	2L	21244819	21244832	rover	P59	10	0.5	1	0.15
Pros>2xGFP	2L	15314650	15314657	copia	P59	29	0.444444	0.888889	0.15
Pros>2xGFP	2L	14654806	14654811	rover	P59	2	0.578947	1	0.15
Pros>2xGFP	2L	12508340	12508345	copia	P59	11	0.185185	0.37037	0.15
Pros>2xGFP	2L	10894648	10894652	rover	P59	15	0.442623	0.885246	0.15
Pros>2xGFP	2L	9226571	9226575	rover	P59	12	0.376812	0.753623	0.15
Pros>2xGFP	2L	1447787	1447795	I-element	P59	19	0.166667	0.333333	0.15
Pros>2xGFP	X	11921249	11921254	rover	P61	26	0.909091	0.909091	0.81
Pros>2xGFP	X	3477192	3477196	rover	P61	41	0.272727	0.272727	0.81
Pros>2xGFP	3R	25439058	25439062	copia	P61	56	0.285714	0.571429	0.81
Pros>2xGFP	3R	18447146	18447189	1360	P61	24	0.105263	0.210526	0.81
Pros>2xGFP	3R	13824075	13824079	rover	P61	9	0.604651	1	0.81
Pros>2xGFP	3R	11852533	11852564	F-element	P61	33	0.117647	0.235294	0.81
Pros>2xGFP	3R	10283904	10283909	copia	P61	18	0.5	1	0.81
Pros>2xGFP	3L	12217847	12217851	rover	P61	20	0.769231	1	0.81
Pros>2xGFP	3L	9969781	9969785	rover	P61	36	0.576923	1	0.81
Pros>2xGFP	3L	3345312	3345325	I-element	P61	32	0.375	0.75	0.81
Pros>2xGFP	2R	25060490	25060495	copia	P61	32	0.521127	1	0.81
Pros>2xGFP	2R	6988297	6988310	I-element	P61	12	0.418919	0.837838	0.81
Pros>2xGFP	2L	19362170	19362174	copia	P61	2	0.590909	1	0.81
Pros>2xGFP	2L	12455401	12455405	copia	P61	19	0.652174	1	0.81
Pros>2xGFP	2L	6080246	6080250	rover	P61	4	0.411765	0.823529	0.81
Pros>2xGFP	X	19568808	19568812	rover	P63	59	0.914286	0.914286	0.92
Pros>2xGFP	X	16103852	16103856	copia	P63	21	0.953488	0.953488	0.92
Pros>2xGFP	X	5151981	5151982	rover	P63	31	0.909091	0.909091	0.92
Pros>2xGFP	X	3294364	3294368	copia	P63	66	0.942857	0.942857	0.92
Pros>2xGFP	3R	11852417	11852422	copia	P63	66	0.511628	1	0.92
Pros>2xGFP	3R	5301491	5301496	copia	P63	16	0.417722	0.835443	0.92
Pros>2xGFP	3L	17058890	17058897	rover	P63	107	0.9	1	0.92
Pros>2xGFP	3L	13260054	13260086	Stalker4	P63	68	0.0444444	0.0888889	0.92
Pros>2xGFP	3L	12410280	12410284	rover	P63	53	0.54955	1	0.92
Pros>2xGFP	3L	8701989	8702024	X-element	P63	90	0.0253165	0.0506329	0.92
Pros>2xGFP	3L	817142	817154	I-element	P63	51	0.6	1	0.92
Pros>2xGFP	3L	92212	92226	I-element	P63	61	0.571429	1	0.92
Pros>2xGFP	2R	20128500	20128511	I-element	P63	29	0.484848	0.969697	0.92
Pros>2xGFP	2R	16831145	16831149	copia	P63	49	0.252525	0.505051	0.92
Pros>2xGFP	2R	16132941	16132969	roo	P63	62	0.0142857	0.0285714	0.92
Pros>2xGFP	2R	8977185	8977196	I-element	P63	42	0.519608	1	0.92
Pros>2xGFP	2R	7090593	7090598	copia	P63	41	0.5	1	0.92
Pros>2xGFP	2L	20004479	20004485	rover	P63	9	0.594595	1	0.92
Pros>2xGFP	2L	13807320	13807324	copia	P63	9	0.32	0.64	0.92
Pros>2xGFP	X	6859243	6859255	I-element	P65	24	0.628571	0.628571	0.21
Pros>2xGFP	X	6370605	6370610	rover	P65	44	0.648649	0.648649	0.21
Pros>2xGFP	3R	31087989	31087993	rover	P65	38	0.484375	0.96875	0.21
Pros>2xGFP	3R	26871491	26871495	rover	P65	44	0.372549	0.745098	0.21
Pros>2xGFP	3R	14758186	14758191	rover	P65	8	0.566038	1	0.21
Pros>2xGFP	2R	19192204	19192209	rover	P65	46	0.735294	1	0.21
Pros>2xGFP	2R	9536119	9536124	rover	P65	15	0.428571	0.857143	0.21
Pros>2xGFP	2R	7628587	7628591	rover	P65	23	0.478261	0.956522	0.21
Pros>2xGFP	2L	15021537	15021541	rover	P65	33	0.263158	0.526316	0.21
Pros>2xGFP	X	19400442	19400447	rover	P15	42	0.806452	0.806452	0.76
Pros>2xGFP	X	12031870	12031875	rover	P15	42	0.764706	0.764706	0.76
Pros>2xGFP	X	10433068	10433073	rover	P15	84	0.3125	0.3125	0.76
Pros>2xGFP	X	6499552	6499557	rover	P15	70	0.857143	0.857143	0.76
Pros>2xGFP	X	3171299	3171299	rover	P15	58	0.761905	0.761905	0.76
Pros>2xGFP	X	3151113	3151118	rover	P15	25	0.571429	0.571429	0.76
Pros>2xGFP	3R	26327900	26327905	rover	P15	97	0.234694	0.469388	0.76
Pros>2xGFP	3R	24600618	24600623	rover	P15	62	0.368421	0.736842	0.76
Pros>2xGFP	3R	23787519	23787523	rover	P15	35	0.461538	0.923077	0.76
Pros>2xGFP	3R	20550661	20550667	rover	P15	54	0.484536	0.969072	0.76
Pros>2xGFP	3R	14479552	14479557	copia	P15	38	0.357143	0.714286	0.76
Pros>2xGFP	3R	14363685	14363690	rover	P15	84	0.357664	0.715328	0.76
Pros>2xGFP	3R	14005432	14005438	rover	P15	30	0.421429	0.842857	0.76
Pros>2xGFP	3R	13764389	13764392	rover	P15	56	0.27027	0.540541	0.76
Pros>2xGFP	3R	8655212	8655217	rover	P15	52	0.666667	1	0.76
Pros>2xGFP	3R	5227437	5227442	rover	P15	35	0.425743	0.851485	0.76
Pros>2xGFP	3L	23721858	23721863	rover	P15	66	0.381579	0.763158	0.76
Pros>2xGFP	3L	20522454	20522459	rover	P15	63	0.307692	0.615385	0.76
Pros>2xGFP	3L	16157316	16157321	rover	P15	47	0.325	0.65	0.76
Pros>2xGFP	3L	13213991	13213996	rover	P15	73	0.314961	0.629921	0.76
Pros>2xGFP	3L	12178764	12178770	rover	P15	72	0.406977	0.813953	0.76
Pros>2xGFP	3L	10393097	10393101	rover	P15	41	0.528302	1	0.76
Pros>2xGFP	3L	9312863	9312868	rover	P15	52	0.42029	0.84058	0.76
Pros>2xGFP	3L	8675848	8675853	rover	P15	37	0.446154	0.892308	0.76
Pros>2xGFP	3L	3247014	3247018	copia	P15	64	0.302083	0.604167	0.76
Pros>2xGFP	3L	2488011	2488016	rover	P15	56	0.339806	0.679612	0.76
Pros>2xGFP	2R	23587700	23587709	rover	P15	68	0.53125	1	0.76
Pros>2xGFP	2R	18400566	18400572	rover	P15	44	0.362069	0.724138	0.76
Pros>2xGFP	2R	12600930	12600935	rover	P15	87	0.224138	0.448276	0.76
Pros>2xGFP	2R	12587981	12587985	rover	P15	74	0.284404	0.568807	0.76
Pros>2xGFP	2R	9214468	9214472	rover	P15	39	0.338235	0.676471	0.76
Pros>2xGFP	2R	8443645	8443650	rover	P15	15	0.195652	0.391304	0.76
Pros>2xGFP	2L	21380269	21380273	rover	P15	29	0.38835	0.776699	0.76
Pros>2xGFP	2L	21244815	21244830	rover	P15	51	0.465517	0.931034	0.76
Pros>2xGFP	2L	21090940	21090947	rover	P15	47	0.576923	1	0.76
Pros>2xGFP	2L	18618375	18618379	copia	P15	17	0.45283	0.90566	0.76
Pros>2xGFP	2L	14672733	14672738	rover	P15	17	0.204301	0.408602	0.76
Pros>2xGFP	2L	8039994	8040005	rover	P15	10	0.484848	0.969697	0.76
Pros>2xGFP	2L	5894097	5894102	rover	P15	29	0.514286	1	0.76
Pros>2xGFP	2L	5601856	5601859	rover	P15	52	0.222222	0.444444	0.76
Pros>2xGFP	2L	5023537	5023543	rover	P15	24	0.333333	0.666667	0.76
Delta>nlGFP	X	19297794	19297826	Rt1b	D1	52	0.153846	0.153846	0.42
Delta>nlGFP	X	18448482	18448487	roo	D1	74	0.0689655	0.0689655	0.42
Delta>nlGFP	X	17445671	17445695	opus	D1	26	0.30303	0.30303	0.42
Delta>nlGFP	X	12778933	12778937	roo	D1	96	0.148148	0.148148	0.42
Delta>nlGFP	3R	27282477	27282480	F-element	D1	82	0.0416667	0.0833333	0.42
Delta>nlGFP	3R	22931038	22931051	BS	D1	111	0.168675	0.337349	0.42
Delta>nlGFP	3R	5783007	5783038	R1A1-element	D1	93	0.0265487	0.0530973	0.42
Delta>nlGFP	3R	3793288	3793294	invader4	D1	56	0.0425532	0.0851064	0.42
Delta>nlGFP	3L	25461906	25461931	roo	D1	106	0.0574713	0.114943	0.42
Delta>nlGFP	3L	22036834	22036859	F-element	D1	96	0.0612245	0.122449	0.42
Delta>nlGFP	3L	19088104	19088109	copia	D1	54	0.183673	0.367347	0.42
Delta>nlGFP	3L	16242776	16242781	17.6	D1	59	0.272727	0.545455	0.42
Delta>nlGFP	3L	14178860	14178864	roo	D1	48	0.0285714	0.0571429	0.42
Delta>nlGFP	3L	5220307	5220342	mdg1	D1	60	0.0853659	0.170732	0.42
Delta>nlGFP	3L	5062296	5062333	Stalker4	D1	54	0.1	0.2	0.42
Delta>nlGFP	3L	4120897	4120909	Doc	D1	73	0.0555556	0.111111	0.42
Delta>nlGFP	2R	20646267	20646294	Tabor	D1	44	0.0470588	0.0941176	0.42
Delta>nlGFP	2R	20459725	20459750	mdg1	D1	62	0.17284	0.345679	0.42
Delta>nlGFP	2R	20136548	20136554	copia	D1	77	0.0344828	0.0689655	0.42
Delta>nlGFP	2R	19786950	19786954	copia	D1	84	0.0379747	0.0759494	0.42
Delta>nlGFP	2R	12247012	12247014	pogo	D1	67	0.0377358	0.0754717	0.42
Delta>nlGFP	2R	9002707	9002711	roo	D1	106	0.0315789	0.0631579	0.42
Delta>nlGFP	2R	7490079	7490081	1360	D1	67	0.0416667	0.0833333	0.42
Delta>nlGFP	2R	6026458	6026466	roo	D1	28	0.0606061	0.121212	0.42
Delta>nlGFP	2R	5260933	5260964	Tc1-2	D1	37	0.114286	0.228571	0.42
Delta>nlGFP	2R	1413942	1413954	Stalker4	D1	30	0.0833333	0.166667	0.42
Delta>nlGFP	2R	501695	501743	1360	D1	8	0.0701754	0.140351	0.42
Delta>nlGFP	2L	22695346	22695380	Max-element	D1	72	0.028169	0.056338	0.42
Delta>nlGFP	2L	18084425	18084436	jockey	D1	37	0.0175439	0.0350877	0.42
Delta>nlGFP	2L	15100994	15100997	blood	D1	31	0.0882353	0.176471	0.42
Delta>nlGFP	2L	14892264	14892302	F-element	D1	30	0.0307692	0.0615385	0.42
Delta>nlGFP	2L	13127100	13127123	Stalker2	D1	31	0.0288462	0.0576923	0.42
Delta>nlGFP	Y	501595	501612	Tc3	D3	43	0.125	0.125	0.43
Delta>nlGFP	X	10317207	10317226	Tabor	D3	110	0.25	0.25	0.43
Delta>nlGFP	X	4914962	4914984	Tabor	D3	60	0.255814	0.255814	0.43
Delta>nlGFP	X	1184124	1184130	copia	D3	67	0.047619	0.047619	0.43
Delta>nlGFP	3R	21601987	21601991	297	D3	70	0.0571429	0.114286	0.43
Delta>nlGFP	3R	20892129	20892136	roo	D3	115	0.318841	0.637681	0.43
Delta>nlGFP	3R	20060921	20060925	roo	D3	44	0.0533333	0.106667	0.43
Delta>nlGFP	3R	9919653	9919658	copia	D3	94	0.0854701	0.17094	0.43
Delta>nlGFP	3R	5080025	5080030	copia	D3	95	0.0892857	0.178571	0.43
Delta>nlGFP	3R	3749666	3749677	S-element	D3	29	0.0645161	0.129032	0.43
Delta>nlGFP	3L	23034817	23034839	mdg1	D3	60	0.0930233	0.186047	0.43
Delta>nlGFP	3L	18189265	18189269	copia	D3	51	0.115385	0.230769	0.43
Delta>nlGFP	3L	15227866	15227891	opus	D3	93	0.0909091	0.181818	0.43
Delta>nlGFP	3L	13498629	13498634	roo	D3	58	0.20339	0.40678	0.43
Delta>nlGFP	3L	5704139	5704144	copia	D3	68	0.0526316	0.105263	0.43
Delta>nlGFP	2R	25000927	25000932	copia	D3	87	0.104167	0.208333	0.43
Delta>nlGFP	2R	20459725	20459750	HMS-Beagle	D3	65	0.0769231	0.153846	0.43
Delta>nlGFP	2R	20125213	20125217	copia	D3	110	0.0941176	0.188235	0.43
Delta>nlGFP	2R	19420179	19420184	297	D3	129	0.047619	0.0952381	0.43
Delta>nlGFP	2R	19031033	19031058	Tabor	D3	98	0.028169	0.056338	0.43
Delta>nlGFP	2R	13979531	13979536	297	D3	77	0.23913	0.478261	0.43
Delta>nlGFP	2R	6268726	6268751	HMS-Beagle2	D3	59	0.0444444	0.0888889	0.43
Delta>nlGFP	2L	15481783	15481796	I-element	D3	61	0.162162	0.324324	0.43
Delta>nlGFP	2L	2734465	2734470	297	D3	25	0.0714286	0.142857	0.43
Delta>nlGFP	X	12677176	12677199	opus	D5	51	0.153846	0.153846	1
Delta>nlGFP	X	5435174	5435187	jockey	D5	60	0.08	0.08	1
Delta>nlGFP	X	5394259	5394290	mdg1	D5	33	0.214286	0.214286	1
Delta>nlGFP	X	5211440	5211460	opus	D5	42	0.109091	0.109091	1
Delta>nlGFP	X	4441300	4441325	mdg1	D5	87	0.0980392	0.0980392	1
Delta>nlGFP	X	3135641	3135647	copia	D5	41	1	1	1
Delta>nlGFP	3R	29256440	29256443	Doc	D5	33	0.101562	0.203125	1
Delta>nlGFP	3R	9101071	9101098	Tabor	D5	100	0.238095	0.47619	1
Delta>nlGFP	3L	12093322	12093327	297	D5	33	0.0571429	0.114286	1
Delta>nlGFP	2R	20316111	20316115	297	D5	82	0.111111	0.222222	1
Delta>nlGFP	2R	17274399	17274403	297	D5	34	0.0526316	0.105263	1
Delta>nlGFP	2R	16826956	16826968	Doc	D5	80	0.220588	0.441176	1
Delta>nlGFP	2R	15764850	15764853	blood	D5	38	0.0697674	0.139535	1
Delta>nlGFP	2R	12783011	12783034	opus	D5	128	0.0930233	0.186047	1
Delta>nlGFP	2R	6168158	6168163	copia	D5	26	0.04	0.08	1
Delta>nlGFP	2L	22567924	22567951	Porto1	D5	29	0.0350877	0.0701754	1
Delta>nlGFP	2L	22241999	22242044	INE-1	D5	43	0.0224719	0.0449438	1
Delta>nlGFP	2L	11209241	11209246	297	D5	28	0.12	0.24	1
Delta>nlGFP	2L	11174969	11174974	297	D5	27	0.0606061	0.121212	1
Delta>nlGFP	Y	50331	50347	mdg1	D7	42	0.292683	0.292683	0.77
Delta>nlGFP	X	19247074	19247085	jockey	D7	79	0.04	0.04	0.77
Delta>nlGFP	X	7587820	7587824	roo	D7	95	0.272727	0.272727	0.77
Delta>nlGFP	X	2898246	2898262	opus	D7	41	0.0638298	0.0638298	0.77
Delta>nlGFP	4	629946	629960	R1A1-element	D7	63	0.0769231	0.153846	0.77
Delta>nlGFP	3R	30528541	30528559	invader4	D7	36	0.0246914	0.0493827	0.77
Delta>nlGFP	3R	26090445	26090476	Tabor	D7	135	0.142857	0.285714	0.77
Delta>nlGFP	3R	21840182	21840186	copia	D7	79	0.0606061	0.121212	0.77
Delta>nlGFP	3R	17712129	17712134	copia	D7	45	0.103448	0.206897	0.77
Delta>nlGFP	3R	4175202	4175237	gypsy4	D7	86	0.0210526	0.0421053	0.77
Delta>nlGFP	3R	3006580	3006615	baggins	D7	88	0.0425532	0.0851064	0.77
Delta>nlGFP	3L	24602361	24602392	opus	D7	101	0.0571429	0.114286	0.77
Delta>nlGFP	3L	23261708	23261733	diver	D7	71	0.047619	0.0952381	0.77
Delta>nlGFP	3L	19896041	19896046	copia	D7	40	0.135593	0.271186	0.77
Delta>nlGFP	3L	15227866	15227891	opus	D7	37	0.149425	0.298851	0.77
Delta>nlGFP	2R	23141102	23141151	Stalker4	D7	63	0.0178571	0.0357143	0.77
Delta>nlGFP	2R	21139893	21139900	copia	D7	30	0.151515	0.30303	0.77
Delta>nlGFP	2R	20459725	20459750	HMS-Beagle	D7	54	0.0888889	0.177778	0.77
Delta>nlGFP	2R	18952594	18952617	Tabor	D7	46	0.047619	0.0952381	0.77
Delta>nlGFP	2R	10529562	10529584	mdg1	D7	98	0.156863	0.313725	0.77
Delta>nlGFP	2R	7883783	7883806	GATE	D7	51	0.0545455	0.109091	0.77
Delta>nlGFP	2R	7492485	7492488	blood	D7	59	0.0550459	0.110092	0.77
