# Supplementary material for: Unraveling the features of somatic transposition in the Drosophila intestine
Source: EMBO J. 2021 Feb 26;40(9):e106388. doi: 10.15252/embj.2020106388 (PMC8090852; doi:10.15252/embj.2020106388)
Supplement: Supplementary file 16 — Source Data for Figure 4 [file EMBJ-40-e106388-s003.xlsx]

## Sheet: Fig4A
RNAseq TPM values for all canonical TEs. Y1-3 are three biological replicates
	TPM-Y1	TPM-Y2	TPM-Y3	Mean TPM	log2 MeanTPM	Somatic insertion count
copia	426.029	525.935	491.779	481.248	8.91064	102
springer	32.0143	46.554	46.2193	41.5959	5.37837
accord	8.9014	11.9005	18.5913	13.1311	3.71491
3S18	10.8018	8.09868	9.77446	9.55831	3.25676	2
Max-element	7.34892	9.06893	9.41369	8.61051	3.1061
1731	6.9558	6.82692	7.74238	7.17503	2.84299	1
Burdock	6.79164	6.9852	5.32994	6.36893	2.67105	1
Doc	6.68954	5.62913	4.9542	5.75762	2.52547	2
diver	4.62884	5.07125	4.70858	4.80289	2.2639	7
jockey	3.54153	5.59826	4.95845	4.69941	2.23248	2
flea	5.23322	4.7016	4.07047	4.66843	2.22294	2
Dm88	2.05335	10.8315	0.738812	4.54122	2.18308	1
invader1	1.95996	9.87907	1.28997	4.37633	2.12972
Bari1	2.82687	5.27068	3.58753	3.89503	1.96163
GATE	3.48887	3.94382	3.8352	3.75596	1.90918
FB	2.90758	3.931	4.08569	3.64142	1.8645
Juan	3.14135	3.81544	3.93172	3.6295	1.85977
INE-1	3.0343	4.35483	3.24771	3.54561	1.82604
Tabor	3.4976	4.44579	2.53912	3.49417	1.80495	1
mdg3	2.54822	3.35302	3.6263	3.17585	1.66714
roo	2.09483	2.9389	3.29427	2.776	1.47301	4
pogo	1.633	1.9239	3.92533	2.49408	1.31851
F-element	1.77448	2.28658	3.33297	2.46468	1.3014	4
opus	1.91762	2.27663	1.63144	1.9419	0.957466	1
HB	1.48272	1.32784	2.85767	1.88941	0.917936
rooA	1.87227	1.99755	1.2369	1.70224	0.767434
S-element	0.801347	1.99086	2.00259	1.59827	0.676507	1
HMS-Beagle	1.06951	1.25551	1.28675	1.20392	0.267744
mdg1	1.26213	1.02443	1.2161	1.16755	0.223488
hobo	0.893993	1.23819	1.08716	1.07311	0.101804	1
Doc3-element	0.690862	1.29545	0.593717	0.86001	-0.217575
Tc1-2	0.513998	1.13056	0.93335	0.859303	-0.218762
rover	0.799892	0.742371	0.773033	0.771765	-0.373766	487
412	0.603801	0.830166	0.691289	0.708419	-0.497326	1
Quasimodo	0.576422	0.76215	0.709262	0.682611	-0.550864	1
Transpac	0.703296	0.520219	0.671004	0.631506	-0.663131	2
1360	0.500661	0.594108	0.470038	0.521602	-0.938978	1
Idefix	0.567723	0.377207	0.571423	0.505451	-0.984357
gypsy	0.555353	0.55286	0.359521	0.489245	-1.03137
aurora-element	0.401908	0.439102	0.545146	0.462052	-1.11387
mariner2	0.499856	0.252433	0.631333	0.461207	-1.11651
Rt1b	0.370874	0.428818	0.453854	0.417849	-1.25895	1
17.6	0.412446	0.421916	0.41457	0.416311	-1.26427	1
Cr1a	0.349916	0.58799	0.30285	0.413585	-1.27374
NOF	0.193763	0.348163	0.619728	0.387218	-1.36878
I-element	0.365166	0.395015	0.39896	0.38638	-1.37191	37
blood	0.363688	0.379293	0.384043	0.375675	-1.41244	5
Tc1	0.307581	0.341714	0.31103	0.320108	-1.64337
invader2	0.227469	0.333121	0.329563	0.296718	-1.75284
G5A	0.270043	0.34949	0.265547	0.295027	-1.76108
gypsy10	0.221672	0.264305	0.365834	0.283937	-1.81636
hopper	0.269957	0.395085	0.165973	0.277005	-1.85202
G4	0.159135	0.377603	0.231174	0.255971	-1.96595
Tirant	0.246539	0.193611	0.315802	0.251984	-1.9886
G2	0.137834	0.363514	0.198715	0.233354	-2.09941
Doc2-element	0.183978	0.201471	0.266502	0.217317	-2.20213
invader4	0.276999	0.144775	0.185866	0.202547	-2.30367
transib3	0.098954	0.268935	0.229157	0.199015	-2.32905
G5	0.114957	0.211838	0.148384	0.158393	-2.65842
Rt1a	0.17169	0.16964	0.118653	0.153328	-2.70531
accord2	0.098172	0.181609	0.169266	0.149682	-2.74002
R1A1-element	0.131429	0.196813	0.094219	0.14082	-2.82807
Stalker	0.1199	0.152894	0.14756	0.140118	-2.83529
micropia	0.155874	0.116956	0.100164	0.124331	-3.00774
looper1	0.032637	0.102835	0.199488	0.111653	-3.1629
P-element	0.090127	0.097206	0.147175	0.111503	-3.16485
Stalker4	0.053664	0.119444	0.129785	0.100964	-3.30808	1
transib2	0.039489	0.102927	0.100559	0.0809917	-3.62608
gypsy4	0.08887	0.079337	0.074085	0.080764	-3.63014
BS3	0.079445	0.114451	0.040358	0.0780847	-3.67882
297	0.075036	0.114165	0.044843	0.0780147	-3.68011	1
G-element	0.082445	0.110674	0.038428	0.0771823	-3.69559	1
Ivk	0.053938	0.076519	0.094639	0.075032	-3.73635
X-element	0.051138	0.134631	0.039046	0.0749383	-3.73815	2
frogger	0.045886	0.077935	0.097295	0.0737053	-3.76209
Porto1	0.093135	0.068566	0.047992	0.0698977	-3.83861
ZAM	0.059458	0.067897	0.080537	0.0692973	-3.85106	1
HeT-A	0.045906	0.044891	0.11171	0.0675023	-3.88892
baggins	0.059338	0.092344	0.048721	0.066801	-3.90399
transib4	0	0.139813	0.04628	0.062031	-4.01087
G6	0.041479	0.031884	0.111154	0.0615057	-4.02314
jockey2	0.057723	0.025864	0.082611	0.0553993	-4.17399
BS	0.041288	0.069761	0.049473	0.0535073	-4.22412
Stalker2	0.012801	0.041519	0.091224	0.0485147	-4.36544
S2	0.034264	0.037568	0.070142	0.0473247	-4.40126
Doc4-element	0.043504	0.048808	0.045015	0.0457757	-4.44928
invader3	0.072973	0.063558	0	0.0455103	-4.45766
gypsy12	0.008272	0.051649	0.075489	0.0451367	-4.46956
transib1	0	0.033594	0.100589	0.0447277	-4.48269
gypsy11	0.058192	0.024835	0.035625	0.0395507	-4.66015
gypsy2	0.019595	0.039408	0.03509	0.0313643	-4.99473
G3	0.027971	0.040436	0.019369	0.0292587	-5.09499
diver2	0.022407	0.017738	0.046258	0.028801	-5.11774
gypsy8	0.020155	0.011777	0.044464	0.0254653	-5.29532
hopper2	0	0.048539	0	0.0161797	-5.94967
gypsy3	0.004841	0.03323	0.009859	0.0159767	-5.96789	1
gtwin	0.018233	0.020664	0.004651	0.014516	-6.10621
Circe	0.013204	0.007362	0.020532	0.0136993	-6.18975
gypsy6	0.004212	0.019217	0.017144	0.0135243	-6.2083
G7	0.034483	0	0	0.0114943	-6.44293
McClintock	0.006874	0.007201	0.013956	0.00934367	-6.7418
Fw3	0	0.013193	0.012058	0.008417	-6.89248
Fw2	0	0.010904	0.01025	0.00705133	-7.14789
invader6	0.00871	0	0.00903	0.00591333	-7.40181
gypsy7	0.007864	0.008465	0	0.005443	-7.52138
Rt1c	0.009564	0.005698	0	0.00508733	-7.61887
R2-element	0.00909	0	0	0.00303	-8.36647
gypsy5	0.006127	0	0	0.00204233	-8.93557
Helitron	0	0	0	0	#NUM!
Bari2	0	0	0	0	#NUM!
Stalker3T	0	0	0	0	#NUM!
Penelope	0	0	0	0	#NUM!
Tom1	0	0	0	0	#NUM!
invader5	0	0	0	0	#NUM!
R1-2	0	0	0	0	#NUM!
BS4	0	0	0	0	#NUM!
gypsy9	0	0	0	0	#NUM!

## Sheet: Fig4C
RNAseq TPM values. Y1-3 are three biological replicates
	TPM-Y1	TPM-Y2	TPM-Y3	TPM-Mean	TPM-Mean-log2
FBgn0034246 - dcr2	9.5057	9.28391	9.82462	9.53808	3.2537
FBgn0031951 - r2d2	16.8351	13.3612	12.2766	14.1576	3.82351
FBgn0087035 - AGO2	18.0809	22.7381	23.0631	21.294	4.41238
FBgn0032515 - loqs	7.504	7.68884	7.22047	7.4711	2.90132

## Sheet: Fig4D
smallRNAseq - read-length distribution for all TEs. R1-2 are two biological replicates
readlength	orientation	reference	count-R1	TPM-R1	count-R2	TPM-R2
18	sense	Idefix	3	0.0698996	2	0.0518771
18	antisense	Idefix	6	0.139799	6	0.155631
19	sense	Idefix	1	0.0232999	0	0
19	antisense	Idefix	7	0.163099	2	0.0518771
20	sense	Idefix	6	0.139799	8	0.207508
20	antisense	Idefix	6	0.139799	3	0.0778156
21	sense	Idefix	6	0.139799	5	0.129693
21	antisense	Idefix	6	0.139799	6	0.155631
22	sense	Idefix	2	0.0465998	8	0.207508
22	antisense	Idefix	5	0.116499	2	0.0518771
23	sense	Idefix	2	0.0465998	2	0.0518771
23	antisense	Idefix	5	0.116499	2	0.0518771
24	sense	Idefix	3	0.0698996	8	0.207508
24	antisense	Idefix	2	0.0465998	3	0.0778156
25	sense	Idefix	0	0	1	0.0259385
25	antisense	Idefix	3	0.0698996	2	0.0518771
26	sense	Idefix	4	0.0931995	10	0.259385
26	antisense	Idefix	3	0.0698996	2	0.0518771
27	sense	Idefix	3	0.0698996	9	0.233447
27	antisense	Idefix	6	0.139799	0	0
28	sense	Idefix	2	0.0465998	4	0.103754
28	antisense	Idefix	2	0.0465998	0	0
29	sense	Idefix	3	0.0698996	2	0.0518771
29	antisense	Idefix	0	0	0	0
30	sense	Idefix	1	0.0232999	0	0
30	antisense	Idefix	0	0	1	0.0259385
18	sense	17.6	0	0	4	0.103754
18	antisense	17.6	3	0.0698996	2	0.0518771
19	sense	17.6	2	0.0465998	6	0.155631
19	antisense	17.6	1	0.0232999	3	0.0778156
20	sense	17.6	5	0.116499	6	0.155631
20	antisense	17.6	1	0.0232999	4	0.103754
21	sense	17.6	8	0.186399	12	0.311262
21	antisense	17.6	6	0.139799	3	0.0778156
22	sense	17.6	1	0.0232999	9	0.233447
22	antisense	17.6	4	0.0931995	1	0.0259385
23	sense	17.6	10	0.232999	9	0.233447
23	antisense	17.6	3	0.0698996	5	0.129693
24	sense	17.6	11	0.256299	8	0.207508
24	antisense	17.6	6	0.139799	1	0.0259385
25	sense	17.6	2	0.0465998	5	0.129693
25	antisense	17.6	0	0	2	0.0518771
26	sense	17.6	9	0.209699	4	0.103754
26	antisense	17.6	2	0.0465998	3	0.0778156
27	sense	17.6	6	0.139799	3	0.0778156
27	antisense	17.6	0	0	4	0.103754
28	sense	17.6	0	0	2	0.0518771
28	antisense	17.6	2	0.0465998	3	0.0778156
29	sense	17.6	4	0.0931995	3	0.0778156
29	antisense	17.6	0	0	1	0.0259385
30	sense	17.6	0	0	0	0
30	antisense	17.6	0	0	0	0
18	sense	1731	7	0.163099	4	0.103754
18	antisense	1731	0	0	0	0
19	sense	1731	9	0.209699	2	0.0518771
19	antisense	1731	2	0.0465998	0	0
20	sense	1731	8	0.186399	2	0.0518771
20	antisense	1731	4	0.0931995	1	0.0259385
21	sense	1731	20	0.465998	38	0.985665
21	antisense	1731	5	0.116499	2	0.0518771
22	sense	1731	5	0.116499	4	0.103754
22	antisense	1731	2	0.0465998	1	0.0259385
23	sense	1731	6	0.139799	3	0.0778156
23	antisense	1731	2	0.0465998	0	0
24	sense	1731	7	0.163099	8	0.207508
24	antisense	1731	2	0.0465998	0	0
25	sense	1731	6	0.139799	7	0.18157
25	antisense	1731	0	0	0	0
26	sense	1731	2	0.0465998	6	0.155631
26	antisense	1731	0	0	0	0
27	sense	1731	1	0.0232999	5	0.129693
27	antisense	1731	0	0	1	0.0259385
28	sense	1731	1	0.0232999	4	0.103754
28	antisense	1731	1	0.0232999	0	0
29	sense	1731	1	0.0232999	1	0.0259385
29	antisense	1731	0	0	0	0
30	sense	1731	0	0	0	0
30	antisense	1731	0	0	0	0
18	sense	297	10	0.232999	4	0.103754
18	antisense	297	61	1.42129	69	1.78976
19	sense	297	7	0.163099	2	0.0518771
19	antisense	297	14	0.326198	11	0.285324
20	sense	297	7	0.163099	5	0.129693
20	antisense	297	17	0.396098	12	0.311262
21	sense	297	23	0.535897	13	0.337201
21	antisense	297	46	1.07179	22	0.570648
22	sense	297	13	0.302898	5	0.129693
22	antisense	297	16	0.372798	11	0.285324
23	sense	297	6	0.139799	21	0.544709
23	antisense	297	9	0.209699	7	0.18157
24	sense	297	6	0.139799	5	0.129693
24	antisense	297	11	0.256299	11	0.285324
25	sense	297	10	0.232999	6	0.155631
25	antisense	297	17	0.396098	4	0.103754
26	sense	297	10	0.232999	10	0.259385
26	antisense	297	16	0.372798	8	0.207508
27	sense	297	3	0.0698996	10	0.259385
27	antisense	297	8	0.186399	13	0.337201
28	sense	297	1	0.0232999	3	0.0778156
28	antisense	297	4	0.0931995	2	0.0518771
29	sense	297	0	0	2	0.0518771
29	antisense	297	7	0.163099	0	0
30	sense	297	0	0	0	0
30	antisense	297	0	0	0	0
18	sense	3S18	20	0.465998	31	0.804095
18	antisense	3S18	52	1.21159	49	1.27099
19	sense	3S18	24	0.559197	20	0.518771
19	antisense	3S18	14	0.326198	9	0.233447
20	sense	3S18	38	0.885395	32	0.830033
20	antisense	3S18	7	0.163099	13	0.337201
21	sense	3S18	29	0.675696	29	0.752218
21	antisense	3S18	22	0.512597	23	0.596586
22	sense	3S18	45	1.04849	27	0.700341
22	antisense	3S18	5	0.116499	16	0.415017
23	sense	3S18	35	0.815496	33	0.855972
23	antisense	3S18	14	0.326198	14	0.36314
24	sense	3S18	30	0.698996	18	0.466894
24	antisense	3S18	17	0.396098	7	0.18157
25	sense	3S18	16	0.372798	25	0.648464
25	antisense	3S18	10	0.232999	8	0.207508
26	sense	3S18	26	0.605797	21	0.544709
26	antisense	3S18	13	0.302898	7	0.18157
27	sense	3S18	18	0.419398	18	0.466894
27	antisense	3S18	17	0.396098	13	0.337201
28	sense	3S18	28	0.652397	12	0.311262
28	antisense	3S18	8	0.186399	3	0.0778156
29	sense	3S18	10	0.232999	9	0.233447
29	antisense	3S18	4	0.0931995	2	0.0518771
30	sense	3S18	4	0.0931995	11	0.285324
30	antisense	3S18	1	0.0232999	1	0.0259385
18	sense	412	21	0.489297	44	1.1413
18	antisense	412	18	0.419398	13	0.337201
19	sense	412	38	0.885395	51	1.32287
19	antisense	412	38	0.885395	30	0.778156
20	sense	412	45	1.04849	60	1.55631
20	antisense	412	42	0.978595	63	1.63413
21	sense	412	84	1.95719	121	3.13856
21	antisense	412	316	7.36276	313	8.11876
22	sense	412	48	1.11839	55	1.42662
22	antisense	412	21	0.489297	37	0.959726
23	sense	412	45	1.04849	44	1.1413
23	antisense	412	15	0.349498	20	0.518771
24	sense	412	36	0.838796	51	1.32287
24	antisense	412	19	0.442698	12	0.311262
25	sense	412	35	0.815496	45	1.16723
25	antisense	412	16	0.372798	13	0.337201
26	sense	412	86	2.00379	112	2.90512
26	antisense	412	26	0.605797	11	0.285324
27	sense	412	36	0.838796	37	0.959726
27	antisense	412	19	0.442698	17	0.440955
28	sense	412	29	0.675696	21	0.544709
28	antisense	412	8	0.186399	10	0.259385
29	sense	412	17	0.396098	7	0.18157
29	antisense	412	4	0.0931995	3	0.0778156
30	sense	412	2	0.0465998	4	0.103754
30	antisense	412	0	0	0	0
18	sense	aurora-element	3	0.0698996	2	0.0518771
18	antisense	aurora-element	0	0	0	0
19	sense	aurora-element	0	0	0	0
19	antisense	aurora-element	0	0	0	0
20	sense	aurora-element	2	0.0465998	2	0.0518771
20	antisense	aurora-element	0	0	1	0.0259385
21	sense	aurora-element	3	0.0698996	0	0
21	antisense	aurora-element	4	0.0931995	0	0
22	sense	aurora-element	0	0	0	0
22	antisense	aurora-element	3	0.0698996	0	0
23	sense	aurora-element	1	0.0232999	2	0.0518771
23	antisense	aurora-element	0	0	0	0
24	sense	aurora-element	3	0.0698996	0	0
24	antisense	aurora-element	0	0	0	0
25	sense	aurora-element	1	0.0232999	1	0.0259385
25	antisense	aurora-element	0	0	0	0
26	sense	aurora-element	0	0	2	0.0518771
26	antisense	aurora-element	0	0	1	0.0259385
27	sense	aurora-element	0	0	0	0
27	antisense	aurora-element	0	0	0	0
28	sense	aurora-element	0	0	0	0
28	antisense	aurora-element	0	0	0	0
29	sense	aurora-element	0	0	0	0
29	antisense	aurora-element	0	0	0	0
30	sense	aurora-element	0	0	0	0
30	antisense	aurora-element	0	0	0	0
18	sense	Bari1	0	0	2	0.0518771
18	antisense	Bari1	2	0.0465998	0	0
19	sense	Bari1	1	0.0232999	1	0.0259385
19	antisense	Bari1	0	0	0	0
20	sense	Bari1	3	0.0698996	3	0.0778156
20	antisense	Bari1	1	0.0232999	0	0
21	sense	Bari1	0	0	0	0
21	antisense	Bari1	3	0.0698996	1	0.0259385
22	sense	Bari1	2	0.0465998	1	0.0259385
22	antisense	Bari1	0	0	0	0
23	sense	Bari1	2	0.0465998	0	0
23	antisense	Bari1	0	0	1	0.0259385
24	sense	Bari1	2	0.0465998	2	0.0518771
24	antisense	Bari1	0	0	1	0.0259385
25	sense	Bari1	0	0	5	0.129693
25	antisense	Bari1	2	0.0465998	0	0
26	sense	Bari1	0	0	1	0.0259385
26	antisense	Bari1	2	0.0465998	3	0.0778156
27	sense	Bari1	0	0	0	0
27	antisense	Bari1	1	0.0232999	1	0.0259385
28	sense	Bari1	1	0.0232999	0	0
28	antisense	Bari1	1	0.0232999	0	0
29	sense	Bari1	0	0	0	0
29	antisense	Bari1	0	0	0	0
30	sense	Bari1	0	0	0	0
30	antisense	Bari1	0	0	0	0
18	sense	BS	1	0.0232999	0	0
18	antisense	BS	2	0.0465998	0	0
19	sense	BS	1	0.0232999	2	0.0518771
19	antisense	BS	0	0	0	0
20	sense	BS	0	0	2	0.0518771
20	antisense	BS	0	0	2	0.0518771
21	sense	BS	0	0	0	0
21	antisense	BS	0	0	3	0.0778156
22	sense	BS	0	0	0	0
22	antisense	BS	0	0	0	0
23	sense	BS	0	0	3	0.0778156
23	antisense	BS	0	0	0	0
24	sense	BS	0	0	0	0
24	antisense	BS	1	0.0232999	1	0.0259385
25	sense	BS	0	0	0	0
25	antisense	BS	1	0.0232999	0	0
26	sense	BS	0	0	0	0
26	antisense	BS	3	0.0698996	1	0.0259385
27	sense	BS	0	0	0	0
27	antisense	BS	0	0	0	0
28	sense	BS	0	0	2	0.0518771
28	antisense	BS	1	0.0232999	0	0
29	sense	BS	0	0	0	0
29	antisense	BS	0	0	0	0
30	sense	BS	0	0	0	0
30	antisense	BS	0	0	0	0
18	sense	Burdock	140	3.26198	115	2.98293
18	antisense	Burdock	7	0.163099	1	0.0259385
19	sense	Burdock	158	3.68138	166	4.3058
19	antisense	Burdock	4	0.0931995	5	0.129693
20	sense	Burdock	101	2.35329	109	2.8273
20	antisense	Burdock	6	0.139799	1	0.0259385
21	sense	Burdock	112	2.60959	131	3.39795
21	antisense	Burdock	4	0.0931995	5	0.129693
22	sense	Burdock	89	2.07369	94	2.43822
22	antisense	Burdock	5	0.116499	4	0.103754
23	sense	Burdock	107	2.49309	81	2.10102
23	antisense	Burdock	4	0.0931995	5	0.129693
24	sense	Burdock	86	2.00379	102	2.64573
24	antisense	Burdock	7	0.163099	1	0.0259385
25	sense	Burdock	83	1.93389	87	2.25665
25	antisense	Burdock	8	0.186399	3	0.0778156
26	sense	Burdock	50	1.16499	75	1.94539
26	antisense	Burdock	4	0.0931995	2	0.0518771
27	sense	Burdock	86	2.00379	99	2.56792
27	antisense	Burdock	6	0.139799	4	0.103754
28	sense	Burdock	110	2.56299	88	2.28259
28	antisense	Burdock	4	0.0931995	0	0
29	sense	Burdock	33	0.768896	35	0.907849
29	antisense	Burdock	1	0.0232999	1	0.0259385
30	sense	Burdock	9	0.209699	7	0.18157
30	antisense	Burdock	0	0	0	0
18	sense	copia	403	9.38985	293	7.59999
18	antisense	copia	6	0.139799	8	0.207508
19	sense	copia	516	12.0227	425	11.0239
19	antisense	copia	1	0.0232999	2	0.0518771
20	sense	copia	532	12.3955	393	10.1938
20	antisense	copia	6	0.139799	4	0.103754
21	sense	copia	522	12.1625	347	9.00067
21	antisense	copia	24	0.559197	21	0.544709
22	sense	copia	543	12.6518	376	9.75289
22	antisense	copia	7	0.163099	6	0.155631
23	sense	copia	447	10.415	308	7.98907
23	antisense	copia	0	0	1	0.0259385
24	sense	copia	483	11.2538	293	7.59999
24	antisense	copia	0	0	2	0.0518771
25	sense	copia	403	9.38985	279	7.23685
25	antisense	copia	3	0.0698996	0	0
26	sense	copia	398	9.27335	262	6.7959
26	antisense	copia	1	0.0232999	3	0.0778156
27	sense	copia	388	9.04035	257	6.6662
27	antisense	copia	6	0.139799	2	0.0518771
28	sense	copia	272	6.33757	183	4.74675
28	antisense	copia	2	0.0465998	0	0
29	sense	copia	91	2.12029	67	1.73788
29	antisense	copia	1	0.0232999	2	0.0518771
30	sense	copia	27	0.629097	11	0.285324
30	antisense	copia	0	0	0	0
18	sense	Doc	60	1.39799	69	1.78976
18	antisense	Doc	103	2.39989	99	2.56792
19	sense	Doc	113	2.63289	112	2.90512
19	antisense	Doc	218	5.07937	186	4.82457
20	sense	Doc	260	6.05797	287	7.44436
20	antisense	Doc	333	7.75886	376	9.75289
21	sense	Doc	2703	62.9796	2730	70.8122
21	antisense	Doc	3004	69.9928	3457	89.6695
22	sense	Doc	259	6.03467	222	5.75836
22	antisense	Doc	318	7.40936	322	8.35221
23	sense	Doc	111	2.58629	81	2.10102
23	antisense	Doc	114	2.65619	103	2.67167
24	sense	Doc	80	1.86399	38	0.985665
24	antisense	Doc	83	1.93389	75	1.94539
25	sense	Doc	62	1.44459	49	1.27099
25	antisense	Doc	86	2.00379	68	1.76382
26	sense	Doc	69	1.60769	53	1.37474
26	antisense	Doc	60	1.39799	55	1.42662
27	sense	Doc	46	1.07179	47	1.21911
27	antisense	Doc	54	1.25819	32	0.830033
28	sense	Doc	60	1.39799	26	0.674402
28	antisense	Doc	58	1.35139	37	0.959726
29	sense	Doc	27	0.629097	13	0.337201
29	antisense	Doc	24	0.559197	16	0.415017
30	sense	Doc	4	0.0931995	2	0.0518771
30	antisense	Doc	3	0.0698996	4	0.103754
18	sense	F-element	12	0.279599	15	0.389078
18	antisense	F-element	31	0.722296	33	0.855972
19	sense	F-element	25	0.582497	16	0.415017
19	antisense	F-element	42	0.978595	34	0.88191
20	sense	F-element	46	1.07179	26	0.674402
20	antisense	F-element	38	0.885395	39	1.0116
21	sense	F-element	46	1.07179	42	1.08942
21	antisense	F-element	67	1.56109	81	2.10102
22	sense	F-element	23	0.535897	18	0.466894
22	antisense	F-element	40	0.931995	34	0.88191
23	sense	F-element	30	0.698996	16	0.415017
23	antisense	F-element	37	0.862095	29	0.752218
24	sense	F-element	30	0.698996	26	0.674402
24	antisense	F-element	30	0.698996	31	0.804095
25	sense	F-element	30	0.698996	39	1.0116
25	antisense	F-element	42	0.978595	25	0.648464
26	sense	F-element	21	0.489297	14	0.36314
26	antisense	F-element	32	0.745596	28	0.726279
27	sense	F-element	22	0.512597	12	0.311262
27	antisense	F-element	24	0.559197	29	0.752218
28	sense	F-element	16	0.372798	20	0.518771
28	antisense	F-element	21	0.489297	19	0.492832
29	sense	F-element	16	0.372798	4	0.103754
29	antisense	F-element	13	0.302898	7	0.18157
30	sense	F-element	3	0.0698996	3	0.0778156
30	antisense	F-element	4	0.0931995	5	0.129693
18	sense	NOF	21	0.489297	8	0.207508
18	antisense	NOF	20	0.465998	18	0.466894
19	sense	NOF	24	0.559197	17	0.440955
19	antisense	NOF	22	0.512597	16	0.415017
20	sense	NOF	26	0.605797	22	0.570648
20	antisense	NOF	33	0.768896	15	0.389078
21	sense	NOF	54	1.25819	51	1.32287
21	antisense	NOF	54	1.25819	49	1.27099
22	sense	NOF	33	0.768896	24	0.622525
22	antisense	NOF	27	0.629097	23	0.596586
23	sense	NOF	24	0.559197	22	0.570648
23	antisense	NOF	33	0.768896	16	0.415017
24	sense	NOF	33	0.768896	12	0.311262
24	antisense	NOF	26	0.605797	22	0.570648
25	sense	NOF	16	0.372798	20	0.518771
25	antisense	NOF	28	0.652397	20	0.518771
26	sense	NOF	15	0.349498	21	0.544709
26	antisense	NOF	15	0.349498	10	0.259385
27	sense	NOF	13	0.302898	12	0.311262
27	antisense	NOF	11	0.256299	17	0.440955
28	sense	NOF	26	0.605797	9	0.233447
28	antisense	NOF	17	0.396098	8	0.207508
29	sense	NOF	8	0.186399	2	0.0518771
29	antisense	NOF	4	0.0931995	4	0.103754
30	sense	NOF	2	0.0465998	0	0
30	antisense	NOF	0	0	0	0
18	sense	FB	39	0.908695	28	0.726279
18	antisense	FB	34	0.792196	10	0.259385
19	sense	FB	30	0.698996	108	2.80136
19	antisense	FB	26	0.605797	41	1.06348
20	sense	FB	66	1.53779	111	2.87918
20	antisense	FB	29	0.675696	20	0.518771
21	sense	FB	314	7.31616	366	9.49351
21	antisense	FB	103	2.39989	151	3.91672
22	sense	FB	49	1.14169	72	1.86757
22	antisense	FB	19	0.442698	9	0.233447
23	sense	FB	22	0.512597	35	0.907849
23	antisense	FB	6	0.139799	12	0.311262
24	sense	FB	23	0.535897	17	0.440955
24	antisense	FB	9	0.209699	3	0.0778156
25	sense	FB	25	0.582497	22	0.570648
25	antisense	FB	5	0.116499	2	0.0518771
26	sense	FB	28	0.652397	26	0.674402
26	antisense	FB	8	0.186399	6	0.155631
27	sense	FB	30	0.698996	17	0.440955
27	antisense	FB	10	0.232999	13	0.337201
28	sense	FB	16	0.372798	5	0.129693
28	antisense	FB	4	0.0931995	1	0.0259385
29	sense	FB	8	0.186399	7	0.18157
29	antisense	FB	0	0	0	0
30	sense	FB	0	0	5	0.129693
30	antisense	FB	0	0	0	0
18	sense	G-element	0	0	0	0
18	antisense	G-element	0	0	0	0
19	sense	G-element	1	0.0232999	0	0
19	antisense	G-element	0	0	0	0
20	sense	G-element	0	0	0	0
20	antisense	G-element	0	0	0	0
21	sense	G-element	0	0	0	0
21	antisense	G-element	3	0.0698996	0	0
22	sense	G-element	1	0.0232999	0	0
22	antisense	G-element	0	0	1	0.0259385
23	sense	G-element	0	0	0	0
23	antisense	G-element	0	0	0	0
24	sense	G-element	0	0	0	0
24	antisense	G-element	0	0	0	0
25	sense	G-element	1	0.0232999	1	0.0259385
25	antisense	G-element	0	0	1	0.0259385
26	sense	G-element	0	0	0	0
26	antisense	G-element	0	0	0	0
27	sense	G-element	0	0	0	0
27	antisense	G-element	1	0.0232999	0	0
28	sense	G-element	0	0	0	0
28	antisense	G-element	0	0	0	0
29	sense	G-element	0	0	0	0
29	antisense	G-element	0	0	0	0
30	sense	G-element	0	0	0	0
30	antisense	G-element	0	0	0	0
18	sense	gypsy	6	0.139799	5	0.129693
18	antisense	gypsy	1	0.0232999	2	0.0518771
19	sense	gypsy	8	0.186399	3	0.0778156
19	antisense	gypsy	2	0.0465998	2	0.0518771
20	sense	gypsy	15	0.349498	6	0.155631
20	antisense	gypsy	2	0.0465998	3	0.0778156
21	sense	gypsy	11	0.256299	4	0.103754
21	antisense	gypsy	3	0.0698996	11	0.285324
22	sense	gypsy	4	0.0931995	6	0.155631
22	antisense	gypsy	7	0.163099	1	0.0259385
23	sense	gypsy	5	0.116499	2	0.0518771
23	antisense	gypsy	0	0	2	0.0518771
24	sense	gypsy	5	0.116499	7	0.18157
24	antisense	gypsy	0	0	0	0
25	sense	gypsy	5	0.116499	4	0.103754
25	antisense	gypsy	0	0	1	0.0259385
26	sense	gypsy	2	0.0465998	4	0.103754
26	antisense	gypsy	1	0.0232999	2	0.0518771
27	sense	gypsy	10	0.232999	4	0.103754
27	antisense	gypsy	3	0.0698996	0	0
28	sense	gypsy	4	0.0931995	1	0.0259385
28	antisense	gypsy	1	0.0232999	3	0.0778156
29	sense	gypsy	0	0	1	0.0259385
29	antisense	gypsy	0	0	0	0
30	sense	gypsy	0	0	0	0
30	antisense	gypsy	0	0	0	0
18	sense	hobo	12	0.279599	10	0.259385
18	antisense	hobo	4	0.0931995	5	0.129693
19	sense	hobo	1	0.0232999	8	0.207508
19	antisense	hobo	17	0.396098	7	0.18157
20	sense	hobo	9	0.209699	4	0.103754
20	antisense	hobo	9	0.209699	7	0.18157
21	sense	hobo	14	0.326198	23	0.596586
21	antisense	hobo	23	0.535897	21	0.544709
22	sense	hobo	6	0.139799	10	0.259385
22	antisense	hobo	10	0.232999	10	0.259385
23	sense	hobo	5	0.116499	3	0.0778156
23	antisense	hobo	14	0.326198	16	0.415017
24	sense	hobo	3	0.0698996	1	0.0259385
24	antisense	hobo	3	0.0698996	18	0.466894
25	sense	hobo	4	0.0931995	4	0.103754
25	antisense	hobo	11	0.256299	6	0.155631
26	sense	hobo	3	0.0698996	7	0.18157
26	antisense	hobo	7	0.163099	9	0.233447
27	sense	hobo	8	0.186399	3	0.0778156
27	antisense	hobo	6	0.139799	5	0.129693
28	sense	hobo	2	0.0465998	7	0.18157
28	antisense	hobo	13	0.302898	8	0.207508
29	sense	hobo	1	0.0232999	1	0.0259385
29	antisense	hobo	5	0.116499	4	0.103754
30	sense	hobo	4	0.0931995	0	0
30	antisense	hobo	1	0.0232999	0	0
18	sense	HB	1	0.0232999	0	0
18	antisense	HB	0	0	2	0.0518771
19	sense	HB	2	0.0465998	0	0
19	antisense	HB	0	0	0	0
20	sense	HB	4	0.0931995	1	0.0259385
20	antisense	HB	0	0	0	0
21	sense	HB	0	0	3	0.0778156
21	antisense	HB	0	0	0	0
22	sense	HB	3	0.0698996	3	0.0778156
22	antisense	HB	0	0	0	0
23	sense	HB	1	0.0232999	0	0
23	antisense	HB	0	0	1	0.0259385
24	sense	HB	0	0	1	0.0259385
24	antisense	HB	0	0	1	0.0259385
25	sense	HB	5	0.116499	1	0.0259385
25	antisense	HB	0	0	0	0
26	sense	HB	0	0	0	0
26	antisense	HB	1	0.0232999	0	0
27	sense	HB	0	0	0	0
27	antisense	HB	2	0.0465998	0	0
28	sense	HB	0	0	1	0.0259385
28	antisense	HB	0	0	0	0
29	sense	HB	1	0.0232999	0	0
29	antisense	HB	0	0	0	0
30	sense	HB	0	0	0	0
30	antisense	HB	0	0	0	0
18	sense	HeT-A	4	0.0931995	2	0.0518771
18	antisense	HeT-A	1	0.0232999	2	0.0518771
19	sense	HeT-A	1	0.0232999	0	0
19	antisense	HeT-A	2	0.0465998	0	0
20	sense	HeT-A	0	0	0	0
20	antisense	HeT-A	2	0.0465998	0	0
21	sense	HeT-A	0	0	1	0.0259385
21	antisense	HeT-A	3	0.0698996	1	0.0259385
22	sense	HeT-A	0	0	0	0
22	antisense	HeT-A	0	0	2	0.0518771
23	sense	HeT-A	0	0	0	0
23	antisense	HeT-A	1	0.0232999	1	0.0259385
24	sense	HeT-A	1	0.0232999	0	0
24	antisense	HeT-A	2	0.0465998	2	0.0518771
25	sense	HeT-A	1	0.0232999	0	0
25	antisense	HeT-A	2	0.0465998	0	0
26	sense	HeT-A	0	0	0	0
26	antisense	HeT-A	0	0	2	0.0518771
27	sense	HeT-A	0	0	0	0
27	antisense	HeT-A	3	0.0698996	1	0.0259385
28	sense	HeT-A	0	0	0	0
28	antisense	HeT-A	2	0.0465998	2	0.0518771
29	sense	HeT-A	0	0	0	0
29	antisense	HeT-A	0	0	0	0
30	sense	HeT-A	0	0	0	0
30	antisense	HeT-A	0	0	0	0
18	sense	I-element	4	0.0931995	0	0
18	antisense	I-element	2	0.0465998	3	0.0778156
19	sense	I-element	3	0.0698996	2	0.0518771
19	antisense	I-element	0	0	2	0.0518771
20	sense	I-element	2	0.0465998	4	0.103754
20	antisense	I-element	2	0.0465998	4	0.103754
21	sense	I-element	2	0.0465998	3	0.0778156
21	antisense	I-element	3	0.0698996	10	0.259385
22	sense	I-element	3	0.0698996	6	0.155631
22	antisense	I-element	1	0.0232999	6	0.155631
23	sense	I-element	2	0.0465998	2	0.0518771
23	antisense	I-element	3	0.0698996	0	0
24	sense	I-element	0	0	3	0.0778156
24	antisense	I-element	0	0	1	0.0259385
25	sense	I-element	6	0.139799	0	0
25	antisense	I-element	0	0	0	0
26	sense	I-element	2	0.0465998	1	0.0259385
26	antisense	I-element	2	0.0465998	1	0.0259385
27	sense	I-element	0	0	2	0.0518771
27	antisense	I-element	0	0	0	0
28	sense	I-element	0	0	1	0.0259385
28	antisense	I-element	0	0	0	0
29	sense	I-element	0	0	1	0.0259385
29	antisense	I-element	0	0	0	0
30	sense	I-element	0	0	0	0
30	antisense	I-element	0	0	0	0
18	sense	jockey	22	0.512597	22	0.570648
18	antisense	jockey	14	0.326198	9	0.233447
19	sense	jockey	28	0.652397	33	0.855972
19	antisense	jockey	18	0.419398	22	0.570648
20	sense	jockey	43	1.00189	46	1.19317
20	antisense	jockey	30	0.698996	33	0.855972
21	sense	jockey	236	5.49877	238	6.17337
21	antisense	jockey	219	5.10267	227	5.88805
22	sense	jockey	43	1.00189	60	1.55631
22	antisense	jockey	28	0.652397	21	0.544709
23	sense	jockey	39	0.908695	26	0.674402
23	antisense	jockey	25	0.582497	15	0.389078
24	sense	jockey	28	0.652397	36	0.933787
24	antisense	jockey	21	0.489297	9	0.233447
25	sense	jockey	19	0.442698	33	0.855972
25	antisense	jockey	22	0.512597	10	0.259385
26	sense	jockey	19	0.442698	29	0.752218
26	antisense	jockey	13	0.302898	12	0.311262
27	sense	jockey	14	0.326198	26	0.674402
27	antisense	jockey	7	0.163099	12	0.311262
28	sense	jockey	24	0.559197	10	0.259385
28	antisense	jockey	13	0.302898	5	0.129693
29	sense	jockey	8	0.186399	8	0.207508
29	antisense	jockey	1	0.0232999	1	0.0259385
30	sense	jockey	6	0.139799	8	0.207508
30	antisense	jockey	2	0.0465998	1	0.0259385
18	sense	hopper	3	0.0698996	0	0
18	antisense	hopper	1	0.0232999	3	0.0778156
19	sense	hopper	1	0.0232999	0	0
19	antisense	hopper	2	0.0465998	2	0.0518771
20	sense	hopper	0	0	0	0
20	antisense	hopper	1	0.0232999	4	0.103754
21	sense	hopper	0	0	0	0
21	antisense	hopper	5	0.116499	3	0.0778156
22	sense	hopper	1	0.0232999	1	0.0259385
22	antisense	hopper	4	0.0931995	3	0.0778156
23	sense	hopper	1	0.0232999	0	0
23	antisense	hopper	3	0.0698996	3	0.0778156
24	sense	hopper	0	0	0	0
24	antisense	hopper	7	0.163099	3	0.0778156
25	sense	hopper	0	0	0	0
25	antisense	hopper	2	0.0465998	7	0.18157
26	sense	hopper	2	0.0465998	0	0
26	antisense	hopper	5	0.116499	4	0.103754
27	sense	hopper	1	0.0232999	0	0
27	antisense	hopper	1	0.0232999	1	0.0259385
28	sense	hopper	0	0	0	0
28	antisense	hopper	4	0.0931995	5	0.129693
29	sense	hopper	0	0	0	0
29	antisense	hopper	0	0	0	0
30	sense	hopper	0	0	0	0
30	antisense	hopper	0	0	0	0
18	sense	mdg1	37	0.862095	42	1.08942
18	antisense	mdg1	37	0.862095	39	1.0116
19	sense	mdg1	58	1.35139	79	2.04914
19	antisense	mdg1	82	1.91059	66	1.71194
20	sense	mdg1	159	3.70468	218	5.6546
20	antisense	mdg1	189	4.40368	186	4.82457
21	sense	mdg1	1605	37.3963	1630	42.2798
21	antisense	mdg1	3226	75.1654	3150	81.7064
22	sense	mdg1	120	2.79599	134	3.47576
22	antisense	mdg1	191	4.45028	191	4.95426
23	sense	mdg1	16	0.372798	29	0.752218
23	antisense	mdg1	35	0.815496	39	1.0116
24	sense	mdg1	8	0.186399	4	0.103754
24	antisense	mdg1	18	0.419398	16	0.415017
25	sense	mdg1	17	0.396098	5	0.129693
25	antisense	mdg1	14	0.326198	14	0.36314
26	sense	mdg1	2	0.0465998	10	0.259385
26	antisense	mdg1	5	0.116499	13	0.337201
27	sense	mdg1	4	0.0931995	7	0.18157
27	antisense	mdg1	10	0.232999	5	0.129693
28	sense	mdg1	7	0.163099	2	0.0518771
28	antisense	mdg1	10	0.232999	10	0.259385
29	sense	mdg1	2	0.0465998	3	0.0778156
29	antisense	mdg1	4	0.0931995	6	0.155631
30	sense	mdg1	0	0	0	0
30	antisense	mdg1	1	0.0232999	0	0
18	sense	mdg3	19	0.442698	15	0.389078
18	antisense	mdg3	11	0.256299	10	0.259385
19	sense	mdg3	25	0.582497	22	0.570648
19	antisense	mdg3	9	0.209699	13	0.337201
20	sense	mdg3	32	0.745596	24	0.622525
20	antisense	mdg3	15	0.349498	16	0.415017
21	sense	mdg3	29	0.675696	32	0.830033
21	antisense	mdg3	14	0.326198	12	0.311262
22	sense	mdg3	26	0.605797	31	0.804095
22	antisense	mdg3	10	0.232999	8	0.207508
23	sense	mdg3	31	0.722296	16	0.415017
23	antisense	mdg3	13	0.302898	21	0.544709
24	sense	mdg3	44	1.02519	27	0.700341
24	antisense	mdg3	14	0.326198	13	0.337201
25	sense	mdg3	21	0.489297	13	0.337201
25	antisense	mdg3	9	0.209699	23	0.596586
26	sense	mdg3	18	0.419398	19	0.492832
26	antisense	mdg3	12	0.279599	12	0.311262
27	sense	mdg3	16	0.372798	17	0.440955
27	antisense	mdg3	12	0.279599	7	0.18157
28	sense	mdg3	17	0.396098	12	0.311262
28	antisense	mdg3	4	0.0931995	12	0.311262
29	sense	mdg3	1	0.0232999	9	0.233447
29	antisense	mdg3	4	0.0931995	4	0.103754
30	sense	mdg3	0	0	2	0.0518771
30	antisense	mdg3	2	0.0465998	0	0
18	sense	micropia	0	0	0	0
18	antisense	micropia	1	0.0232999	0	0
19	sense	micropia	2	0.0465998	1	0.0259385
19	antisense	micropia	0	0	1	0.0259385
20	sense	micropia	5	0.116499	2	0.0518771
20	antisense	micropia	0	0	0	0
21	sense	micropia	0	0	3	0.0778156
21	antisense	micropia	1	0.0232999	3	0.0778156
22	sense	micropia	4	0.0931995	2	0.0518771
22	antisense	micropia	1	0.0232999	0	0
23	sense	micropia	1	0.0232999	3	0.0778156
23	antisense	micropia	1	0.0232999	0	0
24	sense	micropia	3	0.0698996	1	0.0259385
24	antisense	micropia	2	0.0465998	3	0.0778156
25	sense	micropia	1	0.0232999	1	0.0259385
25	antisense	micropia	0	0	0	0
26	sense	micropia	0	0	4	0.103754
26	antisense	micropia	1	0.0232999	0	0
27	sense	micropia	1	0.0232999	4	0.103754
27	antisense	micropia	0	0	1	0.0259385
28	sense	micropia	2	0.0465998	0	0
28	antisense	micropia	1	0.0232999	1	0.0259385
29	sense	micropia	0	0	2	0.0518771
29	antisense	micropia	0	0	2	0.0518771
30	sense	micropia	3	0.0698996	0	0
30	antisense	micropia	0	0	0	0
18	sense	P-element	0	0	0	0
18	antisense	P-element	0	0	0	0
19	sense	P-element	0	0	0	0
19	antisense	P-element	0	0	0	0
20	sense	P-element	0	0	0	0
20	antisense	P-element	0	0	0	0
21	sense	P-element	0	0	0	0
21	antisense	P-element	0	0	0	0
22	sense	P-element	0	0	0	0
22	antisense	P-element	0	0	0	0
23	sense	P-element	0	0	0	0
23	antisense	P-element	0	0	0	0
24	sense	P-element	1	0.0232999	0	0
24	antisense	P-element	0	0	0	0
25	sense	P-element	0	0	0	0
25	antisense	P-element	0	0	0	0
26	sense	P-element	0	0	0	0
26	antisense	P-element	0	0	0	0
27	sense	P-element	0	0	0	0
27	antisense	P-element	0	0	0	0
28	sense	P-element	0	0	0	0
28	antisense	P-element	0	0	0	0
29	sense	P-element	1	0.0232999	0	0
29	antisense	P-element	0	0	0	0
30	sense	P-element	0	0	0	0
30	antisense	P-element	0	0	0	0
18	sense	pogo	3	0.0698996	7	0.18157
18	antisense	pogo	1	0.0232999	1	0.0259385
19	sense	pogo	6	0.139799	4	0.103754
19	antisense	pogo	2	0.0465998	2	0.0518771
20	sense	pogo	8	0.186399	7	0.18157
20	antisense	pogo	4	0.0931995	1	0.0259385
21	sense	pogo	7	0.163099	8	0.207508
21	antisense	pogo	4	0.0931995	1	0.0259385
22	sense	pogo	7	0.163099	6	0.155631
22	antisense	pogo	2	0.0465998	2	0.0518771
23	sense	pogo	10	0.232999	5	0.129693
23	antisense	pogo	4	0.0931995	7	0.18157
24	sense	pogo	6	0.139799	12	0.311262
24	antisense	pogo	3	0.0698996	1	0.0259385
25	sense	pogo	11	0.256299	6	0.155631
25	antisense	pogo	5	0.116499	5	0.129693
26	sense	pogo	5	0.116499	1	0.0259385
26	antisense	pogo	1	0.0232999	3	0.0778156
27	sense	pogo	5	0.116499	1	0.0259385
27	antisense	pogo	2	0.0465998	2	0.0518771
28	sense	pogo	1	0.0232999	4	0.103754
28	antisense	pogo	5	0.116499	0	0
29	sense	pogo	1	0.0232999	0	0
29	antisense	pogo	2	0.0465998	0	0
30	sense	pogo	0	0	0	0
30	antisense	pogo	0	0	0	0
18	sense	R1A1-element	10	0.232999	6	0.155631
18	antisense	R1A1-element	1	0.0232999	0	0
19	sense	R1A1-element	2	0.0465998	3	0.0778156
19	antisense	R1A1-element	0	0	0	0
20	sense	R1A1-element	1	0.0232999	6	0.155631
20	antisense	R1A1-element	2	0.0465998	0	0
21	sense	R1A1-element	4	0.0931995	7	0.18157
21	antisense	R1A1-element	6	0.139799	4	0.103754
22	sense	R1A1-element	1	0.0232999	5	0.129693
22	antisense	R1A1-element	1	0.0232999	2	0.0518771
23	sense	R1A1-element	6	0.139799	6	0.155631
23	antisense	R1A1-element	1	0.0232999	4	0.103754
24	sense	R1A1-element	6	0.139799	5	0.129693
24	antisense	R1A1-element	7	0.163099	2	0.0518771
25	sense	R1A1-element	3	0.0698996	3	0.0778156
25	antisense	R1A1-element	3	0.0698996	4	0.103754
26	sense	R1A1-element	5	0.116499	1	0.0259385
26	antisense	R1A1-element	2	0.0465998	1	0.0259385
27	sense	R1A1-element	3	0.0698996	3	0.0778156
27	antisense	R1A1-element	1	0.0232999	2	0.0518771
28	sense	R1A1-element	2	0.0465998	4	0.103754
28	antisense	R1A1-element	0	0	0	0
29	sense	R1A1-element	3	0.0698996	2	0.0518771
29	antisense	R1A1-element	1	0.0232999	1	0.0259385
30	sense	R1A1-element	0	0	0	0
30	antisense	R1A1-element	0	0	0	0
18	sense	R2-element	2	0.0465998	0	0
18	antisense	R2-element	0	0	0	0
19	sense	R2-element	1	0.0232999	0	0
19	antisense	R2-element	0	0	0	0
20	sense	R2-element	1	0.0232999	0	0
20	antisense	R2-element	0	0	0	0
21	sense	R2-element	3	0.0698996	2	0.0518771
21	antisense	R2-element	0	0	0	0
22	sense	R2-element	0	0	0	0
22	antisense	R2-element	1	0.0232999	1	0.0259385
23	sense	R2-element	1	0.0232999	0	0
23	antisense	R2-element	0	0	2	0.0518771
24	sense	R2-element	0	0	2	0.0518771
24	antisense	R2-element	0	0	0	0
25	sense	R2-element	0	0	0	0
25	antisense	R2-element	0	0	0	0
26	sense	R2-element	0	0	0	0
26	antisense	R2-element	0	0	1	0.0259385
27	sense	R2-element	1	0.0232999	0	0
27	antisense	R2-element	1	0.0232999	0	0
28	sense	R2-element	0	0	0	0
28	antisense	R2-element	0	0	1	0.0259385
29	sense	R2-element	0	0	0	0
29	antisense	R2-element	0	0	0	0
30	sense	R2-element	0	0	0	0
30	antisense	R2-element	0	0	0	0
18	sense	S-element	2	0.0465998	0	0
18	antisense	S-element	3	0.0698996	3	0.0778156
19	sense	S-element	2	0.0465998	0	0
19	antisense	S-element	0	0	4	0.103754
20	sense	S-element	3	0.0698996	0	0
20	antisense	S-element	1	0.0232999	2	0.0518771
21	sense	S-element	0	0	2	0.0518771
21	antisense	S-element	2	0.0465998	1	0.0259385
22	sense	S-element	1	0.0232999	4	0.103754
22	antisense	S-element	1	0.0232999	8	0.207508
23	sense	S-element	1	0.0232999	2	0.0518771
23	antisense	S-element	2	0.0465998	3	0.0778156
24	sense	S-element	0	0	0	0
24	antisense	S-element	4	0.0931995	2	0.0518771
25	sense	S-element	3	0.0698996	1	0.0259385
25	antisense	S-element	1	0.0232999	1	0.0259385
26	sense	S-element	1	0.0232999	1	0.0259385
26	antisense	S-element	2	0.0465998	0	0
27	sense	S-element	1	0.0232999	0	0
27	antisense	S-element	2	0.0465998	3	0.0778156
28	sense	S-element	0	0	1	0.0259385
28	antisense	S-element	4	0.0931995	2	0.0518771
29	sense	S-element	0	0	0	0
29	antisense	S-element	1	0.0232999	1	0.0259385
30	sense	S-element	0	0	0	0
30	antisense	S-element	2	0.0465998	0	0
18	sense	springer	263	6.12787	187	4.85051
18	antisense	springer	10	0.232999	20	0.518771
19	sense	springer	247	5.75507	263	6.82184
19	antisense	springer	20	0.465998	17	0.440955
20	sense	springer	295	6.87346	250	6.48464
20	antisense	springer	28	0.652397	15	0.389078
21	sense	springer	448	10.4383	385	9.98634
21	antisense	springer	170	3.96098	155	4.02047
22	sense	springer	287	6.68706	251	6.51057
22	antisense	springer	30	0.698996	20	0.518771
23	sense	springer	256	5.96477	189	4.90238
23	antisense	springer	20	0.465998	13	0.337201
24	sense	springer	258	6.01137	195	5.05802
24	antisense	springer	12	0.279599	3	0.0778156
25	sense	springer	227	5.28907	172	4.46143
25	antisense	springer	9	0.209699	4	0.103754
26	sense	springer	252	5.87157	224	5.81023
26	antisense	springer	7	0.163099	9	0.233447
27	sense	springer	238	5.54537	169	4.38361
27	antisense	springer	8	0.186399	11	0.285324
28	sense	springer	177	4.12408	137	3.55358
28	antisense	springer	6	0.139799	9	0.233447
29	sense	springer	66	1.53779	62	1.60819
29	antisense	springer	5	0.116499	10	0.259385
30	sense	springer	40	0.931995	35	0.907849
30	antisense	springer	2	0.0465998	0	0
18	sense	TART-C	1	0.0232999	5	0.129693
18	antisense	TART-C	17	0.396098	19	0.492832
19	sense	TART-C	1	0.0232999	2	0.0518771
19	antisense	TART-C	16	0.372798	33	0.855972
20	sense	TART-C	3	0.0698996	6	0.155631
20	antisense	TART-C	24	0.559197	31	0.804095
21	sense	TART-C	15	0.349498	16	0.415017
21	antisense	TART-C	52	1.21159	42	1.08942
22	sense	TART-C	1	0.0232999	0	0
22	antisense	TART-C	21	0.489297	29	0.752218
23	sense	TART-C	0	0	0	0
23	antisense	TART-C	22	0.512597	24	0.622525
24	sense	TART-C	3	0.0698996	0	0
24	antisense	TART-C	18	0.419398	23	0.596586
25	sense	TART-C	0	0	0	0
25	antisense	TART-C	14	0.326198	21	0.544709
26	sense	TART-C	2	0.0465998	0	0
26	antisense	TART-C	16	0.372798	13	0.337201
27	sense	TART-C	2	0.0465998	0	0
27	antisense	TART-C	31	0.722296	16	0.415017
28	sense	TART-C	0	0	0	0
28	antisense	TART-C	20	0.465998	10	0.259385
29	sense	TART-C	0	0	0	0
29	antisense	TART-C	5	0.116499	14	0.36314
30	sense	TART-C	1	0.0232999	0	0
30	antisense	TART-C	2	0.0465998	3	0.0778156
18	sense	TART-A	1	0.0232999	0	0
18	antisense	TART-A	7	0.163099	11	0.285324
19	sense	TART-A	1	0.0232999	1	0.0259385
19	antisense	TART-A	11	0.256299	10	0.259385
20	sense	TART-A	2	0.0465998	2	0.0518771
20	antisense	TART-A	27	0.629097	18	0.466894
21	sense	TART-A	4	0.0931995	3	0.0778156
21	antisense	TART-A	25	0.582497	12	0.311262
22	sense	TART-A	0	0	0	0
22	antisense	TART-A	10	0.232999	18	0.466894
23	sense	TART-A	2	0.0465998	0	0
23	antisense	TART-A	17	0.396098	10	0.259385
24	sense	TART-A	0	0	0	0
24	antisense	TART-A	6	0.139799	9	0.233447
25	sense	TART-A	0	0	0	0
25	antisense	TART-A	9	0.209699	12	0.311262
26	sense	TART-A	0	0	0	0
26	antisense	TART-A	19	0.442698	8	0.207508
27	sense	TART-A	0	0	0	0
27	antisense	TART-A	9	0.209699	7	0.18157
28	sense	TART-A	0	0	0	0
28	antisense	TART-A	9	0.209699	3	0.0778156
29	sense	TART-A	0	0	0	0
29	antisense	TART-A	2	0.0465998	7	0.18157
30	sense	TART-A	0	0	0	0
30	antisense	TART-A	2	0.0465998	1	0.0259385
18	sense	TART-B	9	0.209699	1	0.0259385
18	antisense	TART-B	18	0.419398	15	0.389078
19	sense	TART-B	0	0	0	0
19	antisense	TART-B	39	0.908695	15	0.389078
20	sense	TART-B	5	0.116499	1	0.0259385
20	antisense	TART-B	42	0.978595	50	1.29693
21	sense	TART-B	38	0.885395	10	0.259385
21	antisense	TART-B	136	3.16878	32	0.830033
22	sense	TART-B	18	0.419398	2	0.0518771
22	antisense	TART-B	44	1.02519	35	0.907849
23	sense	TART-B	0	0	0	0
23	antisense	TART-B	37	0.862095	19	0.492832
24	sense	TART-B	6	0.139799	0	0
24	antisense	TART-B	28	0.652397	14	0.36314
25	sense	TART-B	0	0	0	0
25	antisense	TART-B	28	0.652397	17	0.440955
26	sense	TART-B	0	0	0	0
26	antisense	TART-B	25	0.582497	17	0.440955
27	sense	TART-B	0	0	0	0
27	antisense	TART-B	23	0.535897	11	0.285324
28	sense	TART-B	0	0	0	0
28	antisense	TART-B	19	0.442698	4	0.103754
29	sense	TART-B	0	0	0	0
29	antisense	TART-B	7	0.163099	5	0.129693
30	sense	TART-B	0	0	0	0
30	antisense	TART-B	2	0.0465998	4	0.103754
18	sense	Tirant	6	0.139799	8	0.207508
18	antisense	Tirant	5	0.116499	7	0.18157
19	sense	Tirant	2	0.0465998	3	0.0778156
19	antisense	Tirant	11	0.256299	2	0.0518771
20	sense	Tirant	2	0.0465998	9	0.233447
20	antisense	Tirant	8	0.186399	6	0.155631
21	sense	Tirant	5	0.116499	1	0.0259385
21	antisense	Tirant	9	0.209699	7	0.18157
22	sense	Tirant	13	0.302898	5	0.129693
22	antisense	Tirant	6	0.139799	6	0.155631
23	sense	Tirant	7	0.163099	11	0.285324
23	antisense	Tirant	3	0.0698996	5	0.129693
24	sense	Tirant	4	0.0931995	4	0.103754
24	antisense	Tirant	3	0.0698996	8	0.207508
25	sense	Tirant	4	0.0931995	6	0.155631
25	antisense	Tirant	1	0.0232999	9	0.233447
26	sense	Tirant	2	0.0465998	3	0.0778156
26	antisense	Tirant	6	0.139799	1	0.0259385
27	sense	Tirant	6	0.139799	4	0.103754
27	antisense	Tirant	4	0.0931995	3	0.0778156
28	sense	Tirant	12	0.279599	3	0.0778156
28	antisense	Tirant	2	0.0465998	2	0.0518771
29	sense	Tirant	1	0.0232999	2	0.0518771
29	antisense	Tirant	1	0.0232999	0	0
30	sense	Tirant	1	0.0232999	0	0
30	antisense	Tirant	0	0	0	0
18	sense	flea	28	0.652397	21	0.544709
18	antisense	flea	97	2.26009	82	2.12696
19	sense	flea	53	1.23489	63	1.63413
19	antisense	flea	123	2.86588	115	2.98293
20	sense	flea	87	2.02709	92	2.38635
20	antisense	flea	156	3.63478	148	3.8389
21	sense	flea	906	21.1097	964	25.0048
21	antisense	flea	1088	25.3503	1083	28.0914
22	sense	flea	114	2.65619	92	2.38635
22	antisense	flea	142	3.30858	141	3.65733
23	sense	flea	34	0.792196	40	1.03754
23	antisense	flea	94	2.19019	74	1.91945
24	sense	flea	24	0.559197	17	0.440955
24	antisense	flea	74	1.72419	65	1.68601
25	sense	flea	19	0.442698	19	0.492832
25	antisense	flea	66	1.53779	59	1.53037
26	sense	flea	26	0.605797	16	0.415017
26	antisense	flea	56	1.30479	62	1.60819
27	sense	flea	24	0.559197	17	0.440955
27	antisense	flea	44	1.02519	43	1.11536
28	sense	flea	13	0.302898	7	0.18157
28	antisense	flea	60	1.39799	49	1.27099
29	sense	flea	1	0.0232999	12	0.311262
29	antisense	flea	25	0.582497	36	0.933787
30	sense	flea	2	0.0465998	0	0
30	antisense	flea	4	0.0931995	4	0.103754
18	sense	opus	9	0.209699	5	0.129693
18	antisense	opus	33	0.768896	41	1.06348
19	sense	opus	11	0.256299	7	0.18157
19	antisense	opus	51	1.18829	47	1.21911
20	sense	opus	24	0.559197	27	0.700341
20	antisense	opus	55	1.28149	61	1.58225
21	sense	opus	133	3.09888	151	3.91672
21	antisense	opus	157	3.65808	155	4.02047
22	sense	opus	18	0.419398	14	0.36314
22	antisense	opus	44	1.02519	48	1.24505
23	sense	opus	18	0.419398	1	0.0259385
23	antisense	opus	29	0.675696	54	1.40068
24	sense	opus	4	0.0931995	4	0.103754
24	antisense	opus	38	0.885395	21	0.544709
25	sense	opus	1	0.0232999	1	0.0259385
25	antisense	opus	38	0.885395	42	1.08942
26	sense	opus	8	0.186399	4	0.103754
26	antisense	opus	43	1.00189	35	0.907849
27	sense	opus	4	0.0931995	0	0
27	antisense	opus	39	0.908695	22	0.570648
28	sense	opus	3	0.0698996	4	0.103754
28	antisense	opus	55	1.28149	23	0.596586
29	sense	opus	3	0.0698996	1	0.0259385
29	antisense	opus	9	0.209699	9	0.233447
30	sense	opus	3	0.0698996	1	0.0259385
30	antisense	opus	4	0.0931995	2	0.0518771
18	sense	roo	341	7.94526	323	8.37815
18	antisense	roo	281	6.54727	305	7.91125
19	sense	roo	394	9.18015	402	10.4273
19	antisense	roo	425	9.90245	403	10.4532
20	sense	roo	516	12.0227	615	15.9522
20	antisense	roo	788	18.3603	855	22.1775
21	sense	roo	2562	59.6943	2483	64.4054
21	antisense	roo	3216	74.9324	3221	83.548
22	sense	roo	458	10.6713	440	11.413
22	antisense	roo	464	10.8111	441	11.4389
23	sense	roo	320	7.45596	314	8.1447
23	antisense	roo	243	5.66187	254	6.58839
24	sense	roo	237	5.52207	271	7.02934
24	antisense	roo	318	7.40936	232	6.01774
25	sense	roo	299	6.96666	271	7.02934
25	antisense	roo	246	5.73177	218	5.6546
26	sense	roo	214	4.98617	265	6.87371
26	antisense	roo	325	7.57246	299	7.75562
27	sense	roo	305	7.10646	297	7.70375
27	antisense	roo	218	5.07937	177	4.59112
28	sense	roo	201	4.68328	145	3.76109
28	antisense	roo	198	4.61338	172	4.46143
29	sense	roo	83	1.93389	55	1.42662
29	antisense	roo	76	1.77079	65	1.68601
30	sense	roo	17	0.396098	14	0.36314
30	antisense	roo	25	0.582497	16	0.415017
18	sense	blood	19	0.442698	13	0.337201
18	antisense	blood	14	0.326198	10	0.259385
19	sense	blood	9	0.209699	13	0.337201
19	antisense	blood	26	0.605797	27	0.700341
20	sense	blood	22	0.512597	22	0.570648
20	antisense	blood	22	0.512597	28	0.726279
21	sense	blood	74	1.72419	68	1.76382
21	antisense	blood	113	2.63289	140	3.6314
22	sense	blood	11	0.256299	11	0.285324
22	antisense	blood	26	0.605797	37	0.959726
23	sense	blood	9	0.209699	22	0.570648
23	antisense	blood	19	0.442698	20	0.518771
24	sense	blood	8	0.186399	8	0.207508
24	antisense	blood	28	0.652397	21	0.544709
25	sense	blood	15	0.349498	12	0.311262
25	antisense	blood	14	0.326198	26	0.674402
26	sense	blood	6	0.139799	1	0.0259385
26	antisense	blood	18	0.419398	22	0.570648
27	sense	blood	5	0.116499	9	0.233447
27	antisense	blood	10	0.232999	6	0.155631
28	sense	blood	9	0.209699	2	0.0518771
28	antisense	blood	9	0.209699	17	0.440955
29	sense	blood	1	0.0232999	6	0.155631
29	antisense	blood	11	0.256299	7	0.18157
30	sense	blood	1	0.0232999	0	0
30	antisense	blood	0	0	0	0
18	sense	ZAM	0	0	0	0
18	antisense	ZAM	0	0	0	0
19	sense	ZAM	0	0	0	0
19	antisense	ZAM	0	0	0	0
20	sense	ZAM	0	0	0	0
20	antisense	ZAM	0	0	0	0
21	sense	ZAM	0	0	0	0
21	antisense	ZAM	0	0	1	0.0259385
22	sense	ZAM	0	0	0	0
22	antisense	ZAM	0	0	0	0
23	sense	ZAM	0	0	0	0
23	antisense	ZAM	0	0	0	0
24	sense	ZAM	2	0.0465998	0	0
24	antisense	ZAM	0	0	0	0
25	sense	ZAM	0	0	0	0
25	antisense	ZAM	0	0	0	0
26	sense	ZAM	0	0	0	0
26	antisense	ZAM	0	0	0	0
27	sense	ZAM	0	0	0	0
27	antisense	ZAM	0	0	0	0
28	sense	ZAM	0	0	0	0
28	antisense	ZAM	0	0	0	0
29	sense	ZAM	0	0	0	0
29	antisense	ZAM	0	0	0	0
30	sense	ZAM	0	0	0	0
30	antisense	ZAM	0	0	0	0
18	sense	GATE	12	0.279599	16	0.415017
18	antisense	GATE	47	1.09509	54	1.40068
19	sense	GATE	7	0.163099	11	0.285324
19	antisense	GATE	11	0.256299	5	0.129693
20	sense	GATE	7	0.163099	11	0.285324
20	antisense	GATE	10	0.232999	2	0.0518771
21	sense	GATE	20	0.465998	14	0.36314
21	antisense	GATE	6	0.139799	3	0.0778156
22	sense	GATE	17	0.396098	7	0.18157
22	antisense	GATE	12	0.279599	2	0.0518771
23	sense	GATE	4	0.0931995	11	0.285324
23	antisense	GATE	5	0.116499	3	0.0778156
24	sense	GATE	6	0.139799	7	0.18157
24	antisense	GATE	3	0.0698996	5	0.129693
25	sense	GATE	11	0.256299	7	0.18157
25	antisense	GATE	2	0.0465998	5	0.129693
26	sense	GATE	5	0.116499	4	0.103754
26	antisense	GATE	1	0.0232999	3	0.0778156
27	sense	GATE	7	0.163099	10	0.259385
27	antisense	GATE	1	0.0232999	2	0.0518771
28	sense	GATE	4	0.0931995	5	0.129693
28	antisense	GATE	1	0.0232999	1	0.0259385
29	sense	GATE	4	0.0931995	3	0.0778156
29	antisense	GATE	4	0.0931995	0	0
30	sense	GATE	0	0	1	0.0259385
30	antisense	GATE	1	0.0232999	0	0
18	sense	X-element	2	0.0465998	5	0.129693
18	antisense	X-element	13	0.302898	12	0.311262
19	sense	X-element	2	0.0465998	4	0.103754
19	antisense	X-element	9	0.209699	6	0.155631
20	sense	X-element	6	0.139799	3	0.0778156
20	antisense	X-element	4	0.0931995	4	0.103754
21	sense	X-element	8	0.186399	4	0.103754
21	antisense	X-element	10	0.232999	3	0.0778156
22	sense	X-element	2	0.0465998	4	0.103754
22	antisense	X-element	6	0.139799	3	0.0778156
23	sense	X-element	3	0.0698996	2	0.0518771
23	antisense	X-element	2	0.0465998	2	0.0518771
24	sense	X-element	1	0.0232999	2	0.0518771
24	antisense	X-element	1	0.0232999	1	0.0259385
25	sense	X-element	4	0.0931995	1	0.0259385
25	antisense	X-element	9	0.209699	2	0.0518771
26	sense	X-element	5	0.116499	2	0.0518771
26	antisense	X-element	5	0.116499	3	0.0778156
27	sense	X-element	3	0.0698996	6	0.155631
27	antisense	X-element	4	0.0931995	3	0.0778156
28	sense	X-element	2	0.0465998	2	0.0518771
28	antisense	X-element	4	0.0931995	3	0.0778156
29	sense	X-element	2	0.0465998	1	0.0259385
29	antisense	X-element	0	0	1	0.0259385
30	sense	X-element	0	0	0	0
30	antisense	X-element	0	0	0	0
18	sense	Transpac	6	0.139799	3	0.0778156
18	antisense	Transpac	2	0.0465998	2	0.0518771
19	sense	Transpac	9	0.209699	2	0.0518771
19	antisense	Transpac	7	0.163099	3	0.0778156
20	sense	Transpac	3	0.0698996	1	0.0259385
20	antisense	Transpac	2	0.0465998	3	0.0778156
21	sense	Transpac	4	0.0931995	11	0.285324
21	antisense	Transpac	5	0.116499	5	0.129693
22	sense	Transpac	7	0.163099	4	0.103754
22	antisense	Transpac	7	0.163099	5	0.129693
23	sense	Transpac	2	0.0465998	4	0.103754
23	antisense	Transpac	8	0.186399	5	0.129693
24	sense	Transpac	4	0.0931995	5	0.129693
24	antisense	Transpac	2	0.0465998	5	0.129693
25	sense	Transpac	3	0.0698996	3	0.0778156
25	antisense	Transpac	4	0.0931995	5	0.129693
26	sense	Transpac	3	0.0698996	3	0.0778156
26	antisense	Transpac	4	0.0931995	4	0.103754
27	sense	Transpac	5	0.116499	3	0.0778156
27	antisense	Transpac	8	0.186399	3	0.0778156
28	sense	Transpac	0	0	3	0.0778156
28	antisense	Transpac	0	0	4	0.103754
29	sense	Transpac	6	0.139799	1	0.0259385
29	antisense	Transpac	0	0	0	0
30	sense	Transpac	1	0.0232999	0	0
30	antisense	Transpac	0	0	1	0.0259385
18	sense	Circe	1	0.0232999	0	0
18	antisense	Circe	4	0.0931995	7	0.18157
19	sense	Circe	7	0.163099	0	0
19	antisense	Circe	3	0.0698996	3	0.0778156
20	sense	Circe	1	0.0232999	0	0
20	antisense	Circe	4	0.0931995	1	0.0259385
21	sense	Circe	1	0.0232999	3	0.0778156
21	antisense	Circe	1	0.0232999	5	0.129693
22	sense	Circe	1	0.0232999	1	0.0259385
22	antisense	Circe	6	0.139799	1	0.0259385
23	sense	Circe	3	0.0698996	0	0
23	antisense	Circe	5	0.116499	0	0
24	sense	Circe	4	0.0931995	1	0.0259385
24	antisense	Circe	4	0.0931995	2	0.0518771
25	sense	Circe	2	0.0465998	0	0
25	antisense	Circe	6	0.139799	1	0.0259385
26	sense	Circe	5	0.116499	1	0.0259385
26	antisense	Circe	1	0.0232999	3	0.0778156
27	sense	Circe	0	0	1	0.0259385
27	antisense	Circe	3	0.0698996	1	0.0259385
28	sense	Circe	0	0	2	0.0518771
28	antisense	Circe	0	0	0	0
29	sense	Circe	1	0.0232999	0	0
29	antisense	Circe	0	0	0	0
30	sense	Circe	0	0	0	0
30	antisense	Circe	0	0	0	0
18	sense	Rt1a	1	0.0232999	2	0.0518771
18	antisense	Rt1a	3	0.0698996	0	0
19	sense	Rt1a	2	0.0465998	3	0.0778156
19	antisense	Rt1a	1	0.0232999	3	0.0778156
20	sense	Rt1a	2	0.0465998	2	0.0518771
20	antisense	Rt1a	0	0	2	0.0518771
21	sense	Rt1a	4	0.0931995	2	0.0518771
21	antisense	Rt1a	5	0.116499	4	0.103754
22	sense	Rt1a	2	0.0465998	3	0.0778156
22	antisense	Rt1a	5	0.116499	0	0
23	sense	Rt1a	3	0.0698996	0	0
23	antisense	Rt1a	3	0.0698996	2	0.0518771
24	sense	Rt1a	3	0.0698996	4	0.103754
24	antisense	Rt1a	2	0.0465998	1	0.0259385
25	sense	Rt1a	8	0.186399	0	0
25	antisense	Rt1a	6	0.139799	2	0.0518771
26	sense	Rt1a	3	0.0698996	5	0.129693
26	antisense	Rt1a	4	0.0931995	0	0
27	sense	Rt1a	2	0.0465998	0	0
27	antisense	Rt1a	1	0.0232999	4	0.103754
28	sense	Rt1a	3	0.0698996	0	0
28	antisense	Rt1a	1	0.0232999	1	0.0259385
29	sense	Rt1a	0	0	0	0
29	antisense	Rt1a	1	0.0232999	0	0
30	sense	Rt1a	0	0	0	0
30	antisense	Rt1a	0	0	0	0
18	sense	Rt1b	12	0.279599	12	0.311262
18	antisense	Rt1b	0	0	2	0.0518771
19	sense	Rt1b	10	0.232999	20	0.518771
19	antisense	Rt1b	3	0.0698996	2	0.0518771
20	sense	Rt1b	13	0.302898	12	0.311262
20	antisense	Rt1b	3	0.0698996	5	0.129693
21	sense	Rt1b	19	0.442698	21	0.544709
21	antisense	Rt1b	2	0.0465998	7	0.18157
22	sense	Rt1b	13	0.302898	14	0.36314
22	antisense	Rt1b	1	0.0232999	2	0.0518771
23	sense	Rt1b	18	0.419398	9	0.233447
23	antisense	Rt1b	5	0.116499	5	0.129693
24	sense	Rt1b	14	0.326198	9	0.233447
24	antisense	Rt1b	6	0.139799	1	0.0259385
25	sense	Rt1b	14	0.326198	15	0.389078
25	antisense	Rt1b	7	0.163099	2	0.0518771
26	sense	Rt1b	16	0.372798	10	0.259385
26	antisense	Rt1b	8	0.186399	1	0.0259385
27	sense	Rt1b	23	0.535897	13	0.337201
27	antisense	Rt1b	1	0.0232999	3	0.0778156
28	sense	Rt1b	6	0.139799	9	0.233447
28	antisense	Rt1b	2	0.0465998	1	0.0259385
29	sense	Rt1b	6	0.139799	2	0.0518771
29	antisense	Rt1b	0	0	1	0.0259385
30	sense	Rt1b	3	0.0698996	1	0.0259385
30	antisense	Rt1b	0	0	1	0.0259385
18	sense	Quasimodo	0	0	1	0.0259385
18	antisense	Quasimodo	41	0.955295	28	0.726279
19	sense	Quasimodo	13	0.302898	2	0.0518771
19	antisense	Quasimodo	68	1.58439	67	1.73788
20	sense	Quasimodo	17	0.396098	2	0.0518771
20	antisense	Quasimodo	50	1.16499	31	0.804095
21	sense	Quasimodo	22	0.512597	53	1.37474
21	antisense	Quasimodo	133	3.09888	123	3.19044
22	sense	Quasimodo	4	0.0931995	11	0.285324
22	antisense	Quasimodo	43	1.00189	52	1.3488
23	sense	Quasimodo	3	0.0698996	8	0.207508
23	antisense	Quasimodo	40	0.931995	30	0.778156
24	sense	Quasimodo	6	0.139799	5	0.129693
24	antisense	Quasimodo	28	0.652397	26	0.674402
25	sense	Quasimodo	5	0.116499	3	0.0778156
25	antisense	Quasimodo	30	0.698996	23	0.596586
26	sense	Quasimodo	0	0	3	0.0778156
26	antisense	Quasimodo	16	0.372798	26	0.674402
27	sense	Quasimodo	3	0.0698996	2	0.0518771
27	antisense	Quasimodo	16	0.372798	36	0.933787
28	sense	Quasimodo	9	0.209699	3	0.0778156
28	antisense	Quasimodo	16	0.372798	9	0.233447
29	sense	Quasimodo	6	0.139799	0	0
29	antisense	Quasimodo	5	0.116499	7	0.18157
30	sense	Quasimodo	0	0	0	0
30	antisense	Quasimodo	5	0.116499	4	0.103754
18	sense	HMS-Beagle	24	0.559197	17	0.440955
18	antisense	HMS-Beagle	131	3.05228	105	2.72355
19	sense	HMS-Beagle	47	1.09509	57	1.4785
19	antisense	HMS-Beagle	172	4.00758	182	4.72081
20	sense	HMS-Beagle	97	2.26009	134	3.47576
20	antisense	HMS-Beagle	199	4.63668	215	5.57679
21	sense	HMS-Beagle	610	14.2129	697	18.0792
21	antisense	HMS-Beagle	887	20.667	989	25.6532
22	sense	HMS-Beagle	59	1.37469	78	2.02321
22	antisense	HMS-Beagle	200	4.65998	196	5.08395
23	sense	HMS-Beagle	33	0.768896	11	0.285324
23	antisense	HMS-Beagle	168	3.91438	152	3.94266
24	sense	HMS-Beagle	17	0.396098	13	0.337201
24	antisense	HMS-Beagle	140	3.26198	125	3.24232
25	sense	HMS-Beagle	21	0.489297	14	0.36314
25	antisense	HMS-Beagle	152	3.54158	143	3.70921
26	sense	HMS-Beagle	13	0.302898	8	0.207508
26	antisense	HMS-Beagle	138	3.21538	108	2.80136
27	sense	HMS-Beagle	7	0.163099	8	0.207508
27	antisense	HMS-Beagle	121	2.81929	94	2.43822
28	sense	HMS-Beagle	19	0.442698	11	0.285324
28	antisense	HMS-Beagle	93	2.16689	107	2.77542
29	sense	HMS-Beagle	7	0.163099	3	0.0778156
29	antisense	HMS-Beagle	32	0.745596	39	1.0116
30	sense	HMS-Beagle	3	0.0698996	1	0.0259385
30	antisense	HMS-Beagle	15	0.349498	9	0.233447
18	sense	diver	13	0.302898	21	0.544709
18	antisense	diver	3	0.0698996	1	0.0259385
19	sense	diver	39	0.908695	31	0.804095
19	antisense	diver	0	0	0	0
20	sense	diver	17	0.396098	25	0.648464
20	antisense	diver	1	0.0232999	1	0.0259385
21	sense	diver	20	0.465998	21	0.544709
21	antisense	diver	3	0.0698996	5	0.129693
22	sense	diver	27	0.629097	28	0.726279
22	antisense	diver	2	0.0465998	1	0.0259385
23	sense	diver	21	0.489297	19	0.492832
23	antisense	diver	2	0.0465998	2	0.0518771
24	sense	diver	20	0.465998	23	0.596586
24	antisense	diver	1	0.0232999	5	0.129693
25	sense	diver	17	0.396098	18	0.466894
25	antisense	diver	4	0.0931995	1	0.0259385
26	sense	diver	19	0.442698	20	0.518771
26	antisense	diver	1	0.0232999	2	0.0518771
27	sense	diver	15	0.349498	23	0.596586
27	antisense	diver	1	0.0232999	3	0.0778156
28	sense	diver	12	0.279599	16	0.415017
28	antisense	diver	2	0.0465998	3	0.0778156
29	sense	diver	10	0.232999	6	0.155631
29	antisense	diver	0	0	1	0.0259385
30	sense	diver	1	0.0232999	3	0.0778156
30	antisense	diver	0	0	1	0.0259385
18	sense	Tabor	5	0.116499	1	0.0259385
18	antisense	Tabor	4	0.0931995	4	0.103754
19	sense	Tabor	2	0.0465998	1	0.0259385
19	antisense	Tabor	3	0.0698996	7	0.18157
20	sense	Tabor	1	0.0232999	2	0.0518771
20	antisense	Tabor	5	0.116499	9	0.233447
21	sense	Tabor	0	0	0	0
21	antisense	Tabor	6	0.139799	3	0.0778156
22	sense	Tabor	2	0.0465998	1	0.0259385
22	antisense	Tabor	0	0	5	0.129693
23	sense	Tabor	0	0	1	0.0259385
23	antisense	Tabor	10	0.232999	8	0.207508
24	sense	Tabor	1	0.0232999	0	0
24	antisense	Tabor	4	0.0931995	4	0.103754
25	sense	Tabor	0	0	0	0
25	antisense	Tabor	10	0.232999	3	0.0778156
26	sense	Tabor	1	0.0232999	0	0
26	antisense	Tabor	2	0.0465998	1	0.0259385
27	sense	Tabor	0	0	0	0
27	antisense	Tabor	9	0.209699	2	0.0518771
28	sense	Tabor	0	0	0	0
28	antisense	Tabor	0	0	3	0.0778156
29	sense	Tabor	0	0	0	0
29	antisense	Tabor	7	0.163099	7	0.18157
30	sense	Tabor	0	0	0	0
30	antisense	Tabor	0	0	2	0.0518771
18	sense	Stalker	4	0.0931995	8	0.207508
18	antisense	Stalker	11	0.256299	10	0.259385
19	sense	Stalker	20	0.465998	6	0.155631
19	antisense	Stalker	7	0.163099	4	0.103754
20	sense	Stalker	22	0.512597	13	0.337201
20	antisense	Stalker	14	0.326198	12	0.311262
21	sense	Stalker	22	0.512597	22	0.570648
21	antisense	Stalker	33	0.768896	29	0.752218
22	sense	Stalker	8	0.186399	8	0.207508
22	antisense	Stalker	5	0.116499	6	0.155631
23	sense	Stalker	8	0.186399	9	0.233447
23	antisense	Stalker	13	0.302898	5	0.129693
24	sense	Stalker	7	0.163099	13	0.337201
24	antisense	Stalker	9	0.209699	9	0.233447
25	sense	Stalker	5	0.116499	5	0.129693
25	antisense	Stalker	7	0.163099	7	0.18157
26	sense	Stalker	7	0.163099	5	0.129693
26	antisense	Stalker	7	0.163099	5	0.129693
27	sense	Stalker	2	0.0465998	5	0.129693
27	antisense	Stalker	1	0.0232999	4	0.103754
28	sense	Stalker	10	0.232999	5	0.129693
28	antisense	Stalker	3	0.0698996	4	0.103754
29	sense	Stalker	1	0.0232999	3	0.0778156
29	antisense	Stalker	4	0.0931995	2	0.0518771
30	sense	Stalker	2	0.0465998	0	0
30	antisense	Stalker	0	0	0	0
18	sense	INE-1	16	0.372798	9	0.233447
18	antisense	INE-1	6	0.139799	1	0.0259385
19	sense	INE-1	7	0.163099	15	0.389078
19	antisense	INE-1	2	0.0465998	5	0.129693
20	sense	INE-1	10	0.232999	7	0.18157
20	antisense	INE-1	9	0.209699	12	0.311262
21	sense	INE-1	11	0.256299	9	0.233447
21	antisense	INE-1	8	0.186399	8	0.207508
22	sense	INE-1	7	0.163099	8	0.207508
22	antisense	INE-1	3	0.0698996	4	0.103754
23	sense	INE-1	6	0.139799	10	0.259385
23	antisense	INE-1	9	0.209699	4	0.103754
24	sense	INE-1	18	0.419398	14	0.36314
24	antisense	INE-1	4	0.0931995	2	0.0518771
25	sense	INE-1	2	0.0465998	5	0.129693
25	antisense	INE-1	1	0.0232999	3	0.0778156
26	sense	INE-1	5	0.116499	0	0
26	antisense	INE-1	0	0	0	0
27	sense	INE-1	5	0.116499	0	0
27	antisense	INE-1	5	0.116499	1	0.0259385
28	sense	INE-1	1	0.0232999	0	0
28	antisense	INE-1	0	0	0	0
29	sense	INE-1	0	0	1	0.0259385
29	antisense	INE-1	0	0	0	0
30	sense	INE-1	0	0	0	0
30	antisense	INE-1	0	0	0	0
18	sense	gtwin	0	0	0	0
18	antisense	gtwin	2	0.0465998	0	0
19	sense	gtwin	0	0	0	0
19	antisense	gtwin	0	0	2	0.0518771
20	sense	gtwin	0	0	0	0
20	antisense	gtwin	0	0	0	0
21	sense	gtwin	0	0	0	0
21	antisense	gtwin	0	0	0	0
22	sense	gtwin	0	0	0	0
22	antisense	gtwin	0	0	0	0
23	sense	gtwin	0	0	0	0
23	antisense	gtwin	0	0	0	0
24	sense	gtwin	0	0	0	0
24	antisense	gtwin	0	0	0	0
25	sense	gtwin	0	0	0	0
25	antisense	gtwin	1	0.0232999	0	0
26	sense	gtwin	0	0	0	0
26	antisense	gtwin	0	0	0	0
27	sense	gtwin	0	0	0	0
27	antisense	gtwin	0	0	0	0
28	sense	gtwin	0	0	0	0
28	antisense	gtwin	0	0	0	0
29	sense	gtwin	0	0	0	0
29	antisense	gtwin	0	0	0	0
30	sense	gtwin	0	0	0	0
30	antisense	gtwin	0	0	0	0
18	sense	gypsy2	1	0.0232999	0	0
18	antisense	gypsy2	5	0.116499	1	0.0259385
19	sense	gypsy2	1	0.0232999	1	0.0259385
19	antisense	gypsy2	2	0.0465998	1	0.0259385
20	sense	gypsy2	4	0.0931995	1	0.0259385
20	antisense	gypsy2	2	0.0465998	1	0.0259385
21	sense	gypsy2	6	0.139799	1	0.0259385
21	antisense	gypsy2	5	0.116499	3	0.0778156
22	sense	gypsy2	1	0.0232999	0	0
22	antisense	gypsy2	1	0.0232999	2	0.0518771
23	sense	gypsy2	0	0	0	0
23	antisense	gypsy2	1	0.0232999	3	0.0778156
24	sense	gypsy2	0	0	0	0
24	antisense	gypsy2	1	0.0232999	4	0.103754
25	sense	gypsy2	2	0.0465998	0	0
25	antisense	gypsy2	3	0.0698996	0	0
26	sense	gypsy2	0	0	0	0
26	antisense	gypsy2	5	0.116499	0	0
27	sense	gypsy2	0	0	1	0.0259385
27	antisense	gypsy2	1	0.0232999	2	0.0518771
28	sense	gypsy2	0	0	0	0
28	antisense	gypsy2	2	0.0465998	0	0
29	sense	gypsy2	0	0	0	0
29	antisense	gypsy2	0	0	3	0.0778156
30	sense	gypsy2	0	0	0	0
30	antisense	gypsy2	1	0.0232999	0	0
18	sense	accord	89	2.07369	78	2.02321
18	antisense	accord	10	0.232999	3	0.0778156
19	sense	accord	114	2.65619	93	2.41228
19	antisense	accord	16	0.372798	3	0.0778156
20	sense	accord	178	4.14738	102	2.64573
20	antisense	accord	11	0.256299	6	0.155631
21	sense	accord	115	2.67949	97	2.51604
21	antisense	accord	13	0.302898	23	0.596586
22	sense	accord	158	3.68138	81	2.10102
22	antisense	accord	11	0.256299	8	0.207508
23	sense	accord	144	3.35518	104	2.69761
23	antisense	accord	13	0.302898	9	0.233447
24	sense	accord	123	2.86588	71	1.84164
24	antisense	accord	22	0.512597	2	0.0518771
25	sense	accord	200	4.65998	95	2.46416
25	antisense	accord	9	0.209699	5	0.129693
26	sense	accord	105	2.44649	74	1.91945
26	antisense	accord	5	0.116499	13	0.337201
27	sense	accord	104	2.42319	71	1.84164
27	antisense	accord	10	0.232999	2	0.0518771
28	sense	accord	109	2.53969	47	1.21911
28	antisense	accord	5	0.116499	7	0.18157
29	sense	accord	47	1.09509	21	0.544709
29	antisense	accord	2	0.0465998	0	0
30	sense	accord	11	0.256299	1	0.0259385
30	antisense	accord	0	0	0	0
18	sense	1360	9	0.209699	3	0.0778156
18	antisense	1360	17	0.396098	12	0.311262
19	sense	1360	8	0.186399	8	0.207508
19	antisense	1360	19	0.442698	25	0.648464
20	sense	1360	13	0.302898	9	0.233447
20	antisense	1360	18	0.419398	24	0.622525
21	sense	1360	15	0.349498	17	0.440955
21	antisense	1360	39	0.908695	39	1.0116
22	sense	1360	9	0.209699	5	0.129693
22	antisense	1360	17	0.396098	16	0.415017
23	sense	1360	17	0.396098	5	0.129693
23	antisense	1360	25	0.582497	26	0.674402
24	sense	1360	2	0.0465998	9	0.233447
24	antisense	1360	25	0.582497	20	0.518771
25	sense	1360	11	0.256299	11	0.285324
25	antisense	1360	4	0.0931995	9	0.233447
26	sense	1360	12	0.279599	4	0.103754
26	antisense	1360	15	0.349498	14	0.36314
27	sense	1360	8	0.186399	6	0.155631
27	antisense	1360	9	0.209699	5	0.129693
28	sense	1360	1	0.0232999	5	0.129693
28	antisense	1360	7	0.163099	6	0.155631
29	sense	1360	2	0.0465998	2	0.0518771
29	antisense	1360	3	0.0698996	2	0.0518771
30	sense	1360	0	0	0	0
30	antisense	1360	2	0.0465998	4	0.103754
18	sense	gypsy3	34	0.792196	18	0.466894
18	antisense	gypsy3	2	0.0465998	1	0.0259385
19	sense	gypsy3	11	0.256299	19	0.492832
19	antisense	gypsy3	4	0.0931995	3	0.0778156
20	sense	gypsy3	16	0.372798	14	0.36314
20	antisense	gypsy3	7	0.163099	2	0.0518771
21	sense	gypsy3	24	0.559197	22	0.570648
21	antisense	gypsy3	14	0.326198	11	0.285324
22	sense	gypsy3	19	0.442698	18	0.466894
22	antisense	gypsy3	4	0.0931995	1	0.0259385
23	sense	gypsy3	2	0.0465998	4	0.103754
23	antisense	gypsy3	3	0.0698996	0	0
24	sense	gypsy3	6	0.139799	6	0.155631
24	antisense	gypsy3	5	0.116499	0	0
25	sense	gypsy3	4	0.0931995	2	0.0518771
25	antisense	gypsy3	2	0.0465998	0	0
26	sense	gypsy3	8	0.186399	3	0.0778156
26	antisense	gypsy3	3	0.0698996	0	0
27	sense	gypsy3	1	0.0232999	2	0.0518771
27	antisense	gypsy3	2	0.0465998	0	0
28	sense	gypsy3	2	0.0465998	3	0.0778156
28	antisense	gypsy3	1	0.0232999	3	0.0778156
29	sense	gypsy3	1	0.0232999	1	0.0259385
29	antisense	gypsy3	0	0	0	0
30	sense	gypsy3	1	0.0232999	0	0
30	antisense	gypsy3	1	0.0232999	0	0
18	sense	invader1	5	0.116499	18	0.466894
18	antisense	invader1	0	0	2	0.0518771
19	sense	invader1	3	0.0698996	12	0.311262
19	antisense	invader1	2	0.0465998	0	0
20	sense	invader1	5	0.116499	3	0.0778156
20	antisense	invader1	0	0	0	0
21	sense	invader1	10	0.232999	11	0.285324
21	antisense	invader1	2	0.0465998	0	0
22	sense	invader1	10	0.232999	4	0.103754
22	antisense	invader1	0	0	1	0.0259385
23	sense	invader1	9	0.209699	3	0.0778156
23	antisense	invader1	3	0.0698996	4	0.103754
24	sense	invader1	9	0.209699	5	0.129693
24	antisense	invader1	0	0	0	0
25	sense	invader1	6	0.139799	10	0.259385
25	antisense	invader1	1	0.0232999	3	0.0778156
26	sense	invader1	3	0.0698996	8	0.207508
26	antisense	invader1	0	0	1	0.0259385
27	sense	invader1	4	0.0931995	4	0.103754
27	antisense	invader1	3	0.0698996	2	0.0518771
28	sense	invader1	3	0.0698996	1	0.0259385
28	antisense	invader1	0	0	2	0.0518771
29	sense	invader1	0	0	1	0.0259385
29	antisense	invader1	0	0	0	0
30	sense	invader1	0	0	2	0.0518771
30	antisense	invader1	1	0.0232999	0	0
18	sense	invader2	12	0.279599	15	0.389078
18	antisense	invader2	2	0.0465998	2	0.0518771
19	sense	invader2	5	0.116499	17	0.440955
19	antisense	invader2	0	0	0	0
20	sense	invader2	32	0.745596	17	0.440955
20	antisense	invader2	0	0	0	0
21	sense	invader2	12	0.279599	4	0.103754
21	antisense	invader2	0	0	3	0.0778156
22	sense	invader2	15	0.349498	15	0.389078
22	antisense	invader2	0	0	1	0.0259385
23	sense	invader2	21	0.489297	10	0.259385
23	antisense	invader2	0	0	0	0
24	sense	invader2	15	0.349498	13	0.337201
24	antisense	invader2	1	0.0232999	0	0
25	sense	invader2	16	0.372798	18	0.466894
25	antisense	invader2	1	0.0232999	0	0
26	sense	invader2	24	0.559197	17	0.440955
26	antisense	invader2	0	0	1	0.0259385
27	sense	invader2	17	0.396098	12	0.311262
27	antisense	invader2	0	0	0	0
28	sense	invader2	11	0.256299	11	0.285324
28	antisense	invader2	0	0	0	0
29	sense	invader2	8	0.186399	2	0.0518771
29	antisense	invader2	0	0	0	0
30	sense	invader2	0	0	0	0
30	antisense	invader2	0	0	0	0
18	sense	invader3	0	0	1	0.0259385
18	antisense	invader3	2	0.0465998	0	0
19	sense	invader3	0	0	0	0
19	antisense	invader3	0	0	0	0
20	sense	invader3	0	0	0	0
20	antisense	invader3	2	0.0465998	1	0.0259385
21	sense	invader3	0	0	0	0
21	antisense	invader3	0	0	1	0.0259385
22	sense	invader3	0	0	0	0
22	antisense	invader3	0	0	0	0
23	sense	invader3	0	0	0	0
23	antisense	invader3	0	0	0	0
24	sense	invader3	0	0	0	0
24	antisense	invader3	0	0	0	0
25	sense	invader3	0	0	0	0
25	antisense	invader3	1	0.0232999	0	0
26	sense	invader3	1	0.0232999	0	0
26	antisense	invader3	0	0	1	0.0259385
27	sense	invader3	0	0	0	0
27	antisense	invader3	0	0	0	0
28	sense	invader3	0	0	1	0.0259385
28	antisense	invader3	0	0	0	0
29	sense	invader3	0	0	0	0
29	antisense	invader3	0	0	0	0
30	sense	invader3	0	0	0	0
30	antisense	invader3	0	0	0	0
18	sense	G2	2	0.0465998	0	0
18	antisense	G2	0	0	1	0.0259385
19	sense	G2	1	0.0232999	0	0
19	antisense	G2	0	0	0	0
20	sense	G2	1	0.0232999	1	0.0259385
20	antisense	G2	0	0	0	0
21	sense	G2	0	0	4	0.103754
21	antisense	G2	1	0.0232999	1	0.0259385
22	sense	G2	1	0.0232999	2	0.0518771
22	antisense	G2	0	0	0	0
23	sense	G2	1	0.0232999	1	0.0259385
23	antisense	G2	1	0.0232999	0	0
24	sense	G2	5	0.116499	1	0.0259385
24	antisense	G2	0	0	1	0.0259385
25	sense	G2	0	0	0	0
25	antisense	G2	2	0.0465998	0	0
26	sense	G2	3	0.0698996	0	0
26	antisense	G2	0	0	1	0.0259385
27	sense	G2	1	0.0232999	2	0.0518771
27	antisense	G2	1	0.0232999	1	0.0259385
28	sense	G2	0	0	0	0
28	antisense	G2	1	0.0232999	1	0.0259385
29	sense	G2	0	0	0	0
29	antisense	G2	0	0	0	0
30	sense	G2	0	0	0	0
30	antisense	G2	0	0	0	0
18	sense	Cr1a	9	0.209699	10	0.259385
18	antisense	Cr1a	28	0.652397	14	0.36314
19	sense	Cr1a	8	0.186399	16	0.415017
19	antisense	Cr1a	17	0.396098	16	0.415017
20	sense	Cr1a	5	0.116499	10	0.259385
20	antisense	Cr1a	30	0.698996	13	0.337201
21	sense	Cr1a	30	0.698996	38	0.985665
21	antisense	Cr1a	76	1.77079	72	1.86757
22	sense	Cr1a	16	0.372798	6	0.155631
22	antisense	Cr1a	30	0.698996	23	0.596586
23	sense	Cr1a	7	0.163099	5	0.129693
23	antisense	Cr1a	15	0.349498	14	0.36314
24	sense	Cr1a	4	0.0931995	3	0.0778156
24	antisense	Cr1a	18	0.419398	12	0.311262
25	sense	Cr1a	8	0.186399	3	0.0778156
25	antisense	Cr1a	14	0.326198	19	0.492832
26	sense	Cr1a	3	0.0698996	2	0.0518771
26	antisense	Cr1a	21	0.489297	6	0.155631
27	sense	Cr1a	7	0.163099	4	0.103754
27	antisense	Cr1a	14	0.326198	12	0.311262
28	sense	Cr1a	1	0.0232999	3	0.0778156
28	antisense	Cr1a	18	0.419398	12	0.311262
29	sense	Cr1a	0	0	0	0
29	antisense	Cr1a	8	0.186399	3	0.0778156
30	sense	Cr1a	0	0	0	0
30	antisense	Cr1a	3	0.0698996	1	0.0259385
18	sense	Tc1	0	0	1	0.0259385
18	antisense	Tc1	5	0.116499	2	0.0518771
19	sense	Tc1	2	0.0465998	4	0.103754
19	antisense	Tc1	3	0.0698996	2	0.0518771
20	sense	Tc1	0	0	0	0
20	antisense	Tc1	3	0.0698996	4	0.103754
21	sense	Tc1	0	0	1	0.0259385
21	antisense	Tc1	4	0.0931995	2	0.0518771
22	sense	Tc1	0	0	0	0
22	antisense	Tc1	2	0.0465998	9	0.233447
23	sense	Tc1	1	0.0232999	2	0.0518771
23	antisense	Tc1	8	0.186399	5	0.129693
24	sense	Tc1	1	0.0232999	2	0.0518771
24	antisense	Tc1	5	0.116499	3	0.0778156
25	sense	Tc1	0	0	0	0
25	antisense	Tc1	2	0.0465998	4	0.103754
26	sense	Tc1	0	0	0	0
26	antisense	Tc1	4	0.0931995	0	0
27	sense	Tc1	0	0	0	0
27	antisense	Tc1	5	0.116499	1	0.0259385
28	sense	Tc1	0	0	0	0
28	antisense	Tc1	3	0.0698996	3	0.0778156
29	sense	Tc1	0	0	0	0
29	antisense	Tc1	1	0.0232999	2	0.0518771
30	sense	Tc1	0	0	0	0
30	antisense	Tc1	0	0	0	0
18	sense	Doc2-element	1	0.0232999	6	0.155631
18	antisense	Doc2-element	14	0.326198	10	0.259385
19	sense	Doc2-element	1	0.0232999	0	0
19	antisense	Doc2-element	10	0.232999	13	0.337201
20	sense	Doc2-element	2	0.0465998	4	0.103754
20	antisense	Doc2-element	13	0.302898	13	0.337201
21	sense	Doc2-element	3	0.0698996	3	0.0778156
21	antisense	Doc2-element	13	0.302898	10	0.259385
22	sense	Doc2-element	3	0.0698996	5	0.129693
22	antisense	Doc2-element	13	0.302898	10	0.259385
23	sense	Doc2-element	5	0.116499	5	0.129693
23	antisense	Doc2-element	8	0.186399	10	0.259385
24	sense	Doc2-element	3	0.0698996	1	0.0259385
24	antisense	Doc2-element	12	0.279599	10	0.259385
25	sense	Doc2-element	4	0.0931995	3	0.0778156
25	antisense	Doc2-element	14	0.326198	13	0.337201
26	sense	Doc2-element	5	0.116499	4	0.103754
26	antisense	Doc2-element	14	0.326198	29	0.752218
27	sense	Doc2-element	1	0.0232999	3	0.0778156
27	antisense	Doc2-element	9	0.209699	4	0.103754
28	sense	Doc2-element	2	0.0465998	1	0.0259385
28	antisense	Doc2-element	8	0.186399	5	0.129693
29	sense	Doc2-element	1	0.0232999	0	0
29	antisense	Doc2-element	0	0	2	0.0518771
30	sense	Doc2-element	0	0	1	0.0259385
30	antisense	Doc2-element	3	0.0698996	1	0.0259385
18	sense	Doc3-element	16	0.372798	7	0.18157
18	antisense	Doc3-element	4	0.0931995	6	0.155631
19	sense	Doc3-element	10	0.232999	13	0.337201
19	antisense	Doc3-element	5	0.116499	4	0.103754
20	sense	Doc3-element	4	0.0931995	6	0.155631
20	antisense	Doc3-element	6	0.139799	8	0.207508
21	sense	Doc3-element	13	0.302898	11	0.285324
21	antisense	Doc3-element	5	0.116499	7	0.18157
22	sense	Doc3-element	6	0.139799	4	0.103754
22	antisense	Doc3-element	2	0.0465998	2	0.0518771
23	sense	Doc3-element	4	0.0931995	10	0.259385
23	antisense	Doc3-element	4	0.0931995	6	0.155631
24	sense	Doc3-element	8	0.186399	8	0.207508
24	antisense	Doc3-element	5	0.116499	7	0.18157
25	sense	Doc3-element	10	0.232999	2	0.0518771
25	antisense	Doc3-element	1	0.0232999	2	0.0518771
26	sense	Doc3-element	10	0.232999	9	0.233447
26	antisense	Doc3-element	5	0.116499	2	0.0518771
27	sense	Doc3-element	9	0.209699	2	0.0518771
27	antisense	Doc3-element	2	0.0465998	0	0
28	sense	Doc3-element	9	0.209699	3	0.0778156
28	antisense	Doc3-element	1	0.0232999	3	0.0778156
29	sense	Doc3-element	1	0.0232999	0	0
29	antisense	Doc3-element	1	0.0232999	0	0
30	sense	Doc3-element	1	0.0232999	1	0.0259385
30	antisense	Doc3-element	0	0	0	0
18	sense	Ivk	0	0	2	0.0518771
18	antisense	Ivk	5	0.116499	6	0.155631
19	sense	Ivk	1	0.0232999	4	0.103754
19	antisense	Ivk	7	0.163099	1	0.0259385
20	sense	Ivk	0	0	0	0
20	antisense	Ivk	5	0.116499	3	0.0778156
21	sense	Ivk	1	0.0232999	5	0.129693
21	antisense	Ivk	2	0.0465998	2	0.0518771
22	sense	Ivk	1	0.0232999	0	0
22	antisense	Ivk	7	0.163099	1	0.0259385
23	sense	Ivk	1	0.0232999	0	0
23	antisense	Ivk	5	0.116499	1	0.0259385
24	sense	Ivk	0	0	0	0
24	antisense	Ivk	6	0.139799	1	0.0259385
25	sense	Ivk	0	0	0	0
25	antisense	Ivk	2	0.0465998	1	0.0259385
26	sense	Ivk	0	0	0	0
26	antisense	Ivk	2	0.0465998	6	0.155631
27	sense	Ivk	0	0	0	0
27	antisense	Ivk	5	0.116499	6	0.155631
28	sense	Ivk	0	0	1	0.0259385
28	antisense	Ivk	3	0.0698996	2	0.0518771
29	sense	Ivk	0	0	0	0
29	antisense	Ivk	0	0	0	0
30	sense	Ivk	0	0	0	0
30	antisense	Ivk	1	0.0232999	0	0
18	sense	Rt1c	0	0	0	0
18	antisense	Rt1c	0	0	0	0
19	sense	Rt1c	0	0	0	0
19	antisense	Rt1c	0	0	0	0
20	sense	Rt1c	0	0	0	0
20	antisense	Rt1c	0	0	0	0
21	sense	Rt1c	0	0	0	0
21	antisense	Rt1c	0	0	0	0
22	sense	Rt1c	0	0	0	0
22	antisense	Rt1c	0	0	0	0
23	sense	Rt1c	0	0	0	0
23	antisense	Rt1c	0	0	0	0
24	sense	Rt1c	0	0	0	0
24	antisense	Rt1c	0	0	0	0
25	sense	Rt1c	0	0	0	0
25	antisense	Rt1c	1	0.0232999	0	0
26	sense	Rt1c	0	0	0	0
26	antisense	Rt1c	0	0	0	0
27	sense	Rt1c	0	0	0	0
27	antisense	Rt1c	0	0	0	0
28	sense	Rt1c	0	0	0	0
28	antisense	Rt1c	0	0	0	0
29	sense	Rt1c	0	0	0	0
29	antisense	Rt1c	1	0.0232999	0	0
30	sense	Rt1c	0	0	0	0
30	antisense	Rt1c	0	0	0	0
18	sense	gypsy4	4	0.0931995	7	0.18157
18	antisense	gypsy4	18	0.419398	7	0.18157
19	sense	gypsy4	4	0.0931995	3	0.0778156
19	antisense	gypsy4	10	0.232999	19	0.492832
20	sense	gypsy4	9	0.209699	8	0.207508
20	antisense	gypsy4	27	0.629097	20	0.518771
21	sense	gypsy4	23	0.535897	20	0.518771
21	antisense	gypsy4	40	0.931995	46	1.19317
22	sense	gypsy4	5	0.116499	6	0.155631
22	antisense	gypsy4	20	0.465998	18	0.466894
23	sense	gypsy4	12	0.279599	4	0.103754
23	antisense	gypsy4	24	0.559197	16	0.415017
24	sense	gypsy4	3	0.0698996	4	0.103754
24	antisense	gypsy4	16	0.372798	17	0.440955
25	sense	gypsy4	12	0.279599	7	0.18157
25	antisense	gypsy4	14	0.326198	15	0.389078
26	sense	gypsy4	4	0.0931995	4	0.103754
26	antisense	gypsy4	22	0.512597	7	0.18157
27	sense	gypsy4	4	0.0931995	0	0
27	antisense	gypsy4	14	0.326198	9	0.233447
28	sense	gypsy4	3	0.0698996	2	0.0518771
28	antisense	gypsy4	7	0.163099	9	0.233447
29	sense	gypsy4	5	0.116499	1	0.0259385
29	antisense	gypsy4	0	0	1	0.0259385
30	sense	gypsy4	0	0	0	0
30	antisense	gypsy4	3	0.0698996	2	0.0518771
18	sense	invader4	2	0.0465998	0	0
18	antisense	invader4	2	0.0465998	2	0.0518771
19	sense	invader4	2	0.0465998	0	0
19	antisense	invader4	7	0.163099	3	0.0778156
20	sense	invader4	0	0	0	0
20	antisense	invader4	2	0.0465998	8	0.207508
21	sense	invader4	0	0	0	0
21	antisense	invader4	5	0.116499	12	0.311262
22	sense	invader4	0	0	0	0
22	antisense	invader4	2	0.0465998	2	0.0518771
23	sense	invader4	3	0.0698996	0	0
23	antisense	invader4	7	0.163099	5	0.129693
24	sense	invader4	4	0.0931995	0	0
24	antisense	invader4	2	0.0465998	2	0.0518771
25	sense	invader4	1	0.0232999	0	0
25	antisense	invader4	2	0.0465998	0	0
26	sense	invader4	0	0	3	0.0778156
26	antisense	invader4	3	0.0698996	6	0.155631
27	sense	invader4	0	0	0	0
27	antisense	invader4	5	0.116499	6	0.155631
28	sense	invader4	0	0	0	0
28	antisense	invader4	1	0.0232999	1	0.0259385
29	sense	invader4	0	0	0	0
29	antisense	invader4	1	0.0232999	0	0
30	sense	invader4	0	0	0	0
30	antisense	invader4	0	0	0	0
18	sense	baggins	2	0.0465998	2	0.0518771
18	antisense	baggins	2	0.0465998	0	0
19	sense	baggins	4	0.0931995	1	0.0259385
19	antisense	baggins	2	0.0465998	3	0.0778156
20	sense	baggins	1	0.0232999	0	0
20	antisense	baggins	3	0.0698996	1	0.0259385
21	sense	baggins	0	0	0	0
21	antisense	baggins	1	0.0232999	0	0
22	sense	baggins	6	0.139799	1	0.0259385
22	antisense	baggins	3	0.0698996	1	0.0259385
23	sense	baggins	2	0.0465998	0	0
23	antisense	baggins	2	0.0465998	0	0
24	sense	baggins	3	0.0698996	1	0.0259385
24	antisense	baggins	5	0.116499	4	0.103754
25	sense	baggins	0	0	3	0.0778156
25	antisense	baggins	2	0.0465998	2	0.0518771
26	sense	baggins	2	0.0465998	2	0.0518771
26	antisense	baggins	5	0.116499	3	0.0778156
27	sense	baggins	2	0.0465998	0	0
27	antisense	baggins	1	0.0232999	2	0.0518771
28	sense	baggins	0	0	1	0.0259385
28	antisense	baggins	1	0.0232999	0	0
29	sense	baggins	1	0.0232999	1	0.0259385
29	antisense	baggins	0	0	0	0
30	sense	baggins	0	0	0	0
30	antisense	baggins	1	0.0232999	1	0.0259385
18	sense	G3	0	0	0	0
18	antisense	G3	0	0	0	0
19	sense	G3	0	0	0	0
19	antisense	G3	0	0	1	0.0259385
20	sense	G3	0	0	0	0
20	antisense	G3	0	0	1	0.0259385
21	sense	G3	0	0	2	0.0518771
21	antisense	G3	0	0	0	0
22	sense	G3	1	0.0232999	0	0
22	antisense	G3	0	0	0	0
23	sense	G3	2	0.0465998	0	0
23	antisense	G3	0	0	1	0.0259385
24	sense	G3	0	0	0	0
24	antisense	G3	0	0	0	0
25	sense	G3	1	0.0232999	0	0
25	antisense	G3	0	0	0	0
26	sense	G3	0	0	3	0.0778156
26	antisense	G3	0	0	1	0.0259385
27	sense	G3	0	0	0	0
27	antisense	G3	0	0	0	0
28	sense	G3	0	0	0	0
28	antisense	G3	0	0	0	0
29	sense	G3	0	0	0	0
29	antisense	G3	0	0	0	0
30	sense	G3	0	0	0	0
30	antisense	G3	0	0	0	0
18	sense	mariner2	0	0	0	0
18	antisense	mariner2	0	0	0	0
19	sense	mariner2	0	0	0	0
19	antisense	mariner2	0	0	1	0.0259385
20	sense	mariner2	0	0	0	0
20	antisense	mariner2	0	0	2	0.0518771
21	sense	mariner2	0	0	0	0
21	antisense	mariner2	3	0.0698996	1	0.0259385
22	sense	mariner2	0	0	2	0.0518771
22	antisense	mariner2	0	0	1	0.0259385
23	sense	mariner2	0	0	0	0
23	antisense	mariner2	1	0.0232999	2	0.0518771
24	sense	mariner2	0	0	1	0.0259385
24	antisense	mariner2	5	0.116499	0	0
25	sense	mariner2	0	0	1	0.0259385
25	antisense	mariner2	2	0.0465998	1	0.0259385
26	sense	mariner2	0	0	0	0
26	antisense	mariner2	1	0.0232999	0	0
27	sense	mariner2	0	0	0	0
27	antisense	mariner2	0	0	0	0
28	sense	mariner2	1	0.0232999	0	0
28	antisense	mariner2	0	0	0	0
29	sense	mariner2	1	0.0232999	0	0
29	antisense	mariner2	0	0	0	0
30	sense	mariner2	0	0	0	0
30	antisense	mariner2	0	0	0	0
18	sense	transib1	0	0	0	0
18	antisense	transib1	0	0	0	0
19	sense	transib1	1	0.0232999	0	0
19	antisense	transib1	0	0	0	0
20	sense	transib1	0	0	1	0.0259385
20	antisense	transib1	1	0.0232999	0	0
21	sense	transib1	0	0	0	0
21	antisense	transib1	0	0	0	0
22	sense	transib1	0	0	0	0
22	antisense	transib1	0	0	0	0
23	sense	transib1	0	0	0	0
23	antisense	transib1	0	0	0	0
24	sense	transib1	0	0	0	0
24	antisense	transib1	0	0	0	0
25	sense	transib1	0	0	0	0
25	antisense	transib1	0	0	0	0
26	sense	transib1	0	0	0	0
26	antisense	transib1	0	0	0	0
27	sense	transib1	0	0	0	0
27	antisense	transib1	0	0	0	0
28	sense	transib1	0	0	0	0
28	antisense	transib1	0	0	0	0
29	sense	transib1	0	0	0	0
29	antisense	transib1	0	0	0	0
30	sense	transib1	0	0	0	0
30	antisense	transib1	0	0	0	0
18	sense	transib3	0	0	0	0
18	antisense	transib3	2	0.0465998	2	0.0518771
19	sense	transib3	0	0	0	0
19	antisense	transib3	2	0.0465998	4	0.103754
20	sense	transib3	0	0	0	0
20	antisense	transib3	2	0.0465998	0	0
21	sense	transib3	3	0.0698996	0	0
21	antisense	transib3	3	0.0698996	2	0.0518771
22	sense	transib3	0	0	0	0
22	antisense	transib3	4	0.0931995	0	0
23	sense	transib3	0	0	0	0
23	antisense	transib3	3	0.0698996	1	0.0259385
24	sense	transib3	0	0	0	0
24	antisense	transib3	2	0.0465998	1	0.0259385
25	sense	transib3	0	0	0	0
25	antisense	transib3	2	0.0465998	0	0
26	sense	transib3	0	0	0	0
26	antisense	transib3	3	0.0698996	1	0.0259385
27	sense	transib3	0	0	0	0
27	antisense	transib3	2	0.0465998	0	0
28	sense	transib3	0	0	0	0
28	antisense	transib3	0	0	1	0.0259385
29	sense	transib3	0	0	0	0
29	antisense	transib3	0	0	0	0
30	sense	transib3	0	0	0	0
30	antisense	transib3	0	0	0	0
18	sense	transib2	1	0.0232999	0	0
18	antisense	transib2	5	0.116499	3	0.0778156
19	sense	transib2	2	0.0465998	1	0.0259385
19	antisense	transib2	0	0	0	0
20	sense	transib2	4	0.0931995	0	0
20	antisense	transib2	2	0.0465998	1	0.0259385
21	sense	transib2	0	0	1	0.0259385
21	antisense	transib2	1	0.0232999	1	0.0259385
22	sense	transib2	1	0.0232999	1	0.0259385
22	antisense	transib2	0	0	2	0.0518771
23	sense	transib2	2	0.0465998	0	0
23	antisense	transib2	6	0.139799	2	0.0518771
24	sense	transib2	1	0.0232999	2	0.0518771
24	antisense	transib2	1	0.0232999	1	0.0259385
25	sense	transib2	0	0	1	0.0259385
25	antisense	transib2	1	0.0232999	1	0.0259385
26	sense	transib2	1	0.0232999	0	0
26	antisense	transib2	2	0.0465998	2	0.0518771
27	sense	transib2	0	0	1	0.0259385
27	antisense	transib2	2	0.0465998	2	0.0518771
28	sense	transib2	0	0	0	0
28	antisense	transib2	2	0.0465998	0	0
29	sense	transib2	0	0	0	0
29	antisense	transib2	2	0.0465998	1	0.0259385
30	sense	transib2	0	0	0	0
30	antisense	transib2	0	0	0	0
18	sense	gypsy5	0	0	0	0
18	antisense	gypsy5	0	0	0	0
19	sense	gypsy5	1	0.0232999	0	0
19	antisense	gypsy5	0	0	0	0
20	sense	gypsy5	0	0	0	0
20	antisense	gypsy5	0	0	0	0
21	sense	gypsy5	0	0	0	0
21	antisense	gypsy5	0	0	0	0
22	sense	gypsy5	0	0	1	0.0259385
22	antisense	gypsy5	0	0	0	0
23	sense	gypsy5	0	0	0	0
23	antisense	gypsy5	0	0	0	0
24	sense	gypsy5	0	0	0	0
24	antisense	gypsy5	1	0.0232999	0	0
25	sense	gypsy5	1	0.0232999	0	0
25	antisense	gypsy5	0	0	0	0
26	sense	gypsy5	0	0	0	0
26	antisense	gypsy5	0	0	0	0
27	sense	gypsy5	0	0	0	0
27	antisense	gypsy5	0	0	0	0
28	sense	gypsy5	0	0	0	0
28	antisense	gypsy5	1	0.0232999	0	0
[truncated: 2,631 more rows]

## Sheet: Fig4E
smallRNAseq - 21nt-antisense TPM values. Y1-2 are two biological replicates.
	TPM-Y1	TPM-Y2	Average	log(2)-average
copia	0.559197	0.544709	0.551953	-0.857382
springer	3.96098	4.02047	3.99073	1.99665
accord	0.302898	0.596586	0.449742	-1.15283
TART-B	3.16878	0.830033	1.99941	0.999573
Max-element	0.302898	0.0518771	0.177388	-2.49502
3S18	0.512597	0.596586	0.554592	-0.850502
flea	25.3503	28.0914	26.7209	4.73989
Doc	0.302898	0.259385	0.281142	-1.83063
TART-C	1.21159	1.08942	1.15051	0.202269
Quasimodo	3.09888	3.19044	3.14466	1.6529
GATE	0.139799	0.0778156	0.108807	-3.20015
1731	0.116499	0.0518771	0.0841882	-3.57024
Burdock	0.0931995	0.129693	0.111446	-3.16558
diver	0.0698996	0.129693	0.0997962	-3.32487
jockey	0.139799	0.0259385	0.0828689	-3.59303
roo	74.9324	83.548	79.2402	6.30816
F-element	1.56109	2.10102	1.83106	0.872677
Tabor	0.139799	0.0778156	0.108807	-3.20015
opus	3.65808	4.02047	3.83928	1.94083
Dm88	0	0.0259385	0.0129693	-6.26876
mdg3	0.326198	0.311262	0.31873	-1.64959
HMS-Beagle	20.667	25.6532	23.1601	4.53357
TART-A	0.582497	0.311262	0.44688	-1.16204
invader1	0.0465998	0	0.0232999	-5.42353
rooA	0.0465998	0.337201	0.1919	-2.38157
Juan	0	0	0	0
mdg1	75.1654	81.7064	78.4359	6.29344
rover	0.652397	0.700341	0.676369	-0.564118
hobo	0.535897	0.544709	0.540303	-0.888159
Transpac	0.116499	0.129693	0.123096	-3.02214
FB	2.39989	3.91672	3.1583	1.65915
Cr1a	1.77079	1.86757	1.81918	0.863291
gypsy	0.0698996	0.285324	0.177612	-2.4932
Doc3-element	0.116499	0.18157	0.149035	-2.74628
HeT-A	0.0698996	0.0259385	0.0479191	-4.38326
Bari1	0.0698996	0.0259385	0.0479191	-4.38326
Idefix	0.139799	0.155631	0.147715	-2.75911
Rt1b	0.0465998	0.18157	0.114085	-3.13182
pogo	0.0931995	0.0259385	0.059569	-4.06929
S-element	0.0465998	0.0259385	0.0362691	-4.78511
17.6	0.139799	0.0778156	0.108807	-3.20015
Tc1	0.0931995	0.0518771	0.0725383	-3.78511
blood	2.63289	3.6314	3.13214	1.64715
Tirant	0.209699	0.18157	0.195634	-2.35377
aurora	0.0931995	0	0.0465998	-4.42353
HB	0	0	0	0
I-element	0.0698996	0.259385	0.164643	-2.60259
G5A	0	0.0259385	0.0129693	-6.26876
NOF	1.25819	1.27099	1.26459	0.338671
accord2	0.0232999	0	0.0116499	-6.42353
1360	0.908695	1.0116	0.960149	-0.0586696
Doc2-element	0.302898	0.259385	0.281142	-1.83063
gypsy10	0.0232999	0.0259385	0.0246192	-5.34407
Stalker	0.768896	0.752218	0.760557	-0.394872
Tc1-2	0.0465998	0	0.0232999	-5.42353
INE-1	0.186399	0.207508	0.196954	-2.34407
invader2	0	0.0778156	0.0389078	-4.6838
gypsy4	0.931995	1.19317	1.06258	0.0875769
R1A1-element	0.139799	0.103754	0.121777	-3.03769
G5	0	0	0	0
gypsy12	0.302898	0.0518771	0.177388	-2.49502
X-element	0.232999	0.0778156	0.155407	-2.68587
G2	0.0232999	0.0259385	0.0246192	-5.34407
mariner2	0.0698996	0.0259385	0.0479191	-4.38326
invader4	0.116499	0.311262	0.213881	-2.22512
G4	0	0.0518771	0.0259385	-5.26876
hopper	0	0.0259385	0.0129693	-6.26876
BS3	0	0	0	0
micropia	0.0232999	0.0778156	0.0505577	-4.30592
transib2	0.0232999	0.0259385	0.0246192	-5.34407
412	7.36276	8.11876	7.74076	2.95248
baggins	0.0232999	0	0.0116499	-6.42353
diver2	0.116499	0.18157	0.149035	-2.74628
transib3	0.0698996	0.0518771	0.0608884	-4.03769
Ivk	0.0465998	0.0518771	0.0492384	-4.34407
hopper2	0	0.0259385	0.0129693	-6.26876
gypsy3	0.326198	0.285324	0.305761	-1.70952
Stalker4	0.815496	0.752218	0.783857	-0.351338
ZAM	0	0.0259385	0.0129693	-6.26876
G-element	0.0698996	0	0.0349498	-4.83857
297	1.07179	0.570648	0.821221	-0.284157
BS	0	0.0778156	0.0389078	-4.6838
transib4	0.0232999	0.0259385	0.0246192	-5.34407
Porto1	0	0	0	0
Circe	0.0232999	0.129693	0.0764963	-3.70847
gypsy2	0.116499	0.0778156	0.0971575	-3.36353
Stalker2	0.0931995	0.18157	0.137385	-2.86371
invader3	0	0.0259385	0.0129693	-6.26876
P-element	0	0	0	0
gypsy6	0.163099	0.0778156	0.120457	-3.05341
gypsy8	0.0232999	0.0778156	0.0505577	-4.30592
G6	0.0232999	0.0518771	0.0375885	-4.73357
jockey2	0.139799	0.0259385	0.0828689	-3.59303
Bari2	0.0232999	0.0778156	0.0505577	-4.30592
Doc4-element	0	0	0	0
frogger	0	0.0259385	0.0129693	-6.26876
S2	0	0	0	0
G3	0	0	0	0
gypsy11	0	0	0	0
gtwin	0	0	0	0
looper1	0	0	0	0
Rt1c	0	0	0	0
McClintock	0	0	0	0
R1-2	0	0	0	0
invader6	0.0232999	0.0259385	0.0246192	-5.34407
transib1	0	0	0	0
gypsy7	0.0232999	0.0518771	0.0375885	-4.73357
gypsy5	0	0	0	0
Tom1	0	0	0	0
Penelope	0	0	0	0
invader5	0	0	0	0
Stalker3T	0	0	0	0
gypsy9	0	0	0	0
Helitron	0	0	0	0
BS4	0	0	0	0
Fw3	0	0	0	0
R2-element	0	0	0	0
Fw2	0	0	0	0
G7	0	0	0	0
