# Supplementary material for: Unraveling the features of somatic transposition in the Drosophila intestine
Source: EMBO J. 2021 Feb 26;40(9):e106388. doi: 10.15252/embj.2020106388 (PMC8090852; doi:10.15252/embj.2020106388)
Supplement: Supplementary file 17 — Source Data for Figure 5 [file EMBJ-40-e106388-s001.xlsx]

## Sheet: Fig5B
Singleton ONT isertion counts. R1-2 are two biological replicates.
	Guts_R1	Guts_R2	Heads_R1	Heads_R2
rover	60	92	2	0
springer	8	8	0	0
copia	3	5	0	0
roo	1	3	2	3
diver	0	1	0	0
micropia	0	1	0	0
Stalker2	0	0	4	2
Stalker	0	0	2	0
flea	0	0	1	1
gypsy2	0	0	1	0
17.6	0	0	1	0
jockey	0	0	1	0
Doc	0	1	0	0
I-element	0	1	0	0
hobo	1	4	1	1
Bari1	0	1	1	0
S-element	0	1	1	0
