# Supplementary material for: Unraveling the features of somatic transposition in the Drosophila intestine
Source: EMBO J. 2021 Feb 26;40(9):e106388. doi: 10.15252/embj.2020106388 (PMC8090852; doi:10.15252/embj.2020106388)
Supplement: Supplementary file 18 — Source Data for Figure 6 [file EMBJ-40-e106388-s009.xlsx]

## Sheet: Fig6B
Correlations of TE insertion sites with genic features
rover-LTR:
Assay Factor	overlap	minusLOG10 p-value	log2_enrichment
CDS	8.0	35.5015	-3.96556
Intergenic	73.0	14.0445	-1.32912
3P-UTR	69.0	8.53065	1.25883
Intronic	286.0	4.55437	0.567555
5P-UTR	26.0	0.808918	0.449968
1K-upstream	30.0	0.185246	-0.163252
copia-LTR:
Assay Factor	overlap	#NAME?	log2_enrichment
Intronic	72.0	4.24091	1.34427
Intergenic	13.0	3.1425	-1.46192
CDS	8.0	2.79311	-1.59942
3P-UTR	3.0	0.479025	-1.18767
5P-UTR	2.0	0.272937	-1.04689
1K-upstream	5.0	0.253677	-0.502239
I-element:
Assay Factor	overlap	#NAME?	log2_enrichment
1K-upstream	1.0	0	-1.11088
3P-UTR	2.0	0	0.0370448
5P-UTR	0.0	0	-16.6096
CDS	1.0	1.1017	-2.93225
Intergenic	13.0	0.492481	0.902274
Intronic	15.0	0	0.0257517

## Sheet: Fig6D-rover
Assay Factor	Tissue	minusLOG10p-value	log2_enrichment
H3K18ac	Adult	20.222	1.3265
LSD1	Adult	18.5552	1.26249
H3K27ac	Adult	13.2184	1.09524
HP1a	Adult	11.4408	-1.74026
H3K27me3	Adult	11.3216	-1.06869
H3K9me2	Adult	11.0835	-1.24479
H3K36me1	Adult	10.9503	0.991314
H3K9me3	Adult	9.82172	-1.48751
H3K27me2	Adult	5.6576	-0.7945
H4K8ac	Adult	5.62848	0.701136
H1	Adult	5.41881	-1.5822
H3K4me1	Adult	4.72008	0.653926
H3	Adult	4.54668	-1.57355
H3K36me2	Adult	4.44699	-0.73355
H3K36me3	Adult	4.24406	-0.818128
H3K9acS10P	Adult	2.70586	0.530808
H3K9ac	Adult	2.37663	0.436896
H2Av	Adult	2.03197	-0.445576
H4K16ac	Adult	1.88763	0.446623
HP2	Adult	1.82191	-0.622904
H3K79me2	Adult	1.63179	-0.193846
POF	Adult	1.60836	0.294655
JHDM1	Adult	1.60074	0.341357
H4K20me1	Adult	1.59764	0.351165
H2Bubi	Adult	1.39039	0.339474
PolII	Adult	1.37347	0.371923
dSFMBT	Adult	1.32914	0.380389
HP1c	Adult	1.30399	0.404099
H3K9me1	Adult	1.23479	-0.314246
H3K4me2	Adult	0.902454	0.284665
HP1b	Adult	0.761953	0.285733
H3K23ac	Adult	0.73193	0.225634
H3K79me1	Adult	0.567862	-0.173544
RPD3	Adult	0.540734	0.197763
H3K79me3	Adult	0.509896	0.163244
Su(var)3-7	Adult	0.364314	0.164375
KDM4A	Adult	0.303154	-0.17483
H3K27me1	Adult	0.261743	0.0970892
H3K4me3	Adult	0.260437	-0.178034

## Sheet: Fig6D-copia
Assay Factor	Tissue	minusLOG10p-value	log2_enrichment
H3K18ac	Adult	12.9852	2.31074
H3K36me1	Adult	12.3186	2.25352
LSD1	Adult	9.74949	1.99806
H3K27ac	Adult	8.86206	1.89893
H2Av	Adult	6.23414	-2.50011
H4K8ac	Adult	5.25514	1.44694
H3K4me1	Adult	4.6213	1.37812
HP1a	Adult	4.45444	-3.25142
H3K36me2	Adult	4.31281	-1.93259
H3K36me3	Adult	4.22455	-2.364
H3K79me3	Adult	4.20904	1.28727
H4K20me1	Adult	4.01442	1.2438
H3K9me3	Adult	3.83394	-2.71565
H2Bubi	Adult	2.4366	0.986914
H3K9me2	Adult	2.32119	-1.30827
H3K27me3	Adult	1.8352	-0.871286
POF	Adult	1.68518	0.89378
H3K9acS10P	Adult	1.53085	0.801376
dSFMBT	Adult	1.50266	0.872992
H3K79me2	Adult	1.47678	0.460072
H1	Adult	1.28907	-1.15574
H3K9ac	Adult	1.25113	0.687718
PolII	Adult	1.21724	0.749744
H3K23ac	Adult	1.13346	0.668838
HP2	Adult	1.07126	-1.31812
H3K27me1	Adult	1.05396	0.636052
H3K27me2	Adult	1.03391	-0.810694
HP1c	Adult	0.998072	0.76627
HP1b	Adult	0.671178	0.601193
H3K4me2	Adult	0.657865	0.521936
RPD3	Adult	0.530267	0.347274
H4K16ac	Adult	0.498188	-0.662131
H3K79me1	Adult	0.403442	-0.529574
H3	Adult	0.333904	-1.15659
JHDM1	Adult	0.221728	0.274001
H3K9me1	Adult	0.191797	-0.0134677
KDM4A	Adult	0.150057	-0.310284
H3K4me3	Adult	0.0570071	-0.317304
Su(var)3-7	Adult	0.0446365	0.131869

## Sheet: Fig6D-Ielement
Assay Factor	Tissue	minusLOG10p-value	log2_enrichment
H3K36me1	Adult	4.09596	2.55978
PolII	Adult	1.47111	-16.6096
H3K18ac	Adult	1.33797	1.54651
LSD1	Adult	1.16674	1.48881
H3K36me2	Adult	0.945207	-2.41944
H3K36me3	Adult	0.8386	-2.92561
H3K4me3	Adult	0.800095	-16.6096
H4K8ac	Adult	0.685903	1.20568
H3K79me1	Adult	0.637774	1.16849
JHDM1	Adult	0.54041	-2.0905
H3K23ac	Adult	0.504296	1.09091
HP2	Adult	0.484314	-11.928
RPD3	Adult	0.463276	-6.88636
H3K4me2	Adult	0.442187	-1.95652
H3K27me2	Adult	0.339878	0.642976
H4K20me1	Adult	0.321361	-1.23231
H2Bubi	Adult	0.292653	-1.22047
H3K9me3	Adult	0.275462	-1.62488
KDM4A	Adult	0.275225	-1.67337
H3K79me2	Adult	0.256789	-0.909007
H3K27me3	Adult	0.240094	-0.84034
Su(var)3-7	Adult	0.142347	-1.32096
H2Av	Adult	0.0954625	-0.896298
H3K4me1	Adult	0.086369	0.663016
HP1a	Adult	0.0754757	-1.12669
H3K27ac	Adult	0.0742954	0.605445
H3K27me1	Adult	0.052817	0.536805
H3K9me1	Adult	0.0347997	0.472557
dSFMBT	Adult	0.0319866	-1.05613
H3K79me3	Adult	0.0016923	-0.655727
H1	Adult	0	-0.450079
H3	Adult	0	-11.1756
H3K9ac	Adult	0	-0.193202
H3K9acS10P	Adult	0	-0.536013
H3K9me2	Adult	0	-0.684562
H4K16ac	Adult	0	-0.684364
HP1b	Adult	0	-0.0695936
HP1c	Adult	0	-0.0938379
POF	Adult	0	-0.591727

## Sheet: Fig6E-rover
Assay factor	Tissue	overlap	minusLOG10 p-value	log2_enrichment
Kismet	ISC	200.0	49.4878	2.18935
PolII	ISC	150.0	30.1324	1.83148
Trr	ISC	81.0	22.1346	2.05068
HP1	ISC	8.0	16.948	-3.07085
Brahma	ISC	8.0	2.4072	1.79286
Polycomb	ISC	13.0	1.15958	-0.768543
H1	ISC	0.0	0	-16.6096

## Sheet: Fig6E-copia
Assay Factor	Tissue	overlap	minusLOG10 p-value	log2_enrichment
Kismet	ISC	73.0	38.9013	4.01418
PolII	ISC	53.0	22.7009	3.10115
Trr	ISC	28.0	13.4574	2.96255
HP1	ISC	0.0	4.95916	-16.6096
Brahma	ISC	2.0	0.912534	2.04649
Polycomb	ISC	2.0	0.411954	-1.22092
H1	ISC	0.0	0	-16.6096

## Sheet: Fig6E-Ielement
Assay factor	Tissue	overlap	minusLOG10 p-value	log2_enrichment
Kismet	ISC	26.0	16.5402	4.85579
PolII	ISC	18.0	8.92901	3.43162
Trr	ISC	12.0	7.87946	3.69499
Brahma	ISC	0.0	0	-16.6096
H1	ISC	0.0	0	-16.6096
HP1	ISC	2.0	0	-0.867726
Polycomb	ISC	1.0	0	-0.463927
